# Supplementary material for: Gene Expression Analysis Provides Insights Into the Functional and Developmental Differentiations of Pleopodal Lungs in a Terrestrial Isopod Crustacean, Porcellio scaber
Source: Evol Dev. 2025 Nov 29;27(4):e70026. doi: 10.1111/ede.70026 (PMC12664292; doi:10.1111/ede.70026)
Supplement: Supplementary file 1 — Supporting_information_Table S1. Supplemental information for each read. [file EDE-27-e70026-s003.xlsx]

## Sheet: Sheet1
Table S1 Supplemental information for each read
Sample		Accession number	Number of raw reads	Reads after removing rRNA	Mapping rate against superTranscripts
Reference		DRR640357	94575060	N. A.	N. A.
Manca 1	p2x_1	DRR640358	437917442	43065064	0.7047
	p2x_2	DRR640359	266442681	34107173	0.6873
	p2x_3	DRR640360	204788662	25724347	0.6804
	p3x_1	DRR640361	292093668	24258119	0.6852
	p3x_2	DRR640362	208211871	19326303	0.664
	p3x_3	DRR640363	320898680	34783830	0.667
Adult	p2x_1	DRR640364	14631090	N. A.	0.8065
	p2x_2	DRR640365	18376724		0.805
	p2x_3	DRR640366	19695037		0.8067
	p3x_1	DRR640367	12519046		0.7873
	p3x_2	DRR640368	12245202		0.7798
	p3x_3	DRR640369	12259374		0.7849
	p3n_1	DRR640370	11166824		0.6979
	p3n_2	DRR640371	17124612		0.629
	p3n_3	DRR640372	12911202		0.6167
