# Supplementary material for: Gene Expression Analysis Provides Insights Into the Functional and Developmental Differentiations of Pleopodal Lungs in a Terrestrial Isopod Crustacean, Porcellio scaber
Source: Evol Dev. 2025 Nov 29;27(4):e70026. doi: 10.1111/ede.70026 (PMC12664292; doi:10.1111/ede.70026)
Supplement: Supplementary file 2 — Supporting information_Table S2. BUSCO results. [file EDE-27-e70026-s005.xlsx]

## Sheet: Sheet1
Table S2 BUSCO results
Quality parameter	Transcriptome assembly by Trinity	Curated assembly by SuperTranscripts
Number of contigs	361183	143469
N50	844 bp	755 bp
BUSCO Summary	Value (%)	Value (%)
Complete (total)	97.9	90.9
Complete (single)	36.0	89.7
Complete (duplicated)	61.9	1.2
Fragment	1.1	4.7
Missing	1.0	4.3
