# Supplementary material for: Gene Expression Analysis Provides Insights Into the Functional and Developmental Differentiations of Pleopodal Lungs in a Terrestrial Isopod Crustacean, Porcellio scaber
Source: Evol Dev. 2025 Nov 29;27(4):e70026. doi: 10.1111/ede.70026 (PMC12664292; doi:10.1111/ede.70026)
Supplement: Supplementary file 4 — Supporting_information_S4. [file EDE-27-e70026-s004.xlsx]

## Sheet: Sheet 1
contigs	exacttest_by_edgeR				Transcripts per million						eggNOGmapper		panzzer2		blast
superTranscripts	logFC	logCPM	PValue	FDR	p2x_1	p2x_2	p2x_3	p3x_1	p3x_2	p3x_3	Description	Preferred_name	desc	genename	accession	external_gene_name	description
Cluster-12970.0	4.62058	2.80628	4.55941e-33	6.54134e-28	7.01258	9.50397	8.08451	0.344305	0.18999	0.408343	Immunoglobulin	-	Lachesin		NP_723828.1	DIP-kappa	Dpr-interacting protein kappa
Cluster-31642.0	5.03783	1.29148	3.14218e-24	2.25403e-19	6.56268	7.7975	4.50785	0.339878	0	0.181392
Cluster-15277.38166	4.03998	1.38745	1.09595e-22	5.24116e-18	5.69802	6.88311	6.14229	0.48465	0.100287	0.459833	-	-
Cluster-68935.0	4.28618	0.887584	7.4677e-21	1.78564e-16	7.37208	8.60278	8.43969	0.447417	0	0.63676
Cluster-33578.0	4.10649	5.2536	5.76061e-20	1.18067e-15	36.6508	33.5952	52.3595	2.9378	1.01074	2.94689			Putative G-protein coupled receptor (Fragment)
Cluster-56694.0	3.08837	2.40232	9.45672e-20	1.69593e-15	36.1552	39.0083	36.7677	5.22895	4.32805	3.36653
Cluster-44945.0	3.39962	2.20673	4.60312e-19	6.54571e-15	3.65105	3.56284	2.64332	0.395302	0.33742	0.193391	C2H2-type zinc finger	SCRT2	Transcriptional repressor scratch 1		NP_001261390.1	scrt	scratch
Cluster-54099.0	4.84007	-0.0356132	1.49999e-17	1.6554e-13	3.69654	4.81275	5.33792	0.163161	0	0.232209
Cluster-4389.0	8.77094	-0.454848	7.67936e-17	7.62473e-13	1.90986	4.18185	3.41086	0	0	0
Cluster-46498.0	2.61978	5.0441	6.35901e-16	5.3666e-12	32.2161	34.0161	39.3206	6.5738	4.22493	5.92991
Cluster-66157.0	2.82484	1.13664	7.87738e-14	5.6508e-10	1.18952	2.11253	1.86615	0.199644	0.212461	0.284132
Cluster-57852.0	5.5577	-0.66749	8.28524e-14	5.66036e-10	0.458647	0.480834	0.44013	0	0.0325268	0					NP_651088.1	RNF220	ring finger protein 220
Cluster-15277.33220	3.20291	0.335827	1.59537e-13	8.80334e-10	3.65683	5.33777	4.95758	0.400485	0.331485	0.664962
Cluster-50465.0	3.13378	0.196802	1.70387e-13	9.0538e-10	5.16264	5.56965	5.10889	0.509817	0.63297	0.604639
Cluster-14878.0	2.424	4.08382	2.46212e-13	1.21806e-09	16.7989	18.0224	25.3578	4.2097	2.93997	3.77571					NP_572957.1	CG9400
Cluster-7018.0	3.53169	0.0699419	3.7447e-13	1.79083e-09	0.957954	1.08695	1.50198	0.080889	0.0502144	0.143901	Wnt and FGF inhibitory regulator	-
Cluster-55133.4	4.0199	0.952416	6.31576e-13	2.7458e-09	1.5819	6.91923	5.01506	0.15755	0.293413	0.336336
Cluster-26672.0	3.68062	0.753831	1.24039e-12	4.60013e-09	1.61028	2.24212	0.835328	0.162882	0.161783	0.0463625	DNA binding	ZIC2	Zinc finger protein ZIC 4
Cluster-82369.0	3.9763	1.4636	1.28254e-12	4.60013e-09	8.68913	10.5389	13.2764	0.531503	0	1.32375
Cluster-15277.33128	2.55935	2.44007	1.38919e-12	4.63502e-09	13.1609	16.6912	12.6595	3.26705	1.55092	2.15387
Cluster-31733.1	3.30884	-0.0971625	3.18475e-12	9.32475e-09	5.07674	5.50028	5.37914	0.629334	0.260453	0.597109
Cluster-65274.2	2.83925	4.79923	3.48772e-12	9.81138e-09	6.50686	5.92366	4.28549	0.869554	1.06633	0.365176
Cluster-51277.0	5.09742	6.20405	4.21505e-12	1.16294e-08	329.931	151.183	591.332	9.85785	1.74845	18.9288
Cluster-61784.0	4.90153	8.08469	6.39881e-12	1.66915e-08	378.121	174.572	717.552	13.6861	2.94698	24.9403	Insect cuticle protein	-			NP_729147.1	Cpr65Aw	Cuticular protein 65Aw
Cluster-13270.0	3.76509	-0.119713	6.92397e-12	1.77388e-08	3.83439	6.0435	3.76259	0.354609	0	0.504677
Cluster-49834.0	4.57754	-0.742725	8.99787e-12	2.26476e-08	1.87426	1.82925	2.25297	0	0.150643	0.0863404
Cluster-56360.0	2.65168	0.805592	2.63161e-11	6.35505e-08	6.36837	7.57838	4.87362	1.07548	0.50073	1.24363
Cluster-14154.0	3.81606	-0.25544	2.7573e-11	6.48504e-08	5.07586	3.53855	7.67873	0.469421	0.291408	0.334038
Cluster-23845.0	3.83269	-0.252962	2.86652e-11	6.63316e-08	3.21524	4.21003	5.04804	0.535228	0	0.253911
Cluster-65274.1	8.05789	-1.07871	6.76989e-11	1.32731e-07	1.40187	0.960949	0.538704	0	0	0
Cluster-73342.0	7.80627	-1.30882	6.93864e-11	1.32731e-07	1.62819	2.07273	2.01931	0	0	0
Cluster-35442.0	2.3837	1.10404	7.4198e-11	1.40067e-07	0.862806	1.27912	1.44412	0.254531	0.237012	0.181123	zinc finger binding to DNA consensus sequence [AT]GATA[AG]	GATA4	GATA binding protein 6	GATA6	NP_476685.1	pnr	pannier
Cluster-3091.0	3.42116	-0.0576251	8.22654e-11	1.5328e-07	2.20582	4.06431	2.6914	0.112735	0.139968	0.481331
Cluster-23128.0	3.67827	-0.635597	1.72917e-10	3.06274e-07	4.17751	4.06677	4.00885	0.477245	0.296265	0.169803
Cluster-26274.0	5.19718	-1.05062	2.11745e-10	3.70474e-07	2.39389	2.21635	3.73713	0	0	0.150379
Cluster-83325.0	4.8684	6.28556	2.42482e-10	4.1558e-07	209.618	64.3117	365.694	6.39287	1.32286	13.7106
Cluster-15277.5451	2.30353	1.06558	2.70253e-10	4.56152e-07	2.59908	4.28905	3.30608	0.560854	0.541595	0.864719
Cluster-30140.0	2.91606	0.510937	3.26608e-10	5.32479e-07	3.71634	9.15345	5.41065	0.470708	0.974022	0.893209
Cluster-18260.0	8.01627	-1.13656	6.34593e-10	1.00049e-06	0.73354	2.42792	2.26738	0	0	0
Cluster-37297.1	2.9973	0.481128	7.68366e-10	1.17273e-06	3.38105	7.58775	4.4892	0.812332	0.840468	0.289026
Cluster-17365.0	1.78608	4.77091	8.53728e-10	1.27587e-06	19.2733	20.29	19.8116	5.68902	6.23017	4.96174	protein dimerization activity	-	Helix-loop-helix protein delilah
Cluster-52837.0	2.46791	1.52777	1.23764e-09	1.77563e-06	9.16529	6.56306	6.45807	0.967389	0.720645	2.13401	Actin	ACTB	Adult-type muscle actin 2 (Fragment)
Cluster-71022.0	2.80573	0.498716	1.34243e-09	1.90691e-06	5.68213	5.98635	10.094	0.761055	0.472449	1.62469
Cluster-15277.4675	2.39552	2.21522	1.57305e-09	2.21259e-06	10.4767	12.4135	7.87786	2.56925	0.926096	2.12315
Cluster-36215.0	2.45682	0.832549	1.67058e-09	2.32696e-06	6.98407	10.3727	9.16151	0.753545	1.40336	2.41299
Cluster-8376.0	1.89568	1.4846	2.00961e-09	2.74587e-06	15.9082	16.7939	19.5445	4.27009	4.36601	5.00471
Cluster-63801.0	2.21005	5.40199	3.36717e-09	4.35212e-06	20.3003	26.1471	27.6848	4.26757	3.32183	8.02466	Broad-Complex, Tramtrack and Bric a brac	-
Cluster-15277.8934	5.59404	-0.626392	4.07765e-09	5.04324e-06	1.51623	6.34995	8.06179	0	0.353749	0
Cluster-54513.0	2.22093	0.703931	4.15178e-09	5.09104e-06	0.840252	1.11303	0.779948	0.220522	0.219033	0.14123
Cluster-29802.0	2.73617	1.62913	6.14053e-09	7.40316e-06	4.10082	5.93776	5.42936	1.3375	0.226445	0.648928
Cluster-29089.0	2.58986	0.0142711	7.44527e-09	8.61424e-06	0.316572	0.308684	0.393261	0.0523247	0.0812056	0.037234			Homeotic protein spalt-major
Cluster-42463.4	2.67013	0.373673	8.23749e-09	9.37955e-06	3.97044	2.44205	2.33656	0.346562	0.752988	0.308265
Cluster-48740.0	2.54269	0.467397	8.64159e-09	9.76221e-06	1.01039	1.42917	1.51015	0.363385	0.13535	0.15515					NP_001246950.1	CG15186
Cluster-20108.0	3.01157	3.00331	1.13336e-08	1.26048e-05	14.2209	8.35951	4.36961	1.87311	0.890651	0.510472	G-protein coupled receptor activity. It is involved in the biological process described with G-protein coupled receptor signaling pathway	-	G-protein coupled receptors family 1 profile domain-containing protein		NP_001287100.1	CG7497
Cluster-57040.0	2.81826	-0.335386	1.50019e-08	1.5943e-05	4.58707	3.57518	2.89361	0.545423	0.451452	0.517494
Cluster-15277.4674	2.55684	0.248676	1.74512e-08	1.81428e-05	7.28925	7.59224	4.83623	1.71594	0.798917	0.763159
Cluster-4712.0	1.76826	6.25421	1.81991e-08	1.87842e-05	14.7707	16.4396	22.1013	5.20546	4.37847	5.71312	carbohydrate binding. It is involved in the biological process described with mannose metabolic process	-	Alpha-mannosidase		NP_001262614.1	alpha-Man-IIb	alpha-Mannosidase class II b
Cluster-19575.0	5.14131	-1.12232	2.10534e-08	2.12325e-05	0.619177	2.56174	2.52526	0	0	0.106962
Cluster-17576.0	2.38014	0.585672	2.1163e-08	2.12325e-05	5.75204	3.52222	7.12685	0.989842	0.702258	1.30811
Cluster-36332.0	4.25307	-1.02475	2.15339e-08	2.14545e-05	1.68184	3.28291	3.65827	0	0.270356	0.154953
Cluster-34756.0	2.59886	-0.0395501	2.27437e-08	2.23495e-05	7.47591	8.1071	4.51702	1.34435	0.66764	1.14796
Cluster-72217.0	4.38281	-0.943483	2.53263e-08	2.47179e-05	1.45208	2.8439	4.98709	0.21693	0	0.154366
Cluster-83455.0	1.87394	6.45022	2.69611e-08	2.61357e-05	18.6346	22.9665	25.4174	5.88675	4.1316	7.80937	Belongs to the TRAFAC class myosin-kinesin ATPase superfamily. Kinesin family	KIF26B
Cluster-68785.0	3.27606	-0.229429	2.82898e-08	2.72396e-05	0.610524	1.03628	1.08336	0.197617	0.0490708	0.0281247	Transforming growth factor-beta (TGF-beta) family	admp	Bone morphogenetic protein 2 (Fragment)
Cluster-69199.0	3.10984	0.950358	2.90976e-08	2.78109e-05	7.08216	11.2829	7.68107	1.28695	0	1.48816
Cluster-60419.0	3.53479	-0.764412	2.98776e-08	2.82007e-05	0.192028	0.190982	0.154573	0.034963	0	0.00829318	Metal ion binding	SALL1	Homeotic protein spalt-major		NP_723670.2	salm	spalt major
Cluster-45542.0	2.16407	2.40315	4.1862e-08	3.84993e-05	8.28039	12.3697	13.2762	1.23072	2.44482	3.67825
Cluster-79817.0	7.35251	-1.68041	4.23657e-08	3.87144e-05	1.21601	2.58003	0.870071	0	0	0
Cluster-30919.0	4.19974	-1.02062	4.37352e-08	3.9713e-05	1.29619	2.26887	2.6432	0.157334	0.19534	0
Cluster-72271.0	4.61394	-1.54373	5.14205e-08	4.58214e-05	1.15189	1.17311	1.58244	0	0	0.106127
Cluster-4253.0	2.33893	0.395335	5.2136e-08	4.58889e-05	1.06864	1.34069	0.6117	0.210549	0.149377	0.214037	Transmembrane amino acid transporter protein	-
Cluster-6223.10	1.61397	3.07454	5.50703e-08	4.81761e-05	9.85275	9.25153	8.31313	2.74979	3.25494	2.79833	Belongs to the TRAFAC class myosin-kinesin ATPase superfamily. Myosin family	-
Cluster-47652.0	3.807	-0.679836	6.05657e-08	5.23452e-05	2.06212	3.41267	4.78052	0	0	0.569967
Cluster-58432.0	2.34529	0.221427	6.48038e-08	5.49906e-05	3.16653	4.87089	3.39853	0.384358	0.636274	1.09403
Cluster-8598.0	3.7344	0.0950862	7.18652e-08	5.96249e-05	2.80174	5.4392	4.08954	0	0	0.774397
Cluster-36721.0	1.82678	1.52233	7.70424e-08	6.28023e-05	1.72922	1.53073	1.4159	0.533773	0.469422	0.300699	EYA transcriptional coactivator and phosphatase 1	EYA1	Eyes absent homolog		NP_723188.1	eya	eyes absent
Cluster-51681.0	3.09286	-0.847851	9.43655e-08	7.56342e-05	2.90239	3.84262	2.79108	0.22547	0.559871	0.320887
Cluster-20864.0	3.2745	-0.592763	9.4934e-08	7.56671e-05	1.93078	3.35173	3.76772	0.170445	0	0.606438
Cluster-7428.0	3.4226	-0.635579	9.75351e-08	7.68861e-05	1.9732	3.07014	6.02387	0.212897	0.264326	0.454491
Cluster-51812.0	3.23013	-0.517269	1.19524e-07	9.07298e-05	3.25963	2.31606	2.47333	0.588889	0	0.209525
Cluster-67055.0	7.18131	-1.81269	1.28255e-07	9.68452e-05	2.46764	1.41362	1.05937	0	0	0
Cluster-80469.0	1.74649	2.43537	1.31655e-07	9.85538e-05	2.65355	2.60338	2.41542	0.716836	1.01027	0.537671	SKI/SNO/DAC family	DACH1	Putative transcription regulator dachshund (Fragment)
Cluster-41019.0	3.34378	-0.315988	1.57038e-07	0.000114366	2.91643	4.40022	6.30658	0.629334	0.781359	0
Cluster-69825.0	2.72801	-0.421698	1.851e-07	0.000130177	3.13458	4.286	5.58216	0.901881	0.279936	0.641774
Cluster-19686.1	2.01222	0.159793	2.2902e-07	0.000157967	3.85748	3.36109	3.59178	0.932293	0.826786	0.852963
Cluster-15065.0	2.24378	4.30213	2.3883e-07	0.000162517	18.5218	29.015	29.5498	4.26944	2.49807	9.00959
Cluster-71764.0	1.76881	0.875042	2.39014e-07	0.000162517	1.24598	1.10702	0.95838	0.327686	0.344252	0.286991	SET (Su(var)3-9, Enhancer-of-zeste, Trithorax) domain	-
Cluster-45802.0	3.0443	-0.618459	2.44254e-07	0.000165297	0.595723	0.670868	0.983647	0.133495	0.110495	0.0316649	Beat protein	-	Ig-like domain-containing protein
Cluster-25444.0	3.29026	-0.384463	2.49386e-07	0.000167192	5.06237	4.67229	5.21595	1.22896	0.305166	0
Cluster-14537.0	3.49006	-0.796206	2.58797e-07	0.000172695	3.05621	2.52366	1.56028	0.481256	0	0.114153
Cluster-11960.0	6.97969	-1.99723	2.83151e-07	0.000186346	0.847365	0.862975	1.30961	0	0	0
Cluster-60295.0	1.68252	2.97636	2.86118e-07	0.000187439	1.74857	1.75521	1.57583	0.594063	0.616474	0.347019
Cluster-15994.0	6.9711	-2.00173	2.91967e-07	0.000189607	0.814095	1.15152	1.24265	0	0	0
Cluster-7267.0	1.69233	1.26391	2.92072e-07	0.000189607	2.73578	3.02041	2.32819	0.987404	0.758906	0.702632
Cluster-40696.0	2.96239	-0.691914	3.58517e-07	0.000225597	4.14494	3.4675	3.25386	0.574994	0	0.654661
Cluster-42266.0	2.00037	0.41314	4.00569e-07	0.000246649	1.66594	1.44271	1.18714	0.242108	0.300592	0.485524	Calcium ion binding	FBLN2	EGF-like domain-containing protein		NP_001284712.1	CG31999
Cluster-14604.0	2.83667	-0.295798	4.14567e-07	0.000252024	2.04572	2.85833	1.19955	0.0969026	0.481243	0.275822
Cluster-42710.0	4.59701	-1.56605	4.26967e-07	0.000258466	0.915154	2.45948	1.74614	0	0	0.140526
Cluster-70069.0	1.9832	1.0879	4.43066e-07	0.000267085	0.9012	0.959721	0.803544	0.353411	0.146261	0.155682
Cluster-73315.0	2.12898	2.47749	4.49479e-07	0.000269817	18.5894	14.5917	7.73872	3.90041	1.65357	3.52016	mesenchyme migration	ACTG2	Adult-type muscle actin 2 (Fragment)
Cluster-40653.0	2.4618	-0.296356	4.6322e-07	0.000275758	1.41406	1.09764	1.5991	0.267927	0.0831621	0.333648
Cluster-81229.0	2.0708	0.367538	5.08887e-07	0.000300509	1.16891	2.19825	1.5967	0.464347	0.256229	0.403855
Cluster-69902.0	1.52751	4.06854	5.13329e-07	0.000300599	8.18585	9.03992	7.71181	2.62589	3.59658	2.28381
Cluster-66740.0	6.90884	-2.03871	5.33248e-07	0.000310994	0.305147	0.388461	0.238185	0	0	0
Cluster-23050.1	3.46374	-0.761181	5.69046e-07	0.000330528	0.595541	0.666244	0.340893	0.105146	0.0435151	0	Carbon-nitrogen ligase activity, with glutamine as amido-N-donor	FAAH2	fatty acid amide hydrolase	FAAH2
Cluster-44714.0	6.90437	-2.05272	5.84066e-07	0.000335181	1.30795	1.05958	1.63349	0	0	0
Cluster-25059.2	1.52798	4.20426	6.35695e-07	0.000357657	4.20331	5.68659	5.99284	1.83146	1.49597	2.03635					NP_001137648.1	CG42319
Cluster-3804.0	4.36659	-1.74368	6.45166e-07	0.000360537	1.36625	1.73928	1.75963	0	0	0.157346
Cluster-17750.0	6.90233	-2.04365	6.45841e-07	0.000360537	1.30644	0.831569	0.961484	0	0	0
Cluster-69284.0	2.53118	-0.390992	6.93077e-07	0.000382443	2.80436	3.67821	3.06456	0.330083	0.20491	0.939543
Cluster-15277.33902	1.75991	1.19829	7.8596e-07	0.000432034	6.02421	11.7742	7.30997	2.2547	2.61273	2.35317
Cluster-6860.0	1.66143	2.90617	8.74069e-07	0.000466178	13.0353	13.8117	15.2187	4.3994	2.77898	5.71196
Cluster-29599.0	2.79628	-0.130886	1.00004e-06	0.000521728	5.49292	6.6246	7.94324	1.96513	0.697094	0.199768
Cluster-58557.0	2.50499	1.02619	1.1236e-06	0.000575718	7.58271	6.27032	6.45497	1.1328	0.156272	2.06002
Cluster-37545.0	1.83225	0.961874	1.12769e-06	0.000575758	4.05464	8.21175	4.74733	1.67036	1.62946	1.35842
Cluster-27213.0	2.22633	0.117353	1.20565e-06	0.00060636	5.69942	5.67823	8.08508	1.44377	2.09128	0.684919
Cluster-15723.0	6.86868	-2.06215	1.20875e-06	0.00060636	1.5067	1.23305	0.739243	0	0	0
Cluster-37845.0	6.9556	-1.98967	1.29653e-06	0.000643642	0.62362	0.680473	0.229478	0	0	0
Cluster-15621.0	3.92997	-1.29362	1.36383e-06	0.000665535	2.15492	1.44382	3.31096	0	0.273475	0.156741
Cluster-15277.30132	1.9265	2.85563	1.38604e-06	0.000674082	45.6118	34.3304	20.6636	7.3896	13.0739	5.84998
Cluster-56365.0	2.95456	-0.499823	1.43532e-06	0.000695687	3.3608	4.00236	4.2819	0	0.26141	1.04878
Cluster-68273.1	2.0711	0.373449	1.50353e-06	0.000719826	0.508924	0.43347	0.414964	0.170656	0.0617985	0.0809589	Domain present in phytochromes and cGMP-specific phosphodiesterases.	-	Phosphodiesterase		NP_001262566.1	Pde6	Phosphodiesterase 6
Cluster-54067.0	2.05717	0.499561	1.58961e-06	0.000750061	1.50288	1.18851	1.95514	0.486458	0.164719	0.4091	Beat protein	-
Cluster-32745.0	2.51057	-0.582644	1.59268e-06	0.000750061	1.23693	2.26748	1.27445	0.288269	0.238603	0.273508
Cluster-7944.0	2.59014	-0.834599	1.59455e-06	0.000750061	2.53274	2.18788	2.48531	0.351346	0.436219	0.375025
Cluster-37572.0	1.87538	1.12958	1.63171e-06	0.000762877	1.92996	0.90937	1.03299	0.316406	0.362619	0.363708	Hsp90 protein	HSP90AB1	Heat shock protein HSP 90-alpha 1
Cluster-15277.22052	3.24432	-0.965926	1.63243e-06	0.000762877	3.53372	3.87804	1.67399	0.236651	0.587633	0.1684
Cluster-15277.2351	1.78084	1.59613	1.76871e-06	0.000813773	9.85451	11.4917	11.0448	3.50629	1.45109	4.05448
Cluster-75050.0	2.47458	-0.621105	1.7697e-06	0.000813773	3.45566	4.10587	3.16488	0.894835	0.277749	0.63676
Cluster-78939.0	3.57569	0.461163	1.77652e-06	0.000814298	2.22172	1.02848	8.23737	0.588384	0.121753	0.209346
Cluster-21864.9	1.77172	2.18174	1.92756e-06	0.000875143	6.51345	4.47892	2.96754	1.5707	1.09975	1.33345	actin, beta	ACTB	Cardiac muscle actin
Cluster-3575.0	1.66611	0.888635	2.00835e-06	0.000903249	3.12638	3.43948	3.24773	1.27432	1.02374	0.746777
Cluster-12455.0	2.61443	-0.121127	2.07497e-06	0.000930295	5.97736	6.42567	5.93059	1.03188	0	1.65213
Cluster-26467.0	6.82845	-2.12032	2.08542e-06	0.000932065	0.867303	0.736067	1.48936	0	0	0
Cluster-15277.34865	6.7238	-2.1903	2.31359e-06	0.00101507	0.92151	1.31975	1.18683	0	0	0
Cluster-25203.2	3.13101	-1.17263	2.39216e-06	0.00104	2.15661	1.79293	1.66274	0.170954	0	0.364949
Cluster-69320.0	2.22661	-0.439174	2.44746e-06	0.00105763	1.9072	2.89483	2.89721	0.427384	0.530624	0.608249
Cluster-6687.0	1.70201	0.867352	2.53176e-06	0.00109078	7.7656	11.3553	7.38848	3.26089	2.53038	2.17541
Cluster-45332.0	2.47438	5.25509	2.55169e-06	0.00109607	36.4113	33.9679	51.5393	6.23261	1.99538	13.1379	-	spz6	Spaetzle domain-containing protein		NP_611961.1	spz6	spatzle 6
Cluster-69886.0	2.44234	-0.660633	2.57962e-06	0.00109821	2.40508	3.86044	3.23222	0.406166	0.504281	0.722565
Cluster-9793.0	1.75262	0.697097	2.59764e-06	0.00110261	5.31107	7.56843	5.03659	1.8474	1.14683	2.08145
Cluster-63801.1	2.67401	-0.972967	2.645e-06	0.00111611	2.67064	2.69151	2.67522	0.216111	0.536631	0.461351
Cluster-83091.0	1.41354	4.65278	2.66711e-06	0.00112213	18.0522	24.2175	20.4881	5.97965	8.48471	8.6115	Repulsive guidance molecule	RGMA	Repulsive guidance molecule A isoform X2
Cluster-43678.0	2.93461	-0.836487	2.76134e-06	0.00115704	2.26833	1.66595	3.29597	0.338872	0	0.48228
Cluster-75239.0	2.84728	-0.888287	2.81541e-06	0.00117079	1.80975	2.84595	3.83899	0.206749	0.256692	0.588486
Cluster-45892.0	2.1732	0.605366	2.9852e-06	0.00122717	6.77756	10.5958	9.39256	0.692775	1.43354	3.45083
Cluster-6223.8	1.95209	0.65165	3.38152e-06	0.0013666	2.15861	2.18565	2.37932	0.701974	0.798917	0.249761
Cluster-15277.23454	1.60777	1.47031	3.47701e-06	0.00139732	11.1636	8.91561	15.1123	2.95296	3.55518	4.71203
Cluster-54850.1	3.91437	-1.61597	3.60028e-06	0.0014388	0.916303	0.742305	0.905955	0.053926	0.0669526	0.0383735
Cluster-78853.0	2.83377	-1.00777	3.90222e-06	0.00154016	2.09192	1.4974	1.56677	0.390538	0.0879995	0.201746
Cluster-15277.23021	2.78973	-0.756676	3.9076e-06	0.00154016	3.03764	4.82766	2.19299	0.22547	0.163762	0.88244
Cluster-42266.1	1.45397	2.66867	4.22639e-06	0.00163438	1.55935	1.53662	1.61791	0.705393	0.454357	0.517051	Calcium ion binding	FBLN2
Cluster-21864.6	3.30522	-0.830821	4.38097e-06	0.00168508	4.06735	3.09233	2.32819	0	0	0.780702
Cluster-39941.1	2.79199	-0.941598	4.44428e-06	0.00170486	2.17046	1.61972	1.79932	0.290708	0	0.413733
Cluster-27886.0	2.49484	-0.4188	4.54793e-06	0.00173083	3.31595	5.12586	4.47405	0.229998	1.42778	0.654661
Cluster-15277.2311	1.59995	5.31529	4.80674e-06	0.00181957	28.6104	22.3699	16.4281	8.20799	8.78236	4.87079	Troponin	TNNI1	Troponin I
Cluster-24115.0	2.00833	-0.0581403	4.91008e-06	0.0018538	2.10891	1.36549	1.37366	0.423695	0.350696	0.401999
Cluster-70499.0	1.57983	0.824837	5.17405e-06	0.00192209	2.18432	2.7807	2.51851	0.848436	0.978145	0.646868
Cluster-28646.0	3.05131	-1.19859	5.36633e-06	0.00197918	1.85962	1.69096	1.97686	0.343961	0	0.244761
Cluster-68348.2	1.48152	7.26373	5.7649e-06	0.0020886	39.8546	32.7768	29.4118	14.8145	8.98402	11.8934			Fibrillar collagen NC1 domain-containing protein
Cluster-73522.2	3.13173	-0.690931	5.84859e-06	0.00209773	0.915344	0.697759	0.395316	0.170318	0	0.0454491
Cluster-15277.11659	6.71372	-2.18436	5.87118e-06	0.00210058	1.63176	0.741886	1.00075	0	0	0
Cluster-73522.1	2.24359	-0.112643	6.54985e-06	0.00228752	0.934765	0.439993	0.687945	0.152556	0.189408	0.0977022
Cluster-23050.0	3.07689	0.826694	6.6723e-06	0.00232347	2.19123	3.17527	1.28096	0.633812	0.0562084	0.0644311	Carbon-nitrogen ligase activity, with glutamine as amido-N-donor	FAAH2	Fatty-acid amide hydrolase 2
Cluster-16063.0	6.63541	-2.25361	6.89157e-06	0.00238823	1.06701	0.617425	0.999437	0	0	0
Cluster-74369.0	1.58144	3.87383	7.05127e-06	0.00243505	36.9069	20.0715	18.6461	8.66624	9.19057	7.09189
Cluster-3630.0	2.38013	-0.573239	7.09177e-06	0.00243505	2.7922	1.90731	1.75421	0.529048	0.164212	0.470585
Cluster-6744.0	2.02902	0.198591	7.09456e-06	0.00243505	1.03913	1.41104	1.30858	0.358775	0.445442	0.127651	sequence-specific DNA binding. It is involved in the biological process described with regulation of transcription, DNA-templated	SIX2	Homeobox protein six1b		NP_476733.1	so	sine oculis
Cluster-28053.0	2.33545	0.716552	7.44094e-06	0.00254101	14.5493	5.06484	8.84158	3.18163	0.846472	1.45545
Cluster-42362.0	1.35938	3.36017	7.45642e-06	0.00254101	57.7876	58.731	46.9628	23.0925	17.2025	21.8553
Cluster-26417.0	2.58714	-0.582145	7.51107e-06	0.00254152	1.16147	2.54644	2.65933	0.125316	0.311176	0.535046
Cluster-45544.0	4.78181	-2.07219	8.26001e-06	0.00274318	0.959679	0.66638	1.19854	0	0	0.060285
Cluster-28133.0	1.79722	-0.0163957	8.34011e-06	0.00276339	6.64217	7.24771	5.76573	1.70107	1.75999	2.01746
Cluster-44475.0	1.52543	1.11155	8.97125e-06	0.0029453	0.96527	1.55765	1.47082	0.396054	0.393381	0.544872	Belongs to the TRAFAC class myosin-kinesin ATPase superfamily. Kinesin family	KIF26B			NP_001285726.1	CG14535
Cluster-69831.2	1.49774	4.94395	9.15212e-06	0.00298419	15.2951	13.2164	9.61885	4.59771	5.63244	3.05415	Zinc-binding domain present in Lin-11, Isl-1, Mec-3.	CSRP1			NP_001303418.1	Mlp84B	Muscle LIM protein at 84B
Cluster-77329.0	6.53989	-2.33268	9.29104e-06	0.00301578	0.631248	0.803596	0.92914	0	0	0
Cluster-7918.0	2.60617	-0.626048	1.02453e-05	0.00328355	3.12898	2.1727	3.58212	0.92073	0.228629	0.262075
Cluster-5632.0	6.85227	-2.05798	1.04213e-05	0.00331516	2.07664	0.660905	0.53491	0	0	0
Cluster-47773.0	2.98817	-1.21908	1.06485e-05	0.00337247	2.46946	2.95877	3.49229	0	0.700528	0.401504
Cluster-30799.0	1.39396	4.01653	1.07577e-05	0.00339956	9.73525	10.8236	7.54279	2.51926	4.30462	3.69188	Transcription factor COE1 helix-loop-helix domain	EBF2	Transcription factor collier		NP_001097317.1	kn	knot
Cluster-69902.27	1.69238	0.57238	1.11126e-05	0.00348864	1.14163	1.03401	0.626671	0.282579	0.320768	0.255662
Cluster-21864.18	2.50346	-0.873284	1.15267e-05	0.00360261	1.73813	1.48784	1.338	0.349204	0.289039	0.165661
Cluster-15277.19558	4.09305	-1.96314	1.1576e-05	0.00360261	1.15775	1.23212	1.53449	0	0	0.154366
Cluster-80518.1	1.53495	0.977256	1.16851e-05	0.00362083	5.39767	5.13545	4.48816	2.20691	1.64402	1.25634
Cluster-80518.0	1.53812	2.62696	1.30575e-05	0.00396894	3.08599	2.28326	2.0835	1.1611	0.720788	0.631824			Glutamate-gated chloride channel (Fragment)
Cluster-72409.0	1.67386	4.73949	1.31516e-05	0.00398069	22.5173	19.8094	12.9726	6.51433	7.52531	3.00304
Cluster-20716.0	3.12386	-1.44335	1.33508e-05	0.00403249	1.73461	1.22678	1.98581	0.187155	0.232365	0.133179
Cluster-18725.0	1.73696	3.19318	1.37483e-05	0.00413511	4.52892	6.00338	8.32036	2.12212	0.901362	2.44397	7 transmembrane receptor (rhodopsin family)	NPSR1	Cardioacceleratory peptide receptor		NP_001368957.1
Cluster-70181.1	3.53513	0.519688	1.38334e-05	0.00414335	5.24358	2.55845	0.596112	0.567727	0.0881086	0.050499
Cluster-22618.0	6.47859	-2.36477	1.41091e-05	0.00420835	0.986598	0.976862	0.752984	0	0	0
Cluster-76778.1	2.0347	1.17983	1.47843e-05	0.00439147	9.84886	3.67233	5.55418	2.15043	0.702605	1.66434
Cluster-59842.0	2.90146	-1.25935	1.51685e-05	0.00448703	2.01256	1.5595	1.50262	0.339878	0.21099	0.120928
Cluster-62685.0	1.49315	2.42346	1.52514e-05	0.00449304	3.56609	2.47621	3.42932	1.10812	0.750434	1.41577
Cluster-65200.0	6.52911	-2.33767	1.55895e-05	0.00456452	0.776008	1.48182	1.11049	0	0	0
Cluster-56166.0	2.86166	-0.726435	1.61706e-05	0.004725	1.79494	5.22288	4.62348	0.497995	0	0.885928
Cluster-69786.0	6.46949	-2.38568	1.62792e-05	0.00473472	0.502234	0.548021	0.739243	0	0	0
Cluster-15277.16711	3.44522	-1.66647	1.65123e-05	0.00477495	2.21858	2.21341	1.55258	0	0.335394	0.19223
Cluster-9394.0	2.70883	-0.780602	1.65412e-05	0.00477495	0.863397	2.11371	2.7372	0.128985	0.320287	0.367141
Cluster-21864.11	1.79519	5.79393	1.6806e-05	0.00484164	74.1346	50.2353	32.3453	21.406	14.5098	8.28692	actin, beta	ACTB	Actin-5, muscle-specific isoform X3
Cluster-48838.0	1.24767	5.23279	1.69165e-05	0.00485398	5.2442	6.16344	4.9363	2.42922	2.24412	2.05246
Cluster-49754.0	2.03738	1.81539	1.73034e-05	0.00495056	2.45992	3.42513	2.11212	0.418025	1.26044	0.276217	Actin	ACTB	Actin, larval muscle
Cluster-18778.0	2.42862	-0.730234	1.73588e-05	0.00495119	1.57339	1.48607	1.2202	0.197141	0.489526	0.140285
Cluster-2924.0	1.79235	0.597694	1.82216e-05	0.00514614	0.9691	1.4491	0.818874	0.388369	0.370911	0.170069
Cluster-69902.2	1.82785	-0.0986209	1.86339e-05	0.00523167	2.32114	3.32944	2.69471	0.571424	1.02478	0.722885
Cluster-70181.0	2.67719	-0.538645	1.91925e-05	0.0053675	2.53749	1.02009	1.78885	0.311247	0	0.442964
Cluster-45451.0	1.43527	1.88392	1.94524e-05	0.00541907	14.7442	14.139	19.1559	6.78191	6.54902	4.1557
Cluster-3255.0	1.72359	5.01876	1.99845e-05	0.00553506	45.1982	31.0807	42.9871	17.806	5.83733	11.4962
Cluster-21864.15	2.33817	3.98824	2.01004e-05	0.00554651	21.907	15.4089	8.72359	5.94511	1.45209	1.42311	actin, beta	ACTB	Actin-5, muscle-specific isoform X4
Cluster-69902.17	2.16514	-0.798711	2.07376e-05	0.00569963	1.84	1.97323	2.14238	0.489727	0.364634	0.417976
Cluster-54333.0	1.99044	0.102927	2.12372e-05	0.00580359	2.53663	4.13741	5.44496	0.46185	1.14683	1.3146
Cluster-53727.0	2.48018	-0.99201	2.14064e-05	0.00582761	1.16936	1.10029	1.30961	0.0987404	0.122592	0.351316
Cluster-78853.1	1.21559	3.54462	2.18913e-05	0.0059371	5.28004	6.06494	5.13481	2.13103	2.43898	2.37889
Cluster-15277.25313	1.5108	1.18946	2.37593e-05	0.00632417	19.6111	10.8287	12.83	4.33651	4.78582	5.77983
Cluster-17236.0	1.25011	4.62465	2.38948e-05	0.00633045	4.88976	7.00931	6.83417	2.3042	2.7636	2.6346					NP_729220.2	corn	cornetto
Cluster-20458.6	6.86906	-2.03539	2.39153e-05	0.00633045	2.73731	0.791971	0.427326	0	0	0
Cluster-49872.0	1.60543	0.708078	2.42454e-05	0.00640602	2.59594	2.83998	3.55233	1.33918	0.880238	0.672671
Cluster-69902.23	1.37496	1.01707	2.51504e-05	0.00657949	1.62705	1.56708	1.3869	0.641505	0.603671	0.494802
Cluster-7733.0	2.0297	0.0313623	2.56249e-05	0.00664806	7.84015	4.46898	4.42079	1.36356	0.564315	1.9406
Cluster-69902.3	1.6261	1.7124	2.56988e-05	0.00665519	4.34695	6.41468	5.39287	1.0682	2.86639	1.27505
Cluster-63167.3	1.63964	6.45221	2.62549e-05	0.0067863	25.7964	29.0712	61.3979	15.5215	9.58078	11.2871
Cluster-67966.0	1.67689	1.41638	2.72353e-05	0.00696511	17.9611	13.3094	18.4139	7.80947	2.58559	4.63098
Cluster-21864.3	2.2559	3.28724	2.74848e-05	0.00701641	47.6564	31.5166	17.5286	12.3557	4.96163	2.41829	-	-
Cluster-45599.0	6.4446	-2.40756	2.77292e-05	0.00706622	0.946872	0.860996	1.50985	0	0	0
Cluster-55057.2	4.85745	-1.7038	2.84569e-05	0.00723881	0.0648095	0.441398	0.22815	0.0209254	0	0
Cluster-15277.5332	1.28329	1.72419	3.02121e-05	0.0076044	10.5451	9.84043	9.84966	3.39448	4.75155	4.08499
Cluster-32972.1	2.63307	-0.91633	3.07072e-05	0.00770197	1.54405	1.27187	1.71567	0.352789	0.365008	0.0418405
Cluster-63300.0	3.1558	-1.43692	3.08692e-05	0.0077291	1.2055	1.88878	1.75163	0.360185	0	0.128153
Cluster-56056.0	2.83154	-1.35506	3.16332e-05	0.00787915	0.522688	1.10899	0.747978	0.0845929	0.105028	0.120392
Cluster-69902.7	1.44276	5.18365	3.20051e-05	0.00792981	6.15847	7.3552	5.42014	1.63785	3.46567	1.7627
Cluster-37676.0	6.33907	-2.46863	3.21653e-05	0.00792981	0.672098	0.641699	0.577073	0	0	0
Cluster-65314.0	6.33907	-2.46863	3.21683e-05	0.00792981	1.09216	1.04276	0.937743	0	0	0
Cluster-46837.0	2.90298	-0.981281	3.22877e-05	0.00793923	1.81281	4.0001	3.113	0	0.874225	0.334038
Cluster-81191.0	6.41749	-2.42926	3.27209e-05	0.00801098	0.632796	1.12779	1.30399	0	0	0
Cluster-68622.0	2.28786	-0.44396	3.2958e-05	0.00804158	1.20244	2.69701	2.16318	0.111203	0.414196	0.633051
Cluster-15277.24821	1.29745	2.34169	3.37616e-05	0.00816285	18.226	15.9264	21.7268	7.80479	8.15362	6.38575
Cluster-61455.1	1.29142	2.89749	3.45179e-05	0.00831478	2.32015	2.02751	1.52171	0.808168	0.707427	0.831603	peptidase inhibitor activity	-			NP_001137842.2	Hasp	Hig-anchoring scaffold protein
Cluster-68288.0	3.04954	-1.54072	3.50753e-05	0.00839907	0.948017	0.698703	0.685457	0	0.120311	0.137911
Cluster-72361.0	2.16543	-0.310629	3.51256e-05	0.00839907	3.28691	4.78209	2.58029	1.27671	0.679334	0.389357
Cluster-62934.0	1.30622	5.0166	3.62237e-05	0.00860427	3.43793	3.44565	3.33918	1.71532	0.996138	1.31577	Domain abundant in complement control proteins; SUSHI repeat; short complement-like repeat (SCR)	svep1	Sushi, von Willebrand factor type A, EGF and pentraxin domain containing 1
Cluster-23405.0	1.73625	0.237134	3.64125e-05	0.00862499	0.833101	0.8838	1.07297	0.404493	0.251102	0.167904			Innexin	INX
Cluster-70572.0	1.7655	1.59597	3.6966e-05	0.00873719	4.5798	3.3018	2.04639	1.49754	0.788788	0.581258	troponin C	TpnC4	Troponin C
Cluster-6778.0	1.21627	3.56393	3.77953e-05	0.00890388	5.71881	6.52126	4.77754	2.57294	2.26275	2.31913
Cluster-24815.0	1.53757	0.834355	3.83394e-05	0.00901105	2.86624	5.3186	3.50379	1.32088	1.63995	1.00707
Cluster-81449.0	2.22705	-0.34274	3.88324e-05	0.00905894	2.55975	4.0407	4.92315	1.19311	0.98755	0.283005
Cluster-15277.14039	2.65551	-1.2398	3.91502e-05	0.00910348	2.74701	1.54654	2.21422	0.217754	0.270356	0.464859
Cluster-6471.0	3.28314	-1.43538	3.98802e-05	0.00921347	2.33681	2.26653	1.14652	0	0	0.461351
Cluster-59419.0	1.3192	1.64732	4.05679e-05	0.00931586	5.06143	5.29728	6.04635	2.02036	2.79784	1.68651
Cluster-14540.0	1.44268	0.60569	4.05831e-05	0.00931586	6.46588	6.85936	6.22462	1.99777	2.95281	2.16626	K02A2.6-like	-
Cluster-30305.0	1.51082	1.00199	4.06989e-05	0.00931899	1.26628	1.72318	0.924783	0.339207	0.596625	0.422412	c4 zinc finger in nuclear hormone receptors	Eg
Cluster-33367.0	2.11558	-0.522957	4.07266e-05	0.00931899	0.609578	0.606257	0.621528	0.221975	0.0459326	0.13163	ionotropic glutamate receptor activity	GRIA2
Cluster-41075.0	1.83657	-0.226461	4.17608e-05	0.00949505	1.23495	0.920272	1.34483	0.292489	0.217887	0.416268
Cluster-15277.19090	1.96704	0.0774396	4.19549e-05	0.00952409	7.11911	3.24735	3.97992	1.1971	1.66463	0.851853
Cluster-42653.0	1.85526	0.339735	4.2564e-05	0.00964711	1.32253	1.10487	1.20652	0.561858	0.149482	0.257024	Ricin-type beta-trefoil	GALNT2	Polypeptide N-acetylgalactosaminyltransferase		NP_608773.2	Pgant2	Polypeptide N-Acetylgalactosaminyltransferase 2
Cluster-21864.12	1.67789	4.96556	4.29819e-05	0.00971014	45.0265	32.032	20.5737	14.4849	9.83839	5.5438	actin, beta	ACTB	Cardiac muscle actin
Cluster-36274.0	2.79953	-1.3925	4.3022e-05	0.00971014	1.86898	2.1149	1.42643	0.403306	0	0.286991
Cluster-21864.17	2.11954	0.242852	4.36883e-05	0.00982431	1.07932	1.00845	1.27531	0.46154	0.238763	0.0684229	Actin	ACTB	Actin-2, muscle-specific isoform X2
Cluster-76816.0	1.90799	-0.0282208	4.38663e-05	0.00984046	4.89326	8.03245	4.64367	2.00068	0.620992	1.77959
Cluster-60193.0	2.523	-0.810324	4.46774e-05	0.00999971	1.07827	1.73075	0.96607	0.273145	0.339127	0.0647896
Cluster-15277.20072	6.3511	-2.45071	4.53377e-05	0.0101135	1.25062	1.03317	0.678189	0	0	0
Cluster-15277.29150	6.42392	-2.39199	4.54679e-05	0.0101135	1.69311	0.898072	0.726863	0	0	0
Cluster-80281.0	1.26371	2.7126	4.59028e-05	0.0101849	12.1365	15.5122	14.3126	4.92233	4.93612	7.14014
Cluster-21864.14	1.74044	5.85106	4.59305e-05	0.0101849	70.641	52.7742	33.832	23.0521	15.4416	7.50985	actin, beta	ACTB	Actin-5, muscle-specific isoform X3
Cluster-77701.0	6.41324	-2.41222	4.66782e-05	0.0103347	0.314822	0.667961	0.27031	0	0	0
Cluster-30618.0	1.21088	3.35819	4.70297e-05	0.0103805	5.25045	6.04667	4.60533	2.50004	2.01182	2.19083	serine-type endopeptidase activity. It is involved in the biological process described with proteolysis	RHBDL3	Rhomboid-related protein 3		NP_788450.1	stet	stem cell tumor
Cluster-56419.0	2.19418	-0.420931	4.73145e-05	0.0104273	3.37689	4.66215	1.89485	0.36948	1.14683	0.657301
Cluster-39940.0	1.66173	0.398412	4.78946e-05	0.0104907	10.1587	7.54381	7.26863	3.2882	3.06188	1.55991
Cluster-15277.24442	1.47412	1.21672	4.94269e-05	0.0107443	16.1056	12.7696	8.50887	5.30446	4.32304	3.64686
Cluster-36542.0	4.21037	-1.76278	5.25084e-05	0.0113113	1.26831	2.1528	0.907494	0	0.254852	0
Cluster-59937.0	2.87634	-1.12293	5.33299e-05	0.0114197	1.4683	3.73836	2.94163	0	0.295036	0.676393
Cluster-40435.0	2.02916	-0.313381	5.3968e-05	0.0115219	1.6965	0.746076	0.953438	0.239621	0.223129	0.341027
Cluster-15277.25833	1.66616	0.152348	5.51403e-05	0.0116882	7.23521	6.03248	4.13579	2.16757	1.69969	1.54243
Cluster-35946.0	1.226	2.37028	5.51827e-05	0.0116882	4.78656	4.20911	3.86223	1.53067	1.90042	1.96591	Zinc-binding domain	ZCCHC24	Zinc finger CCHC domain-containing protein 24
Cluster-76469.1	2.97281	-1.32248	5.83078e-05	0.0122659	0.838836	0.985718	1.88369	0.125316	0	0.267523
Cluster-59832.1	1.93393	2.31579	5.8889e-05	0.0123146	21.9178	9.20998	12.9478	6.58065	1.84016	2.82653
Cluster-15277.10712	1.20051	2.54905	5.89546e-05	0.0123146	24.3152	20.5294	23.553	9.66267	10.2827	9.28973
Cluster-15277.19164	6.41061	-2.39698	5.94518e-05	0.0123681	1.51575	1.22792	0.473254	0	0	0
Cluster-53996.0	1.43621	4.22734	5.94834e-05	0.0123681	16.3582	11.9856	8.61448	4.75833	5.71494	2.99416
Cluster-69902.21	2.1583	-0.956181	5.98114e-05	0.0124184	0.409724	0.544582	0.641364	0.11295	0.09559	0.127784
Cluster-31050.7	1.35313	3.1953	6.08831e-05	0.0125862	19.0065	12.2629	9.70102	5.25983	5.59738	4.95219	Tropomyosin like	Tm2	Tropomyosin
Cluster-15200.0	6.36569	-2.47529	6.14867e-05	0.0126927	0.719227	0.915596	1.72911	0	0	0
Cluster-80613.0	1.62639	0.515111	6.30556e-05	0.0129606	1.99508	3.40704	4.0945	1.22855	0.703996	1.00873
Cluster-36754.0	4.15097	-1.83712	6.36135e-05	0.0130008	1.84944	0.653997	1.41152	0.199545	0	0
Cluster-75372.0	1.28572	1.17556	6.41747e-05	0.0130655	1.20407	1.18576	0.916792	0.485334	0.438235	0.408155	SKI/SNO/DAC family	DACH1			NP_723971.1	dac	dachshund
Cluster-27979.0	1.41652	0.625611	6.42031e-05	0.0130655	1.39708	1.88967	1.7779	0.678318	0.451165	0.689554
Cluster-15277.12462	1.78592	-0.234425	6.58929e-05	0.0133525	3.78634	2.95783	4.73656	0.779176	1.41119	1.08604
Cluster-15277.24405	1.63486	0.371047	6.61756e-05	0.0133909	6.04269	3.06008	4.84244	1.09532	1.65131	1.67019
Cluster-61330.0	1.75632	0.381584	6.66103e-05	0.0134486	0.608682	0.56029	0.498502	0.254612	0.158058	0.0776488	sequence-specific DNA binding. It is involved in the biological process described with regulation of transcription, DNA-templated	HOXB7	Homeotic protein antennapedia		NP_996167.1	Antp	Antennapedia
Cluster-15277.16386	1.22552	2.03601	6.80831e-05	0.0136613	10.9515	12.013	10.5715	5.37362	4.34632	4.2904
Cluster-32047.0	2.25137	-0.614742	6.88837e-05	0.013745	4.78777	2.35487	2.61599	0.422653	1.0495	0.601515
Cluster-65522.0	1.21682	5.53082	6.90338e-05	0.0137558	37.0118	43.1294	34.3871	12.8654	20.8108	14.7526	MADS	SRF	Serum response factor		NP_001286837.1	bs	blistered
Cluster-23385.1	2.81402	-1.37885	6.9627e-05	0.0138356	3.17879	2.23859	1.626	0.525408	0	0.373878
Cluster-69771.0	1.43531	4.11324	7.05124e-05	0.0139729	7.28943	7.10177	5.08085	3.08176	1.35511	2.55846	Collagen triple helix repeat (20 copies)	-	Collagen IV NC1 domain-containing protein
Cluster-50522.0	2.30623	-0.662151	7.11372e-05	0.0140578	1.2228	2.03563	0.888389	0.274016	0.453612	0.129993
Cluster-37524.0	1.42151	0.802171	7.20341e-05	0.014196	3.72764	6.9486	4.6866	1.80987	1.92606	1.83985
Cluster-8290.0	2.14375	-0.839077	7.27825e-05	0.0143238	3.05805	2.91973	2.25058	0.848436	0.526694	0.452807
Cluster-9318.0	2.62248	-0.721367	7.32786e-05	0.014382	2.44228	3.91515	1.55332	0	0.436219	0.750049
Cluster-15265.0	1.21768	5.82133	7.38308e-05	0.0144508	17.8909	23.4317	20.3009	8.58153	6.81569	10.4323	ATP binding. It is involved in the biological process described with protein phosphorylation	DDR2	Discoidin domain-containing receptor 2		NP_723165.2	smal	smoke alarm
Cluster-11541.0	3.354	-1.68012	7.40911e-05	0.0144652	1.38393	2.03282	1.09686	0.206749	0.256692	0
Cluster-15277.36857	2.49975	-1.08712	7.45138e-05	0.0144661	2.37262	1.18659	1.89165	0.493702	0.204321	0.234211
Cluster-13978.0	2.44964	-0.313531	7.52249e-05	0.0145844	0.742031	0.774593	0.203878	0.028822	0.107353	0.164077	Sequence-specific DNA binding transcription factor activity. It is involved in the biological process described with regulation of transcription, DNA-templated	H15	T-box transcription factor TBX20-like		NP_001260096.1	mid	midline
Cluster-27488.0	2.1919	4.39554	7.61023e-05	0.0146752	30.9466	21.3224	16.5357	9.82952	3.30955	1.48192	Myosin regulatory light chain	Mlc2	Myosin regulatory light chain 2
Cluster-19213.0	2.29653	-0.123011	7.64496e-05	0.0147223	0.703033	0.994422	0.90545	0.379268	0.0470885	0.0809656			Apolipophorin (Fragment)
Cluster-19533.0	1.30485	4.12595	7.83105e-05	0.0149676	28.2792	29.0311	20.5321	10.7625	13.2003	7.00872
Cluster-35656.0	6.25927	-2.54628	7.83489e-05	0.0149676	0.388004	0.49394	0.79955	0	0	0
Cluster-15277.26280	1.66643	-0.0506237	7.94188e-05	0.0150906	4.95709	4.53062	6.94856	1.97481	1.22592	1.75658
Cluster-41018.0	1.51382	1.13596	7.95189e-05	0.0150906	2.31336	3.2643	2.68028	0.649559	1.54573	0.693335
Cluster-15277.15226	1.61272	0.135686	8.20558e-05	0.0154494	6.76281	5.17563	5.89349	1.49918	1.32218	2.72218
Cluster-15277.12227	1.69298	-0.30007	8.24505e-05	0.0154625	3.65702	4.58158	4.2863	0.901881	1.39968	1.44399
Cluster-76125.0	6.53161	-2.3175	8.25564e-05	0.0154625	0.296862	0.818813	0.169927	0	0	0
Cluster-69831.0	1.4332	4.32293	8.31825e-05	0.0155595	22.0991	17.7104	10.8175	6.39135	7.95772	4.12328	Zinc-binding domain present in Lin-11, Isl-1, Mec-3.	CSRP1	LIM zinc-binding domain-containing protein
Cluster-21864.2	1.37211	6.1957	8.38494e-05	0.0156433	282.396	230.268	165.607	86.9941	113.078	57.8517
Cluster-6223.6	1.42707	4.55843	8.4067e-05	0.0156433	66.2895	47.2105	37.6738	23.4409	20.2583	11.5128
Cluster-65969.1	2.16826	-0.910769	8.43375e-05	0.0156733	0.841906	1.26414	1.03797	0.1677	0.104105	0.358003
Cluster-71529.0	6.44566	-2.41894	8.59957e-05	0.0159278	0.925642	0.505015	1.81662	0	0	0
Cluster-41700.0	6.34013	-2.46932	8.7259e-05	0.0160999	1.17017	0.446898	1.00473	0	0	0
Cluster-27956.0	1.53691	4.0636	8.89823e-05	0.0162834	29.9317	20.181	13.8493	9.84991	7.41777	4.36636	troponin C	-	Troponin C	TNNC1	NP_001246139.1	TpnC41C	Troponin C at 41C
Cluster-2386.1	1.38156	2.73866	9.0061e-05	0.0163764	15.7029	17.4832	13.2603	4.83116	3.87384	8.59459
Cluster-6278.0	6.15858	-2.59299	9.06232e-05	0.0164577	0.778937	0.849949	0.573262	0	0	0
Cluster-15277.30173	1.93103	-0.714999	9.28086e-05	0.01676	3.22462	2.70068	2.6412	0.824021	0.767305	0.623017
Cluster-15277.19699	1.34068	2.32366	9.3466e-05	0.0168344	19.8277	11.1532	13.4956	6.69869	5.15786	5.40416
Cluster-9659.0	2.53209	-0.76832	9.41982e-05	0.0168836	1.82402	2.45103	4.35036	0.787209	0	0.560174
Cluster-68457.0	1.60337	0.04849	9.54792e-05	0.0170402	1.24638	1.51456	1.11881	0.550138	0.341516	0.352329	Serpentine type 7TM GPCR chemoreceptor Srx	HTR7	5-hydroxytryptamine receptor		NP_001263131.1	5-HT7	5-hydroxytryptamine (serotonin) receptor 7
Cluster-73180.0	1.68781	0.201714	9.59906e-05	0.0171049	1.54784	1.71782	2.93061	0.693708	0.765584	0.43879
Cluster-45928.0	3.68703	-1.60843	9.61781e-05	0.0171049	0.450892	1.72199	2.16799	0	0	0.249252
Cluster-68748.0	1.58574	0.623303	9.62136e-05	0.0171049	2.46863	2.71214	1.85828	0.525408	0.489245	1.2151
Cluster-21655.0	1.73031	2.31938	9.68165e-05	0.0171908	3.14191	4.78181	4.58155	1.09085	0.46556	2.06189	c4 zinc finger in nuclear hormone receptors	Eg
Cluster-46443.0	1.23561	2.73135	9.74437e-05	0.0172594	21.7343	28.0087	16.464	7.9376	9.57873	9.97701
Cluster-60652.0	1.18188	3.66576	9.76271e-05	0.0172657	4.71168	5.3025	4.70695	1.86143	1.77111	2.69869			Zinc finger E-box-binding homeobox protein zag-1		NP_733401.3	zfh1	Zn finger homeodomain 1
Cluster-39093.1	2.59304	-1.2481	9.89437e-05	0.0174474	2.34306	2.91003	1.27577	0.443949	0.275595	0.315912
Cluster-59847.0	1.18341	2.91258	9.89915e-05	0.0174474	6.05377	5.86478	6.53817	2.69895	3.1673	2.13103	calcium ion binding	HMCN1
Cluster-28972.1	1.14384	5.87393	9.99416e-05	0.0175502	17.5366	19.0186	22.5118	9.31198	7.92136	8.8964	in StAR and phosphatidylcholine transfer protein	DLC1	StAR-related lipid transfer protein 13		NP_001097786.1	cv-c	crossveinless c
Cluster-7669.0	2.12836	-0.818336	0.000106123	0.0184934	2.25676	1.72375	1.80851	0.292191	0.181387	0.727726
Cluster-37066.0	2.37441	-1.21516	0.000106215	0.0184934	0.562169	0.390358	0.526566	0.0992538	0.0616149	0.105943
Cluster-73132.1	1.34725	1.57575	0.000109387	0.0189079	2.71762	1.95495	2.07412	1.07234	0.561673	0.941914
Cluster-69003.27	1.56662	0.141033	0.00011029	0.0190412	5.04212	5.34542	3.52337	1.29737	1.15054	2.04423
Cluster-11897.0	2.57959	-0.402607	0.000110728	0.0190938	2.34034	2.74097	5.4657	0	0.451452	1.16436
Cluster-20694.0	1.3465	2.38323	0.000111387	0.0191384	1.08651	1.46405	1.86579	0.703374	0.39834	0.579547	Adenylyl- / guanylyl cyclase, catalytic domain	GUCY2D			NP_001356914.1
Cluster-20609.0	1.30352	1.00414	0.000111679	0.0191435	1.64311	2.00805	2.03155	0.893505	0.792388	0.575261
Cluster-15277.25871	2.22009	0.821285	0.000111684	0.0191435	21.2683	4.78669	6.96551	3.36364	2.48397	1.24571
Cluster-54742.0	6.20838	-2.55008	0.000115509	0.0196351	0.208251	0.106043	0.107284	0	0	0
Cluster-29203.0	2.67564	-1.49315	0.0001179	0.0199001	1.25102	1.36507	1.68794	0.347087	0	0.246986
Cluster-41704.0	3.32108	-1.71596	0.000118936	0.0199681	1.5207	1.51504	2.49785	0.256814	0.31885	0
Cluster-28139.0	3.90211	-1.99913	0.000119023	0.0199681	0.478613	0.31395	0.362997	0	0.0849506	0
Cluster-69902.18	1.41097	0.530617	0.000120125	0.02011	3.06722	2.29185	1.99147	0.945594	0.776365	0.976762
Cluster-15277.8088	1.29835	5.12258	0.000121539	0.0202993	14.9061	15.2052	16.0921	5.40919	4.1561	8.78328
Cluster-14078.0	1.18856	5.23738	0.000123475	0.0205508	41.1709	51.3354	33.3481	14.9269	17.2971	21.7749
Cluster-25695.0	1.67643	2.23424	0.000123766	0.0205753	3.29877	8.85283	2.75582	1.81808	1.12863	1.54016	It is involved in the biological process described with transmembrane transport	SLC17A6	Vesicular glutamate transporter 1		NP_001245848.1	VGlut	Vesicular glutamate transporter
Cluster-55066.0	1.26044	3.53362	0.000124286	0.0205924	8.95364	7.62373	5.69648	3.62032	3.25611	2.25164	Dual specificity phosphatase, catalytic domain	DUSP3
Cluster-64388.0	1.22713	3.73961	0.00012434	0.0205924	21.6496	21.7288	15.7916	10.4785	6.70943	7.45647
Cluster-4424.0	3.91378	-2.01999	0.000126362	0.020838	1.21853	1.70634	1.04624	0.236651	0	0
Cluster-40059.0	1.27227	1.32744	0.000126897	0.0208782	1.70907	1.52817	1.14134	0.684915	0.605068	0.496755	catalytic activity. It is involved in the biological process described with metabolic process	-	Long-chain-fatty-acid--CoA ligase		NP_649067.2	CG3961
Cluster-46155.0	1.17436	1.75819	0.000132241	0.0216581	2.40376	2.00592	2.51258	0.999248	0.930473	1.06659	Sequence-specific DNA binding. It is involved in the biological process described with regulation of transcription, DNA-templated	-	Homeobox protein unc-4 homolog		NP_001285389.1	unc-4	unc-4
Cluster-15277.25177	1.89701	-0.398546	0.000133022	0.0217611	5.6771	3.05162	3.52807	1.40826	1.01993	0.835096
Cluster-77188.1	1.58818	0.0975586	0.000133189	0.0217637	5.61682	4.61794	6.32977	2.49986	1.41079	1.45545
Cluster-19793.0	3.24936	-1.76376	0.000134813	0.0218954	1.02004	1.53463	1.11468	0.180092	0.223596	0
Cluster-20550.0	1.51796	0.450602	0.000134955	0.0218954	8.56507	5.29602	8.19455	1.66343	3.24539	2.70557
Cluster-34754.0	3.93477	-1.98303	0.000138812	0.0223915	0.413664	0.902752	0.710355	0	0.142492	0
Cluster-61967.0	1.85887	-0.366083	0.000138904	0.0223915	4.15861	4.4919	4.54445	1.95793	0.911585	0.696627
Cluster-69831.1	1.36329	5.79031	0.000139145	0.0224052	60.213	43.7821	33.9022	20.7607	20.6937	11.2189
Cluster-31050.11	1.17711	3.90833	0.000141099	0.0226436	19.2726	16.8641	13.7063	7.61868	8.35995	5.69382	Belongs to the tropomyosin family	Tm2	Tropomyosin
Cluster-55236.0	1.20074	3.41435	0.000145131	0.0231869	7.18243	6.53395	8.56442	3.51077	3.69723	2.3198			SHSP domain-containing protein
Cluster-21864.13	1.44532	6.23662	0.000148929	0.0236881	98.1447	78.8934	52.7196	19.2162	43.3027	20.9887	actin, beta	ACTB	Actin-5, muscle-specific isoform X3
Cluster-3671.0	1.52704	2.2874	0.000151399	0.0240228	19.536	18.0189	11.6468	6.01329	8.17692	2.75081
Cluster-15277.33638	3.64777	-2.07024	0.000151809	0.0240228	1.0224	0.890534	1.47849	0.0522531	0	0.148732
Cluster-67795.0	1.15481	3.07714	0.000153957	0.02432	4.92997	4.77774	4.44628	2.08252	1.63964	2.47588	Sox developmental protein N terminal	SOX8	Transcription factor SOX-8 isoform X1	LOC108682854
Cluster-28096.0	1.18831	1.38401	0.000155238	0.0244604	4.71993	5.89415	4.32277	2.35713	1.95101	2.08112
Cluster-15277.13495	1.27968	1.44941	0.000157042	0.0246507	12.4806	8.40267	10.077	4.63711	4.84672	3.16289
Cluster-31110.1	1.3801	4.44099	0.000158611	0.0247346	11.0183	8.93384	6.64182	3.42724	4.67585	1.97535
Cluster-27979.1	1.47755	0.566587	0.000161453	0.0250933	1.94748	1.6507	2.10984	0.811222	0.339709	0.805389
Cluster-29613.0	2.1044	-0.63196	0.000161611	0.0250933	1.52342	0.813716	1.42694	0.0827593	0.308253	0.441684
Cluster-47460.0	6.36838	-2.46707	0.000161906	0.0251119	1.17126	0.350836	1.65639	0	0	0
Cluster-15277.7875	6.17994	-2.59548	0.000162986	0.0252248	0.651161	0.355263	0.87858	0	0	0
Cluster-76947.0	6.2534	-2.50817	0.000164381	0.0253826	1.03633	0.599671	0.323566	0	0	0
Cluster-51993.0	2.40926	-0.824606	0.000164578	0.0253826	3.29172	3.14283	4.475	1.33185	0	0.568642
Cluster-15277.5497	1.90382	0.472023	0.000165399	0.025407	2.37935	9.3352	3.75097	0.909038	1.31673	1.72498
Cluster-15277.26436	1.59727	0.709885	0.000169435	0.0258328	6.62716	7.66811	8.55732	3.39227	0.867117	2.9109
Cluster-28626.0	2.67311	-1.24989	0.00017452	0.026377	1.51521	3.70943	1.60121	0.452723	0	0.483233
Cluster-21864.5	2.11062	3.01256	0.00017501	0.026377	75.174	46.3424	33.4509	24.037	6.71929	4.1107
Cluster-31202.0	1.56782	0.662515	0.000175179	0.026377	3.38449	1.9251	2.28768	1.25867	0.607723	0.646868	Insulin-like growth factor binding. It is involved in the biological process described with regulation of cell growth	-
Cluster-54667.0	2.4962	-1.32174	0.000176252	0.0264782	2.25388	1.43463	1.29014	0.364773	0.226445	0.259571
Cluster-56864.0	1.56829	0.849692	0.000179251	0.0268136	0.968303	0.775188	0.685689	0.232645	0.120351	0.427669	Belongs to the two pore domain potassium channel (TC 1.A.1.8) family	-
Cluster-21864.0	1.33336	7.16191	0.000179265	0.0268136	378.173	302.173	225.528	123.548	155.703	74.4734	ATP binding	-	Alpha actin-like protein (Fragment)
Cluster-5567.0	1.35439	1.30553	0.000179606	0.0268136	5.05649	4.21115	6.08631	2.01911	1.13948	2.61235
Cluster-38100.0	6.31526	-2.52337	0.000179885	0.0268273	0.592135	0.452282	1.62693	0	0	0
Cluster-15277.16091	2.63843	-1.33967	0.000180603	0.0269065	2.81231	1.29789	1.65699	0.212109	0.39502	0.301872
Cluster-48597.0	3.8549	-2.13479	0.000182595	0.0271188	1.06842	1.49614	0.550415	0	0	0.147655
Cluster-54924.0	1.59159	-0.141394	0.000185279	0.0273758	2.4335	3.18903	2.94979	0.556014	0.862908	1.28589
Cluster-58401.1	1.21878	1.01717	0.000188148	0.027714	2.86242	3.32767	3.09146	1.50341	1.04181	1.31862	It is involved in the biological process described with protein phosphorylation	STK17B
Cluster-28096.1	1.12185	3.01921	0.000194134	0.0283627	4.44933	6.26959	5.16393	2.62212	2.36766	2.13093
Cluster-81433.0	1.15014	1.97311	0.000195497	0.0285143	1.24881	1.4289	1.03395	0.505276	0.555637	0.575283
Cluster-15277.28618	1.70247	-0.3174	0.000196476	0.0286175	5.27	2.93983	4.27069	1.37999	1.14223	1.22749
Cluster-42017.0	3.97381	-1.94218	0.000197114	0.0286522	1.34623	1.07597	0.80634	0	0.226445	0
Cluster-61282.0	2.17091	-1.16356	0.000198444	0.0287731	2.01539	2.43061	1.82152	0.618015	0.255769	0.439777
Cluster-72897.0	3.82542	-2.05715	0.000203001	0.029212	0.896301	1.14102	0.769577	0	0.21612	0
Cluster-72857.0	6.30883	-2.46289	0.000205812	0.0295065	0.173226	0.0678525	0.0457642	0	0	0					NP_001287511.1	AstA	Allatostatin A
Cluster-45284.0	1.19832	4.05027	0.000205973	0.0295065	15.4419	12.1781	11.7924	7.06061	4.20601	5.50643	Neurotransmitter-gated ion-channel transmembrane region	GLRA3	Glutamate-gated chloride channel
Cluster-14220.0	1.63828	1.27382	0.000206076	0.0295065	13.6695	5.58166	9.15325	4.50809	1.65839	2.73269
Cluster-76778.0	1.25395	1.599	0.000206748	0.0295528	4.45279	8.25335	7.90099	3.14779	2.64748	2.58931
Cluster-15277.21427	1.58949	-0.297343	0.000206812	0.0295528	5.47932	4.43019	4.98749	1.37008	1.70104	1.7549
Cluster-76542.2	1.11719	6.73862	0.000209504	0.029878	37.6721	48.4147	45.1533	20.2461	16.1305	22.633	It is involved in the biological process described with cell adhesion	ITGAV	Putative vitronectin receptor alpha subunit (Fragment)		NP_001162777.1	if	inflated
Cluster-80702.0	1.1852	1.15932	0.000209774	0.0298868	9.04755	12.6553	9.97418	4.77245	4.30931	4.47662
Cluster-34220.0	2.88124	-1.69503	0.000213049	0.0301142	0.304946	0.543487	0.41893	0.0592238	0	0.0842868
Cluster-15277.23777	1.46433	0.160303	0.000214272	0.0302275	3.08218	2.06969	3.0015	1.09502	0.951674	0.857131
Cluster-15277.4704	1.33192	0.651726	0.000216222	0.0303831	6.35599	6.05474	5.04896	1.51151	2.81495	2.50969
Cluster-47316.0	2.83358	-1.16089	0.000216932	0.030453	3.99683	1.24612	2.31128	0.712897	0.147518	0.169098
Cluster-56419.1	2.61819	-1.19615	0.000217271	0.0304708	2.54389	1.78444	1.85435	0	0.751095	0.286991
Cluster-41661.0	1.43975	2.70648	0.000218106	0.0304984	6.36399	2.98569	2.66145	1.70476	1.45514	1.2131	Heat shock 70 kDa protein cognate	Hsc70-4	Heat shock protein 70	HSP70	NP_001262586.1	Hsc70-4	Heat shock protein 70 cognate 4
Cluster-68673.0	4.14428	-1.87613	0.00021881	0.0305375	0.440124	0.896464	2.11622	0.170954	0	0
Cluster-22649.0	1.86883	0.30911	0.000220761	0.0307798	5.13194	4.0443	4.89595	1.74023	0.196419	1.68865
Cluster-15277.3661	1.86879	-0.697139	0.000221641	0.0308725	2.1917	2.59986	3.4215	0.967389	0.48043	0.68839
Cluster-32670.1	1.14048	2.187	0.000222029	0.0308965	2.21815	2.34621	1.72715	0.992501	0.865199	0.931661	Coagulation Factor Xa inhibitory site	CCBE1	Collagen and calcium-binding EGF domain-containing protein 1
Cluster-77549.0	1.48641	0.905033	0.000222298	0.030904	1.50747	2.05373	3.08825	1.07862	0.510161	0.69444
Cluster-15277.7720	1.23713	0.682659	0.000224023	0.0310419	7.72605	8.69834	6.87654	3.34257	3.18168	3.14525
Cluster-80869.0	3.7069	-2.24925	0.000224854	0.0310816	0.875891	0.867247	0.835613	0	0	0.134497
Cluster-21864.4	1.18924	2.54537	0.000225093	0.0310816	11.0516	16.336	12.0974	5.64557	7.00933	4.34309
Cluster-65860.0	3.185	-1.80918	0.000227813	0.0313968	0.836753	0.587701	0.743221	0.112073	0.139146	0
Cluster-81680.0	1.41058	5.74225	0.000230143	0.0316268	77.7689	59.5871	42.1985	28.7068	25.3131	12.2155	mesoderm development	Mlc1	Myosin light chain alkali		NP_001287569.1	Mlc1	Myosin alkali light chain 1
Cluster-61631.0	3.94905	-1.94165	0.000230874	0.0316541	1.5269	1.21487	0.491632	0	0.230109	0
Cluster-81057.0	2.82116	-1.25485	0.000230955	0.0316541	1.11277	2.59707	1.75163	0.360185	0.447193	0
Cluster-16733.0	1.06107	4.8146	0.000232121	0.0317768	6.31225	7.37069	5.88245	3.27834	3.0759	2.81158	CD80-like C2-set immunoglobulin domain	NPHS1
Cluster-19303.0	1.40458	0.79815	0.000233271	0.0318735	2.44582	4.52353	3.64531	0.806612	1.33528	1.72194
Cluster-63930.0	1.32686	1.64678	0.000235702	0.032175	0.504577	0.653046	0.570428	0.179656	0.354859	0.151087					NP_001260170.1	CG18304
Cluster-69575.0	3.9082	-2.13682	0.000236051	0.032192	0.815345	1.03796	2.33356	0	0	0.1878
Cluster-43392.0	1.78615	0.736809	0.000242431	0.0329487	3.00901	4.36094	3.41827	1.888	0.781359	0.383856	glutathione hydrolase activity	-
Cluster-81039.5	1.48057	0.975831	0.000242518	0.0329487	4.73991	3.67379	5.3161	2.49662	1.39171	0.942677
Cluster-15277.13532	1.10903	2.91432	0.000244155	0.0330772	25.5333	18.4598	21.8331	9.86657	9.79715	10.3075
Cluster-68581.0	6.33942	-2.44509	0.000251237	0.0337814	0.81912	1.30345	0.175827	0	0	0
Cluster-45982.0	6.22599	-2.5647	0.000252745	0.0339206	0.534935	0.170247	0.688954	0	0	0
Cluster-35760.0	1.53198	0.424986	0.000253029	0.0339269	3.82122	5.507	3.59048	0.700115	1.39078	2.19208
Cluster-7275.0	2.23523	-0.427457	0.000254436	0.0340575	2.85175	2.00828	1.45871	0.471353	0	0.754679
Cluster-52754.0	1.43442	3.73887	0.000254984	0.0340935	57.9539	56.5261	40.1007	20.0277	27.5372	8.83367
Cluster-13933.0	3.84376	-2.0858	0.000256821	0.0342752	0.0766328	0.104059	0.140369	0.0198439	0	0
Cluster-15277.19903	1.19543	0.934229	0.000257373	0.0343155	6.43776	5.90342	6.69534	2.80758	2.21771	3.02758	Reverse transcriptase (RNA-dependent DNA polymerase)	-
Cluster-27849.0	3.9455	-2.07671	0.000257943	0.0343155	0.849457	2.31725	0.625162	0	0	0.167707
Cluster-15423.0	1.26298	1.62672	0.000258458	0.0343155	5.06627	6.50463	5.79996	3.27975	1.56616	2.15433	calcium ion binding	HMCN1	VWFA domain-containing protein (Fragment)
Cluster-15277.24123	2.59342	-1.53838	0.000264744	0.0349104	1.29846	2.65609	2.50802	0.270139	0.335394	0.384459
Cluster-65088.0	3.6886	-2.25935	0.000266614	0.0350603	0.634916	0.718458	0.484576	0	0	0.0974944
Cluster-15277.21727	1.39243	1.01333	0.000267623	0.0351244	14.7172	10.4909	9.40762	4.19166	6.25331	2.80448
Cluster-78853.3	1.25254	1.05706	0.000281642	0.03648	1.29724	2.40659	1.89185	0.719819	0.8386	0.730693
Cluster-47185.0	1.22621	5.11537	0.000285195	0.0367721	14.7532	13.8967	12.1878	8.08139	4.51727	4.40637	serine-type endopeptidase inhibitor activity	PAPLN
Cluster-15277.10288	1.36437	0.883272	0.00028527	0.0367721	6.14329	3.19749	6.27375	1.83718	2.04502	2.0737
Cluster-82410.37	1.47553	0.196035	0.000285941	0.0367925	3.7078	2.78362	3.15094	1.55599	1.04385	0.822683
Cluster-59464.2	4.25397	-2.46647	0.000288532	0.0370263	0.695479	1.23951	1.1943	0	0	0.0961148
Cluster-15277.23112	5.99563	-2.6985	0.000291819	0.0372963	0.92151	1.08287	0.486905	0	0	0
Cluster-42529.0	1.72388	1.70025	0.000291935	0.0372963	23.8608	13.4683	13.7226	7.6505	5.97053	1.71099
Cluster-15277.14195	5.98762	-2.7074	0.000294273	0.0375614	1.01684	0.539629	0.654804	0	0	0
Cluster-53713.0	1.85784	-0.12535	0.000294968	0.0375833	2.9625	1.62458	1.01746	0.619607	0.549487	0.377923
Cluster-46494.0	5.92152	-2.76837	0.000298894	0.0380312	0.599356	0.610397	0.823384	0	0	0
Cluster-71658.0	1.39035	0.194671	0.000299013	0.0380312	3.21765	5.185	3.63699	1.42382	1.37493	1.63236
Cluster-78245.0	1.35897	0.402912	0.000301507	0.0382151	4.93022	6.27631	4.63251	1.26462	2.46732	2.31403
Cluster-15277.21481	3.93344	-1.98454	0.000301525	0.0382151	2.34639	1.18903	0.801962	0.259138	0	0
Cluster-80847.1	1.31925	0.64678	0.000302627	0.0383209	2.98306	3.45512	3.40107	0.902255	1.82771	1.18271
Cluster-1845.0	3.79656	-2.09992	0.000303906	0.0384151	1.4939	1.48835	0.892302	0.252288	0	0
Cluster-44696.0	1.58808	-0.448453	0.000305008	0.0384909	2.53927	2.81546	2.39125	0.795409	0.79004	0.905615
Cluster-83002.2	2.44492	-1.36406	0.000307627	0.0387489	2.72799	1.40566	2.56537	0.504576	0.313232	0.359054
Cluster-15277.21268	2.1562	-0.916311	0.000308122	0.0387771	4.59909	2.92739	1.97442	0.394056	0.97849	0.747755
Cluster-15277.3732	5.95977	-2.73967	0.000309168	0.0388747	0.77262	0.573747	0.884509	0	0	0
Cluster-56400.0	6.52586	-2.33662	0.000311014	0.0390725	0.185461	1.77073	0.477718	0	0	0
Cluster-6307.0	1.86363	1.87815	0.000314354	0.0394193	17.3125	12.1095	20.9087	6.4659	0.917466	5.91571
Cluster-82958.0	1.22314	6.77443	0.000314413	0.0394193	53.1281	45.1237	31.9573	19.29	22.8093	12.7085	Motor activity	unc-15	Paramyosin, long form		NP_523982.2	Prm	Paramyosin
Cluster-15277.20092	1.12314	4.1729	0.000314598	0.0394193	89.4727	80.8643	95.9265	45.0486	46.1937	28.793
Cluster-6212.0	2.09072	-0.484883	0.000315798	0.0395047	1.93366	5.04628	2.65643	1.31438	0.466253	0.400846
Cluster-15277.5312	6.0633	-2.65584	0.000319215	0.0397132	0.661173	1.34671	0.454154	0	0	0
Cluster-62547.1	1.5361	0.14073	0.000319435	0.0397132	1.59628	1.42029	1.94535	0.600029	0.786361	0.332094
Cluster-76542.1	1.06335	5.63655	0.000323592	0.0399961	27.5021	33.3158	32.9199	15.6465	12.2153	15.894			Integrin alpha-6
Cluster-4213.0	3.86501	-2.04292	0.000323662	0.0399961	0.999604	0.954392	2.14568	0	0.301287	0
Cluster-25691.0	1.86075	-0.746326	0.000325948	0.0402093	0.780331	1.35937	1.12843	0.239287	0.19806	0.39731
Cluster-4964.0	1.45931	0.0431665	0.000326941	0.0402558	7.04	5.58018	5.01819	1.80579	1.60143	2.75356
Cluster-75936.0	2.89604	-1.59889	0.000327166	0.0402558	0.742511	0.540135	0.242869	0.0686684	0.0852562	0.0488641	Belongs to the heparin-binding growth factors family	FGF1
Cluster-15277.38738	3.46344	-1.93451	0.000330277	0.0404328	0.674762	2.2082	1.19149	0	0.16312	0.159814
Cluster-15277.11530	1.5927	-0.097224	0.000330296	0.0404328	4.87024	5.5205	6.07199	2.59138	0.965208	1.65961
Cluster-15277.34601	5.93604	-2.76165	0.000332981	0.0406099	0.581051	0.924616	0.997796	0	0	0
Cluster-80602.1	2.12841	-1.06401	0.000333158	0.0406099	1.06371	1.57982	1.11627	0.401689	0.284984	0.163337
Cluster-10798.0	1.44736	-0.143417	0.000333821	0.0406217	4.55418	4.13079	4.49682	1.32671	1.64719	1.73081
Cluster-69902.1	1.94451	-0.347397	0.000334338	0.0406501	1.81236	4.40175	3.21156	0.844682	1.25847	0.360643
Cluster-69546.0	1.2599	7.36845	0.000334636	0.040652	41.3519	33.8468	34.0317	18.596	8.8698	17.023	Collagen triple helix repeat (20 copies)	COL11A1	Fibrillar collagen NC1 domain-containing protein
Cluster-26907.0	2.61196	-0.94793	0.000336281	0.0407482	1.91794	0.915596	0.576369	0.372484	0.115616	0.0662645
Cluster-15277.22748	1.28228	1.08423	0.000336281	0.0407482	12.4404	7.29189	9.74319	4.31626	2.96309	4.5195
Cluster-39795.0	6.09078	-2.623	0.000339177	0.0409608	1.16555	0.593508	0.400301	0	0	0
Cluster-34073.0	1.47829	2.43475	0.000339805	0.0410021	8.52633	7.46498	8.79657	4.05795	1.13766	3.39994	Fibrillin	FBN3
Cluster-58091.0	1.0889	2.17637	0.000342756	0.0413234	8.27297	11.5009	9.15147	4.04139	4.52811	4.69953
Cluster-27999.17	1.52254	-0.116946	0.000346186	0.0416319	2.17773	2.66868	3.59987	0.949967	0.673968	1.15884
Cluster-79173.0	6.10909	-2.63962	0.000346816	0.0416728	0.177107	0.0563655	0.190083	0	0	0	FORKHEAD	-	Sloppy-paired		NP_476834.1	slp2	sloppy paired 2
Cluster-43058.0	3.76546	-2.11028	0.000349868	0.0418642	0.750612	1.22856	1.28897	0	0.258559	0
Cluster-15277.30137	1.2593	6.37206	0.00035489	0.0423592	63.5641	49.5666	35.4678	22.2141	25.4106	13.4147	Troponin T	TNNT2			NP_001162742.1	up	upheld
Cluster-15480.0	1.78175	-0.053248	0.000355804	0.042433	4.44665	7.0014	3.81796	1.59082	2.25726	0.646868
Cluster-68967.1	3.71092	-2.24882	0.000358731	0.0427085	0.75889	1.38013	0.744679	0	0	0.149826
Cluster-9208.0	1.95699	-0.328427	0.000360348	0.0427451	3.10403	4.87354	3.37588	1.80851	0.249486	0.714959
Cluster-59533.0	2.64698	-1.45321	0.000360679	0.0427451	1.15189	2.78613	1.78025	0.447417	0.277749	0.15919
Cluster-44814.0	1.46639	-0.124659	0.000362485	0.0427676	0.574981	0.540261	0.493687	0.132937	0.23107	0.208115
Cluster-40640.0	1.58869	1.69462	0.000363628	0.0428672	13.1964	5.185	5.50212	2.32031	3.92838	1.72617	Calponin family repeat	-
Cluster-12669.0	1.62634	-0.421763	0.000366342	0.0431162	4.03949	2.57119	3.12153	0.980641	0.974022	1.11651
Cluster-67788.0	5.07015	-1.2989	0.00037143	0.0434655	0.0768926	0.0978863	2.37676	0	0	0.0531326
Cluster-38723.0	1.54518	-0.0946317	0.000373411	0.043579	1.43346	1.56414	1.17218	0.596557	0.246888	0.518842
Cluster-67082.1	1.81296	1.20117	0.000374529	0.043612	3.00205	1.20685	1.12815	0.839822	0.421088	0.241344	Tubulin is the major constituent of microtubules. It binds two moles of GTP, one at an exchangeable site on the beta chain and one at a non-exchangeable site on the alpha chain	-	Tubulin alpha chain
Cluster-41693.0	2.07433	-1.26357	0.00037481	0.043612	2.31014	2.94088	2.1002	0.527829	0.327667	0.751201
Cluster-75299.0	1.69076	-0.193467	0.000375722	0.0436605	1.3278	2.04248	3.13519	0.752131	0.667013	0.535213
Cluster-15277.12366	1.46359	-0.117052	0.000375836	0.0436605	6.66595	5.12211	5.27481	1.61421	1.91701	2.46414
Cluster-7650.0	6.17562	-2.56052	0.000379211	0.044017	0.939867	1.19648	0.201746	0	0	0
Cluster-82007.0	2.5595	-1.10726	0.000385104	0.044437	0.613063	1.63894	1.78971	0.35719	0	0.254175
Cluster-18952.0	1.58959	-0.290436	0.000386521	0.0445054	0.907333	1.38607	0.934858	0.234952	0.437561	0.376179
Cluster-64109.0	2.11246	-0.967857	0.000388172	0.0446229	2.41499	3.23616	3.05575	0.493702	1.22592	0.351316
Cluster-15277.26454	1.33145	0.426997	0.000388541	0.0446229	10.4163	7.06619	7.55793	3.27661	3.71437	2.88918
Cluster-69902.22	1.33658	0.252406	0.000390081	0.0447001	2.8043	3.614	2.40406	1.18944	1.17244	1.06222
Cluster-66377.0	3.85141	-2.06153	0.000391791	0.0448244	0.259523	0.536867	0.22283	0.0630027	0	0
Cluster-37426.0	3.04755	-1.96702	0.000398027	0.0454654	0.714475	0.744173	0.669227	0	0.156616	0.0897636
Cluster-15277.38370	1.39498	0.193722	0.000400727	0.0457011	1.8578	1.63402	1.45012	0.393604	0.814475	0.653536
Cluster-4219.0	3.29182	-1.88653	0.000403268	0.045935	0.513478	1.40072	0.755793	0	0	0.20275
Cluster-73019.3	3.7233	-2.24797	0.000403711	0.045935	0.807011	1.8135	1.22314	0	0	0.196873
Cluster-69026.0	1.80357	0.102607	0.00040864	0.0463799	1.1363	1.9052	1.04703	0.69972	0.20048	0.229808
Cluster-76417.0	2.9582	-1.70428	0.000414529	0.0469393	0.778056	1.38668	1.06888	0	0	0.32258
Cluster-46804.64	1.56813	-0.418806	0.000416289	0.0470272	3.06593	3.28923	2.768	0.644511	1.25746	1.11382
Cluster-20987.0	5.98253	-2.74261	0.000417282	0.0471024	0.204307	0.43348	0.584736	0	0	0
Cluster-15277.13488	1.03511	3.03342	0.000419698	0.0473378	28.6249	24.6097	28.5459	13.6326	13.4121	12.1167
Cluster-72656.0	1.14908	1.68921	0.0004242	0.0476209	2.33617	2.08776	2.02716	1.20017	0.936077	0.722643	Zinc ion binding	LDB3			NP_729395.2	Zasp66	Z band alternatively spliced PDZ-motif protein 66
Cluster-15277.10286	1.91453	0.206185	0.000426965	0.0478556	2.20806	7.39001	2.02858	0.968324	0.572779	1.36187
Cluster-63945.0	2.2015	-0.912957	0.000432519	0.0482768	0.584892	0.43434	0.753295	0.14199	0	0.202079
Cluster-25203.8	1.07832	3.96616	0.000432734	0.0482768	9.69043	9.96072	8.30213	5.2712	4.29485	3.37978	Zinc-binding domain present in Lin-11, Isl-1, Mec-3.	LDB3	LIM zinc-binding domain-containing protein		NP_001027420.2	Zasp52	Z band alternatively spliced PDZ-motif protein 52
Cluster-30384.0	3.25539	-1.92755	0.000434554	0.0484249	0.885915	1.45002	2.17331	0	0	0.349808
Cluster-15277.9387	3.21781	-1.82766	0.000434737	0.0484249	1.58967	0.607106	0.682455	0	0.191654	0.109845
Cluster-20609.1	1.49449	0.0214218	0.000435114	0.0484293	3.42702	3.34811	3.69522	1.23826	1.72955	0.770996
Cluster-54157.0	1.63772	-0.0433084	0.000435964	0.0484863	0.765088	0.462227	0.423098	0.251844	0.125072	0.143369	SET and MYND	-	MYND-type domain-containing protein
Cluster-37754.0	1.23998	2.0378	0.000445034	0.0493421	4.87795	4.27506	3.87258	2.28506	1.0639	1.99868			Glycine-rich cell wall structural protein-like
Cluster-65137.0	1.4261	0.074041	0.000446971	0.0494482	4.25057	3.94558	3.80166	0.859901	1.49467	1.95809
Cluster-64675.0	2.87548	-1.1668	0.000448789	0.0496051	2.40275	0.926899	1.12529	0.141406	0.526694	0
Cluster-75835.0	1.40746	-0.0956409	0.000450874	0.0497588	3.37285	3.68033	4.46807	1.49724	1.39419	1.33179	Immunoglobulin C-2 Type	HMCN2
Cluster-15277.2623	3.79782	-2.17207	0.000451476	0.0497711	1.74301	0.800259	0.588816	0	0	0.157956
Cluster-15277.22050	1.84503	-0.76253	0.000453538	0.0499376	4.37876	2.56223	2.76436	0.740553	1.17536	0.790461
Cluster-69902.33	2.05719	-1.21467	0.000454257	0.0499531	1.31895	1.01417	0.969884	0.346388	0.143354	0.26292
Cluster-13621.0	1.02978	4.28228	0.000455427	0.0500304	29.2456	39.8997	29.7299	14.7298	18.1417	14.5346
Cluster-42667.0	2.0423	-0.637066	0.000460813	0.050429	0.550716	0.637342	0.257919	0.194463	0.0804795	0.0691896	Protein msta, isoform	-
Cluster-63504.0	1.5167	0.209868	0.000464323	0.0507743	4.92913	5.6144	2.52448	1.8474	1.45961	1.19509
Cluster-15277.24409	2.2426	-1.19001	0.000465194	0.0507984	2.92102	1.9346	2.70181	0.251182	0.155929	0.998262
Cluster-38995.0	3.87603	-2.15955	0.000465251	0.0507984	1.24506	0.500525	2.13806	0	0	0.181123
Cluster-79110.0	1.37718	0.549621	0.000466449	0.0508905	10.5044	6.12231	7.17193	3.93266	2.44133	2.62356
Cluster-15277.32540	1.21419	5.48599	0.000468502	0.0510756	9.25685	10.7651	9.68385	3.78844	2.6389	6.05685
Cluster-76219.0	1.20993	1.20939	0.000474191	0.0515479	7.99387	6.14473	6.46573	3.73618	2.96972	2.09113
Cluster-73742.0	5.83654	-2.82487	0.000477624	0.0517178	0.64238	0.467296	0.840467	0	0	0
Cluster-30087.0	3.79938	-2.09018	0.000477636	0.0517178	0.193683	0.20547	0.0831497	0.0313462	0	0					NP_523739.2	Sox15	Sox box protein 15
Cluster-62431.1	1.03173	3.83912	0.000481301	0.0519577	1.55399	1.25916	1.17708	0.555045	0.705276	0.660322			Integrin alpha-9		NP_611025.2	ItgaPS4	Integrin alphaPS4 subunit
Cluster-82769.0	2.85456	-1.58631	0.000481903	0.0519835	1.98241	2.2082	1.27659	0.481256	0.298755	0
Cluster-38681.0	1.59242	0.658049	0.00048239	0.051997	1.62065	1.32799	0.99165	0.723556	0.359336	0.205952	cell surface pattern recognition receptor signaling pathway	FCN2	Techylectin-5B
Cluster-78569.0	2.02537	-1.09864	0.000490214	0.0527215	2.06745	2.35487	2.24228	0.211326	0.787125	0.601515
Cluster-15277.28113	1.41629	0.404753	0.000491793	0.0528351	7.32251	6.28381	8.2036	3.90889	2.45185	1.68368
Cluster-15277.13473	1.25529	0.511985	0.000494806	0.053009	8.56713	5.98243	8.70621	2.77179	3.43044	3.35137
Cluster-81925.0	5.77963	-2.85456	0.000501614	0.053586	0.138703	0.141258	0.142911	0	0	0
Cluster-10750.0	1.29832	0.27597	0.000506024	0.0538567	0.532313	0.455661	0.40977	0.178243	0.2213	0.164888	It is involved in the biological process described with signal transduction	ARHGAP6	Rho GTPase-activating protein 6 (Fragment)		NP_001245416.1	RhoGAP102A	Rho GTPase activating protein at 102A
Cluster-15277.19213	3.7321	-2.11143	0.000507434	0.0539667	1.52413	1.01851	0.785088	0	0.275595	0
Cluster-24907.0	3.15243	-1.09161	0.000511387	0.0541463	0.280174	2.94252	1.68393	0	0.337784	0.193599
Cluster-22494.0	1.96912	-0.450861	0.000513714	0.0543291	2.63288	6.20071	4.52126	0.767001	0.317427	2.00125
Cluster-15277.27241	2.19525	-1.28067	0.000524821	0.0552425	2.00849	1.6271	1.2542	0.354609	0.110067	0.504677
Cluster-15277.36192	2.70301	-1.5825	0.000527337	0.0554666	1.46743	1.06747	0.479982	0.13571	0.168492	0.144855
Cluster-64153.0	3.17759	-1.96052	0.00052815	0.0554993	1.61432	0.822031	1.10886	0	0	0.297465
Cluster-32453.0	3.0321	-2.00256	0.000531859	0.0557426	0.975716	1.38013	1.11702	0.210549	0	0.149826
Cluster-15277.38674	3.82495	-2.14927	0.000531903	0.0557426	1.7379	0.999148	0.385081	0	0	0.154953
Cluster-2186.0	1.81209	-0.169255	0.000537866	0.0561215	0.691554	0.233848	0.352556	0.104928	0.156329	0.104532	Matrixin	MMP15
Cluster-11020.0	6.01474	-2.73029	0.000540444	0.0562269	0.100643	0.170828	0.345653	0	0	0	Zinc ion binding	LHX8	LIM/homeobox protein Awh		NP_001261379.1	Awh	Arrowhead
Cluster-15277.13584	1.09484	2.19574	0.000541447	0.0562528	30.4221	24.3726	29.4974	13.3444	15.1529	10.4416
Cluster-22821.0	3.88892	-2.16801	0.00055335	0.0571964	0.224416	0.285688	0.847823	0	0	0.0620284
Cluster-21058.0	5.79502	-2.84762	0.000556768	0.0574715	0.321398	0.511436	0.413936	0	0	0
Cluster-35458.0	5.79502	-2.84762	0.000556813	0.0574715	0.543563	0.864963	0.700067	0	0	0
Cluster-15277.27064	2.03214	-0.850597	0.000560574	0.0577925	2.6408	1.35458	1.15919	0.482995	0.514002	0.278395
Cluster-33190.0	1.00861	2.95508	0.000561841	0.0578333	2.95229	2.84356	2.52745	1.42921	1.35694	1.26829	Metal ion binding	-	C2H2-type domain-containing protein		NP_001246331.1	chn	charlatan
Cluster-65597.2	1.45814	0.974298	0.000561931	0.0578333	1.89127	5.59332	2.69761	0.962111	1.53561	1.12017
Cluster-15277.13897	4.63036	-2.43062	0.000564079	0.0579397	0.9691	1.67429	0.475475	0	0.11183	0
Cluster-30015.0	1.14017	1.52429	0.000564388	0.0579397	1.30122	0.948196	0.986257	0.540278	0.540959	0.372057	high mobility group	SOX6			NP_001014695.1	Sox102F	Sox102F
Cluster-15277.32519	3.82853	-2.27002	0.000564983	0.0579397	1.37178	0.707678	0.5368	0.101183	0	0.0482408
Cluster-70112.52	1.64549	-0.227932	0.000567448	0.0580847	3.8436	2.1291	3.93012	0.769291	0.636749	1.58145
Cluster-81012.0	1.20077	0.518477	0.000567613	0.0580847	6.55964	8.27399	6.82065	2.80503	2.61197	3.65942
Cluster-65984.0	1.32461	0.363718	0.000570802	0.0583695	3.60478	3.53578	2.53698	0.803379	1.42492	1.5517
Cluster-57259.0	3.85351	-2.07093	0.000577524	0.0588054	0.415328	1.37468	0.855856	0.161322	0	0
Cluster-15277.13400	1.77348	-0.453553	0.000578653	0.0588644	5.04498	4.15259	3.36878	0.338295	1.63601	1.62289
Cluster-65907.10	1.42135	0.005524	0.000578924	0.0588644	2.14915	2.54505	3.417	0.812935	0.833811	1.23769
Cluster-42345.0	3.74519	-2.25135	0.000586613	0.0593372	0.506237	1.45002	1.52132	0	0	0.174904
Cluster-81735.0	5.84346	-2.82804	0.000587158	0.0593372	0.351051	0.74483	0.80378	0	0	0
Cluster-63699.0	5.84346	-2.82804	0.000587297	0.0593372	0.435788	0.924616	0.997796	0	0	0
Cluster-15277.30469	5.78808	-2.85171	0.000589311	0.0594381	0.651348	0.452282	0.711781	0	0	0
Cluster-78562.0	1.20763	0.735599	0.000591482	0.0595504	7.20825	9.73244	6.00156	3.60585	2.89682	3.16965
Cluster-17177.0	2.43098	-1.13948	0.000592678	0.0595872	2.05903	0.561687	1.89419	0.428449	0.177316	0.203255	Bacterial transferase hexapeptide (six repeats)	-	Gamma carbonic anhydrase family protein
Cluster-5269.0	2.49058	-1.31501	0.000593557	0.0596308	1.58952	0.907086	0.376492	0.212897	0.132163	0.151497
Cluster-15277.24067	1.36825	-0.0467169	0.000595816	0.0597352	3.64656	3.83447	4.19235	1.69314	1.43354	1.29291
Cluster-37297.2	3.08661	-2.03138	0.000597768	0.0598891	1.30906	1.49105	1.53807	0	0	0.380866
Cluster-11972.0	1.39557	-0.0501215	0.000610178	0.0607928	1.49163	1.65543	1.57628	0.594235	0.36889	0.739997
Cluster-10480.0	2.61195	-1.50676	0.000611812	0.0608711	1.04568	2.1299	1.79568	0	0.504281	0.289026
Cluster-53301.0	1.42669	0.398824	0.000612867	0.0609337	1.29844	2.21844	2.40575	0.929052	0.411956	0.755553
Cluster-15277.11423	1.23619	1.88065	0.000618331	0.0612225	23.2185	19.8631	24.8274	11.5929	11.563	5.34137
Cluster-45341.0	1.12595	1.19222	0.000619025	0.0612489	6.86816	6.17737	8.33286	2.75473	2.70014	4.02368	7 transmembrane receptor (rhodopsin family)	-
Cluster-33413.0	2.18317	-1.30994	0.000627045	0.0619143	1.72268	2.19302	1.39211	0.393604	0.488685	0.280087
Cluster-52837.1	2.12625	-0.305096	0.000636586	0.0626838	4.09302	2.07237	4.3929	1.08396	0	1.15702
Cluster-33434.0	6.27692	-2.49788	0.000642926	0.063178	1.50333	0.147213	0.794324	0	0	0
Cluster-15277.32523	1.42818	0.314905	0.000646375	0.0634301	7.20529	9.34239	5.00309	3.62793	1.60868	2.48942
Cluster-15277.26191	2.16447	-1.36676	0.00064807	0.0635096	2.46818	2.64595	1.33845	0.504576	0.313232	0.538582
Cluster-23492.0	5.83071	-2.80648	0.000649626	0.0635632	0.753351	0.548021	0.369621	0	0	0
Cluster-66223.0	1.51866	-0.439597	0.000649946	0.0635632	3.78055	3.02515	3.33878	1.25867	0.781359	1.34349
Cluster-15277.23427	1.27512	0.909976	0.000651065	0.0636063	7.10396	8.66754	6.93452	3.83012	1.58511	3.5691
Cluster-71279.1	1.45766	0.0569998	0.000651275	0.0636063	4.33184	2.42843	3.88999	1.38929	0.862443	1.48291
Cluster-22862.0	1.66877	-0.720662	0.000658741	0.0641173	1.55574	1.80045	2.18582	0.686684	0.511537	0.488641
Cluster-73315.2	1.91652	0.0471145	0.000661964	0.0643873	8.52913	7.0702	3.17908	3.08176	0.637701	1.09648
Cluster-81758.0	1.21874	0.744836	0.000674067	0.0653431	6.74306	6.53416	7.97853	2.67094	4.12547	2.29495
Cluster-40768.0	1.61763	2.03207	0.00067561	0.0653817	8.23842	8.90625	20.0981	6.47614	1.89189	3.34334
Cluster-15277.36830	1.59583	-0.37099	0.000676288	0.0653817	5.89766	4.53965	3.1796	1.06548	1.65357	1.70593
Cluster-50605.0	2.15642	-1.04079	0.000683635	0.0658332	1.05003	1.03038	0.751308	0.339878	0	0.241856
Cluster-15277.22941	1.12447	1.90479	0.000688652	0.0660848	18.1056	11.7124	11.3072	5.60799	6.64619	6.3608
Cluster-5584.0	1.24626	1.63827	0.00068866	0.0660848	6.00298	8.3123	6.87232	2.1476	4.69792	2.03763
Cluster-25136.0	1.32718	2.89618	0.000689089	0.0660848	4.50169	3.54555	3.14292	1.92076	1.7817	0.691256			Early growth response protein 3		NP_001262693.1	sr	stripe
Cluster-21864.7	2.28979	2.78155	0.000691806	0.0662126	43.9308	34.2766	17.1121	14.6099	2.96301	1.25008	skeletal muscle fiber adaptation	ACTA1	Actin 2
Cluster-15277.8087	1.19642	1.36458	0.000694302	0.0663366	12.117	11.8761	11.2325	3.9568	3.36126	7.48367
Cluster-78176.0	0.968962	6.73166	0.000695428	0.0663445	20.3379	24.355	20.8729	9.9893	11.8026	11.0131	CUT	CUX2			NP_524764.1	ct	cut
Cluster-61666.1	1.31622	0.28168	0.000695959	0.0663445	3.14275	2.72395	4.4782	1.55835	1.28986	1.20133
Cluster-15277.4744	5.95679	-2.76943	0.000701984	0.0667858	0.475618	0.518978	1.40013	0	0	0
Cluster-66898.0	3.74372	-2.20989	0.000706728	0.0671481	1.42357	0.906124	0.349229	0	0	0.140526
Cluster-15277.8086	1.12192	2.45519	0.000709483	0.0672947	8.16325	6.82687	8.38734	2.93791	2.70267	4.82503
Cluster-20906.0	2.65238	-1.37016	0.000709553	0.0672947	0.422359	0.366596	0.197805	0.0745696	0.0925828	0	K homology RNA-binding domain	KHDRBS3	RNA-binding protein Sam68
Cluster-22490.0	1.21626	0.91616	0.000709679	0.0672947	1.99009	1.46589	2.53621	0.680621	0.784675	1.03784
Cluster-51580.0	2.87019	-1.70434	0.000712702	0.0674921	1.02696	1.86763	3.2751	0	0.353749	0.405499
Cluster-50231.0	3.03201	-1.99423	0.000714902	0.0676103	1.48058	1.57069	0.8475	0.239621	0	0.170513
Cluster-42983.0	1.84956	-0.902746	0.000716452	0.0676103	3.27648	2.7807	2.29226	0.942707	0.877823	0.503119
Cluster-43655.0	1.47622	0.15566	0.000716585	0.0676103	7.22067	4.81299	4.28477	0.991202	2.32454	2.45535
Cluster-15277.23385	6.07178	-2.63896	0.00071772	0.0676103	1.46113	0.281546	0.684299	0	0	0
Cluster-6421.0	3.75474	-2.15015	0.000718734	0.0676171	0.40395	1.02848	0.971143	0.156903	0	0
Cluster-7296.3	1.20414	1.24497	0.00072297	0.067882	5.74797	4.06391	7.07343	2.8362	2.57327	1.81136
Cluster-46002.0	1.58221	-0.690092	0.000724024	0.0679365	1.98895	2.53198	2.30173	0.671782	0.83406	0.717056
Cluster-59634.0	1.23303	5.66901	0.000728142	0.0682337	12.6752	11.1951	10.341	7.28829	3.6146	3.26362	serine-type endopeptidase inhibitor activity	PAPLN			NP_788752.2	Ppn	Papilin
Cluster-60518.0	2.53871	-1.58499	0.000728868	0.0682572	0.301549	0.24245	0.136271	0.0616463	0	0.0438672	Sequence-specific DNA binding transcription factor activity. It is involved in the biological process described with regulation of transcription, DNA-templated	TBX10	T-box transcription factor TBX1-A		NP_001285019.1	org-1	optomotor-blind-related-gene-1
Cluster-15277.14588	1.25237	0.605568	0.000731037	0.0683208	8.91442	6.18931	5.03397	2.62519	2.79336	2.91091
Cluster-15277.26034	2.9827	-2.01187	0.000731381	0.0683208	1.27655	1.62508	1.09606	0	0.307808	0.176419
Cluster-59444.0	1.53701	-0.287862	0.000731561	0.0683208	3.34531	5.12618	4.68084	1.92502	1.49377	1.02738
Cluster-16138.0	1.40439	-0.118312	0.000735385	0.0685542	2.11102	2.93933	2.71883	0.640598	1.11348	1.09403
Cluster-15277.912	2.28031	-1.60722	0.000737979	0.0686622	1.32532	1.96836	1.32759	0.214492	0.399459	0.305263
Cluster-17606.0	1.36672	3.06686	0.00073916	0.0686681	7.01365	4.43961	2.95001	2.68411	1.46381	1.32094
Cluster-65146.0	1.04485	1.5187	0.000739541	0.0686681	1.84622	1.89329	2.31908	1.06239	0.82439	0.968614	tyrosine-protein kinase	-	Tyrosine-protein kinase
Cluster-15277.11452	1.1701	1.0982	0.000741916	0.0687214	8.20438	7.08722	6.244	3.41444	2.02327	3.81021
Cluster-81640.0	1.48993	0.366046	0.000744138	0.0688334	0.393381	0.303934	0.233597	0.129398	0.151753	0.0537128
Cluster-52779.1	3.66157	-2.29969	0.000748144	0.0691594	0.382413	1.08183	0.729656	0	0	0.117443
Cluster-41972.0	1.65075	-0.699377	0.0007562	0.0698142	1.37939	1.66508	1.84234	0.297658	0.443474	0.720162
Cluster-43219.0	6.39752	-2.48756	0.000757671	0.069866	0.0989541	0.755827	1.52934	0	0	0
Cluster-3892.0	5.90683	-2.74884	0.000762275	0.0701994	1.19011	0.505015	0.454154	0	0	0
Cluster-61399.0	5.90683	-2.74884	0.00076233	0.0701994	0.902703	0.383055	0.344477	0	0	0
Cluster-56042.0	5.71218	-2.89661	0.000763177	0.0702324	0.681453	0.473186	0.638296	0	0	0
Cluster-15277.11422	5.72954	-2.88491	0.000764317	0.0702922	0.175844	0.118545	0.15991	0	0	0
Cluster-70865.0	2.33348	-0.997823	0.000767621	0.0705157	2.0415	3.60956	2.14238	0	1.0939	0.470223
Cluster-15277.26092	1.93884	-0.652556	0.00076773	0.0705157	3.72061	1.59065	1.63287	0.512027	0.937001	0.406951
Cluster-50426.0	1.90283	-0.33497	0.000771351	0.0707576	1.10794	4.01433	4.24424	0.827593	1.02751	0.588911
Cluster-15277.9595	1.11626	1.41401	0.000773672	0.0707895	16.7497	11.6308	13.4169	6.85275	7.29268	4.96347
Cluster-64411.2	2.25827	-1.34055	0.000777692	0.0710667	1.75925	0.853168	1.7263	0.162697	0.201999	0.463099
Cluster-32048.0	5.74703	-2.86719	0.000786983	0.0717786	0.61434	0.782071	0.421984	0	0	0
Cluster-15277.21129	1.18084	0.700439	0.000792764	0.072214	4.88564	3.46369	3.93464	1.75174	2.10379	1.52633
Cluster-12429.0	1.10953	1.38543	0.000796807	0.0724514	1.68618	1.09863	1.52758	0.670421	0.736328	0.568813
Cluster-25059.4	0.985262	5.38615	0.000796971	0.0724514	8.46883	6.92027	6.57634	3.83196	3.72024	3.33601	Sorbin homologous domain	SORBS1			NP_001369075.1
Cluster-15277.37156	3.18036	-1.90584	0.00079739	0.0724514	1.26518	0.49557	1.67123	0.189008	0	0.134497
Cluster-31644.1	1.19327	0.566062	0.000799285	0.0725092	4.8725	4.52482	4.89194	1.57005	1.67084	2.7665
Cluster-58951.0	1.3508	1.06781	0.000799367	0.0725092	10.1987	5.49476	4.9851	1.7804	3.68413	2.63942
Cluster-15277.29360	1.74587	-0.899433	0.000805426	0.0728173	3.93691	3.17498	2.89721	0.997229	0.884374	1.01375
Cluster-9056.0	1.34353	-0.0203351	0.00080678	0.0728173	3.28099	3.30603	3.88418	1.46427	0.908995	1.56296
Cluster-67906.5	1.07095	2.17609	0.000808381	0.0728542	23.567	18.7697	24.5056	12.4199	8.85226	9.81992
Cluster-67933.0	1.13098	3.04295	0.000808932	0.0728542	12.3443	8.00504	8.30235	3.96522	5.683	3.31399
Cluster-15277.25274	1.71955	-0.282014	0.000812768	0.073009	4.57301	1.66271	3.82175	0.780701	0.894385	1.28153
Cluster-9034.5	1.41494	0.335816	0.000813196	0.073009	8.24012	5.90147	7.41324	2.75125	3.95073	1.46856
Cluster-79763.0	1.5614	-0.0651212	0.000817112	0.0732689	1.51837	1.37339	2.12708	0.232802	0.770771	0.662645
Cluster-19663.0	1.60625	-0.259612	0.000819114	0.0734026	0.995004	2.30303	1.70865	0.527019	0.327164	0.687545
Cluster-13139.0	1.13671	2.69991	0.000828383	0.073864	6.9558	7.24805	8.07074	3.54674	2.00748	4.26827
Cluster-57640.0	1.70386	-0.784787	0.000834686	0.0742876	1.28433	1.04639	1.49974	0.498863	0.371622	0.283991
Cluster-6223.4	1.15991	9.474	0.000837998	0.0744552	98.6412	84.0093	64.6648	42.6027	43.2908	22.6562	Belongs to the TRAFAC class myosin-kinesin ATPase superfamily. Myosin family	unc-54	Myosin heavy chain		NP_001162991.1	Mhc	Myosin heavy chain
Cluster-68614.0	3.04155	-1.92063	0.000839934	0.0745696	0.0809131	0.0915596	0.138946	0.0174602	0.0216779	0	zinc finger	hb			NP_731267.1	hb	hunchback
Cluster-39242.1	1.28551	0.686951	0.000842441	0.0746897	2.59095	1.74005	3.32893	1.26702	0.898908	0.901608
Cluster-77232.0	1.27008	1.15889	0.000843309	0.0746897	7.60537	8.55328	10.6564	4.25896	4.83775	1.93446
Cluster-81699.0	1.20053	1.19409	0.000849551	0.0751444	3.0997	3.2476	1.60158	1.0122	1.25672	1.13728
Cluster-3911.0	3.21264	-1.96692	0.000850706	0.0752002	0.506672	1.41902	1.56613	0	0	0.280087
Cluster-56331.0	1.08206	0.871441	0.000852735	0.0752868	3.65747	3.55024	3.06184	1.59822	1.65357	1.51638
Cluster-80807.0	1.04157	2.33752	0.000856235	0.0755028	1.16959	1.33067	1.05759	0.427957	0.694824	0.577831	Thrombospondin type-1 domain-containing protein 4-like	THSD4	Putative thrombospondin type-1 domain-containing protein 4-like		NP_609406.2	loh	lonely heart
Cluster-20400.0	1.24228	5.57286	0.000857717	0.0755871	107.987	84.5028	63.3505	44.8438	41.5348	19.7245
Cluster-27787.0	3.54177	-2.38149	0.000858729	0.0756298	0.567083	0.515651	0.834695	0	0	0.111958
Cluster-47389.0	5.81395	-2.81322	0.000862443	0.0758637	0.704198	0.336174	0.302317	0	0	0
Cluster-66508.0	2.67721	-1.82199	0.000867058	0.076223	1.27105	0.755103	1.01858	0	0.204321	0.234211
Cluster-15277.9777	1.31025	0.966507	0.000872831	0.0765898	15.6138	8.49869	8.47741	5.32149	4.5887	3.15563
Cluster-15277.13407	0.938722	3.70613	0.000873477	0.0765996	37.823	38.3568	36.0393	18.2805	18.6791	20.3603	RNA-directed DNA polymerase from mobile element jockey-like	-
Cluster-42463.3	2.53643	-1.17695	0.000874845	0.0766727	3.32181	2.37403	1.2009	0.679084	0.562084	0
Cluster-52239.0	1.12188	2.64575	0.000878975	0.0769348	16.9084	18.5975	18.2344	8.14382	11.0896	5.14082
Cluster-8793.0	1.3576	0.344662	0.000879777	0.0769348	2.1667	4.23832	2.26873	1.2316	0.764555	1.24157
Cluster-15277.24395	1.38417	-0.0242569	0.000882864	0.0771399	5.99575	4.48459	5.34309	1.55709	1.4236	2.79847
Cluster-15277.12461	1.31751	0.798011	0.000883587	0.077156	9.30158	6.61752	5.05813	3.18194	3.45605	1.78489
Cluster-15277.20646	0.950491	4.21742	0.000886373	0.0773522	76.4599	86.6465	86.9241	45.0732	43.759	37.7589
Cluster-15277.29054	1.4313	0.515505	0.000890627	0.0776705	10.3066	9.14795	7.19013	5.28213	1.72582	2.57177
Cluster-23572.0	3.49337	-2.40295	0.000892018	0.0776705	0.756111	0.962549	0.741951	0	0	0.149277
Cluster-26817.0	3.49337	-2.40295	0.000892057	0.0776705	0.435481	0.55438	0.427326	0	0	0.0859761
Cluster-33721.0	1.51557	1.35597	0.00089883	0.0781541	1.13809	1.57856	3.20864	0.692775	0.327667	0.962477
Cluster-21864.8	1.20614	6.0848	0.000904976	0.078477	382.451	268.054	210.936	133.234	158.217	76.2965	actin, beta	ACTB	Beta-actin (Fragment)
Cluster-71375.1	1.85661	-1.05229	0.000905861	0.078477	3.14924	2.55122	3.19561	0.41701	0.690326	1.18697
Cluster-65826.0	2.17278	-0.756202	0.000905897	0.078477	1.19074	2.76418	1.80421	0.680159	0	0.483998
Cluster-2386.0	1.11717	3.3459	0.000906372	0.078477	12.362	14.1912	13.8493	5.56366	3.9794	8.56366
Cluster-13791.0	1.89328	3.33903	0.000909263	0.0786797	4.30255	1.62927	9.40755	2.2835	0.702506	1.03535	nuclease activity	-
Cluster-15277.10642	1.01268	2.94413	0.000912875	0.0788972	23.8442	19.4811	22.9603	10.8508	12.745	8.77864	Reverse transcriptase (RNA-dependent DNA polymerase)	-
Cluster-27012.0	2.44111	-1.30834	0.000928775	0.0800303	0.960271	0.356548	0.824502	0.155412	0.192954	0.0552953
Cluster-77766.1	5.66635	-2.92914	0.000931884	0.0801537	0.571972	0.566327	0.654804	0	0	0
Cluster-58514.0	2.92631	-1.54567	0.000936029	0.0804621	1.34914	1.96285	1.15839	0.561465	0	0
Cluster-72710.4	5.82698	-2.81934	0.000936634	0.0804658	0.281224	0.716011	0.275957	0	0	0
Cluster-46804.82	1.69198	-0.756244	0.000943041	0.0808227	2.87906	1.99362	2.13016	0.632312	0.953282	0.589435
Cluster-81271.0	5.67458	-2.92555	0.000943776	0.0808374	0.378055	0.481275	0.486905	0	0	0
Cluster-15277.33580	5.7382	-2.86584	0.000952445	0.0814826	0.756111	0.440022	0.370975	0	0	0
Cluster-15277.28055	6.00463	-2.67403	0.000955498	0.0815492	1.20234	0.270068	0.364303	0	0	0
Cluster-15277.11159	2.88597	-1.67253	0.000962548	0.0820046	0.79842	2.77819	0.914046	0	0.256692	0.294243
Cluster-15277.23067	2.58446	-1.52483	0.000976072	0.0828616	1.14709	0.572496	1.23561	0	0.30982	0.177571
Cluster-15277.33723	1.35099	0.106023	0.000985258	0.0835425	5.36378	5.65662	7.51479	2.70265	1.2987	2.88432
Cluster-15788.0	5.8891	-2.77956	0.000986321	0.0835832	0.335095	1.13756	0.383622	0	0	0
Cluster-23557.0	5.65815	-2.93273	0.00099085	0.083868	0.635524	0.485424	0.654804	0	0	0
Cluster-15277.20891	1.88552	-1.0668	0.000997419	0.0842736	2.48084	1.5087	1.69622	0.241945	0.562529	0.677062
Cluster-15277.24397	1.54892	2.42109	0.00101242	0.085241	54.2517	16.6528	19.6752	13.1696	11.2011	6.36223
Cluster-21831.0	5.62355	-2.94569	0.00101764	0.0856301	0.649522	0.661488	0.446151	0	0	0
Cluster-70953.0	1.10649	1.90628	0.00103132	0.0864687	1.74563	2.08801	1.68995	1.01251	0.960478	0.550493
Cluster-15277.23800	1.20818	0.195244	0.00103182	0.0864687	4.40693	6.04856	5.04513	2.23689	2.099	2.18049
Cluster-15277.10332	6.04042	-2.63743	0.00103569	0.0866172	1.72464	0.541434	0.243453	0	0	0
Cluster-48796.0	1.83715	-0.325765	0.00103839	0.0867658	4.2698	5.77529	4.35351	2.59138	0.321736	0.922006
Cluster-15277.27246	1.71912	0.173604	0.00103906	0.0867708	7.74969	2.58893	3.57166	2.03495	0.668686	1.40526
Cluster-15277.1041	5.76353	-2.89241	0.00104048	0.0868393	0.398491	0.507289	1.1405	0	0	0
Cluster-15626.0	1.47472	-0.463	0.00104182	0.0869003	1.80278	2.45891	1.65845	0.625212	0.620992	0.800817
Cluster-57473.0	5.89514	-2.80848	0.00104482	0.0870192	0.25754	0.819638	1.10564	0	0	0
Cluster-75821.0	2.71297	-1.73158	0.0010508	0.0873954	1.08485	1.12995	1.69358	0	0.47561	0.136297
Cluster-46074.0	1.21998	1.41298	0.00105463	0.0876126	5.80031	3.82107	4.10956	2.75712	1.76048	1.28929
Cluster-31032.0	3.57201	-2.37076	0.00105636	0.0877051	1.01684	0.739693	1.74614	0	0	0.200752
Cluster-63908.0	3.59845	-2.33856	0.00105881	0.0878069	0.455066	1.15862	0.625162	0	0	0.12578
Cluster-44974.0	1.10342	1.768	0.00106124	0.087907	1.75864	3.34689	2.53191	1.03499	1.41351	1.03109
Cluster-4418.0	1.51278	-0.509789	0.00106798	0.0883121	2.23021	2.31335	2.83687	1.04272	0.796679	0.684919
Cluster-9512.0	1.18436	2.14415	0.00107252	0.0884837	13.2752	6.85683	10.464	4.8605	5.2475	3.23314
Cluster-15277.11549	2.33017	-1.68456	0.00107325	0.0884932	1.57253	1.4108	1.22728	0.278017	0	0.444575
Cluster-15277.9578	1.52356	-0.274962	0.0010761	0.0886774	4.82551	3.47063	3.43002	1.83694	1.34158	0.884256
Cluster-52443.90	1.05875	1.09117	0.00107768	0.088756	7.7606	7.73064	6.6448	3.33249	4.25702	2.93759
Cluster-15277.27435	1.11561	0.901297	0.00108119	0.0888412	5.98418	5.95512	6.84731	2.65601	3.72168	2.2268
Cluster-15277.24369	1.93978	-0.524317	0.00108242	0.0888507	6.42873	4.89258	1.55994	1.3571	1.17944	0.811191
Cluster-77373.0	2.22297	-1.56653	0.00108254	0.0888507	0.750339	1.24176	1.2885	0.145724	0.180925	0.311089
Cluster-67434.0	5.77764	-2.85331	0.00108422	0.0889379	0.325239	0.966088	0.372339	0	0	0
Cluster-15277.2298	3.66428	-2.19245	0.00108508	0.0889576	1.5711	0.76925	0.9339	0.234711	0	0
Cluster-69760.1	1.17987	0.908583	0.00109099	0.0893445	7.12776	5.06094	5.93871	3.52312	2.23362	2.09791
Cluster-15277.25080	1.40224	2.44513	0.00109183	0.0893574	51.8066	20.3199	23.0584	17.0019	9.04667	9.36947
Cluster-14252.0	2.35265	-0.866194	0.00109444	0.0895204	1.05315	2.58562	2.19604	0	0.181387	0.831687
Cluster-32252.0	2.6032	-1.87771	0.00109695	0.0896746	0.815004	0.848881	0.890621	0	0.178652	0.204787
Cluster-48902.2	1.12407	0.74449	0.00110108	0.0898587	5.57752	5.85235	5.80845	1.93043	2.32984	3.37698
Cluster-15277.23425	3.44142	-2.43831	0.00110601	0.0901583	0.749875	0.774009	0.696057	0	0	0.140043
Cluster-71291.0	2.40306	-1.27847	0.00110771	0.090245	0.87651	1.75343	0.860096	0	0.150963	0.432619
Cluster-28289.0	2.90546	-1.76865	0.00111059	0.090377	0.873009	0.987879	1.99887	0	0	0.402164
Cluster-15277.19562	1.04802	1.70796	0.00111408	0.0904905	7.79295	7.4473	6.98306	4.45548	3.34957	2.73712
Cluster-6223.7	1.15563	4.47286	0.00111512	0.0904905	41.661	30.881	28.3771	13.0441	22.0225	9.75422	Belongs to the TRAFAC class myosin-kinesin ATPase superfamily. Myosin family	unc-54	Myosin heavy chain, muscle
Cluster-4568.0	5.6401	-2.93851	0.00111525	0.0904905	0.441773	0.702985	0.379312	0	0	0
Cluster-15277.10454	1.15343	1.47563	0.00111576	0.0904905	14.9738	12.7026	14.6311	8.05879	7.004	3.73538
Cluster-58714.3	1.49629	-0.402057	0.00111984	0.0906675	1.54239	1.73054	1.79568	0.710791	0.25214	0.722565
Cluster-33070.0	6.01469	-2.70618	0.00113765	0.0917465	0.575382	0.0915596	0.617538	0	0	0
Cluster-81871.0	5.79449	-2.81879	0.00114209	0.0920014	0.608903	0.553679	0.149375	0	0	0
Cluster-37741.0	3.04077	-2.07852	0.00114672	0.0923229	0.476472	0.404374	0.727298	0	0	0.146329
Cluster-69902.25	2.1552	-1.12175	0.00115013	0.0924935	2.2099	1.05497	0.830133	0.402361	0.333038	0.190879
Cluster-65474.0	2.64572	-1.56658	0.0011523	0.0925708	0.863674	1.88482	2.96625	0	0.297505	0.51154
Cluster-54975.0	1.83779	-0.63724	0.00115238	0.0925708	1.3926	0.930729	0.597853	0.405687	0.0839476	0.288685	It is involved in the biological process described with transmembrane transport	SLC17A6
Cluster-60047.0	0.980095	2.05955	0.00116138	0.0930851	4.86638	6.19503	5.42354	2.69135	2.95294	2.53869
Cluster-41482.0	2.236	-1.55893	0.00116686	0.0933673	0.661173	1.01003	1.24892	0.128407	0.159425	0.274121
Cluster-5615.0	1.50197	2.89398	0.001174	0.0936778	16.2122	16.6842	10.4491	3.88407	9.33684	1.99941	EF-hand domain	TpnCII	Troponin C		NP_001285619.1	TpnC25D	Troponin C at 25D
Cluster-15938.0	2.61726	-1.88642	0.00118385	0.0941681	1.06456	1.49073	1.09686	0.206749	0	0.294243
Cluster-15277.35402	1.10963	1.60029	0.00118707	0.0943007	16.8709	11.5402	18.5106	8.6626	7.31949	5.42199
Cluster-60445.0	1.24806	0.744851	0.00118874	0.0943359	0.894589	1.70825	0.938797	0.41826	0.639134	0.412106
Cluster-15277.14449	1.33348	0.471689	0.00118882	0.0943359	2.70926	1.65205	1.85522	1.14026	0.530941	0.734473	Ribonuclease H protein	-
Cluster-30114.0	1.12876	2.63485	0.00119251	0.0944297	8.45715	9.34423	7.39843	3.78077	5.30969	2.29344
Cluster-15277.19068	1.79107	-0.800166	0.00119327	0.0944297	3.64996	2.53431	3.03402	0.322594	1.50008	0.859761
Cluster-6521.0	3.46443	-2.43592	0.00119461	0.0944297	0.213066	0.379734	0.365883	0	0	0.0588911
Cluster-78451.0	1.95074	-0.529877	0.00119811	0.0945762	3.05051	2.15744	1.04769	0.921577	0.163457	0.468421
Cluster-8910.0	1.56457	-0.711028	0.00121067	0.0951745	2.09522	2.27212	1.5991	0.753545	0.561344	0.643463
Cluster-51948.0	1.93517	-0.506758	0.00121455	0.0954269	3.98154	3.64307	4.27326	1.20822	0	1.63355
Cluster-15277.19227	1.46102	-0.484938	0.00121521	0.0954269	2.42128	1.92275	2.09963	0.768248	0.780406	0.745476
Cluster-6842.0	3.94376	-1.95922	0.00121876	0.0956013	1.56853	1.73054	0.179568	0.203083	0	0
Cluster-15277.16918	1.23151	0.255489	0.00122353	0.0958707	6.79277	4.69243	4.82479	2.03007	1.98984	2.73712
Cluster-18919.0	2.99493	-1.93547	0.00123797	0.0966328	0.867303	1.20447	0.541584	0.153127	0.190117	0
Cluster-73680.0	1.28022	0.158026	0.00124373	0.0968714	1.47312	0.970563	1.15389	0.552115	0.436219	0.464316
Cluster-15277.1339	5.68626	-2.89972	0.00125095	0.0972423	0.919462	0.521381	0.468872	0	0	0
Cluster-15277.30349	5.64788	-2.9253	0.00125285	0.0972643	0.604269	0.743865	0.3113	0	0	0
Cluster-8943.0	2.47253	-1.68767	0.00126166	0.0978957	1.15847	1.80994	1.26595	0.204534	0	0.436636
Cluster-62914.0	1.42479	-0.377024	0.00126606	0.0980526	3.18793	4.78301	3.12823	1.10559	1.09813	1.73081
Cluster-15277.19580	4.28909	-2.68023	0.00127416	0.0984852	0.712278	1.0881	0.733886	0	0.115071	0
Cluster-7038.0	2.45509	-1.38163	0.00127537	0.0984852	1.12123	3.14018	1.54032	0	0.540712	0.464859
Cluster-27567.0	1.30574	3.73205	0.00127894	0.0986493	1.96495	1.34171	1.61253	0.9309	0.73672	0.286663
Cluster-15277.13442	0.951418	3.23141	0.001282	0.0986737	36.9404	30.5868	33.0125	18.8403	16.0352	16.0731
Cluster-12739.0	5.77768	-2.82554	0.00128465	0.0988241	0.756111	0.481275	0.162302	0	0	0
Cluster-68788.0	1.59649	-0.65213	0.00128991	0.099101	0.342603	0.249224	0.399222	0.095053	0.147518	0.0845491	Arylsulfatase	ARSB
Cluster-15277.19089	1.15133	3.1275	0.00129692	0.0995549	36.6266	17.6074	19.8772	11.9637	11.7048	9.29981
Cluster-27753.0	2.40221	-1.60968	0.00130343	0.0999413	1.90247	1.21095	1.27049	0.205267	0.509703	0.146067
Cluster-14.0	-10.3744	3.42128	9.8717e-22	3.54071e-17	0.0888202	0	0	50.0245	7.49586	115.016
Cluster-1314.4	-6.35063	2.66562	2.71228e-21	7.78256e-17	0.0226485	0.54781	0.0777852	26.5599	10.9948	13.9285
Cluster-63560.0	-4.05818	2.78805	1.68595e-19	2.68757e-15	0.139902	0.613454	0.400407	4.80013	7.23405	6.55222	Ankyrin repeat	-	Ankyrin-3 isoform X3	LOC108676837
Cluster-37171.0	-4.12116	5.36283	5.01871e-19	6.54571e-15	3.35382	3.26255	6.6286	90.3284	38.3746	95.4102
Cluster-1093.0	-6.15453	0.704597	1.56194e-18	1.86742e-14	0	0.0613891	0.0414049	3.79299	2.26741	0.966335	Peptidase family M13	Nep2
Cluster-45252.0	-4.26277	2.61262	7.97182e-17	7.62473e-13	0.17263	0.399568	0.323394	9.38743	4.3139	2.84119	Belongs to the ammonium transporter (TC 2.A.49) family. Rh subfamily	RHCG	Ammonium transporter AmtB-like domain-containing protein		NP_001369039.1
Cluster-766.0	-6.25268	0.23287	1.03317e-16	9.26427e-13	0	0.0836067	0	3.69892	2.29622	0.907632	metalloendopeptidase activity. It is involved in the biological process described with proteolysis	Nep2	Membrane metalloendopeptidase (Fragment)
Cluster-70170.1	-3.15874	5.50075	4.51594e-15	3.59943e-11	7.79302	4.75105	7.39741	61.9849	33.3281	79.2079
Cluster-15277.38643	-2.96685	3.57427	2.02532e-14	1.52932e-10	9.60218	4.73007	6.18307	53.1002	37.0105	68.133	-	-
Cluster-15277.38637	-2.68429	8.3185	1.05176e-13	6.85887e-10	258.585	164.864	296.547	1109.83	1566.99	1890.32
Cluster-15277.38641	-2.67514	2.22612	1.14538e-13	7.09081e-10	3.62396	2.85445	3.0979	19.1004	14.3419	26.5965
Cluster-63665.0	-3.74991	0.165806	1.18617e-13	7.09081e-10	0.410701	0.679683	0	4.30717	5.94181	5.27855
Cluster-15277.2342	-2.69908	7.32632	1.55903e-13	8.80334e-10	60.0994	38.487	55.0121	236.741	289.009	457.47
Cluster-15277.7559	-2.73906	9.11688	2.09072e-13	1.07126e-09	398.274	241.772	410.866	1584.49	2253.12	3089.71
Cluster-18929.0	-2.58869	3.25098	4.60516e-13	2.13128e-09	1.23271	1.16926	0.643354	7.36992	5.79903	4.84355			Muscle-specific protein 300 kDa isoform X1	LOC108676092
Cluster-64327.0	-2.27901	7.38823	6.10915e-13	2.73898e-09	51.9556	36.9335	38.1319	202.5	186.052	217.019
Cluster-73075.0	-2.37345	6.62642	7.86843e-13	3.32022e-09	2.58425	3.8859	4.2536	13.8974	20.4434	20.1046	Chitin-binding domain type 2	-
Cluster-15277.7438	-2.53516	8.67137	9.56942e-13	3.92262e-09	347.243	192.354	293.786	1256.58	1524.74	1986.21
Cluster-55799.0	-3.0534	2.53576	1.00334e-12	3.99858e-09	0.489735	0.477533	0.232613	4.99843	2.412	2.37604	Domain of unknown function (DUF4792)	CWC27	E3 ubiquitin-protein ligase APD1-4 middle domain-containing protein
Cluster-15277.38627	-2.7587	5.89383	1.09723e-12	4.25457e-09	50.6528	30.6269	45.2746	329.998	165.281	343.327
Cluster-83346.0	-4.4064	-0.325762	1.26084e-12	4.60013e-09	0.0168794	0.0859517	0	0.950666	0.529105	0.793126	glucose transmembrane transporter activity	MFSD4	Major facilitator superfamily domain-containing protein 4A (Fragment)
Cluster-82065.0	-4.14876	2.34689	1.35412e-12	4.63502e-09	0.406304	0.0994685	0.268353	8.01226	2.11012	3.45545
Cluster-27158.0	-3.71501	0.483303	1.36874e-12	4.63502e-09	0.289507	0.4212	0	4.17673	3.09146	2.45773
Cluster-15277.38651	-2.51253	6.42405	1.52906e-12	4.98575e-09	138.835	76.2808	130.927	494.689	694.166	762.356
Cluster-4703.0	-4.65296	4.14252	1.84635e-12	5.88654e-09	1.33748	1.37834	5.35911	38.5919	33.0179	126.219
Cluster-22169.0	-2.10029	5.42027	1.89935e-12	5.92388e-09	6.97247	7.66576	6.24695	27.029	33.9902	26.8511	sequence-specific DNA binding. It is involved in the biological process described with regulation of transcription, DNA-templated	HOXC9	Abdominal-B	ABD-B	NP_001303472.1	Abd-B
Cluster-82997.0	-2.15993	6.12339	2.36674e-12	7.22454e-09	27.4733	29.3015	35.6663	113.109	160.614	132.165
Cluster-51689.0	-2.75629	3.24403	2.89398e-12	8.64994e-09	2.19205	2.12613	1.61325	16.0152	6.85867	16.2289	Transcription coactivator activity	CBFB	Big brother, isoform B
Cluster-15277.38644	-3.0328	3.98515	3.46316e-12	9.81138e-09	16.8652	6.30069	9.78738	127.648	68.3967	69.6249
Cluster-83251.0	-4.36266	2.05872	4.63893e-12	1.25574e-08	0.0889393	0.163543	0.101819	3.51217	0.500394	3.04552
Cluster-81535.0	-2.25508	5.68403	5.92422e-12	1.57397e-08	17.693	14.3744	17.189	80.0909	56.7757	93.3216
Cluster-70146.0	-4.34896	4.12036	1.33547e-11	3.30342e-08	1.63824	1.49897	4.65941	34.2026	18.64	102.023
Cluster-21.4	-10.4872	1.1337	2.65774e-11	6.35505e-08	0	0	0	4.04628	0.041484	2.62087
Cluster-53712.0	-4.40599	-1.02184	3.44421e-11	7.84345e-08	0.179807	0.114449	0	2.96823	2.60135	1.86369
Cluster-63308.0	-3.72013	0.720174	3.66624e-11	8.0939e-08	0.0358013	0.197496	0.020493	1.41377	1.03591	0.857604	Transmembrane transporter activity. It is involved in the biological process described with	SLC26A2	Sulfate transporter		NP_649024.1	Prestin
Cluster-1314.5	-4.73948	1.59579	3.66702e-11	8.0939e-08	0.113635	1.03071	0	13.6498	9.11058	7.34451
Cluster-31108.2	-4.8075	1.45157	4.13141e-11	8.98074e-08	0.0326198	0.249155	0	1.18261	3.48695	3.24579	Band 3 cytoplasmic domain	SLC4A3	Anion exchange protein
Cluster-47404.0	-2.98596	0.432541	4.45592e-11	9.54159e-08	1.29232	0.897357	1.00873	9.35477	4.81578	10.8782
Cluster-11627.0	-2.85276	3.56973	4.65312e-11	9.81733e-08	1.33141	2.35406	3.00611	22.745	8.50152	15.3674	Proton-conducting pore forming subunit of the membrane integral V0 complex of vacuolar ATPase. V-ATPase is responsible for acidifying a variety of intracellular compartments in eukaryotic cells	Vha16	V-type proton ATPase proteolipid subunit
Cluster-1314.0	-5.67415	3.23103	4.951e-11	1.02944e-07	0.0215086	0.657145	0.0554028	18.2168	7.43373	10.2907
Cluster-28176.0	-4.10273	8.05409	5.75814e-11	1.18016e-07	12.9469	17.2916	56.7562	316.372	256.648	891.042
Cluster-35297.3	-2.56773	8.25297	6.3042e-11	1.2574e-07	114.839	106.06	71.6865	584.562	809.81	311.439
Cluster-15277.38625	-2.5779	4.38724	6.31025e-11	1.2574e-07	19.3655	9.44789	12.632	97.5193	50.9756	94.5822
Cluster-70170.0	-3.113	4.08295	6.868e-11	1.32731e-07	1.52922	2.94306	3.88306	11.8061	19.0829	39.6887
Cluster-75.0	-9.58182	0.254841	9.30281e-11	1.71111e-07	0	0	0	5.33566	0.147212	7.25617
Cluster-16933.0	-5.34498	3.44833	9.97444e-11	1.81142e-07	0.0271365	0.345455	0.0776659	9.59175	6.47785	1.5001	Solute carrier family 12	-	Solute carrier family 12 member 1	SLC12A1
Cluster-67161.0	-2.31387	2.84423	1.34824e-10	2.41789e-07	9.86956	6.89499	10.1276	53.0619	29.0219	48.5705
Cluster-42129.0	-2.5702	1.28686	2.43319e-10	4.1558e-07	0.420975	0.433834	0.447516	2.6474	1.35343	3.51842	Oxidoreductase family, C-terminal alpha/beta domain	-	Putative oxidoreductase YrbE
Cluster-73839.0	-3.02375	4.40723	2.76317e-10	4.60964e-07	2.95289	1.48295	1.39563	23.5444	16.3197	6.81395	It is involved in the biological process described with one-carbon metabolic process	CA2	Carbonic anhydrase		NP_523561.1	CAH1
Cluster-81535.1	-1.9412	3.9832	3.22326e-10	5.31539e-07	8.22489	7.14117	7.72915	29.7757	23.3509	33.7074
Cluster-59379.0	-2.17622	3.34583	3.51918e-10	5.67296e-07	2.56699	4.45244	4.0775	11.2794	20.8127	17.0283
Cluster-8002.0	-2.21827	3.64422	5.48127e-10	8.73769e-07	4.81854	2.71812	4.31068	20.6775	12.871	20.5358
Cluster-66549.2	-2.19274	2.76443	7.02205e-10	1.09505e-06	3.40734	7.90657	4.81425	23.8734	27.4343	20.4896
Cluster-49008.0	-3.26056	3.16304	7.60121e-10	1.17262e-06	0.989541	1.3157	1.17061	8.66942	3.49951	20.2396
Cluster-1314.1	-5.21583	1.85812	8.068e-10	1.21843e-06	0.0389028	1.33716	0	24.5722	13.6645	11.6489
Cluster-1092.0	-5.14263	0.204014	9.18569e-10	1.35862e-06	0	0.0701671	0.0946507	0.74932	0.66452	3.99909
Cluster-66549.0	-1.97615	6.00024	9.57839e-10	1.40225e-06	56.9805	93.2999	70.9581	220.752	346.056	285.425
Cluster-15277.7560	-2.33839	3.98574	1.19412e-09	1.7305e-06	19.6722	8.65396	10.4352	69.538	49.2054	74.6948
Cluster-46166.0	-5.25242	0.0837538	1.77782e-09	2.45252e-06	0.0493666	0.0209483	0	2.23709	0.555497	0.250156	Serine threonine-protein phosphatase	-	Serine/threonine-protein phosphatase
Cluster-76588.5	-2.31851	2.82614	2.08206e-09	2.81802e-06	2.22816	2.81435	2.66045	8.58703	8.9824	19.9433	Solute carrier family 12	SLC12A1	SLC12A transporter C-terminal domain-containing protein (Fragment)
Cluster-46300.0	-2.02035	5.55429	2.22771e-09	2.98699e-06	7.17966	8.2186	4.59629	22.7561	34.3054	22.6227
Cluster-48433.0	-3.19714	3.08958	2.27548e-09	3.02278e-06	0.507473	1.3357	0.31796	5.63371	10.5663	3.23178	activity. It is involved in the biological process described with carbohydrate metabolic process	Mal-A2	alpha-glucosidase		NP_476627.3	Mal-A1
Cluster-35284.0	-1.82339	2.3578	2.34973e-09	3.09279e-06	1.6749	2.00296	1.65598	6.70279	6.05788	5.7166					NP_001262493.1	Tk
Cluster-21.0	-10.4577	1.10275	2.56135e-09	3.34068e-06	0	0	0	10.3954	0	5.11516
Cluster-11565.0	-4.62309	2.01123	3.48312e-09	4.46179e-06	0.0721994	0.210084	0.0177118	5.1881	1.11915	0.883758	Otopetrin	-
Cluster-15277.38632	-1.82825	7.09997	3.52087e-09	4.47022e-06	154.75	137.177	158.194	439.766	666.468	468.022
Cluster-2536.0	-1.95209	4.4346	3.61979e-09	4.5555e-06	6.53935	5.51867	8.24342	27.4931	19.0751	30.226
Cluster-1314.2	-4.13686	1.23424	3.66037e-09	4.56652e-06	0	1.91895	0.323566	17.4434	9.88181	10.6113
Cluster-15277.38647	-2.22317	7.68394	5.8746e-09	7.14257e-06	281.285	115.692	140.739	789.992	862.239	830.868
Cluster-72418.0	-2.94125	4.24623	6.23609e-09	7.45571e-06	3.92812	2.18631	1.28635	31.9701	12.159	11.4885
Cluster-75730.0	-1.82264	5.37258	6.49996e-09	7.70696e-06	5.04065	6.45486	5.52308	18.1212	15.7742	24.8705					NP_001097129.1	CG31886
Cluster-22238.0	-2.99263	-0.267073	7.30082e-09	8.58559e-06	0.0298389	0.0569786	0.0384302	0.391165	0.413707	0.185567
Cluster-15277.7546	-1.86715	9.5666	7.38379e-09	8.61256e-06	98.2121	88.4288	102.404	340.869	444.981	251.007
Cluster-66036.0	-3.19498	1.87996	7.70719e-09	8.84594e-06	0.06826	0.238966	0.278393	2.56851	1.91338	0.672136	HCO3- transporter family	SLC4A11	Bicarbonate transporter-like transmembrane domain-containing protein	SLC4A11
Cluster-15277.38626	-2.41158	5.01855	1.01471e-08	1.13734e-05	58.59	25.8605	40.2101	328.972	148.022	172.857
Cluster-31024.0	-1.91487	2.27141	1.28804e-08	1.41441e-05	1.87498	2.21331	2.34165	6.15729	10.9327	6.78426	procollagen-proline 4-dioxygenase activity	P4HA2
Cluster-58760.0	-2.4534	7.25855	1.29148e-08	1.41441e-05	71.5026	38.4807	81.3347	361.27	178.179	487.95
Cluster-15277.30287	-1.69179	2.70323	1.37492e-08	1.49438e-05	4.48377	4.62308	4.78111	14.9615	13.4268	15.4914
Cluster-54254.0	-4.03184	-0.949341	1.3945e-08	1.50427e-05	0.0557435	0.212889	0	1.29912	0.94088	2.38815	MFS_1 like family	-	Major facilitator superfamily associated domain-containing protein
Cluster-81019.0	-2.31074	2.30754	1.42013e-08	1.52049e-05	1.13865	0.427742	0.87923	5.05994	2.89353	4.0023	monooxygenase activity	-
Cluster-15136.0	-2.52186	0.677976	1.5938e-08	1.68133e-05	0.378626	0.311883	0.267724	2.81157	1.07407	1.539
Cluster-5965.0	-2.06243	4.83244	1.71387e-08	1.7948e-05	6.98471	4.55905	7.98172	32.4453	17.4084	29.9064	Ligand-binding domain of nuclear hormone receptor	NR4A2	Nuclear receptor subfamily 4 group A member 2		NP_477119.1	Hr38
Cluster-76588.3	-2.2164	5.25105	1.94784e-08	1.9961e-05	3.36125	5.85405	3.85983	12.395	15.5881	31.3197	Solute carrier family 12	-	Na+/K+/2Cl-cotransporter
Cluster-15277.2233	-2.29968	4.7862	1.97755e-08	2.01218e-05	37.8435	20.0434	33.2765	224.68	123.457	91.3056
Cluster-66549.6	-2.05967	10.0041	2.25283e-08	2.22905e-05	129.424	283.121	251.386	620.846	1029.43	1055.95
Cluster-42431.0	-1.90136	0.930922	2.92708e-08	2.78109e-05	1.23315	1.36507	1.38104	3.64442	5.30045	5.63128
Cluster-20614.0	-5.42356	-1.36741	3.79627e-08	3.55018e-05	0.0269054	0	0	0.365772	0.259502	1.04113
Cluster-66549.3	-1.69867	2.96759	3.81077e-08	3.55018e-05	9.25711	15.0918	12.1305	38.898	39.5657	36.979
Cluster-46456.2	-1.98035	5.47373	3.85897e-08	3.57189e-05	44.852	54.7318	39.5034	98.0959	226.257	215.978
Cluster-1314.8	-5.41511	5.21007	4.42039e-08	3.98861e-05	0.0662064	1.97221	0.113691	42.547	18.5342	25.9851
Cluster-1975.0	-4.32221	0.979721	4.58843e-08	4.11436e-05	0	1.13228	0.0587449	3.98627	8.33117	11.0628
Cluster-66549.5	-2.02871	9.4636	5.19529e-08	4.58889e-05	81.6672	182.597	171.285	403.779	643.81	689.57
Cluster-15277.38648	-2.2159	7.98338	5.71659e-08	4.97063e-05	229.446	244.249	146.944	1019.86	1353.67	455.88
Cluster-1344.0	-7.63683	-1.65039	6.13244e-08	5.26835e-05	0	0	0	1.72593	2.33765	0.446605
Cluster-49496.0	-2.02155	3.91114	6.37895e-08	5.44751e-05	6.14605	8.63488	2.95298	22.1409	24.2643	24.0291
Cluster-1286.0	-4.14455	-0.537924	6.51598e-08	5.49906e-05	0	0.524293	0	1.5997	2.78059	5.00871	Solute carrier family 4, anion exchanger, member	SLC4A2
Cluster-21.2	-7.04117	0.177311	6.58685e-08	5.52636e-05	0	0.0655138	0	5.57352	0	4.53542
Cluster-69545.0	-2.1138	1.76114	7.18978e-08	5.96249e-05	1.89469	1.22792	0.887351	6.35584	3.65486	7.14124	Core binding factor beta subunit	CBFB	Protein big brother		NP_001261271.1	Bgb
Cluster-15616.0	-6.18485	2.06799	7.35492e-08	6.05227e-05	0	0.0679359	0.0130916	4.08644	1.52575	0.0948226	transporter activity. It is involved in the biological process described with sodium ion transport	SLC13A5	Solute carrier family 13 member 3	SLC13A3
Cluster-46776.0	-2.10965	2.48524	7.38241e-08	6.05227e-05	1.98166	1.31783	2.48874	8.84603	4.8496	10.6685
Cluster-43840.1	-1.71867	5.37992	8.02843e-08	6.50752e-05	22.3918	24.2986	19.0142	53.4243	95.5894	63.9149
Cluster-32932.0	-2.5026	-0.182004	8.80757e-08	7.09895e-05	0.0966038	0.245958	0.248836	1.07879	0.902626	1.20155	Immunoglobulin V-set domain	-
Cluster-66653.0	-1.63348	5.25217	9.67669e-08	7.6702e-05	7.18287	10.4347	7.28306	20.8555	29.0268	25.7541	Belongs to the type-B carboxylesterase lipase family	CES5A	Putative venom carboxylesterase-6
Cluster-15277.38621	-1.83649	8.10133	9.98519e-08	7.82823e-05	531.7	363.847	263.303	1484.42	1368.83	1212.48
Cluster-1314.6	-4.98623	3.2921	1.01874e-07	7.94338e-05	0.0216826	1.1041	0.111702	19.7017	6.46546	11.1271
Cluster-20422.0	-3.93257	-0.752466	1.10888e-07	8.59944e-05	0.0580479	0.295586	0	0.789146	1.95955	2.88798
Cluster-30751.0	-3.04252	-0.0542542	1.14348e-07	8.82008e-05	0.259428	0.256868	0	2.01535	1.3901	1.03575
Cluster-32756.1	-1.64991	4.38644	1.19157e-07	9.07298e-05	10.719	12.838	17.8436	39.9357	41.6705	45.4386
Cluster-15277.7552	-2.12389	3.74637	1.19257e-07	9.07298e-05	26.218	10.3737	13.5597	83.4828	51.0626	81.0559
Cluster-38466.0	-3.09512	0.454108	1.32106e-07	9.85538e-05	0.166131	0.0422979	0.228228	2.0004	0.560817	1.05613	SET (Su(var)3-9, Enhancer-of-zeste, Trithorax) domain	-
Cluster-43321.0	-1.62598	2.57955	1.32578e-07	9.85538e-05	1.1507	1.33609	0.955437	2.89785	3.65885	3.87954	high mobility group	Sox11	Putative transcription factor SOX-14		NP_001286801.1	Sox14
Cluster-15277.23431	-1.76446	4.72909	1.36168e-07	0.000100701	8.86605	13.9098	7.78336	40.2405	34.4784	26.3606	Glutathione peroxidase	GPX3	Glutathione peroxidase
Cluster-28963.0	-2.14788	0.215564	1.55083e-07	0.0001141	0.705155	1.22411	0.550415	3.23697	3.24604	4.34105
Cluster-55295.0	-2.04151	4.3902	1.55922e-07	0.000114132	29.9664	27.5889	19.4145	160.928	69.5869	77.75
Cluster-70170.2	-4.08709	1.51521	1.60145e-07	0.00011604	0.61154	1.08262	1.99454	2.53725	14.7263	43.7042
Cluster-15277.2232	-2.03504	5.31977	1.66632e-07	0.000120133	33.6489	16.5675	27.2386	135.007	65.2427	110.831
Cluster-70.0	-7.58908	-1.60363	1.68394e-07	0.000120796	0	0	0	0.264954	0.097469	0.684332	acid phosphatase, prostate	ACPP	Lysosomal acid phosphatase	ACP2
Cluster-1314.7	-5.38577	4.29225	1.74501e-07	0.000124554	0.390574	5.24143	0.055892	124.607	47.8207	53.5362
Cluster-15277.3517	-1.59163	3.62521	1.78202e-07	0.000126567	10.8176	10.8667	13.9655	31.9503	31.6224	41.5463
Cluster-82004.0	-3.35718	3.67086	1.83499e-07	0.000129687	6.70637	1.06717	2.4557	58.8975	13.7927	30.7349
Cluster-15277.38649	-1.79775	6.75216	1.89816e-07	0.000132843	168.473	263.661	197.298	467.88	979.016	702.022
Cluster-15277.3512	-1.64087	3.90815	1.99143e-07	0.000138361	9.64246	11.6291	15.1823	31.8509	34.8434	44.444
Cluster-30517.0	-1.59622	2.40108	1.9963e-07	0.000138361	1.54274	2.1884	1.66523	4.92226	6.00502	5.05601
Cluster-27690.0	-2.9983	4.94577	2.32919e-07	0.000159888	4.19148	3.79788	7.79048	37.7806	10.2256	74.929
Cluster-21.3	-7.9195	-1.35123	2.45662e-07	0.000165469	0	0	0	3.83911	0.196963	1.29821
Cluster-15277.6382	-1.64513	4.66811	2.6988e-07	0.000179256	10.2584	14.4634	17.7423	40.5599	38.3889	50.6614
Cluster-50780.0	-1.77011	0.538917	2.81629e-07	0.000186198	0.961575	0.990947	0.786307	3.11247	3.09146	3.03747	EF-hand domain pair	Scp2			NP_524381.1	Scp2
Cluster-15277.38630	-1.64236	6.77476	3.03633e-07	0.000196225	28.2625	30.8871	23.8342	75.2225	113.589	65.7683
Cluster-39538.0	-3.23597	1.25096	3.18135e-07	0.000204675	0.396882	0.202096	1.09046	1.92697	4.01932	9.48884
Cluster-1314.3	-5.85602	3.79618	3.25108e-07	0.000208227	0.0247801	1.08833	0	29.5412	14.0914	17.8935
Cluster-2473.0	-2.4096	-0.123084	3.47675e-07	0.000221692	0.179338	0.195688	0.307964	1.54244	0.803082	1.133
Cluster-55112.0	-4.36872	-1.51334	3.55072e-07	0.000225406	0.135268	0.172199	0	1.05082	2.28314	4.11265
Cluster-31652.0	-1.73213	3.85027	3.56873e-07	0.000225552	3.41893	4.11923	5.17215	10.4342	11.7279	19.1248	Belongs to the mitochondrial carrier (TC 2.A.29) family	SLC25A29	Mitochondrial basic amino acids transporter		NP_609380.1	CG4995
Cluster-1975.1	-3.80077	0.751416	3.60367e-07	0.000225771	0.0728107	1.39035	0.0625162	5.37343	10.2705	5.33307
Cluster-2020.0	-5.64871	-1.80412	3.67402e-07	0.000229177	0	0.0392672	0	0.419337	0.595009	1.70513
Cluster-15449.0	-1.82288	0.765827	3.83003e-07	0.000237874	1.24061	1.03264	0.983265	2.6874	4.25701	4.48411
Cluster-15277.397	-3.76098	1.51502	3.88601e-07	0.000240311	0.0719227	0.244159	0.576369	7.75232	1.06944	2.58432			MD-2-related lipid-recognition domain-containing protein
Cluster-640.0	-4.96156	-1.73884	4.05501e-07	0.000248619	0	0.0485005	0	0.517941	0.321528	0.92141
Cluster-72871.0	-2.85869	6.9232	4.12974e-07	0.000252024	87.8008	96.0468	181.567	602.103	1753.41	272.878
Cluster-48433.2	-3.96599	-1.43779	4.52261e-07	0.000270356	0.129524	0	0	1.09005	0.520524	0.895007	activity. It is involved in the biological process described with carbohydrate metabolic process	Mal-A2
Cluster-57452.0	-3.29308	-0.811259	5.10432e-07	0.000300509	0.244716	0.467296	0.420234	2.13869	2.36029	6.25663
Cluster-26271.0	-4.01547	0.180599	5.1108e-07	0.000300509	0.157481	0.100239	0.202823	0.764612	0.759451	5.82181
Cluster-43840.2	-1.52742	4.96203	5.73605e-07	0.000331833	25.9268	27.2985	21.5554	54.9477	87.8586	69.2864
Cluster-48832.0	-2.48981	2.00789	5.82387e-07	0.000335181	1.93504	1.76719	1.01132	11.846	2.84009	11.1619			EF-hand domain-containing protein
Cluster-49267.0	-1.4549	5.6284	5.94593e-07	0.000339459	5.91246	5.29883	5.47684	14.7044	16.847	13.3818
Cluster-31362.0	-4.86594	2.36288	5.96252e-07	0.000339459	0.244171	0.119552	0.225775	14.8463	0.498178	1.32381	Insect cuticle protein	-
Cluster-15277.2648	-1.72191	1.95407	5.99063e-07	0.000339711	5.86971	7.4723	10.1996	22.7992	21.23	31.2888
Cluster-30920.0	-3.15024	1.85044	6.06325e-07	0.000342476	0.1239	0.55205	0.744679	1.28335	3.73443	7.19165	Alpha-carbonic anhydrase	CA14	Carbonic anhydrase
Cluster-11319.0	-2.32035	5.223	6.50514e-07	0.000361739	20.1225	31.8731	56.3708	139.932	298.501	94.7051
Cluster-15277.7558	-2.01687	3.76474	6.76992e-07	0.000375009	19.5421	8.24797	7.03642	53.9822	44.8975	40.6075
Cluster-15277.38642	-2.02271	8.00935	7.92732e-07	0.000434094	70.0354	182.238	143.084	305.394	732.201	535.75
Cluster-19496.1	-4.439	-1.31244	8.04736e-07	0.000438991	0	0	0.250684	0.850536	1.40799	2.42095
Cluster-43840.4	-1.63016	6.8286	8.09693e-07	0.000440022	32.4077	34.0913	23.5339	69.0783	123.964	81.3218
Cluster-15277.28582	-1.49581	3.52253	8.48378e-07	0.000459305	14.5476	14.2939	13.5684	31.5716	49.9248	36.3639
Cluster-29892.0	-1.53407	3.82051	8.5404e-07	0.000460632	4.36206	5.32688	3.69448	10.1582	16.1102	11.8385	Dolichyl-phosphate-mannose-protein mannosyltransferase	POMT1
Cluster-21406.0	-2.18884	5.04944	8.63644e-07	0.000464068	8.41615	6.31504	8.8098	40.7185	13.1882	50.7724	zinc metalloproteinase	MEP1B	Metalloendopeptidase		NP_001262871.1	CG6763
Cluster-16173.0	-2.76018	-0.234123	8.72396e-07	0.000466178	0.466218	1.03864	0.800603	4.0745	2.52938	8.37604
Cluster-59405.1	-2.76195	3.31152	9.15458e-07	0.000486444	1.7407	1.54326	1.6428	22.5375	6.23768	3.5655	Alpha-carbonic anhydrase	CA14	Carbonic anhydrase
Cluster-63473.0	-10.5594	3.52984	9.33837e-07	0.000493722	0.0525638	0	0	107.087	0	0.944358	-	-
Cluster-15277.7543	-1.5337	6.80487	9.36037e-07	0.000493722	38.463	30.2276	24.7895	81.5408	102.626	82.2002
Cluster-75304.0	-1.88592	6.99552	9.42364e-07	0.000495238	102.648	48.567	75.3791	353.292	291.449	179.448
Cluster-49676.0	-2.77663	-0.61041	9.66596e-07	0.000506119	0.0613063	0.468267	0.421107	2.02408	2.36519	1.77922
Cluster-36.0	-4.91308	-1.08278	1.01208e-06	0.000526097	0.0216349	0.0275418	0	1.26052	0.313002	0.149496	serine-type endopeptidase activity. It is involved in the biological process described with proteolysis	TMPRSS6	Serine protease Hayan		NP_648711.1	CG4914
Cluster-42221.0	-1.4287	4.83134	1.02263e-06	0.000529658	13.1679	15.0229	12.0727	30.2872	36.1909	39.7502			Methyltransferase FkbM domain-containing protein
Cluster-64461.0	-1.82033	0.574356	1.09344e-06	0.0005643	1.80541	1.86055	1.47633	4.50809	5.38978	7.96043
Cluster-43840.3	-1.52476	5.22605	1.10127e-06	0.0005663	37.5008	35.2496	25.5531	74.7361	113.424	90.3188
Cluster-66549.1	-1.86049	5.83518	1.14223e-06	0.000581116	22.3767	60.2282	38.8524	106.766	189.76	133.946
Cluster-30595.0	-3.34376	5.59706	1.17468e-06	0.000595513	2.88232	6.16249	21.004	48.9445	53.996	195.72
Cluster-83001.2	-2.47559	1.11667	1.20826e-06	0.00060636	0.177148	0.242861	0.421204	2.51414	0.65715	1.29941	Ion channel regulatory protein UNC-93	unc-93
Cluster-360.0	-4.82498	-0.164608	1.21685e-06	0.000608293	0.212146	0	0.364303	11.9483	0.511537	3.51822
Cluster-81973.0	-1.69521	3.29503	1.22811e-06	0.000611793	2.82156	1.81548	1.94863	9.08329	6.95137	4.93779	structural constituent of cytoskeleton	-	Tubulin alpha chain
Cluster-43840.0	-1.4848	3.20758	1.31208e-06	0.000649111	14.058	13.9157	11.5322	33.2552	45.5505	30.1365
Cluster-71254.0	-1.88303	0.234803	1.34124e-06	0.000661259	0.681023	0.43348	0.409315	1.52101	2.21686	1.9294
Cluster-20842.1	-3.85238	-1.41955	1.35663e-06	0.000665535	0.0272284	0.0346624	0.0467573	0.502363	0.262617	0.790218	lithium:proton antiporter activity	SLC9B2
Cluster-31108.0	-3.90753	2.08474	1.35941e-06	0.000665535	0.0144645	0.41124	0.0579573	1.05503	2.46851	3.50489	Band 3 cytoplasmic domain	SLC4A3	Anion exchange protein
Cluster-67347.0	-1.86942	0.553627	1.4466e-06	0.000698793	0.187943	0.25122	0.0968225	0.748262	0.657108	0.545447	Peptidase family M1 domain	-	Aminopeptidase
Cluster-64811.0	-2.49098	1.00012	1.47683e-06	0.000711003	0.437729	0.130023	0.225504	2.04028	0.633283	1.75432
Cluster-4254.0	-1.875	0.204272	1.50519e-06	0.000719826	1.16582	1.04761	0.824342	2.66369	4.29929	4.17004
Cluster-35138.0	-1.98104	-0.109337	1.53667e-06	0.000732442	0.884649	1.12618	1.35035	3.81796	4.26622	4.75448
Cluster-191.0	-8.21738	2.85324	1.57217e-06	0.000746879	0.0371389	0	0.127552	46.306	0.0895512	1.23182
Cluster-14391.0	-2.37573	0.359524	1.67281e-06	0.00077921	0.339301	0.706809	0.105938	1.91697	1.48752	2.51507
Cluster-54707.0	-2.84547	5.56664	1.70657e-06	0.000791941	7.19738	4.80362	13.1195	34.7869	20.219	122.242
Cluster-17901.0	-4.54008	4.82581	1.71118e-06	0.000791941	0.505514	0.965299	7.7404	28.7165	24.7847	156.257
Cluster-15277.3519	-1.73891	2.69362	1.80836e-06	0.000826253	5.43842	6.10272	10.9301	23.9405	18.8444	30.1191
Cluster-12145.0	-1.79995	0.777166	1.85165e-06	0.000843349	0.662659	1.00175	1.28018	2.73478	4.39404	2.86184			Myelin gene regulatory factor C-terminal domain-containing protein
Cluster-51662.0	-1.51422	2.20271	1.93527e-06	0.00087587	3.09422	2.51528	2.62473	6.29891	9.70821	7.26438	GCN5-related N-acetyl-transferase	NATD1			NP_730181.1	CG32163
Cluster-72505.2	-1.73794	5.97274	1.95074e-06	0.000880098	12.4924	10.3759	9.52293	49.4652	35.4363	20.7157
Cluster-1161.0	-3.99628	-0.17342	2.15963e-06	0.000962236	0	0.341785	0.0768409	0.608325	1.40265	4.51433	Solute carrier family 12	-
Cluster-40425.0	-1.70962	0.704334	2.1887e-06	0.000971122	1.54463	2.14511	1.20567	4.6361	4.57095	6.50102
Cluster-46.0	-3.59969	-1.298	2.19311e-06	0.000971122	0.0325658	0.0207286	0.0279614	0.284608	0.157048	0.562571	Catalyzes the reversible phosphorolysis of thymidine. The produced molecules are then utilized as carbon and energy sources or in the rescue of pyrimidine bases for nucleotide synthesis	TYMP	Thymidine phosphorylase	DEOA
Cluster-77215.0	-1.49238	1.62916	2.26201e-06	0.00099855	0.4535	0.50859	0.667511	1.6147	1.37989	1.46238	Inward rectifier potassium channel activity. It is involved in the biological process described with potassium ion transport	irk-2	ATP-sensitive inward rectifier potassium channel 12		NP_001262861.1	Irk1
Cluster-22976.0	-2.27774	0.0659471	2.27985e-06	0.00100334	0.734584	0.734757	0.180207	2.03806	2.27734	3.77071	acidic dipeptidase 2	-
Cluster-73839.1	-7.16143	-2.04691	2.33802e-06	0.00102266	0	0	0	2.03323	0.911936	0.48228
Cluster-61996.0	-1.90981	0.363444	2.36552e-06	0.00103155	0.734911	1.11098	0.394378	2.85455	3.21185	2.34867
Cluster-64762.0	-1.69003	2.09606	2.41413e-06	0.00104638	1.47559	1.19267	1.7295	5.64051	2.99324	5.17905
Cluster-64947.0	-1.69369	0.554707	2.56717e-06	0.00109821	0.257765	0.459398	0.383622	1.13471	1.07733	1.23493	cytochrome p450	CYP4V2	Cytochrome P450 monooxygenase Cyp4M5
Cluster-26148.0	-1.6125	3.54666	2.57926e-06	0.00109821	4.26178	6.70587	3.3183	11.2071	18.2546	13.3891			Methyltransferase domain-containing protein
Cluster-43675.0	-3.02269	-0.640203	2.62528e-06	0.00111105	0.226485	0.230657	0.0777852	0.703772	0.982999	2.7544
Cluster-18895.1	-1.51684	2.95022	2.76621e-06	0.00115704	2.56119	3.73044	2.33776	6.94582	10.3206	6.98344
Cluster-62437.0	-1.71342	0.992353	2.80916e-06	0.00117079	0.326794	0.807562	0.528168	1.86667	1.71502	1.70024
Cluster-4168.0	-3.94475	-0.172006	2.84404e-06	0.00117928	0.246971	0.12576	0.084821	5.56386	0.357305	1.29699	Calcium ion binding. It is involved in the biological process described with protein folding	FKBP14	peptidylprolyl isomerase
Cluster-2605.0	-1.69447	8.43473	2.93242e-06	0.00121016	194.141	161.259	227.97	642.145	370.827	833.289
Cluster-57198.0	-1.94628	3.15963	2.93538e-06	0.00121016	2.97611	4.3254	1.23508	13.6792	8.79078	9.56265
Cluster-15277.6885	-1.57827	3.41966	3.04924e-06	0.00124992	9.78882	12.2029	18.8324	38.1796	33.691	46.9273
Cluster-15277.34634	-1.62939	3.30413	3.19171e-06	0.00130459	5.14395	8.61445	11.1479	22.8474	21.2913	30.7926
Cluster-44071.0	-2.53784	-0.904624	3.26103e-06	0.00132914	0.655296	0.417105	0.375097	1.90898	3.42351	3.32059
Cluster-54449.0	-4.12787	0.185014	3.31618e-06	0.00134779	0.111698	0.28439	0	0.361549	1.52621	5.19699
Cluster-67718.0	-3.16297	-1.41359	3.35651e-06	0.00136032	0.391438	0.166104	0.224063	3.04085	1.57309	2.70482
Cluster-34822.0	-3.7265	1.96681	3.42823e-06	0.00138159	1.12203	0.446366	0.180636	16.8199	4.9037	1.25989
Cluster-1131.0	-6.77289	-0.122098	3.53375e-06	0.00141616	0	0.0491354	0	5.17224	1.11681	0
Cluster-46736.0	-2.23175	0.678339	3.64978e-06	0.00145383	0.846243	1.07729	1.45319	2.65487	3.76708	8.90621
Cluster-6223.11	-2.86789	0.313011	3.65816e-06	0.00145383	1.65313	0.511901	0.153449	9.45813	4.20158	3.82828
Cluster-75730.1	-1.92582	1.10208	3.88579e-06	0.00154003	1.55592	2.73528	1.84486	7.2666	4.109	11.1522
Cluster-79305.0	-2.94622	-1.21703	3.95701e-06	0.00155536	0.460755	0.439915	0	2.23709	3.33298	2.06947
Cluster-15277.2344	-2.18411	5.21173	3.99845e-06	0.00156736	20.1413	8.16943	9.01778	82.9566	26.4276	56.7746
Cluster-55162.0	-1.5129	1.29984	4.04813e-06	0.00158251	1.47996	1.78983	1.08011	3.59281	3.74699	4.85759
Cluster-72369.0	-1.96268	1.45268	4.09417e-06	0.00159616	0.448107	0.33123	0.719856	2.75118	1.0805	1.81789	Ion channel regulatory protein UNC-93	unc-93	Putative conserved plasma membrane protein (Fragment)		NP_573179.1	CG4928
Cluster-53395.0	-2.41797	3.9225	4.17309e-06	0.00162252	4.65605	2.50498	5.13996	28.1503	6.01441	29.9517	Zinc-dependent metalloprotease	-			NP_001246942.1	CG10280
Cluster-60372.0	-5.55391	6.03846	4.2182e-06	0.00163438	1.19446	1.37803	2.21141	206.242	2.97015	4.95222			Extensin-2
Cluster-15277.38638	-1.82536	3.60663	4.30705e-06	0.0016611	14.5736	5.6744	8.67517	37.6958	23.1847	40.1494
Cluster-61832.0	-2.131	0.00908208	4.52315e-06	0.00173049	1.11468	1.41902	0.870071	7.28168	3.17645	4.20131
Cluster-5589.0	-1.59239	1.47659	4.54817e-06	0.00173083	0.495602	0.927816	0.450562	1.52869	2.144	1.87345
Cluster-34356.0	-3.59896	0.393241	4.72347e-06	0.00179278	0.0320177	0.0815188	0.494835	2.42509	0.694824	3.71686	Tetraspanin family	-
Cluster-74372.8	-2.04779	-0.0162512	4.95354e-06	0.0018653	1.85073	1.49215	0.8475	5.7509	3.86756	7.6731
Cluster-33122.0	-1.61933	5.54718	5.03771e-06	0.00189203	8.65418	7.64285	10.1403	28.6347	15.8735	34.8067					NP_001036303.2	CG42346
Cluster-81100.0	-1.62433	5.16898	5.05147e-06	0.00189224	6.58232	8.97229	5.25184	13.1258	29.5279	20.4546			Alpha-1,3-mannosyl-glycoprotein 2-beta-N-acetylglucosaminyltransferase
Cluster-61186.1	-2.39489	2.43162	5.07631e-06	0.0018966	1.1312	0.736388	2.25157	5.06787	3.34751	12.7197
Cluster-68215.0	-2.46013	6.1635	5.17277e-06	0.00192209	25.7978	15.585	31.4432	142.381	34.6534	214.503
Cluster-70356.0	-2.48224	6.27617	5.18475e-06	0.00192209	36.0588	24.0225	55.1514	213.153	58.8094	357.185
Cluster-59373.0	-1.52476	4.47372	5.27633e-06	0.001951	7.79835	12.5131	6.67424	19.3333	31.3195	25.4011			Methyltransferase FkbM domain-containing protein
Cluster-62630.0	-1.51001	4.05905	5.41954e-06	0.00199368	2.43812	2.05744	2.96565	9.00384	5.29993	6.43262	Essential component of the vacuolar proton pump (V- ATPase), a multimeric enzyme that catalyzes the translocation of protons across the membranes. Required for assembly and activity of the V-ATPase	unc-32	V-type proton ATPase subunit a		NP_651672.1	Vha100-1
Cluster-71987.0	-1.62881	1.31323	5.4678e-06	0.00200629	0.446406	0.568287	0.416144	0.941279	1.38394	2.00943	Solute carrier family 13	SLC13A5
Cluster-80897.0	-3.64359	2.73827	5.61881e-06	0.00205593	0.124115	0.176591	0.376119	6.67836	0.880213	0.524669	Otopetrin	-			NP_001303575.1	OtopLc
Cluster-29729.0	-1.425	2.3508	5.63175e-06	0.00205593	2.05943	2.27599	1.47678	4.65891	6.00261	4.72268
Cluster-74861.0	-2.94283	-1.19864	5.71483e-06	0.00208097	0.270535	0.459198	0	1.75136	2.39187	1.86939
Cluster-22949.0	-6.36225	5.35652	5.75156e-06	0.0020886	1.79873	1.31839	1.87202	386.489	3.28575	3.31445	Insect cuticle protein	CPR23	Cuticle protein 19
Cluster-10183.0	-2.41269	1.26601	5.78305e-06	0.0020899	0.264915	0.758798	0.142162	1.25408	1.55701	3.24923	Oxidoreductase activity. It is involved in the biological process described with oxidation-reduction process	-	Enoyl reductase (ER) domain-containing protein
Cluster-16296.1	-3.0233	-0.864846	5.80504e-06	0.00209257	0.0570374	0.0181525	0.0734596	0.249238	0.257871	0.673266
Cluster-38037.0	-1.82819	1.83781	5.84721e-06	0.00209773	0.454112	0.405898	0.547529	1.68881	0.815409	2.35009
Cluster-71309.0	-5.69603	3.6052	5.90624e-06	0.00210786	0.256049	0.488936	1.09924	87.2716	1.2348	2.30008
Cluster-30473.0	-2.80847	7.65246	6.11079e-06	0.00217016	59.1189	27.6416	134.899	459.352	162.898	900.424
Cluster-15277.3513	-1.37139	3.90202	6.11105e-06	0.00217016	5.84914	6.32234	8.82927	16.2935	18.0521	18.8489
Cluster-583.0	-3.39008	-0.509956	6.15056e-06	0.0021788	0	0.318131	0.143046	0.566223	1.30558	2.76289	potassium:sodium symporter activity	SLC12A1
Cluster-21560.0	-1.49278	2.71233	6.2192e-06	0.00219769	4.54612	4.74456	3.79786	15.59	11.7518	8.71654
Cluster-15277.7561	-1.51189	7.75105	6.26544e-06	0.00220859	319.769	247.273	283.266	818.146	1036.5	532.477
Cluster-81290.0	-3.19345	-1.45185	6.36096e-06	0.00223254	0.473708	0.150761	0	2.52997	1.71334	2.29131
Cluster-63323.0	-1.93523	5.30719	6.36449e-06	0.00223254	19.2154	9.37501	18.5974	55.6469	92.9645	30.3614			Glycine-rich cell wall structural protein 1.8-like
Cluster-28057.0	-2.2697	-0.355117	6.55314e-06	0.00228752	0.553252	0.633874	0.0950059	1.8266	2.40125	2.14085
Cluster-13726.0	-3.62071	0.988014	6.7024e-06	0.0023283	0.276296	0.191854	0.215665	6.8294	0.423957	0.937242	Galactosyltransferase	B3GALT1	Hexosyltransferase
Cluster-51419.0	-2.79191	-1.30065	7.09172e-06	0.00243505	0.286294	0.18223	0.122908	1.80704	1.20807	1.28589
Cluster-23034.0	-1.52884	1.94321	7.25511e-06	0.00248421	1.89483	3.21623	2.16924	5.74994	9.04263	5.8374
Cluster-61113.0	-1.76527	-0.0587362	7.47764e-06	0.00254152	1.19663	0.979289	1.17422	3.48596	4.12195	3.66183
Cluster-18654.0	-1.538	0.847938	7.49962e-06	0.00254152	0.852049	1.03752	1.27232	2.44618	3.03709	3.43019	Prolyl 4-hydroxylase	-
Cluster-32756.0	-1.48733	6.17598	7.63821e-06	0.00257846	10.9839	14.2965	19.7408	35.6799	36.3747	51.4168
Cluster-41229.0	-9.14856	2.93409	7.94247e-06	0.00267488	0.0444101	0	0	30.0147	0.0535419	0.0920617
Cluster-63979.0	-1.985	0.185329	7.99766e-06	0.00268716	1.59789	2.95877	1.49669	5.07808	11.5587	7.22707
Cluster-28125.0	-1.5014	2.41859	8.04307e-06	0.0026961	3.46657	5.15809	3.09241	7.69421	12.4838	12.3813
Cluster-15277.11990	-1.36349	2.37093	8.12338e-06	0.00271668	8.88122	9.24884	10.6716	24.1735	21.125	27.0208
Cluster-263.0	-8.33934	2.87135	8.16692e-06	0.00272488	0.0414744	0.052798	0.071221	53.5642	0	0.286587	-	-
Cluster-76012.0	-3.59174	-0.709703	8.22203e-06	0.0027369	0.109949	0.0559872	0	1.45202	0.212091	0.486236	Sulfotransferase family cytosolic 1B member 1-like	-	Sulfotransferase domain-containing protein
Cluster-31288.0	-1.60251	1.24859	8.56148e-06	0.0028302	1.00028	2.13929	1.23675	3.26366	4.72738	4.97658
Cluster-15808.1	-1.6575	0.773097	8.77538e-06	0.00289424	0.728106	0.4278	0.961788	2.36583	2.12703	2.03183
Cluster-38927.0	-1.37464	5.86677	8.92243e-06	0.00293599	35.1728	36.8359	47.9266	104.649	83.1922	116.148					NP_001286616.1	CG16926
Cluster-72505.0	-1.65558	4.8325	9.03739e-06	0.00296024	7.57241	6.07314	6.47823	29.7946	20.77	11.4317
Cluster-61593.0	-1.50623	3.91265	9.11839e-06	0.00297997	2.67843	4.01334	2.72887	5.99823	12.2678	8.04073	Mannosyltransferase activity. It is involved in the biological process described with protein O-linked glycosylation	POMT2
Cluster-31108.1	-3.9393	2.04654	9.27968e-06	0.00301578	0.00457893	0.378892	0.0550415	0.930806	2.16767	3.40449	Band 3 cytoplasmic domain	SLC4A3	Anion exchange protein
Cluster-15277.36304	-2.2192	-0.290088	9.43468e-06	0.0030555	0.263565	0.394736	0.133118	1.74639	0.971974	0.96418
Cluster-45224.0	-1.48569	6.4238	9.461e-06	0.00305712	23.0317	30.5958	28.033	63.5204	107.399	53.7509	Alpha-carbonic anhydrase	CA14	Carbonic anhydrase		NP_648555.1	CAH2
Cluster-32853.0	-2.19333	4.11094	9.50505e-06	0.00306445	1.38541	0.912594	2.3514	7.11761	2.6608	10.9869			PID domain-containing protein		NP_001163598.1	CG14395
Cluster-63550.0	-2.59021	1.4788	1.02602e-05	0.00328355	0.698407	0.296364	1.86562	4.06914	3.08739	9.5447
Cluster-76741.0	-1.80732	0.590894	1.02721e-05	0.00328355	2.69607	1.17981	1.15744	6.0542	4.87568	6.7533
Cluster-76311.0	-1.45568	1.03051	1.02762e-05	0.00328355	0.597638	0.426795	0.425531	1.38715	1.19502	1.34969	Major Facilitator Superfamily	SLC18A1	Synaptic vesicular amine transporter		NP_001014525.1	Vmat
Cluster-13272.0	-2.51962	-0.175108	1.03372e-05	0.00329572	0.159396	0.710205	1.09488	4.64347	2.11389	3.74484
Cluster-13769.0	-1.48252	0.921943	1.06337e-05	0.00337247	0.842523	1.25131	1.14539	2.59076	3.55518	2.71684
Cluster-41856.0	-1.66731	1.09433	1.09812e-05	0.0034558	0.600646	0.880055	0.661682	1.69475	1.63959	3.27337	Methyltransferase FkbM domain	-	Steroidogenic acute regulatory protein		NP_523450.1	S
Cluster-71285.0	-1.44439	7.38142	1.09839e-05	0.0034558	14.2176	19.44	26.1134	52.1975	45.5207	61.1437	Band 3 cytoplasmic domain	SLC4A3	Anion exchange protein	LOC113204987	NP_648357.1	Ae2
Cluster-15277.38710	-1.46815	2.53786	1.1185e-05	0.00350372	12.8134	8.04416	12.5591	24.544	38.3734	28.543
Cluster-418.0	-6.1177	1.16707	1.15754e-05	0.00360261	0	0.198097	0.26722	29.6169	0.562826	0.430107
Cluster-63.0	-8.77095	-0.571626	1.16782e-05	0.00362083	0	0	0	4.4992	0	0.108529
Cluster-27814.0	-1.63441	0.829523	1.20036e-05	0.00371152	0.32843	0.298643	0.302137	1.27569	0.65051	0.891566	HELP motif	-	Echinoderm microtubule-associated protein-like		NP_001261850.1	DCX-EMAP
Cluster-55547.0	-1.38483	1.70827	1.20881e-05	0.00372961	0.429281	0.472921	0.481998	0.929907	1.51284	1.11807
Cluster-7464.0	-1.52859	2.14206	1.21142e-05	0.00372964	0.700378	0.379186	0.608266	1.84488	1.28115	1.6577	Laminin G domain	EGFLAM	Pikachurin		NP_001286474.1	SP2353
Cluster-74123.0	-1.35355	5.90902	1.23277e-05	0.00378179	8.6435	6.50665	7.78376	21.7463	15.7891	19.8686	erythroblast transformation specific domain	EHF
Cluster-73949.0	-1.85148	-0.357256	1.23363e-05	0.00378179	1.00987	1.15704	0.867092	3.13805	4.13959	3.62866
Cluster-15277.7771	-1.45798	4.44298	1.24311e-05	0.00379744	11.5564	13.8506	21.5008	36.4747	38.4667	51.1049
Cluster-15277.27322	-6.91645	1.60825	1.24403e-05	0.00379744	0.0126995	0.0323337	0.010904	6.75789	0.0459326	0.026326
Cluster-15277.17580	-1.33655	3.26436	1.24763e-05	0.00380036	6.8822	8.15281	9.31512	20.6987	16.4794	22.7541
Cluster-15277.12290	-1.47814	3.88803	1.31052e-05	0.00397502	9.78154	13.0875	19.3191	33.8734	33.4687	47.3591
Cluster-93.0	-3.52532	-1.7381	1.36797e-05	0.00412312	0.100987	0.257119	0	1.17677	1.21753	2.09346
Cluster-15277.3518	-1.40787	4.63836	1.38137e-05	0.00414335	4.1566	5.74725	7.52229	12.3174	15.2187	17.7084
Cluster-15277.6957	-1.47613	3.18255	1.3933e-05	0.00416449	8.27445	12.6157	15.3575	33.0473	25.1583	39.7506
Cluster-66269.0	-1.59062	0.773533	1.46067e-05	0.00434774	0.327648	0.184017	0.231678	0.74862	0.906223	0.585986					NP_573169.2	ppk28
Cluster-16739.0	-1.26146	4.58075	1.49032e-05	0.00441765	1.99014	2.56074	2.50802	4.73782	6.0371	5.80016					NP_652335.1	Teh3
Cluster-31337.0	-1.42861	3.90192	1.52116e-05	0.00449051	3.62137	5.14122	3.89745	7.29237	14.6473	11.5547
Cluster-20117.0	-1.65053	2.08203	1.52931e-05	0.00449607	1.27863	0.864729	1.64677	3.18163	2.84222	5.60487					NP_001261732.1	CG43896
Cluster-74464.0	-1.58596	0.329936	1.53618e-05	0.00450703	1.32619	1.29104	1.87549	4.24218	4.32641	4.52807
Cluster-15277.7770	-1.37193	3.45455	1.63189e-05	0.00473472	10.3312	12.0196	16.7423	28.3025	31.015	39.5707
Cluster-15277.732	-1.36387	2.65166	1.63266e-05	0.00473472	8.32772	9.03727	12.5032	21.1667	24.9082	29.0551
Cluster-70459.0	-2.66282	9.75838	1.63359e-05	0.00473472	134.483	41.787	219.122	979.675	240.448	1233.14
Cluster-708.0	-6.98512	0.0922504	1.68597e-05	0.00484739	0	0.0475182	0	6.81434	0	0.154757
Cluster-43123.0	-1.58679	9.02274	1.73221e-05	0.00495056	435.672	288.118	478.249	1173.25	748.563	1618.65
Cluster-53382.0	-2.78601	5.58914	1.75664e-05	0.00499295	3.21931	3.33966	8.46609	11.8767	13.5526	76.3299	inorganic diphosphatase activity. It is involved in the biological process described with phosphate-containing compound metabolic process	Nurf-38	inorganic diphosphatase
Cluster-32756.2	-1.39173	3.61535	1.75748e-05	0.00499295	11.6123	12.4534	20.4245	35.6054	36.3155	42.2116
Cluster-63118.1	-1.25704	4.50854	1.79293e-05	0.00508358	6.64036	8.80267	7.57059	15.0634	20.4004	18.4297
Cluster-1771.0	-7.03991	1.92981	1.79762e-05	0.00508685	0	0.114887	0	1.48979	0	13.8752
Cluster-5662.0	-2.0319	0.849481	1.82697e-05	0.00514959	0.141728	0.180424	0.258591	0.997785	0.299024	0.979337	neurotransmitter:sodium symporter activity	SLC6A7	Transporter	SLC6A14
Cluster-62760.0	-2.0617	-0.41476	1.84783e-05	0.00519817	0.351051	0.387311	0.482268	0.999942	2.31369	1.7142
Cluster-68199.0	-2.9828	-1.2344	1.89912e-05	0.00532157	0.178177	0.113412	0.458956	1.90321	1.07407	2.58552
Cluster-14375.0	-3.33903	0.397236	1.93323e-05	0.00539609	0.0491472	0.938485	0.0843969	5.15425	1.42207	3.8715
Cluster-62103.0	-2.26541	-0.730867	1.96589e-05	0.00546598	0.451681	0.575002	0.110806	1.50379	2.17823	1.96184	Sulfotransferase activity	-
Cluster-33.0	-7.31422	-1.90787	1.96983e-05	0.00546633	0	0	0	2.86347	0.19751	0.452807
Cluster-15277.26645	-2.1249	1.16178	2.01032e-05	0.00554651	2.74442	2.62045	1.97291	19.8026	5.57863	5.82181
Cluster-18451.0	-4.22922	0.782529	2.05094e-05	0.00564773	0.0272284	0.277299	0.140272	6.61004	1.11612	0.225777
Cluster-59730.0	-1.52403	6.06511	2.11152e-05	0.0057923	11.3115	10.0096	12.9192	47.5425	23.6415	24.7097	AMP-binding enzyme	ACSL4	long-chain-fatty-acid--CoA ligase		NP_001260810.1	Acsl
Cluster-49807.0	-1.80729	1.91243	2.11689e-05	0.00579597	5.41452	1.6967	5.72182	17.3102	12.2523	14.6203
Cluster-9856.0	-2.40063	4.00696	2.13641e-05	0.00582715	2.31241	1.61516	5.8334	17.4074	5.67447	27.1779
Cluster-82692.0	-1.66529	0.239966	2.14515e-05	0.00582883	1.45501	1.72879	1.8323	5.4632	3.7423	6.16652
Cluster-12018.0	-1.2925	2.41923	2.20454e-05	0.0059618	1.44393	1.75647	1.43264	3.80134	3.1722	4.10187	Cystathionine beta-synthase activity. It is involved in the biological process described with cysteine biosynthetic process from serine	CBS	Cystathionine beta-synthase	CBS	NP_001285508.1	Cbs
Cluster-15787.0	-2.63855	1.85117	2.20874e-05	0.0059618	3.56558	1.47213	3.80613	23.9558	3.25311	26.5026
Cluster-83.0	-6.84528	-2.29013	2.2107e-05	0.0059618	0	0	0	1.74071	0.432241	0.619341
Cluster-15277.3514	-1.55507	1.49167	2.22142e-05	0.00597945	6.4795	3.49302	7.43677	20.2241	13.1526	16.63
Cluster-1087.0	-5.04558	-1.62899	2.31806e-05	0.00622791	0	0	0.0910758	1.95705	0.639421	0.219888
Cluster-13.0	-4.38563	-2.23899	2.33468e-05	0.00626082	0	0.0346945	0	0.370505	0.26286	0.225985	17-beta-hydroxysteroid dehydrogenase (NADP+) activity	DHRS11	Dehydrogenase/reductase SDR family member 11
Cluster-48171.0	-5.00365	3.2961	2.3502e-05	0.00629068	1.36191	0.150761	1.72861	94.0691	2.28445	4.2553	Structural constituent of cuticle	CPR23
Cluster-28875.0	-1.53532	5.41653	2.36139e-05	0.00630888	10.337	8.07079	11.5155	31.9617	16.3461	36.4224
Cluster-15277.38618	-2.10398	7.7061	2.37285e-05	0.00632417	120.726	447.425	370.264	641.956	2168.2	1146.47
Cluster-81235.1	-1.41473	1.46442	2.38396e-05	0.00633045	4.89753	4.13459	5.31169	12.4481	9.19872	15.6029
Cluster-13718.0	-4.16118	-0.143744	2.45512e-05	0.00647487	0.131939	0	0.453138	7.17469	0.318137	2.3704
Cluster-35.0	-5.86451	0.948504	2.46235e-05	0.00648202	0.212656	0.180478	0	23.128	0.170922	0.587779
Cluster-46381.0	-1.60907	1.08355	2.4865e-05	0.00653362	1.10766	0.595366	0.634034	2.58143	2.9676	1.59881
Cluster-76.0	-5.43825	-1.26773	2.49316e-05	0.00653914	0	0.0666775	0	0.101722	0.252588	3.04016
Cluster-63665.1	-3.44978	-1.66835	2.51772e-05	0.00657949	0.229481	0.219102	0	1.11419	3.04335	1.50642
Cluster-4599.0	-1.39138	1.63365	2.54083e-05	0.00662783	0.70266	0.462161	0.683756	1.20543	1.83548	1.74793	MAP kinase activity. It is involved in the biological process described with protein phosphorylation	MAPK15
Cluster-44.1	-8.84731	-0.501065	2.55199e-05	0.00664486	0	0	0	5.23295	0.103953	0
Cluster-30494.0	-1.43571	1.01009	2.56087e-05	0.00664806	1.1194	1.18074	0.878753	2.91937	3.54747	2.07741
Cluster-49267.1	-2.00224	0.100519	2.62996e-05	0.0067863	1.08546	0.690909	0.517772	2.16663	5.08922	2.16681
Cluster-29104.0	-1.39036	3.99936	2.66607e-05	0.00686712	1.90031	1.9448	2.30348	5.49972	3.50397	6.71487	It is involved in the biological process described with transmembrane transport	-	Monocarboxylate transporter 12	LOC115886898	NP_001286894.1	CG13907
Cluster-1188.0	-5.06511	0.759719	2.68948e-05	0.006915	0.144315	0.183717	0.0826071	1.58822	0	12.3654
Cluster-38316.0	-1.59746	1.31475	2.69938e-05	0.00692805	0.532714	0.700036	0.737735	2.13592	1.07733	2.5411	Phospholipase A2	-			NP_001285008.1	GIIIspla2
Cluster-12816.0	-3.39096	-0.856297	2.70912e-05	0.00694063	0.710562	0	0.203366	5.97994	1.14223	3.10964
Cluster-56105.0	-1.88042	0.0825568	2.95173e-05	0.00747822	1.37307	0.665888	0.561399	2.2857	3.15315	4.24695	Fucosyltransferase activity. It is involved in the biological process described with protein glycosylation	FUT7
Cluster-23775.0	-1.71947	4.74145	2.95512e-05	0.00747822	8.09657	5.46335	12.1182	30.2029	14.8288	37.6343
Cluster-1146.0	-3.82926	1.98126	2.95545e-05	0.00747822	0	0.525639	0.0393918	2.04931	2.40607	3.26529	Peptidase family M13	Nep2	Neprilysin-2	NEP2
Cluster-22.0	-10.4977	1.12971	2.97492e-05	0.00751424	0	0	0	20.6376	0	0
Cluster-9.0	-10.4832	1.11527	2.99353e-05	0.00754796	0	0	0	23.8723	0	0	Structural constituent of cuticle	-	Pro-resilin
Cluster-77426.7	-1.89468	1.97575	3.04136e-05	0.00764169	7.94298	3.47587	3.75097	27.6127	18.9131	9.39918
Cluster-46456.1	-1.55869	2.38493	3.11276e-05	0.00778022	12.2579	8.17034	7.84395	15.6087	37.2248	30.0451
Cluster-40807.0	-1.42214	1.71942	3.1424e-05	0.00784064	2.26522	1.8108	2.62811	4.47786	5.25084	7.84503
Cluster-15277.97	-1.52322	0.901907	3.18344e-05	0.00791551	2.41268	2.59363	4.60347	8.85073	7.75676	10.0029
Cluster-51836.0	-1.93083	7.25343	3.21217e-05	0.00792981	106.671	328.551	331.35	484.549	1440.31	943.159
Cluster-64169.1	-2.38463	5.88351	3.21484e-05	0.00792981	22.2533	12.5597	62.027	159.354	71.5001	264.438
Cluster-64851.39	-3.64867	3.33918	3.23171e-05	0.00793923	0.454052	0.511974	0.381236	14.4908	0.93098	0.747021	Trypsin-like serine protease	CLIPA10	Peptidase S1 domain-containing protein
Cluster-38.0	-10.2969	0.929797	3.26417e-05	0.00800526	0	0	0	32.565	0	0
Cluster-2974.0	-1.70181	-0.0246177	3.29561e-05	0.00804158	0.856112	1.69533	1.47014	4.43376	4.58733	3.68089
Cluster-74742.4	-6.70546	7.45291	3.31725e-05	0.00805407	0.414381	0.391188	0.978044	176.356	0.433976	0.726864
Cluster-27902.0	-1.47803	0.782576	3.31738e-05	0.00805407	0.348974	0.23601	0.318361	1.01662	0.73628	0.72342	Polycystic kidney disease	PKD2	Polycystic kidney disease 2-like 1 protein		NP_609561.2	Pkd2
Cluster-64169.0	-2.28581	8.77334	3.31776e-05	0.00805407	79.7005	36.9074	182.423	482.933	223.669	723.643
Cluster-35505.0	-2.34833	-0.931728	3.32453e-05	0.00805688	0.394053	0.334427	0.22556	1.40304	1.10852	2.35984
Cluster-66370.0	-1.34816	5.15581	3.37964e-05	0.00816285	10.4426	12.2241	13.9715	27.8031	22.6922	40.6047	Nucleoredoxin	NXN
Cluster-15164.0	-3.64775	-2.03192	3.45413e-05	0.00831478	0	0.146068	0.197036	1.11419	1.38334	1.58571
Cluster-23.0	-6.47662	-2.55202	3.46036e-05	0.00831582	0	0	0	0.650789	0.807996	1.23493
Cluster-11110.0	-1.81572	1.1239	3.49697e-05	0.00838974	0.204725	0.120287	0.378603	1.08575	0.569589	0.739968	Voltage gated chloride channel	CLCN2	Chloride channel protein
Cluster-5167.0	-1.45934	2.35164	3.52978e-05	0.00842619	5.56383	3.18731	5.2549	15.4519	9.5252	12.764
Cluster-16742.0	-2.51355	-0.682798	3.54214e-05	0.00844166	0.0489433	0.155765	0.210117	0.712897	0.41305	1.08223	Family with sequence similarity 151 member	FAM151B
Cluster-82515.7	-1.54284	0.136204	3.61238e-05	0.00859477	1.68685	1.2217	1.49817	4.2359	4.10213	4.34052
Cluster-80494.0	-1.90277	3.53078	3.64312e-05	0.00862499	2.012	2.9015	2.26738	16.149	4.96512	4.7791
Cluster-15277.34627	-1.43658	3.0129	3.7124e-05	0.00876011	5.9108	8.02624	12.8383	22.9588	20.5868	26.9825
Cluster-28552.0	-1.49523	6.56349	3.8395e-05	0.00901105	24.9496	20.8456	17.0583	68.9081	33.422	70.5566
Cluster-65.0	-2.99975	-1.43192	3.84387e-05	0.00901105	0.0166225	0.0211609	0.0856338	0.258261	0.280567	0.367555
Cluster-38094.0	-1.37505	4.07607	3.88036e-05	0.00905894	4.5899	5.17065	6.22421	18.1465	9.83769	12.334			Glia-derived nexin
Cluster-9232.0	-1.50206	1.01417	3.88282e-05	0.00905894	0.438379	0.576671	0.401492	0.79462	1.58556	1.57518	Ring finger domain	-	RING-type E3 ubiquitin transferase
Cluster-20678.0	-1.71737	1.23984	3.91328e-05	0.00910348	1.01167	1.14478	1.67292	4.80277	1.98765	5.33358
Cluster-76976.0	-1.22101	3.44335	3.93098e-05	0.0091258	2.59461	2.01053	2.24714	4.97328	4.86899	5.84631	sequence-specific DNA binding. It is involved in the biological process described with regulation of transcription, DNA-templated	NFIL3	Nuclear factor interleukin-3-regulated protein		NP_001137792.1	vri
Cluster-225.0	-6.49081	-2.54427	3.9393e-05	0.00913032	0	0	0	0.95449	0.474024	0.950896	Bacterial extracellular solute-binding proteins, family 3	-
Cluster-62181.0	-1.34102	6.7647	3.98198e-05	0.00921347	7.21931	10.4136	6.73052	14.4872	25.6388	20.4142	Metal ion binding	CASZ1	Transcription factor castor		NP_524677.1	cas
Cluster-15277.25357	-1.97679	0.309626	4.01566e-05	0.00926243	1.28032	1.18796	0.915973	7.46677	2.52013	3.09514
Cluster-51966.0	-1.57484	1.49345	4.03822e-05	0.00929952	3.75448	2.6885	3.76092	11.6969	5.46951	12.4312
Cluster-74742.2	-9.87656	0.512219	4.12232e-05	0.00940958	0	0	0	30.2643	0	0
Cluster-66107.0	-1.31933	1.9879	4.12537e-05	0.00940958	0.761801	0.901068	0.865257	2.20177	2.45883	1.53361			G-protein coupled receptor Mth2 (Fragment)		NP_723538.3	mthl15
Cluster-45035.0	-1.70931	2.44053	4.14416e-05	0.00943743	3.60526	2.3381	2.04422	11.0972	10.7435	3.99536
Cluster-15277.12235	-1.51381	0.590999	4.30452e-05	0.00971014	0.858688	0.857756	1.12302	3.04051	3.05822	1.86235
Cluster-15277.10297	-1.44431	0.662304	4.34391e-05	0.00978363	1.76489	1.59145	2.39931	4.85576	4.4329	5.8944
Cluster-15277.7548	-1.5152	9.59644	4.38973e-05	0.00984046	82.3461	132.652	150.837	193.71	413.99	419.67
Cluster-79133.0	-2.28139	7.57217	4.4993e-05	0.0100547	140.923	51.7745	78.6672	695.321	119.856	472.993
Cluster-81470.0	-1.37961	0.841117	4.5425e-05	0.0101135	0.39806	0.648629	0.410136	1.23692	1.19018	1.27627	PAS domain	-
Cluster-49022.0	-1.31096	3.63848	4.69632e-05	0.0103805	3.88738	2.9377	3.48403	10.5275	6.46057	8.02639
Cluster-15408.2	-2.31511	-1.09007	4.77837e-05	0.0104874	0.0985133	0.209017	0.140975	0.605857	0.71262	0.86225
Cluster-46940.0	-1.96567	-0.472066	4.7788e-05	0.0104874	0.719227	0.305198	0.514615	1.62962	2.74587	1.73944
Cluster-77126.0	-1.20133	2.48944	4.78067e-05	0.0104874	1.91286	1.9047	2.17903	4.11957	4.79504	4.6066	Ligand for members of the frizzled family of seven transmembrane receptors	WNT10A
Cluster-41127.0	-2.03745	2.77993	4.82452e-05	0.0105514	1.84081	1.01397	1.55015	7.63134	1.74985	8.26795	zinc metalloproteinase	MEP1B	Metalloendopeptidase
Cluster-23737.0	-1.84724	0.810885	4.90307e-05	0.010694	0.592305	0.511656	0.363258	2.58822	0.765104	1.81253
Cluster-75758.0	-1.47284	0.369718	4.90489e-05	0.010694	0.721522	0.678904	0.538704	1.52312	1.66413	2.12434	Pterin 4 alpha carbinolamine dehydratase	PCBD2	4a-hydroxytetrahydrobiopterin dehydratase
Cluster-52524.0	-1.63186	0.467435	4.9121e-05	0.010694	2.83961	2.64166	1.12529	5.09061	7.11036	8.30147
Cluster-15277.7551	-1.78011	5.38975	5.08247e-05	0.0110314	74.946	30.4172	36.1751	248.115	119.383	109.344
Cluster-762.0	-4.62242	0.975987	5.10185e-05	0.0110568	0	0.726996	0	1.9157	1.37701	14.206	Insect cuticle protein	-
Cluster-47117.0	-1.24639	2.31021	5.15646e-05	0.0111583	1.71356	1.71396	1.71381	3.25478	4.99451	3.77339
Cluster-59280.0	-3.4223	-1.27321	5.17551e-05	0.0111826	0.247281	0.078699	0	2.04105	0.298128	1.53784	Ligand-gated ion channel	-
Cluster-17158.0	-1.85558	-0.124163	5.20324e-05	0.0112256	1.08849	0.629856	1.86919	4.03576	3.81765	4.64963
Cluster-82756.0	-2.26676	-1.21545	5.26418e-05	0.011323	0.493528	0.628275	0.42375	2.15659	2.97505	2.38719
Cluster-24460.0	-1.97187	-0.693926	5.2828e-05	0.0113346	0.187824	0.334746	0.322536	0.948411	1.17751	1.0902	HELP motif	-
Cluster-15277.96	-1.51674	1.37378	5.28536e-05	0.0113346	3.6579	3.43872	6.95791	12.5687	10.0414	16.2544
Cluster-64449.0	-7.72021	4.82477	5.34692e-05	0.0114324	0.240329	0.0611889	0.288889	120.466	0.0579492	0.166066
Cluster-76618.0	-2.66561	0.837766	5.41221e-05	0.0115377	0.44313	0.256417	1.10684	3.52066	0.874225	6.62509
Cluster-49790.0	-1.51952	1.5273	5.42661e-05	0.0115512	3.20719	1.53106	1.30038	6.31521	5.79999	5.17103					NP_001097081.1	CG34177
Cluster-43084.1	-1.77677	9.33743	5.47165e-05	0.0116298	372.762	646.011	325.082	701.124	2564.99	1268.43
Cluster-46502.0	-2.77932	-1.2472	5.52354e-05	0.0116882	0.0525326	0.0445836	0.0601403	0.306072	0.168892	0.580798
Cluster-73954.0	-2.31114	1.86934	5.54756e-05	0.0117217	1.07393	2.25009	1.80576	16.8593	2.8053	4.69985
Cluster-20739.0	-2.24061	0.874349	5.71327e-05	0.0120541	0.12814	0.305862	0.52261	0.684371	1.0428	2.61207
Cluster-45591.0	-1.27	4.76955	5.82644e-05	0.0122659	8.00247	8.40401	9.7728	15.5416	19.127	27.2491	serine-type endopeptidase activity. It is involved in the biological process described with proteolysis	HABP2	Serine proteinase stubble (Fragment)
Cluster-70459.1	-2.40624	4.1676	5.86339e-05	0.0123016	20.6014	5.14239	27.5735	128.66	30.1947	117.722
Cluster-71316.0	-1.34889	1.71211	5.86488e-05	0.0123016	2.89343	3.76178	3.91151	6.45626	12.0238	7.99739	DNA binding. It is involved in the biological process described with regulation of transcription, DNA-templated	RUNX1	Transcription factor Runt		NP_511099.2	lz
Cluster-15277.5579	-2.09953	-0.780297	5.89685e-05	0.0123146	0.608903	0.332207	0.746875	1.68936	2.93643	2.5245
Cluster-1526.0	-3.50326	-1.7284	5.91511e-05	0.0123348	0	0.355263	0	1.44529	0.897207	1.7998
Cluster-7812.0	-1.46316	1.13462	6.03684e-05	0.0125159	1.24016	0.877089	1.59723	2.87685	2.65808	4.42757
Cluster-47413.0	-2.41001	-0.855894	6.08679e-05	0.0125862	0.322277	0.6154	0.276711	1.40826	1.35991	3.56307
Cluster-15277.34629	-1.31712	2.5054	6.17682e-05	0.0127325	8.84649	9.06124	12.9215	24.3889	19.86	30.5645
Cluster-14070.0	-6.37275	-2.62846	6.23671e-05	0.0128375	0	0	0	1.07548	0.66764	1.33929
Cluster-55.0	-7.28698	-1.94236	6.3326e-05	0.0129828	0	0	0	1.55668	0.101722	0.116603	Domain of unknown function, currently peculiar to Drosophila.	-
Cluster-51597.0	-1.7093	2.26725	6.33446e-05	0.0129828	2.13422	1.56893	2.58094	5.48759	3.47908	11.0917
Cluster-15277.7392	-1.53342	2.61019	6.3554e-05	0.0130008	5.32428	7.2414	14.1443	25.1879	20.958	28.9294
Cluster-77426.5	-1.82136	3.29981	6.41819e-05	0.0130655	6.47438	2.8477	2.84788	19.8832	16.0064	6.61246
Cluster-15277.12291	-1.55145	1.96454	6.4758e-05	0.0131597	3.47811	3.89832	6.62191	10.7197	9.6628	19.4359
Cluster-1727.0	-4.61614	-2.03512	6.53112e-05	0.0132534	0	0.0464597	0	0.779658	0.0879995	0.453928
Cluster-37361.0	-1.73586	-0.0937734	6.66481e-05	0.0134486	0.317681	0.249787	0.144405	0.979895	0.811068	0.6069
Cluster-31369.0	-1.46565	8.43969	6.74315e-05	0.0135816	87.444	143.406	98.3617	188.271	453.379	251.972
Cluster-70488.3	-1.94249	-0.813632	6.74965e-05	0.0135816	0.268164	0.273104	0.256875	1.21205	0.917011	0.909658
Cluster-68834.0	-1.31941	1.54216	6.78888e-05	0.0136414	0.461837	0.749612	0.574983	1.70418	1.53121	1.11695	Belongs to the peptidase S1 family	-	Serine proteinase stubble		NP_001287355.1	Sb
Cluster-70080.2	-1.55488	0.350552	6.82706e-05	0.0136798	0.769891	1.04266	1.10687	1.80542	3.15996	3.39028
Cluster-15277.38622	-1.59338	6.05876	6.86952e-05	0.0137443	158.364	60.2012	84.6792	369.378	219.851	311.369
Cluster-68554.0	-1.55376	6.47375	6.87841e-05	0.0137443	17.6634	15.1663	29.4945	58.3603	36.2112	84.4265	Domain of unknown function (DUF1986)	Tpsg1			NP_723797.3	l(2)k05911
Cluster-60460.0	-2.3048	-1.13859	6.94841e-05	0.0138264	0.137155	0.436505	0.353289	1.59822	1.48822	1.32683
Cluster-27340.0	-1.15113	4.10529	7.03708e-05	0.0139641	5.23828	5.73105	5.7478	10.1083	12.5097	13.7847			Zinc finger protein 629
Cluster-34456.0	-5.85092	0.892117	7.10777e-05	0.0140578	0.116785	0.0371677	0	9.24249	0.140799	0.0806984
Cluster-48839.0	-1.56962	0.865661	7.19807e-05	0.014196	0.665809	0.312271	0.481408	1.83752	1.47869	0.992786	DNA binding. It is involved in the biological process described with regulation of transcription, DNA-templated	RUNX1
Cluster-77754.0	-3.08566	6.24286	7.32193e-05	0.014382	12.109	2.23639	32.1067	145.306	32.4505	208.706
Cluster-39137.1	-2.77056	-1.12781	7.34562e-05	0.0143971	0.167547	0.170634	0.34526	1.95237	0.484797	1.99132
Cluster-19643.0	-2.07842	-0.781843	7.41405e-05	0.0144652	0.893585	0.631977	0.340998	1.92826	2.39406	3.70479
Cluster-45.0	-7.48966	-1.75386	7.42067e-05	0.0144652	0	0	0	2.3953	0	0.309906
Cluster-7938.0	-1.15154	5.30814	7.4451e-05	0.0144661	11.8689	13.4069	13.205	30.7775	28.9816	23.8417	flavin adenine dinucleotide binding. It is involved in the biological process described with oxidation-reduction process	ACADM	Medium-chain specific acyl-CoA dehydrogenase, mitochondrial	ACADM	NP_648149.1	Mcad
Cluster-62748.0	-1.40776	0.782231	7.45084e-05	0.0144661	0.415878	0.363978	0.334761	0.656238	1.22214	1.05968
Cluster-61186.0	-2.42555	2.1667	7.58199e-05	0.0146692	1.02272	0.488229	2.1953	4.11038	2.46602	12.8775
Cluster-72650.0	-1.781	0.476232	7.58668e-05	0.0146692	1.69195	0.76925	0.9339	1.99504	5.09965	4.67654
Cluster-73529.0	-1.47294	10.9823	7.60416e-05	0.0146752	313.173	294.016	444.946	904.865	574.883	1376.47
Cluster-73286.0	-1.79406	0.776807	7.66497e-05	0.0147411	1.47442	0.853168	2.41682	4.81584	8.07996	3.33431
Cluster-13480.0	-2.9583	-1.6359	7.71706e-05	0.0148214	0.543563	0.172993	0	1.8474	1.63833	2.817
Cluster-74742.1	-3.69415	0.404503	7.77562e-05	0.0149046	0.0529413	0.101094	0.318193	4.91802	0.319137	0.512152
Cluster-73607.0	-1.62286	3.10937	7.78118e-05	0.0149046	1.94734	3.36438	1.58244	3.84948	11.068	6.00717
Cluster-73227.0	-1.31837	2.04244	7.91546e-05	0.0150906	0.927787	0.572284	0.574874	1.78328	1.4991	1.82415	-	-	Dorsal-ventral patterning protein tolloid		NP_001097404.2	CG34370
Cluster-39019.0	-1.38174	6.23227	7.94069e-05	0.0150906	12.4628	18.2518	9.63946	23.0438	45.2004	34.9451	Transmembrane and TPR repeat-containing protein	-	dolichyl-phosphate-mannose--protein mannosyltransferase
Cluster-63943.0	-1.91071	0.544815	7.95031e-05	0.0150906	1.46982	3.04058	0.631005	5.53069	9.30328	4.44344
Cluster-15902.0	-1.52158	5.69029	7.99891e-05	0.015145	14.2691	11.3318	15.887	46.9098	19.3736	49.8984	Kazal type serine protease inhibitors	-	Serine protease inhibitor dipetalogastin		NP_729380.1	CG32354
Cluster-51024.0	-1.20207	1.77339	8.00168e-05	0.015145	0.496515	0.523438	0.466281	1.28069	1.08498	0.986384	Broad-Complex, Tramtrack and Bric a brac	-	Protein tramtrack, beta isoform
Cluster-21234.0	-2.77308	2.07611	8.0757e-05	0.0152389	0.202824	0.215167	0.715939	5.55844	0.787927	1.07449	Sulfotransferase activity	-			NP_001285677.1	CG31637
Cluster-73398.0	-1.5142	2.01602	8.07991e-05	0.0152389	1.45493	2.41443	1.20461	3.58249	7.20433	3.51873
Cluster-50972.0	-1.7592	0.0310939	8.08316e-05	0.0152389	1.85025	1.76656	1.19149	3.36879	4.74024	7.99072
Cluster-67100.0	-1.69939	2.86472	8.23126e-05	0.0154625	1.85318	1.34513	1.98198	8.71354	5.33081	2.40382	Glutamate-ammonia ligase activity. It is involved in the biological process described with glutamine biosynthetic process	GLUL	Glutamine synthetase
Cluster-77426.1	-1.87503	3.35013	8.24438e-05	0.0154625	5.90069	2.71733	2.01444	18.5762	13.9125	6.02003
Cluster-994.0	-2.95754	-1.52276	8.37791e-05	0.0156433	0	0.158897	0.0535853	0.606026	0.526694	0.47437
Cluster-53382.1	-1.73576	4.99161	8.39692e-05	0.0156433	5.26375	6.22958	7.96178	12.0227	12.5216	38.8917	inorganic diphosphatase activity. It is involved in the biological process described with phosphate-containing compound metabolic process	Nurf-38	inorganic diphosphatase		NP_523849.3	Nurf-38
Cluster-67531.0	-2.15857	2.77172	8.53644e-05	0.0158437	3.38841	1.49225	3.58556	19.1017	3.31228	14.4027	Major acute phase reactant. Apolipoprotein of the HDL complex	SAA1	Serum amyloid A protein
Cluster-38265.1	-1.52787	3.76535	8.604e-05	0.0159278	1.68145	0.80152	2.33411	4.35167	3.84006	5.46645	Sterol-sensing domain of SREBP cleavage-activation	daf-6	Patched domain-containing protein 3
Cluster-64453.0	-2.38436	0.81462	8.72348e-05	0.0160999	0.156908	0.119849	0.269447	1.88934	0.302676	0.549344
Cluster-55100.0	-5.02492	1.72377	8.7306e-05	0.0160999	0.0177001	0.067598	0.24316	9.48761	0.0853585	0.513689	UDP-glucuronosyltransferase	UGT2A1	Glucuronosyltransferase
Cluster-50696.0	-1.23935	2.74922	8.75062e-05	0.0161161	4.12762	4.63917	5.10851	12.3494	8.06977	11.4601	Subunit of the peripheral V1 complex of vacuolar ATPase essential for assembly or catalytic function. V-ATPase is responsible for acidifying a variety of intracellular compartments in eukaryotic cells	ATP6V1F	V-type proton ATPase subunit F		NP_476969.1	Vha14-1
Cluster-18508.0	-1.17004	4.09325	8.78e-05	0.0161495	6.32854	4.69243	5.43377	12.6503	10.9172	12.7701	Metal ion binding	ZNF503	Zinc finger protein Elbow
Cluster-15268.0	-1.23062	1.9992	8.81669e-05	0.0161962	3.18274	2.78251	2.50228	5.21308	6.84222	7.5252
Cluster-69064.1	-1.59331	0.361949	8.85811e-05	0.0162515	0.740769	0.380835	0.51372	1.85365	1.95793	1.14186
Cluster-69253.0	-1.37418	0.669299	8.89332e-05	0.0162834	1.15965	1.54657	1.80173	3.32463	4.66035	3.43421
Cluster-69487.0	-3.00322	1.33102	8.93594e-05	0.0163148	0.317729	0.250391	0.207853	5.05405	0.364821	0.606376
Cluster-32435.0	-4.10982	3.78843	8.93811e-05	0.0163148	0.120953	0.200169	1.39161	23.3259	0.758283	4.1789
Cluster-80589.0	-2.43762	-1.07532	8.98215e-05	0.0163743	0.351051	0.74483	0.40189	4.09067	1.9751	1.9406
Cluster-70653.0	-1.20905	1.67308	9.00613e-05	0.0163764	3.8835	3.43553	4.40823	7.41434	9.84023	9.36947
Cluster-38862.0	-1.14399	2.79564	9.09613e-05	0.0164983	2.52482	2.62531	2.61465	5.87667	5.06555	5.83322
Cluster-42527.0	-1.9708	1.31593	9.25102e-05	0.016758	2.40021	1.1848	0.925282	10.1791	4.48827	2.84321
Cluster-33171.0	-1.49587	0.212824	9.27364e-05	0.01676	1.41092	1.34711	1.0903	2.74016	4.59282	3.5098	DNA binding. It is involved in the biological process described with regulation of transcription, DNA-templated	MYRF			NP_001286829.1	CG3328
Cluster-66228.0	-2.40731	-1.21371	9.28714e-05	0.01676	0.229928	0.146352	0.296129	1.33964	0.693018	1.42992	zinc metalloproteinase	MEP1B
Cluster-79912.1	-1.18225	7.33114	9.35186e-05	0.0168344	21.4741	24.4282	31.0044	62.4522	54.6348	53.5224	adenosylhomocysteinase	AHCYL1	S-adenosylhomocysteine hydrolase-like protein 1 isoform X1		NP_647746.1	AhcyL1
Cluster-67.0	-6.27723	-2.70326	9.38181e-05	0.0168672	0	0	0	0.298278	0.185166	0.31838
Cluster-37912.0	-1.91152	-0.451885	9.40635e-05	0.0168836	0.576789	0.550701	0.866668	3.08051	2.78156	1.4946
Cluster-20658.0	-2.00293	0.49729	9.42624e-05	0.0168836	0.506123	0.135644	0.731897	1.03468	2.37654	2.02475
Cluster-70148.0	-1.63434	-0.311096	9.4627e-05	0.0169277	0.908408	0.800604	0.719974	2.71419	2.0219	2.70397
Cluster-2797.0	-1.54912	-0.108181	9.54931e-05	0.0170402	1.56749	1.37187	1.17763	3.61501	4.48827	3.92634
Cluster-66536.2	-1.69561	-0.0957668	9.73387e-05	0.0172594	0.265801	0.208995	0.134247	0.501031	0.923669	0.583416	binding. It is involved in the biological process described with regulation of transcription, DNA-templated	GATA3	GATA-binding factor C		NP_001262366.1	grn
Cluster-2063.0	-8.89749	4.88741	9.77197e-05	0.0172657	0	0.0351493	0.284484	144.809	0	0.381579
Cluster-37368.0	-1.50317	4.01351	9.94e-05	0.0174979	4.2101	4.01407	5.62646	19.3977	7.17832	11.5393
Cluster-25725.0	-1.47261	1.3349	9.98017e-05	0.0175471	2.36336	2.94025	1.29132	5.21579	8.54798	4.45384
Cluster-70594.0	-1.42884	0.381646	0.000100718	0.0176649	0.318949	0.239927	0.373438	0.872838	0.734108	0.8415
Cluster-77095.0	-1.77338	2.06525	0.000100931	0.0176806	2.33693	2.46609	0.580834	6.6884	7.34021	4.16451	troponin C	TpnCII	Troponin C
Cluster-15277.7550	-1.37959	5.44512	0.000102339	0.0179055	71.8163	93.3793	113.268	135.816	275.823	300.806
Cluster-1481.0	-3.37592	-0.174229	0.000103689	0.0181196	0	0.181191	0	0.427196	0.467992	0.947736	MFS_1 like family	-
Cluster-15184.1	-5.19354	3.70521	0.000105622	0.0184349	0.133431	0.226426	1.37479	58.2798	0.90086	1.19861
Cluster-19.0	-5.68819	-1.14218	0.000106355	0.0184953	0	0.05265	0	2.97191	0	0.17147
Cluster-1224.0	-4.32169	-0.454827	0.000107077	0.0185983	0.035252	0.0673152	0	1.50619	0	0.608976
Cluster-75090.0	-4.14604	2.38942	0.000107994	0.018735	0.331081	0.365279	0.454834	18.3039	0.212885	0.976112
Cluster-9970.0	-1.82122	4.86679	0.000108695	0.0188338	3.69215	3.15941	7.83086	17.1191	7.45822	26.0618
Cluster-75055.0	-1.37467	1.33237	0.00010924	0.0189054	1.99865	1.33473	0.843969	3.75433	3.79219	3.26021	maleylacetoacetate isomerase activity	GSTZ1
Cluster-55002.0	-1.23927	1.70455	0.000111154	0.0191384	1.77843	1.34616	1.15556	2.89381	4.05644	3.08883
Cluster-6796.0	-1.93782	0.144188	0.000111356	0.0191384	0.358642	0.304374	1.02645	2.16695	1.44129	2.53327
Cluster-52080.0	-1.17009	7.44696	0.000112124	0.0191961	20.1293	26.7416	22.1424	39.2663	58.8786	54.1317	It is involved in the biological process described with signal transduction	TOLL6	Toll-like receptor 6
Cluster-82085.0	-1.71549	6.04525	0.000112699	0.0192716	22.2127	10.4003	17.5818	72.2167	23.3771	65.6598	Chitin-binding domain type 2	Cda4	Chitin-binding type-2 domain-containing protein		NP_728468.1	Cda4
Cluster-22195.0	-1.83336	8.69858	0.000112944	0.0192905	287.294	120.733	325.35	988.066	372.562	1201.84
Cluster-74742.5	-5.5801	6.06639	0.00011353	0.0193674	0.618739	0.678064	1.70549	135.309	0.780898	0.783506					NP_524658.2	prc
Cluster-79317.0	-2.21725	-0.643378	0.000114345	0.0194834	0.291963	0.123893	0.22283	0.441019	1.40799	1.16564
Cluster-78.0	-7.90762	-1.39691	0.000115034	0.0195774	0	0	0	4.91319	0.190626	0
Cluster-37511.0	-1.37179	5.35495	0.000116125	0.0196936	12.029	13.6607	20.4893	34.6642	27.6485	54.4764	protein dimerization activity	-
Cluster-60062.0	-1.51196	5.95248	0.000116128	0.0196936	83.2102	29.276	71.7639	195.46	153.536	169.162
Cluster-79930.0	-4.98348	-0.933177	0.000116522	0.0197372	0.0306213	0	0.0525837	2.52747	0.0738355	0.0846369
Cluster-10493.0	-3.84221	-1.43553	0.000117106	0.0197974	0.0671715	0.0855112	0.115349	2.73954	0.161967	0.928307
Cluster-356.0	-7.88732	-1.40984	0.000117154	0.0197974	0	0	0	7.27231	0	0.161717
Cluster-77710.1	-2.69378	0.596273	0.000118135	0.0199163	0.538326	0.494942	1.23257	3.36879	10.3122	0.867958
Cluster-80683.0	-1.29259	0.849759	0.000118783	0.0199681	2.42001	3.42305	2.77048	5.57028	8.21258	6.93663
Cluster-41213.0	-1.6862	-0.350518	0.000118899	0.0199681	0.472233	0.734757	0.540621	2.03806	1.39171	2.03038
Cluster-31429.0	-2.77953	-1.4764	0.000119139	0.0199681	0.29293	0.124303	0.335352	1.89634	2.58987	0.809656
Cluster-76691.0	-2.58459	-0.0557763	0.00012061	0.0201676	0.126424	0.241411	0.434196	2.76219	0.381048	1.39773	serine-type endopeptidase activity. It is involved in the biological process described with proteolysis	TMPRSS6	trypsin	F7	NP_611611.1	tpr
Cluster-57176.0	-1.2432	5.886	0.000122513	0.0204382	4.63588	3.81518	5.50462	11.988	8.00647	12.3193	glutamate synthase (NADH) activity. It is involved in the biological process described with oxidation-reduction process	-	glutamate synthase (NADH)		NP_001246804.1	CG9674
Cluster-73954.1	-2.17118	1.79746	0.000122882	0.0204758	2.05836	1.50955	1.65208	16.251	3.02109	3.52489			Neuropeptide-like protein 31
Cluster-6134.0	-1.54678	0.396258	0.000123971	0.0205857	0.296266	0.352011	0.57659	0.958966	1.00012	1.47397
Cluster-67530.0	-1.64747	0.211953	0.000124442	0.0205924	0.391092	0.697018	0.940231	2.05076	1.50883	2.48624
Cluster-712.2	-5.43843	-0.3171	0.00012537	0.020722	0	0	0.357867	12.749	0	1.51202
Cluster-15277.28942	-1.98643	-0.906978	0.000125926	0.0207899	0.860554	0.657305	0.591107	2.3398	3.73502	2.45785
Cluster-37929.0	-1.65846	1.12422	0.000126666	0.0208642	0.640702	0.509769	0.385081	2.17754	1.93111	0.708357	FAD binding domain	-	Delta(24)-sterol reductase
Cluster-78899.0	-3.94982	1.36405	0.000127195	0.0209033	0.101509	0.0538431	0.0871569	3.33497	0.0407938	0.257188
Cluster-77728.2	-1.42193	6.81831	0.000130143	0.0213632	42.3173	69.4904	50.4594	88.2039	221.455	117.929
Cluster-43723.0	-1.15158	3.47594	0.000131032	0.0214846	8.5038	9.26367	9.51736	22.842	15.9142	20.3471	Catalytic subunit of the peripheral V1 complex of vacuolar ATPase (V-ATPase). V-ATPase is responsible for acidifying a variety of intracellular compartments in eukaryotic cells	ATP6V1G1	V-type proton ATPase subunit G		NP_001287407.1	Vha13
Cluster-80557.0	-1.21789	3.8264	0.000133818	0.0218416	2.2577	2.89757	2.19959	3.74041	6.48821	6.57137	Belongs to the two pore domain potassium channel (TC 1.A.1.8) family	-	Potassium channel subfamily K member 10-like (Fragment)
Cluster-41267.0	-1.68866	0.0534035	0.000134057	0.0218556	0.670189	0.704791	1.25094	2.82952	1.82677	3.4229
Cluster-71362.0	-2.50306	-0.631	0.000134268	0.0218653	0.252276	0.107052	0.0962702	0.38107	0.540712	1.70448
Cluster-80737.0	-2.34612	-0.839267	0.000134556	0.0218874	1.19547	0.169097	0.684299	3.35361	2.24201	4.95641
Cluster-26705.0	-1.50659	2.78612	0.000135063	0.0218954	5.68637	2.33385	2.2411	10.8021	9.6653	8.45972
Cluster-43349.0	-2.48072	1.29499	0.000137777	0.02231	0.979149	0.231904	0.312823	2.96297	0.658875	4.84626
Cluster-40730.0	-1.55028	-0.2802	0.000138061	0.0223309	1.72015	1.56414	1.26595	4.05658	5.03651	4.24507
Cluster-28833.0	-1.48994	1.90925	0.000138497	0.0223761	4.91472	7.60934	11.9752	20.6376	16.0143	29.8302
Cluster-31.0	-8.55588	-0.782281	0.000140117	0.0225364	0	0	0	10.9486	0	0
Cluster-629.0	-6.24397	-2.71718	0.000140527	0.0225769	0	0	0	0.650789	0.538664	1.08056
Cluster-15277.38639	-1.40656	2.0617	0.000141562	0.0226924	8.27816	7.15512	6.6889	27.8965	12.2704	17.0287
Cluster-73614.0	-1.49423	1.65819	0.000143161	0.0229231	1.48556	0.828888	2.11199	5.22675	3.00045	3.91929
Cluster-57220.0	-1.24424	1.32569	0.000145081	0.0231869	0.503459	0.412018	0.308769	0.94285	0.823762	1.09336	Belongs to the glutamate-gated ion channel (TC 1.A.10.1) family	-	Ionotropic glutamate receptor C-terminal domain-containing protein		NP_001260049.1	Ir25a
Cluster-22143.0	-1.40485	0.199288	0.000145877	0.0232802	0.619389	0.479956	0.416204	1.25522	1.4935	1.26538	Immunoglobulin	-	Immunoglobulin subtype domain-containing protein (Fragment)		NP_611728.1	CG13532
Cluster-56247.0	-1.12809	5.62899	0.000147665	0.0235393	13.1993	10.829	13.4532	26.9902	23.5973	29.7293
Cluster-57813.0	-1.37347	1.99853	0.000148678	0.0236745	1.16596	1.59225	1.63819	2.20267	3.83377	5.09775
Cluster-62453.0	-1.14398	4.13938	0.000149808	0.0238015	9.71742	9.91069	9.0889	15.3371	22.4182	24.6141	The purine nucleoside phosphorylases catalyze the phosphorolytic breakdown of the N-glycosidic bond in the beta- (deoxy)ribonucleoside molecules, with the formation of the corresponding free purine bases and pentose-1-phosphate	PNP	Purine nucleoside phosphorylase		NP_001261330.1	CG16758
Cluster-45202.0	-2.39058	0.172685	0.00015162	0.0240228	1.62534	0.147793	1.99363	6.7641	3.07929	9.46617
Cluster-24011.0	-2.5631	-0.0203055	0.00015187	0.0240228	0.35245	0.373899	0.806982	5.13371	0.566563	2.9225
Cluster-78281.0	-2.8074	-0.234444	0.000154088	0.02432	0.0388515	0.0741886	0.266868	0.339542	0.468403	1.69132
Cluster-44136.2	-1.93091	-0.703767	0.000155319	0.0244604	0.063793	0.152269	0.150627	0.464598	0.346097	0.517949	transporter activity. It is involved in the biological process described with transport	-
Cluster-16988.0	-2.48647	2.57931	0.000155702	0.0244939	0.441622	0.996622	1.96486	9.04459	1.11326	8.15608	proline rich protein	-	CUB domain-containing protein (Fragment)		NP_648267.1	CG13313
Cluster-79185.0	-3.09358	0.190237	0.000156647	0.0246156	0.02738	0.209133	0.376142	3.08415	0.26408	1.5514	Transferase activity, transferring glycosyl groups	C1GALT1	N-acetylgalactosaminide beta-1,3-galactosyltransferase
Cluster-15277.7769	-1.22155	2.55339	0.00015787	0.0247269	7.72313	10.8532	14.468	23.9597	25.7569	25.3665
Cluster-28085.0	-2.43685	-1.20123	0.000157873	0.0247269	0.263288	0.837933	0.452126	4.09067	2.53942	1.63738
Cluster-22631.0	-2.67706	-0.747568	0.000158265	0.0247346	0.513336	0.14522	0.0979461	2.65854	0.550125	1.81298	WSC domain-containing protein	-
Cluster-33131.0	-3.17357	-1.42357	0.00015845	0.0247346	0.195546	0.248935	0	1.59504	0.377208	2.27004
Cluster-152.0	-8.47028	-0.864458	0.000158471	0.0247346	0	0	0	3.35269	0	0
Cluster-26.0	-7.00314	-2.13581	0.000159916	0.0249012	0	0	0	0.743759	0	0.352837
Cluster-64146.0	-5.65322	6.90283	0.000160027	0.0249012	1.45771	1.37245	3.78091	314.363	0.91534	2.03553					NP_572939.1	CG1368
Cluster-15277.38645	-1.96569	3.92477	0.000162285	0.0251434	17.1882	10.6258	18.3013	103.036	17.0156	54.706
Cluster-2506.0	-1.16375	2.12439	0.000164212	0.0253826	3.02763	3.80146	3.56105	6.52437	7.20037	8.99883
Cluster-71805.0	-1.56783	1.02341	0.000164713	0.0253826	1.53186	1.39293	2.25476	3.50629	3.42986	7.93883
Cluster-33607.0	-1.36207	1.28912	0.00016516	0.025407	4.9343	5.23458	4.64015	7.52945	18.4133	11.8524
Cluster-75457.0	-1.15097	2.02625	0.000165402	0.025407	4.90337	6.06873	5.02873	9.65512	12.9727	12.2352
Cluster-3482.0	-1.0909	3.66494	0.000166027	0.0254505	3.11506	3.43207	4.02994	6.86365	7.20804	7.97293	Catalytic activity. It is involved in the biological process described with nucleoside metabolic process	-	Nucleoside phosphorylase domain-containing protein		NP_001368976.1
Cluster-41772.0	-1.22631	5.93962	0.000166193	0.0254505	69.3478	111.14	86.7893	147.007	206.033	258.528
Cluster-15408.1	-1.72932	0.631593	0.000166218	0.0254505	0.143205	0.205092	0.450846	0.544651	1.1654	0.857604
Cluster-33119.0	-1.57453	8.09376	0.000167948	0.0256879	52.5134	53.1686	79.599	290.746	92.7408	151.626	Low-density lipoprotein receptor domain class A	serp	Serpentine		NP_001262062.1	serp
Cluster-810.0	-6.39194	3.36463	0.00016876	0.0257847	0.0994786	0.0723651	0.146424	25.6125	0	0.137479
Cluster-36777.0	-1.5388	2.4968	0.000168976	0.0257903	1.0903	0.98226	2.44837	4.82132	2.87165	5.06511	MFS_1 like family	-	Major facilitator superfamily domain-containing protein 6
Cluster-78699.0	-1.92162	3.63063	0.000170229	0.0259263	3.33417	1.98308	7.83741	11.1991	10.2141	27.4958
Cluster-54249.0	-2.20233	1.16476	0.000173675	0.026377	0.167231	0.514482	0.358966	2.84182	0.436837	1.29037	chitin binding. It is involved in the biological process described with chitin metabolic process	-			NP_729504.2	CG32036
Cluster-26585.0	-1.33321	3.62238	0.000173761	0.026377	3.08438	2.21856	3.70523	8.67637	4.7358	8.75456
Cluster-45297.0	-1.1051	6.60704	0.000174216	0.026377	19.3472	17.2325	15.9024	33.942	43.2795	33.764	Gamma-aminobutyric acid type B receptor subunit	GABBR1	Gamma-aminobutyric acid type B receptor subunit 1		NP_001246033.1	GABA-B-R1
Cluster-16531.0	-1.22403	9.1642	0.000174252	0.026377	578.483	518.092	575.253	1287.14	889.725	1643.07
Cluster-29985.0	-2.24971	5.35863	0.000174879	0.026377	11.3019	5.69664	21.0335	87.3526	13.9026	74.8057
Cluster-33144.28	-4.29429	-2.30686	0.00017511	0.026377	0	0.0656284	0	0.901092	0.248614	0.35623
Cluster-2358.1	-1.69434	-0.531559	0.000175289	0.026377	0.151395	0.149901	0.187763	0.571714	0.567856	0.418453	K homology RNA-binding domain	KHDRBS3	KH domain-containing, RNA-binding, signal transduction-associated protein 3		NP_001261050.1	qkr54B
Cluster-39109.0	-1.46295	2.35551	0.000175393	0.026377	3.08757	1.45448	2.28899	8.71721	4.39478	5.37604	Belongs to the short-chain dehydrogenases reductases (SDR) family	SDR16C5	Epidermal retinol dehydrogenase 2		NP_001260655.1	CG9265
Cluster-31469.0	-2.57161	1.13663	0.000175394	0.026377	0.615194	0.156632	1.61986	3.34536	1.78006	8.67199
Cluster-37580.0	-2.15312	-0.894792	0.00017806	0.0267219	0.0677114	0.301694	0.232552	0.723265	1.06125	0.795402
Cluster-67531.1	-1.92153	5.04747	0.000179168	0.0268136	8.91892	3.28695	7.94854	34.7805	8.4846	31.4294	Major acute phase reactant. Apolipoprotein of the HDL complex	SAA1	Serum amyloid A protein	SAA
Cluster-15277.36660	-1.78253	-0.697362	0.000179558	0.0268136	1.16096	0.738965	0.897132	3.83299	3.07929	2.72754
Cluster-70500.0	-1.06464	3.20539	0.000181159	0.0269614	3.00868	3.06822	2.91662	6.00025	6.55261	5.90165	Immunoglobulin domain	-
Cluster-28511.0	-1.37925	1.44521	0.00018216	0.0270822	1.3791	1.75563	2.57718	4.7265	3.32534	6.27827
Cluster-11585.0	-1.44069	0.671693	0.000183746	0.0272614	1.78717	1.82009	1.02299	2.661	5.45846	4.44575
Cluster-51961.0	-1.68729	0.490806	0.00018438	0.0273273	0.167607	0.186697	0.287819	0.915497	0.328365	0.738325
Cluster-22118.0	-1.09105	2.63534	0.000184668	0.0273418	4.96692	5.98124	5.60938	10.6891	11.7607	12.0588
Cluster-66775.0	-5.61453	5.58841	0.000185133	0.0273758	0.76019	0.810203	1.60901	147.294	0.426281	0.732962
Cluster-28439.0	-1.26216	2.48066	0.000186033	0.0274588	6.1805	5.26752	4.49717	15.2583	8.58801	13.536
Cluster-6223.2	-1.39611	0.553898	0.000188082	0.027714	2.7827	2.02501	1.21246	5.58982	4.91416	5.33803	Belongs to the TRAFAC class myosin-kinesin ATPase superfamily. Myosin family	MYH7	Myosin motor domain-containing protein
Cluster-42171.0	-2.27357	-1.13791	0.000189421	0.0278729	0.18091	0.460606	0.621327	1.49322	2.61731	1.75011
Cluster-25830.0	-1.68236	9.30653	0.000189645	0.0278772	134.048	85.0677	121.832	480.718	130.767	455.475	GTP binding. It is involved in the biological process described with gluconeogenesis	PCK1	phosphoenolpyruvate carboxykinase (GTP)		NP_611341.1	Pepck2
Cluster-10040.0	-2.76096	0.109135	0.000190897	0.0280083	0.146085	0.132836	0.250861	2.675	0.251605	0.519142	Lytic polysaccharide mono-oxygenase, cellulose-degrading	-	Chitin-binding type-4 domain-containing protein		NP_001188545.1	CG42749
Cluster-74384.0	-1.14785	1.76268	0.000190966	0.0280083	0.607904	0.672386	0.667417	1.19997	1.75416	1.29461	Patatin-like phospholipase	PNPLA8	Calcium-independent phospholipase A2-gamma	PNPLA8
Cluster-25089.0	-2.96431	-1.60507	0.000191122	0.0280083	0.187029	0.158729	0	1.08969	0.450974	1.37853
Cluster-3952.0	-1.38805	0.266291	0.000191494	0.0280342	0.315844	0.274144	0.271188	0.920103	0.623109	0.674582
Cluster-45052.0	-1.4733	0.791236	0.00019192	0.0280678	0.446068	0.425893	0.465072	1.76356	1.15241	0.726547
Cluster-48209.0	-2.57065	3.61344	0.000195569	0.0285143	0.254726	0.56271	1.65963	9.6322	1.51746	2.97155	oxidoreductase activity, acting on paired donors, with incorporation or reduction of molecular oxygen, 2-oxoglutarate as one donor, and incorporation of one atom each of oxygen into both donors. It is involved in the biological process described with oxidation-reduction process	PLOD1	procollagen-lysine 5-dioxygenase
Cluster-68972.0	-2.25699	-1.49135	0.000197019	0.0286522	0.306107	0.389682	0.350437	1.78348	1.4762	1.69215
Cluster-24676.0	-1.09371	5.92295	0.000198144	0.0287727	20.7326	21.7035	19.6256	36.0721	52.7183	41.392	zinc finger	ZNF503	Zinc finger protein Noc		NP_001285932.1	noc
Cluster-83054.0	-2.3387	-0.662376	0.000198547	0.0287731	0.582006	0.370455	0.832864	3.57934	0.935574	4.1557
Cluster-80537.0	-1.31503	1.07391	0.000198972	0.0288021	1.09019	1.11704	0.730577	1.75578	2.24403	3.19701
Cluster-24443.0	-1.34454	0.242427	0.000199149	0.0288021	0.751295	0.812956	0.709579	1.75091	1.72098	2.1804	DNA-binding transcription factor activity, RNA polymerase II-specific	GTF2IRD2B
Cluster-44480.0	-1.32364	0.550811	0.000199648	0.0288452	0.520076	0.761381	0.714471	1.71707	1.88105	1.29374
Cluster-47300.0	-1.47709	1.67472	0.000200146	0.028888	1.6267	1.23369	2.55568	5.24298	2.92092	6.45729
Cluster-34504.0	-1.25127	0.61286	0.000201088	0.0289949	1.87779	1.9478	1.91087	4.59236	5.03092	3.84459
Cluster-81133.1	-1.19426	1.24743	0.000201313	0.0289981	0.312001	0.450859	0.362011	0.867967	0.975972	0.681736
Cluster-57.0	-5.98956	-0.960707	0.000205305	0.0295065	0.0355281	0	0	3.05908	0	0.0490996
Cluster-67576.0	-1.86349	-0.894646	0.000205797	0.0295065	0.413388	0.613962	0.35494	1.47188	1.82743	1.7139
Cluster-63118.0	-1.11399	6.40513	0.000207164	0.0295738	12.8064	17.6953	12.7926	25.9084	35.7491	30.1122	semaphorin domain	Sema-2a	Semaphorin-2A isoform X1		NP_477507.1	Sema2a
Cluster-73.0	-7.25763	-1.9583	0.000210327	0.0299359	0	0	0	2.20714	0	0.247988
Cluster-5443.0	-1.42262	0.352203	0.000210688	0.0299568	0.39455	0.327569	0.353495	1.19936	0.992721	0.663802
Cluster-63807.0	-1.24304	0.636312	0.000210891	0.0299568	0.524763	0.430992	0.465104	0.953395	1.22452	1.14631	Tetratricopeptide repeat protein 26	TTC26	Intraflagellar transport protein 56	TTC26	NP_650486.1	Ttc26
Cluster-74372.13	-1.22651	0.700622	0.000211333	0.0299898	2.03491	2.18147	2.14568	4.99201	4.30409	5.22976	serine-type endopeptidase activity. It is involved in the biological process described with proteolysis	CLIPB1
Cluster-42.0	-8.28215	-1.04385	0.000211854	0.0300141	0	0	0	4.87641	0	0
Cluster-15277.38620	-1.59346	1.83222	0.000211922	0.0300141	4.02003	2.33462	1.53625	7.57145	11.8504	4.42539
Cluster-59846.1	-1.08854	5.65867	0.000212594	0.0300795	15.6492	19.412	13.4503	33.2542	36.1118	31.544	Belongs to the isocitrate and isopropylmalate dehydrogenases family	IDH2	Isocitrate dehydrogenase [NADP]
Cluster-5579.0	-1.21947	5.51206	0.000214077	0.0302275	5.09438	6.22706	3.57294	8.84704	14.8272	10.3964			Hemicentin-2
Cluster-20867.0	-8.20972	4.74929	0.000214572	0.0302301	0.0262118	0.0333684	0.382599	124.975	0	0.108674
Cluster-52225.0	-1.40785	4.88775	0.000214711	0.0302301	2.44543	1.06092	2.82608	6.40047	4.92225	5.20603
Cluster-4672.0	-1.59297	-0.257988	0.000215788	0.0303518	1.02866	1.89152	1.3739	3.55159	4.13393	4.89664
Cluster-36768.0	-1.09368	4.36556	0.000217571	0.0304831	2.63712	2.75377	2.07645	4.35451	6.05106	5.25678					NP_996333.4	PsGEF
Cluster-78232.0	-1.24542	3.5352	0.00021783	0.0304896	1.51995	1.19073	1.2258	4.19482	2.70051	2.23663
Cluster-27881.0	-2.71506	-1.3919	0.000218341	0.0305016	0.317762	0.0809039	0.109134	1.97481	0.766203	0.790461
Cluster-1341.0	-4.08621	-2.43041	0.00022348	0.0310275	0	0.121487	0	0.741352	0.460218	1.18697
Cluster-19496.0	-2.19461	-0.601732	0.000223619	0.0310275	0.467142	0.148671	0.601641	2.04129	0.844796	2.50165
Cluster-52146.0	-2.63575	1.8402	0.000224156	0.0310419	0.574149	1.63723	2.05077	12.3995	0.886027	12.0608	Insect cuticle protein	-	Cuticle protein 8
Cluster-33588.3	-2.28564	0.658783	0.000225012	0.0310816	0.948177	0.905291	2.84941	7.08962	2.05766	12.7762
Cluster-68463.0	-3.42349	0.364915	0.000227187	0.0313406	0.218681	0.0214144	0.0866597	2.97291	0.283928	0.255721	Zona pellucida-like domain	-	ZP domain-containing protein
Cluster-39660.0	-2.25596	0.721681	0.000229159	0.0315521	1.77407	0.715036	0.385814	8.61768	3.38589	1.74111
Cluster-2953.0	-2.56538	-1.31128	0.000229571	0.0315785	0.193578	0	0.110806	0.751896	0.544557	0.579633
Cluster-55285.1	-1.53201	0.36552	0.000231003	0.0316541	0.293979	0.191919	0.427162	0.570937	0.999668	1.01048	Belongs to the sodium solute symporter (SSF) (TC 2.A.21) family	-	High-affinity choline transporter 1		NP_650743.1	ChT
Cluster-43463.0	-1.18061	5.05935	0.000233209	0.0318735	5.39294	4.93998	6.14425	9.91976	10.1279	16.5782
Cluster-20867.2	-6.69935	2.41549	0.000238251	0.0324612	0.034449	0.263127	0.35494	64.5786	0	0.190433
Cluster-40841.0	-1.11202	2.47755	0.000240488	0.0327349	6.87817	9.87389	7.28787	15.3476	19.0551	16.4831
Cluster-182.1	-2.39072	0.53211	0.000243207	0.0330111	0.421262	0.347003	1.3617	6.64133	1.07552	2.9109
Cluster-18369.0	-1.73078	-0.295034	0.000243491	0.0330183	0.544065	0.461739	0.186857	1.76105	1.13696	1.10278
Cluster-14893.0	-2.01771	5.70289	0.000245036	0.0331651	21.5507	11.7721	42.8686	102.515	34.3556	165.04
Cluster-78177.0	-1.89188	1.36916	0.00024572	0.0332036	2.17778	0.824219	2.93115	9.14482	2.83847	9.43575
Cluster-32981.1	-2.55699	-0.785077	0.000245783	0.0332036	0.216032	0.137507	0.463719	0.419556	2.34408	1.9406
Cluster-38235.0	-1.69214	6.42466	0.000246764	0.0332906	8.06631	5.12103	13.1346	33.2236	11.9149	37.9441	Serine/Threonine protein kinases, catalytic domain	-	Serine/threonine-protein kinase PKH3
Cluster-17774.0	-1.60793	0.47357	0.000246891	0.0332906	1.69558	1.50158	1.39255	2.43395	7.64364	3.97338
Cluster-40481.0	-2.54338	0.598318	0.000248965	0.0335387	0.0629823	0.0481069	0.410989	0.391419	1.15418	1.39266
Cluster-15277.3258	-1.6297	1.69534	0.000250495	0.0337132	1.87554	1.1041	3.376	4.96896	4.3917	9.79862
Cluster-74255.0	-1.0508	3.71139	0.000251559	0.033793	3.09265	3.53198	3.51866	7.06908	6.13756	7.31684	Trypsin-like serine protease	CLIPD1	Venom protease-like protein (Fragment)
Cluster-10344.0	-2.25551	-1.13943	0.000254477	0.0340575	0.268076	0.227512	0.767245	1.90898	2.37012	1.48192
Cluster-28798.0	-1.11471	1.6151	0.000255622	0.0341469	2.06032	1.96713	1.71374	3.37615	4.81269	4.09306
Cluster-64661.0	-4.44872	3.7257	0.000257758	0.0343155	0.415146	0.24773	0.735178	28.4205	0.50051	0.322722	Converts sphingomyelin to ceramide	SMPD1	Sphingomyelin phosphodiesterase
Cluster-78969.0	-1.20849	1.53531	0.000258447	0.0343155	0.527011	0.330289	0.445538	0.834556	1.27076	0.885197
Cluster-78843.0	-2.34716	4.16262	0.000258558	0.0343155	7.00347	2.2289	7.49022	36.6286	4.81431	41.7715
Cluster-27551.0	-2.09083	2.50376	0.000258938	0.0343341	1.03266	0.340825	1.16032	3.34257	1.07593	6.16664
Cluster-19655.0	-1.37108	1.04254	0.000259418	0.034366	0.468068	0.42061	0.567374	0.695147	1.52697	1.48399	smoothened binding	BBS1	Bardet-Biedl syndrome 1 N-terminal domain-containing protein	BBS1	NP_648080.1	BBS1
Cluster-51735.0	-1.71275	2.12472	0.00026049	0.0344759	2.88232	1.52416	3.95967	12.4012	3.84922	10.418
Cluster-493.0	-3.60955	-0.378896	0.000260728	0.0344759	0	0.37076	0	0.494921	0.746149	3.21996	Cation chloride symporter activity. It is involved in the biological process described with ion transport	SLC12A1	Solute carrier family 12 member 2-like (Fragment)
Cluster-35180.0	-1.35148	0.519573	0.000263916	0.0348654	0.282937	0.480248	0.404889	0.885295	0.795936	1.19477
Cluster-38695.1	-1.38343	2.3868	0.000264417	0.0348993	2.14783	3.26877	3.32781	4.61041	11.7597	6.11513			N-acetyltransferase domain-containing protein
Cluster-68692.0	-2.81966	-1.13781	0.000265308	0.0349527	0.193366	0.12308	0.664107	3.94314	0.932507	1.60338
Cluster-24209.0	-1.23697	2.27189	0.00026607	0.035021	2.78303	3.16597	4.64353	8.35658	6.23466	9.65625
Cluster-70080.1	-1.35721	0.270076	0.000267302	0.0351186	0.566208	0.63919	0.77691	1.2397	1.90627	1.81239
Cluster-36869.0	-2.07072	0.711239	0.000267836	0.0351244	1.05751	0.569564	0.698457	6.47737	1.76533	1.34905
Cluster-64128.0	-1.20602	4.37367	0.000268165	0.0351354	4.56874	5.04957	3.8276	11.5349	6.60979	12.0678	L-tyrosine 2-oxoglutarate aminotransferase activity. It is involved in the biological process described with	TAT	Tyrosine aminotransferase		NP_001285238.1	Tat
Cluster-49329.0	-2.04834	-0.604284	0.000269445	0.0352633	0.422267	1.03032	0.120855	2.25524	2.29093	1.99387
Cluster-79668.0	-1.4766	7.74303	0.000269632	0.0352633	33.1492	28.3123	52.5167	116.936	52.6131	140.066	Endothelin-converting enzyme	Nep2	Neprilysin-2		NP_001246914.1	Nep2
Cluster-6210.0	-2.97565	-1.76751	0.000270261	0.0353134	0.124951	0	0.214568	0.728001	0.753216	1.12243
Cluster-15277.32177	-2.073	-1.29611	0.000271096	0.0353903	0.461857	0.481275	0.757408	2.44741	2.12703	2.35112
Cluster-47408.0	-1.61119	3.86408	0.00027135	0.0353911	4.16227	2.54251	4.49604	12.0276	4.5325	16.8856
Cluster-31633.2	-2.35594	0.722509	0.000276394	0.0360163	2.98616	0.712774	0.801236	14.8611	5.40028	2.83721
Cluster-76309.0	-1.23614	5.09614	0.000278113	0.0361758	16.3025	25.5095	34.5821	55.7174	71.3927	49.0357
Cluster-99.0	-4.01815	-2.51904	0.000278122	0.0361758	0	0.167587	0	0.767001	1.58713	0.909658
Cluster-55927.0	-1.08572	3.45962	0.000278469	0.0361881	4.32495	6.03575	4.88509	10.87	11.99	8.78979
Cluster-70524.1	-2.18089	-0.539996	0.000278773	0.0361948	0.197466	0.837933	0.452126	1.40617	3.80912	1.45545
Cluster-53938.0	-2.50953	0.605848	0.000281578	0.03648	0.617556	0.491354	2.12097	4.4976	1.48908	11.6284
Cluster-73899.0	-1.0261	4.3997	0.000281732	0.03648	4.2484	4.49144	4.82183	8.51439	9.76574	8.79969			Transient receptor potential channel pyrexia
Cluster-15277.39549	-2.30605	0.81386	0.000282248	0.0365138	2.8193	0.291003	0.915935	10.6548	6.0631	3.36973
Cluster-67420.1	-4.03994	1.69369	0.000283915	0.0366964	0.305754	0.0432482	0.816744	14.9442	0.163833	3.33346
Cluster-57001.0	-2.25693	5.2904	0.000284811	0.0367721	2.98233	1.60185	5.71065	30.1105	3.78274	13.7875	Patched family	daf-6	Patched domain-containing protein 3
Cluster-77426.2	-1.6221	3.42099	0.000285568	0.0367776	7.59786	3.27148	3.12648	20.5018	14.5439	7.46009
Cluster-63763.0	-1.84675	-0.183004	0.000287657	0.0369479	0.379027	0.410135	0.520701	2.0243	0.63975	1.85954
Cluster-44110.0	-7.40644	4.04035	0.000287664	0.0369479	0.172452	0.111185	0.179887	76.2406	0	0.0180962
Cluster-39810.0	-1.20851	5.51976	0.000290075	0.037164	9.12214	8.1794	8.36023	23.0888	23.0238	12.0449	Rab GTPase activator activity. It is involved in the biological process described with regulation of Rab GTPase activity	TBC1D24			NP_001260649.1	sky
Cluster-8984.0	-2.36698	-0.979156	0.000290123	0.037164	0.279179	0.133276	0.0599268	0.338872	1.17805	1.06102
Cluster-64087.0	-1.42536	4.3729	0.000291229	0.0372723	4.98286	4.66261	8.23492	17.7995	8.2564	20.7295	It is involved in the biological process described with peptide metabolic process	Phm	peptidylglycine monooxygenase		NP_477225.1	Phm
Cluster-6856.0	-2.97081	-1.77128	0.000294655	0.0375767	0.0361376	0.0920084	0.0620566	0.350916	0.26141	0.849014	calcium ion binding	EFCAB1	EF-hand calcium-binding domain-containing protein 1 (Fragment)		NP_572437.2	CG2256
Cluster-11696.0	-1.42724	5.46085	0.000301079	0.0382151	12.8722	14.5441	15.7084	61.4297	21.4055	29.4977	Belongs to the serpin family	-	Leukocyte elastase inhibitor	SERPINB1	NP_524954.2	Spn88Ea
Cluster-68479.0	-1.0626	6.592	0.000301156	0.0382151	20.5713	19.6475	21.2604	45.8605	35.9707	43.7498	Dolichyl-phosphate-mannose-protein mannosyltransferase	POMT1	Dolichyl-phosphate-mannose--protein mannosyltransferase		NP_524025.2	rt
Cluster-39840.0	-1.39863	1.47279	0.000303339	0.0383772	3.55757	3.1199	4.48005	14.7396	6.86255	6.99242
Cluster-15277.7541	-1.5415	8.99348	0.000305042	0.0384909	88.5968	204.647	205.837	224.94	554.533	644.802
Cluster-70722.0	-3.58089	2.37314	0.000305903	0.0385655	0.170289	0.307108	0.584849	11.024	0.239521	0.823682
Cluster-67136.0	-1.47849	1.95042	0.000315831	0.0395047	1.64527	1.22446	1.91251	3.68687	2.38029	6.92621	Phosphatidylethanolamine-binding protein	-	Phosphatidylethanolamine-binding protein homolog F40A3.3
Cluster-78229.0	-1.45484	5.47512	0.000316225	0.0395196	15.2126	10.3181	19.5838	63.0043	24.9943	32.4783	Chitin-binding domain type 2	-	Chitin-binding type-2 domain-containing protein		NP_648179.3	CG13676
Cluster-16901.0	-3.84785	4.2344	0.000316711	0.0395459	0.569639	0.435099	3.32588	52.6967	1.09883	5.90428	It is involved in the biological process described with proteolysis	-	Metalloendopeptidase
Cluster-5810.0	-1.56411	2.49486	0.000317027	0.0395509	1.31375	1.19783	2.19503	3.68924	2.35442	7.50772	DM4/DM12 family	-			NP_001261574.1	CG7201
Cluster-62982.0	-2.13955	-1.09217	0.000317699	0.0396004	0.332263	0.740214	0.142643	1.77455	1.40204	2.18113
Cluster-1161.1	-3.73882	-1.15924	0.000318068	0.0396119	0	0.294427	0	0.224586	0.975932	2.79675	Cation chloride symporter activity. It is involved in the biological process described with ion transport	SLC12A1
Cluster-27618.0	-1.44341	-0.14196	0.00032061	0.0398139	0.527924	0.480044	0.647547	1.53793	1.45481	1.40706
Cluster-19787.0	-1.33213	0.937916	0.0003208	0.0398139	1.95967	2.01953	2.24346	5.67861	6.75035	3.05215
Cluster-13793.0	-2.16086	-1.16305	0.00032234	0.0399705	0.300135	0.477601	0.2577	1.02007	1.26648	2.28132
Cluster-57548.0	-5.2996	3.99594	0.000323217	0.0399961	0.0461837	0.0734914	0.733599	31.247	0.278401	0.478692
Cluster-47370.0	-1.26059	1.83002	0.000323298	0.0399961	3.74217	3.74759	2.14205	5.91106	10.467	6.55077
Cluster-56170.0	-2.30261	-1.65221	0.000325497	0.0401882	0.264074	0.336174	0.151159	1.19667	1.2735	1.33815
Cluster-63281.0	-1.09687	2.99141	0.000326698	0.0402558	2.00935	1.36062	1.65184	3.50799	3.3503	3.70747	Kinesin protein 1B	unc-104			NP_611155.3	unc-104
Cluster-47.0	-5.73291	-1.19842	0.000327599	0.0402744	0.0471059	0	0	3.38493	0	0.0651001
Cluster-50382.0	-1.83659	-0.869508	0.000328222	0.0403164	0.347739	0.531218	0.597148	1.89097	1.34158	1.82618
Cluster-43849.0	-1.18518	0.946277	0.00032962	0.0404328	0.396129	0.444956	0.42015	0.995596	0.730421	1.06269	Zinc finger, C2H2 type	GLIS1			NP_732811.1	lmd
Cluster-38265.2	-2.05809	-0.618423	0.000330005	0.0404328	0.377249	0.240124	0.809778	1.70954	1.13705	2.78057	Patched domain-containing protein	PTCHD3
Cluster-78825.0	-1.92266	-0.816244	0.000331466	0.0405036	0.557339	0.193502	0.261021	1.37762	0.97737	1.54048	WD domain, G-beta repeat	-
Cluster-64349.0	-1.3217	0.74864	0.000331664	0.0405036	0.577204	0.410621	0.495595	0.791287	1.55552	1.33731
Cluster-15277.396	-3.18426	-0.817166	0.000331721	0.0405036	0.0936137	0.0595864	0.321512	2.59076	0.169294	1.29374
Cluster-23247.0	-2.11814	-1.10702	0.000333818	0.0406217	0.437945	0.371677	0.250684	0.850536	1.58399	2.2192
Cluster-17543.0	-5.82547	2.69387	0.000335953	0.0407482	0.175875	0.447786	0.604034	65.9225	0	0.405096
Cluster-11497.0	-2.49556	1.9849	0.000337202	0.0407966	0.231931	0.274164	1.33707	4.89042	0.798917	4.30421	It is involved in the biological process described with	verm	Putative VLDL receptor		NP_001163469.1	verm
Cluster-14345.0	-2.26141	-1.2638	0.000337249	0.0407966	0.299374	0.190555	0.0856821	0.678318	0.721864	1.44806
Cluster-15277.12289	-1.07144	5.18829	0.000338893	0.0409608	17.4479	17.9581	24.2243	36.845	40.098	45.8889
Cluster-74583.0	-1.07384	2.49616	0.000345566	0.0416272	2.50864	2.65126	2.84484	4.64222	5.47829	6.37782	GTP binding. It is involved in the biological process described with small GTPase mediated signal transduction	ARL4C	ADP-ribosylation factor-like protein 1
Cluster-15277.11951	-1.24389	1.47753	0.000345891	0.0416314	5.03759	4.77063	9.07267	14.3174	12.7394	16.3011
Cluster-73125.0	-1.38332	1.77498	0.000347689	0.0417428	0.89016	0.39572	1.18892	2.22272	2.1464	1.97222	phosphatase activity. It is involved in the biological process described with metabolic process	-	Alkaline phosphatase
Cluster-56866.0	-1.06612	3.38634	0.000348566	0.0418064	2.39235	1.78759	2.35776	3.99977	4.665	4.8012
Cluster-67420.0	-3.01718	3.37171	0.000348802	0.0418064	0.387591	0.306716	1.52904	13.0916	0.606212	3.59029	Spaetzle	spz4
Cluster-17123.0	-1.0639	5.24167	0.000349255	0.0418257	14.6249	11.9136	15.3774	25.0888	27.9415	33.0688	4-hydroxyphenylpyruvate dioxygenase activity. It is involved in the biological process described with oxidation-reduction process	HPD	4-hydroxyphenylpyruvate dioxygenase		NP_730536.1	Hpd
Cluster-15277.38631	-1.4836	8.88145	0.000352123	0.042099	75.0664	162.965	159.439	173.369	452.721	464.558
Cluster-15277.2049	-1.10517	1.64202	0.000354796	0.0423592	4.7808	5.77923	4.13936	11.0013	11.6246	8.49477
Cluster-79133.1	-2.12824	5.15519	0.000358331	0.0426989	17.8241	4.92664	8.34527	76.7829	11.9374	44.2245
Cluster-28833.2	-1.47722	7.97755	0.00035922	0.0427085	25.6221	32.129	58.9894	87.5434	67.5597	162.7	zinc ion binding. It is involved in the biological process described with proteolysis	-	Aminopeptidase
Cluster-68908.0	-1.25945	4.32581	0.000359305	0.0427085	8.61261	4.10399	4.5862	15.2534	12.9556	12.6451	C2H2-type zinc finger	-
Cluster-22297.0	-2.27263	0.795131	0.000360142	0.0427451	0.252252	0.353237	0.779715	1.81263	0.486595	4.11361
Cluster-15277.32885	-1.61196	2.44859	0.000360994	0.0427451	5.29327	4.55766	9.43152	29.1581	8.63269	19.2591
Cluster-39720.0	-1.12241	2.82438	0.000361103	0.0427451	4.10798	5.31065	3.82794	6.86491	10.5197	10.9143	Grap2 and cyclin-D-interacting	TMEM98	Transmembrane protein 98
Cluster-11400.0	-2.46586	3.88675	0.000361471	0.0427534	1.7565	1.21429	1.93763	20.2194	1.34634	4.54951
Cluster-80655.0	-1.0967	2.72754	0.000361877	0.0427662	1.67655	1.74074	1.24554	3.18677	3.87056	2.76066			Caltractin (Fragment)
Cluster-79136.0	-1.53454	2.95981	0.000362259	0.0427676	2.93972	1.82765	3.6785	8.94005	3.62662	11.3062	Oxidoreductase activity. It is involved in the biological process described with metabolic process	-	Dehydrogenase/reductase SDR family member 13-like
Cluster-15277.32883	-1.58441	2.10747	0.000365404	0.0430412	9.80986	5.68326	7.86808	39.4726	12.8893	15.9926
Cluster-25512.0	-1.08392	3.43354	0.000366949	0.0431285	7.10048	10.6691	7.39583	14.6941	17.5888	19.8401
Cluster-65523.0	-2.36072	2.35336	0.000367047	0.0431285	1.07765	1.93309	4.62641	25.4002	3.07092	9.07119
Cluster-44343.0	-1.91695	1.62554	0.000367714	0.0431715	0.930945	0.384363	1.68506	3.46939	1.57738	5.98077	cysteine dioxygenase activity. It is involved in the biological process described with	CDO1	Cysteine dioxygenase		NP_001246409.1	CG5493
Cluster-61699.2	-1.14609	6.22233	0.000369558	0.0433525	32.4839	44.1052	47.923	78.1814	73.5209	117.473
Cluster-16527.0	-1.14542	2.61431	0.000370451	0.0434217	2.76453	3.51932	2.56612	4.49836	6.96623	7.74438	helix loop helix domain	ato
Cluster-70106.0	-1.1788	3.65043	0.000371049	0.0434564	4.49263	3.5552	4.37871	9.06204	6.3575	12.1059
Cluster-10490.0	-5.24186	3.05394	0.00037236	0.0435388	0.469423	0.271631	0.952671	60.9161	0.308699	0.235905			Glycine-rich cell wall structural protein 1
Cluster-32832.0	-2.61256	-1.76201	0.000373106	0.043579	0.0664151	0.169096	0.2281	0.644926	0.96086	1.10142
Cluster-79128.0	-1.24079	2.45021	0.000373615	0.043579	2.31336	3.12237	3.01532	8.44426	4.16675	6.74075
Cluster-67590.0	-1.16005	2.37954	0.000374292	0.043612	4.32921	3.29769	2.92495	9.3037	7.78632	6.13007
Cluster-7327.0	-3.20076	-1.71393	0.000380443	0.0441243	0.206212	0.262513	0	3.20388	0.745842	0.712459
Cluster-23087.0	-1.89476	-0.917857	0.000382622	0.0443412	0.200601	0.170247	0.287064	0.649313	0.644931	1.06271	Putative cyclase	-
Cluster-21760.0	-2.31139	4.75567	0.000383192	0.0443715	9.19562	3.69045	13.3286	84.6328	8.86916	32.6538
Cluster-12123.0	-2.12042	1.50116	0.0003842	0.0444075	1.96262	0.437231	2.35918	9.52902	2.12956	8.54382
Cluster-19632.0	-1.63146	0.0271652	0.000384341	0.0444075	1.34982	1.71835	1.60473	2.41983	4.50657	7.17477
Cluster-4460.2	-1.16782	2.84331	0.000384432	0.0444075	15.2093	9.59209	13.3121	24.1787	24.561	35.4818
Cluster-25093.0	-1.88263	-0.618974	0.000385307	0.044437	0.466587	0.415785	0.240371	2.17479	1.01255	0.967231	Motif C-terminal to PAS motifs (likely to contribute to PAS structural domain)	KCNH5	Potassium voltage-gated channel protein EAG (Fragment)
Cluster-29646.0	-1.10613	2.30923	0.000386314	0.0445054	2.24995	1.52084	2.01732	4.29231	4.17692	3.79734	Tubulin is the major constituent of microtubules. It binds two moles of GTP, one at an exchangeable site on the beta chain and one at a non-exchangeable site on the alpha chain	betaTub56D	Tubulin beta chain
Cluster-22336.0	-2.59016	3.67168	0.000387988	0.0446229	3.77518	0.747584	9.58019	19.5514	10.1143	53.8538
Cluster-6442.0	-1.28678	0.485998	0.000388836	0.0446229	0.261179	0.284989	0.384431	0.748778	0.599778	0.84221
Cluster-158.0	-6.11904	-2.80248	0.000389096	0.0446229	0	0	0	0.901881	0.279936	0.962661
Cluster-1314.9	-6.55389	-2.51271	0.000390551	0.0447183	0	0	0	2.15897	0.141079	0.646868
Cluster-3024.0	-1.38942	0.564488	0.000393625	0.0449984	2.15185	1.72478	2.0529	5.41738	3.07475	6.60854
Cluster-49653.0	-1.85686	-0.772843	0.000398997	0.04554	0.682249	0.579014	0.390526	2.79722	2.01064	1.25715
Cluster-11095.0	-6.76974	1.78684	0.000403739	0.045935	0.10723	0.136507	0.368277	65.183	0	0
Cluster-67991.0	-2.46922	-1.70111	0.000405922	0.0461468	0.171943	0.328333	0.147633	0.834831	1.2438	1.54456
Cluster-34209.0	-1.03703	3.15002	0.000407968	0.0463426	4.0201	4.88507	3.49093	8.47286	8.70207	7.73385
Cluster-22727.0	-2.87838	-1.54874	0.000408943	0.0463799	0.0479485	0.122079	0.164677	1.30369	0.231231	0.795174
Cluster-57941.0	-2.95242	0.00980544	0.000411846	0.0466723	0.241707	0.18462	0.581094	3.47372	0.116563	3.87484
Cluster-33609.0	-4.02181	3.02214	0.000415506	0.0470129	0.182833	0.465502	1.65953	32.5152	0.377876	2.74332	Iodotyrosine deiodinase	IYD	Iodotyrosine deiodinase 1
Cluster-40986.0	-2.02982	0.843792	0.000415926	0.0470232	2.1332	1.91691	4.09415	10.4791	2.72312	18.8156
Cluster-16204.0	-1.12636	1.64859	0.000420623	0.0474048	0.393266	0.432756	0.389172	1.00972	0.64289	0.930384	Ion channel activity. It is involved in the biological process described with ion transport	CACNA1G	Voltage-dependent T-type calcium channel subunit alpha-1H	CACNA1H	NP_001259267.1	Ca-alpha1T
Cluster-67932.0	-2.35072	7.95086	0.00042205	0.0475087	26.7327	18.8174	67.689	389.659	41.9977	126.128	It is involved in the biological process described with	verm	Putative VLDL receptor
Cluster-55085.0	-1.34962	0.944768	0.000422207	0.0475087	0.357631	0.827771	0.446643	1.67325	1.09752	1.25808	Sugar (and other) transporter	oct-1	Organic cation transporter protein
Cluster-74592.0	-2.4011	3.90539	0.000422806	0.0475388	0.727151	1.18172	4.99474	21.0629	3.80513	10.2951
Cluster-77728.4	-1.3321	6.18241	0.000423462	0.0475754	54.3916	85.7656	61.6276	102.659	268.4	129.03
Cluster-2113.0	-2.12809	0.633789	0.000427077	0.0478556	0.480135	0.407483	1.23675	1.70954	1.2542	5.9719
Cluster-54999.0	-1.26155	3.47764	0.000427291	0.0478556	3.36896	5.19699	3.60729	5.5422	13.6186	9.55825	Ligand for members of the frizzled family of seven transmembrane receptors	WNT1			NP_523502.1	wg
Cluster-63441.0	-1.04709	3.15257	0.000427844	0.0478801	1.52432	1.8943	1.49577	2.94277	3.0848	3.89972	Adenosine/AMP deaminase	AMPD3	AMP deaminase		NP_001285233.1	AMPdeam
Cluster-75069.0	-3.16139	-2.03801	0.000431355	0.0482355	0.137155	0.349204	0	2.39732	0.992144	1.32683
Cluster-207.0	-4.51185	-2.0622	0.00043187	0.0482554	0	0	0.104409	1.5941	0.439816	0.210065
Cluster-59852.0	-1.14768	2.67836	0.000439184	0.0488066	4.08872	5.20505	6.06381	9.58501	9.11202	14.4404
Cluster-73495.0	-1.80571	-0.683881	0.000440743	0.048942	1.39815	0.566327	1.09134	4.19647	4.1375	2.45921
Cluster-20867.1	-7.5319	6.70461	0.000444797	0.0493421	0.0762366	0.0517607	0.933864	187.559	0.02451	0.168574
Cluster-1911.0	-5.40106	-0.187204	0.000445578	0.0493642	0.152002	0.0967511	0	11.3653	0	0.105033
Cluster-63117.0	-1.15848	0.957598	0.000447026	0.0494482	0.321944	0.409232	0.329568	0.61034	0.769344	0.934938	Microtubule binding	TRAF3IP1	TRAF3-interacting protein 1
Cluster-1003.0	-3.88145	-2.60845	0.000449623	0.049659	0	0.074483	0	0.340889	0.564315	0.404292
Cluster-13764.0	-2.09616	4.30356	0.000451679	0.0497711	10.2011	3.92609	2.28136	44.5531	12.3559	11.6717
Cluster-40612.1	-1.15399	3.01132	0.000454375	0.0499531	1.49044	1.71814	1.31723	2.13087	4.30789	3.48887	activity. It is involved in the biological process described with regulation of transcription, DNA-templated	AHR	Spineless		NP_001163629.2	ss
Cluster-1362.0	-2.46176	-1.05335	0.000455778	0.0500306	0.1239	0.473186	1.06383	2.16565	1.79253	4.45197
Cluster-61867.0	-1.28604	8.25858	0.000456298	0.0500495	83.3507	71.408	71.5894	226.938	96.4884	214.459	Na+/Pi-cotransporter	SLC34A2	Putative na/pi-cotransporter
Cluster-77728.3	-1.30102	4.86211	0.000456667	0.0500516	16.3491	22.3197	14.1565	29.6029	68.4298	30.1957
Cluster-73572.0	-1.6333	-0.414621	0.000459349	0.0503071	0.937791	1.72443	0.715734	2.63075	4.52249	3.31205
Cluster-125.1	-1.36403	0.164664	0.000468968	0.0510876	0.195102	0.24837	0.358966	0.595429	0.70566	0.693335
Cluster-69668.0	-2.36193	-1.54801	0.00047352	0.0515443	0.0406175	0.206829	0.139499	0.473301	0.783511	0.673598
Cluster-28739.0	-1.16353	1.30562	0.000474271	0.0515479	1.5763	1.8109	2.04665	3.36001	3.24463	5.20699	Fucose mutarotase	FUOM
Cluster-40807.2	-1.52288	3.36516	0.000475039	0.0515742	4.69039	2.43946	4.51385	14.7186	4.74413	13.2091
Cluster-6531.0	-1.09878	3.31063	0.000475232	0.0515742	2.03136	2.70585	3.21109	4.25863	6.16318	6.24676	Nuclear pore complex protein	mamo	BTB domain-containing protein
Cluster-12922.0	-1.32136	0.761993	0.000476425	0.0516646	3.4449	5.26253	3.5494	6.42274	13.9549	9.90252
Cluster-80038.1	-1.09339	1.39904	0.000479182	0.0518459	2.2347	3.15405	2.16901	4.43437	5.73983	5.63958
Cluster-44868.0	-1.24108	6.14234	0.000479842	0.0518782	12.941	19.9594	10.5071	23.3605	47.3229	30.0099					NP_001369108.1
Cluster-15277.7547	-1.12536	4.37907	0.000481062	0.0519577	5.27616	3.21178	3.58177	7.28357	10.5694	8.18471	COG NOG14600 non supervised orthologous group	-	Cell wall-associated hydrolase	GLPK
Cluster-12671.0	-1.07188	7.76262	0.000484201	0.052121	35.4723	36.2753	41.3557	64.9165	69.2297	98.952
Cluster-78301.0	-1.48343	0.354111	0.000484267	0.052121	0.227835	0.0828685	0.181649	0.395071	0.392404	0.573506	-	-
Cluster-59100.0	-1.58324	0.404127	0.000492007	0.0528351	2.00182	0.882127	1.71879	6.87831	3.52733	3.19212
Cluster-59098.0	-1.40675	-0.0466678	0.000493739	0.0529814	0.348038	0.201392	0.190165	0.675927	0.686623	0.612165
Cluster-43084.2	-1.2807	4.60092	0.0004947	0.053009	26.6959	37.5394	34.5433	42.9159	119.853	73.8488
Cluster-64323.1	-2.28638	2.37309	0.000495104	0.053009	0.940596	1.21296	1.86694	14.4716	1.53164	2.7855
Cluster-36398.0	-1.0918	1.81578	0.000497234	0.0531973	0.567934	0.469477	0.493969	1.13164	0.871455	1.19261	Ion transport protein	KCNH7	Potassium voltage-gated channel subfamily H member 7		NP_001286814.1	sei
Cluster-74592.1	-2.1927	2.99045	0.000498349	0.053277	0.795594	1.33953	4.71565	17.0961	3.6511	9.41674	-	-	Vacuolar protein sorting-associated protein 62		NP_729101.2	CG42272
Cluster-74262.0	-1.51816	0.450093	0.000504342	0.0538267	1.13659	2.17037	0.75903	2.45265	5.17671	3.92692
Cluster-37216.0	-1.5247	-0.134694	0.000504617	0.0538267	1.87042	1.82714	1.7925	7.09533	3.4608	4.86868
Cluster-35874.0	-1.3232	0.230268	0.000505391	0.0538567	1.03563	0.971445	1.31041	2.85818	3.28575	2.03387
Cluster-59.0	-7.12964	-2.09538	0.00050573	0.0538567	0	0	0	1.98285	0.289628	0
Cluster-78305.2	-1.84927	1.18487	0.000508444	0.0540341	2.82914	1.66226	5.41884	10.989	4.46037	19.0981
Cluster-7710.0	-1.05863	3.8798	0.000509854	0.0541234	11.9702	9.24574	8.66103	22.9861	17.6746	20.3531
Cluster-22263.0	-2.38597	-1.48339	0.000510039	0.0541234	0.284526	0.465365	0.418497	1.4199	1.46908	3.03119
Cluster-45207.0	-5.37522	-0.311801	0.000510591	0.0541419	0.0877628	0	0.100473	7.99215	0	0.0808585
Cluster-79471.0	-1.81082	-0.325449	0.000511264	0.0541463	0.802403	1.02148	1.37791	2.14273	2.66034	5.96042
Cluster-5731.0	-1.51947	0.176812	0.000513872	0.0543291	0.291482	0.206147	0.361502	0.880584	0.468558	1.02945
Cluster-1193.0	-3.18765	-0.756423	0.000515659	0.054478	0	0.396718	0	0.453919	1.08017	2.04571	Solute carrier family 12	SLC12A2
Cluster-6037.0	-2.05858	-0.780226	0.000517364	0.0546178	0.268686	0.513067	0.576744	0.782726	2.91541	1.85661
Cluster-15277.25355	-2.02992	2.31172	0.000520345	0.0548922	7.69869	2.85109	6.24964	46.6374	10.013	10.1882
Cluster-26588.0	-1.10734	4.08855	0.000523466	0.0551809	4.40947	3.1429	3.97336	9.87942	6.34063	8.08547	ABC transporter	ABCG4	Putative transporter abc superfamily breast cancer resistance protein (Fragment)
Cluster-78938.0	-1.1725	1.5372	0.000524776	0.0552425	1.96291	2.89638	2.52808	7.10453	4.30279	4.74728
Cluster-6684.0	-3.05143	-2.13312	0.000528421	0.0554993	0.157692	0.100373	0	0.612507	0.760467	1.08964
Cluster-49048.0	-0.981361	4.77026	0.000530077	0.0556325	9.86772	10.7737	9.67859	17.2254	21.0457	20.4374
Cluster-80616.0	-1.06377	2.77727	0.000533076	0.0558247	1.11611	1.28552	1.26253	2.83853	1.96501	2.65645
Cluster-52842.0	-3.41291	-1.38881	0.000534627	0.0559381	0.0685775	0.174602	0.117763	0.133185	0.661429	3.03276
Cluster-43755.0	-2.35868	-1.53193	0.000534938	0.0559381	0.0438814	0.0558622	0.113032	0.340889	0.264522	0.424507	Fucosyltransferase, N-terminal	FUT4	Galactoside 3(4)-L-fucosyltransferase-like isoform X1
Cluster-21693.0	-6.08131	-2.81671	0.000536871	0.0560833	0	0	0	0.452127	0.187115	0.750707
Cluster-67630.0	-1.12274	1.0489	0.000537109	0.0560833	4.36095	4.62634	3.38776	7.05785	10.265	9.32719
Cluster-32667.0	-1.6686	-0.564867	0.000538292	0.0561251	0.372798	0.189833	0.512143	1.08602	1.16858	1.08193	fucosyltransferase 4 (alpha (1,3) fucosyltransferase, myeloid-specific)	FUT4	Fucosyltransferase
Cluster-15277.7544	-1.50666	7.4232	0.000539297	0.0561891	177.122	445.74	456.184	473.344	1293.31	1241.01
Cluster-55938.0	-2.80909	-1.53235	0.000540441	0.0562269	0	0.234621	0.474733	0.894835	1.33319	2.29234
Cluster-61098.0	-1.10749	3.10705	0.000541477	0.0562528	5.30455	7.65677	8.39187	12.6544	13.4956	18.7024
Cluster-58355.0	-2.51856	2.61783	0.000542162	0.0562833	0.414744	0.514781	0.836847	7.87354	0.550028	1.26098	Ceramidase	ASAH2	Neutral ceramidase		NP_001263109.1	CDase
Cluster-52734.0	-1.1465	1.21105	0.000543829	0.0564155	1.20172	0.853168	0.992127	2.7378	1.95033	1.94821	Ninjurin	-			NP_001097762.1	NijC
Cluster-57171.0	-3.00791	2.80507	0.000546339	0.0566349	0.322232	0.241918	0.624286	7.70225	0.199226	1.26745
Cluster-65281.0	-1.23286	0.859873	0.000548083	0.0567423	2.58231	3.81757	1.85959	5.01512	7.23088	6.90723
Cluster-86.0	-6.51198	-2.56601	0.000548166	0.0567423	0	0	0	1.48366	0.184206	0.211154	Insect cuticle protein	-
Cluster-77710.0	-2.53267	1.37489	0.000550309	0.056923	0.18259	2.87647	0.235162	4.87588	6.98929	6.52926
Cluster-15277.34341	-1.17914	2.43457	0.000560729	0.0577925	2.4768	1.62221	1.38692	4.60107	3.20248	4.41508	amidohydrolase domain containing 1	AMDHD1	Probable imidazolonepropionase	AMDHD1
Cluster-77889.0	-1.11124	3.03871	0.000563193	0.0579217	3.2754	3.30357	2.83734	5.70052	5.22614	8.97257	Neural proliferation differentiation control-1 protein (NPDC1)	NPDC1			NP_611974.2	CG44247
Cluster-61622.0	-1.314	1.64703	0.000564586	0.0579397	2.82271	2.14074	5.0535	7.23158	6.51663	10.4579
Cluster-42400.0	-2.90201	-1.61985	0.000566443	0.0580479	0.163824	0.208552	0.140661	2.54531	0.79004	0.566009
Cluster-9974.0	-1.30813	0.54337	0.000571473	0.0583965	2.27481	2.25237	1.88085	6.21782	6.29775	3.26021
Cluster-10075.0	-6.08799	0.129649	0.000574213	0.0586202	0.066565	0	0.114307	12.6691	0	0
Cluster-77728.1	-1.28323	4.91586	0.000574479	0.0586202	19.8984	33.8342	19.7741	34.9771	88.0189	52.8282
Cluster-61506.0	-1.81069	6.78235	0.00057671	0.0588054	21.1237	18.6143	18.8873	137.546	26.9853	33.9339					NP_001286460.1	CG12964
Cluster-49911.0	-1.63491	0.93332	0.000577327	0.0588054	2.37438	2.0476	2.10444	12.0489	3.32433	4.3399
Cluster-240.1	-5.05465	0.111	0.000580613	0.0589943	0.0717827	0.0365525	0.0493069	5.26968	0	0.0396813	amino acid transmembrane transporter activity. It is involved in the biological process described with amino acid transmembrane transport	SLC7A6
Cluster-15277.7393	-1.24201	1.24318	0.000583626	0.0592585	3.60993	2.82376	4.85469	11.5721	7.86545	6.61179
Cluster-15808.0	-1.65031	0.305737	0.000584155	0.0592703	0.213462	0.543487	0.942592	1.33254	2.16914	1.62252
Cluster-43359.0	-1.7672	-0.51392	0.000585264	0.0593372	0.155574	0.0720181	0.170008	0.576814	0.27282	0.469095
Cluster-68509.0	-2.83433	-0.440341	0.00058599	0.0593372	0.310403	0.131717	1.24374	2.2104	0.997946	8.15053
Cluster-75622.2	-1.01349	9.86039	0.000586914	0.0593372	125.29	135.124	153.798	283.317	239.298	295.016	Sodium potassium-transporting ATPase subunit alpha	ATP1A1	Sodium/potassium-transporting ATPase subunit alpha		NP_732572.1	Atpalpha
Cluster-15277.7542	-1.35111	6.71548	0.000589732	0.0594381	33.403	62.4029	63.4877	68.3433	145.917	184.214
Cluster-14842.0	-1.53286	0.190565	0.00058993	0.0594381	0.462981	0.770737	0.672729	1.10666	1.45986	2.75622
Cluster-62780.0	-2.03077	1.47856	0.000589952	0.0594381	1.11354	1.36507	1.69974	6.40777	0.895011	9.17648
Cluster-76856.0	-1.39942	0.103203	0.00059207	0.0595678	0.207421	0.286056	0.445236	0.772097	0.87525	0.740523	WD domain, G-beta repeat	WDR86	WD repeat-containing protein 86
Cluster-68524.1	-3.61704	0.936421	0.000593943	0.0596308	0.338946	0.299524	0.873071	16.3289	0.204321	1.17105
Cluster-61200.0	-0.983698	3.72215	0.000594629	0.0596579	4.45228	5.0518	3.85049	7.92624	9.29637	8.6722	nucleic acid binding	RBPMS2	Protein couch potato		NP_001014632.3	cpo
Cluster-21853.0	-1.37497	0.343653	0.000598466	0.0599172	1.19547	1.37693	1.07533	1.8795	3.15711	4.24835
Cluster-72357.2	-1.17244	2.55958	0.000599729	0.0600017	5.56383	3.43249	5.36514	11.3874	7.84307	12.4801	Required for homeostatic regulation of sleep under normal conditions and after sleep deprivation. Important regulator of the Sh K( ) channel, acting as a signaling molecule that connects sleep drive to lowered membrane excitability, possibly by enhancing K( ) channel activity and thus reducing neuronal excitability	-			NP_001259442.1	rtv
Cluster-67972.0	-1.79218	1.27838	0.000603419	0.0602978	1.18032	0.40935	0.349363	3.01066	2.80831	0.925913	Putative cyclase	-
Cluster-31369.1	-1.47196	7.55742	0.000603629	0.0602978	137.064	219.252	166.704	203.745	817.468	410.916
Cluster-77728.0	-1.31003	5.0499	0.000603948	0.0602978	36.2249	62.6105	52.7503	75.1661	198.804	95.9485
Cluster-72401.0	-2.0853	1.90738	0.000604972	0.0603579	3.25838	1.3481	6.15491	16.2949	3.92838	24.2039
Cluster-82265.0	-1.24571	0.944708	0.000607425	0.0605606	2.39948	1.60768	2.60239	5.76373	3.65415	5.84674
Cluster-1405.0	-4.42129	0.519658	0.000611001	0.0608326	0.275592	0.175418	1.18313	31.0432	0	2.2852
Cluster-22691.0	-1.15276	3.81592	0.000614398	0.0610436	8.94162	6.85051	6.3006	21.641	12.0581	14.3104
Cluster-38794.0	-1.82008	-0.049214	0.000616215	0.0611818	1.00881	1.67939	0.266516	2.41134	5.23921	2.89558
Cluster-40807.1	-1.24634	1.49827	0.000616832	0.0611975	2.1369	1.87008	2.19031	4.6687	2.88231	6.74606
Cluster-80168.0	-1.23307	1.03845	0.000617226	0.0611975	2.52757	3.30017	1.4468	4.65707	5.46951	6.71747
Cluster-82618.0	-1.57754	6.60385	0.000617757	0.0612079	17.9052	7.74698	7.83444	47.0448	36.3363	15.0012
Cluster-31748.0	-2.57711	-0.313951	0.000623569	0.0616559	0.834575	0.354145	1.67201	4.59236	1.00618	10.7649
Cluster-19473.0	-2.09665	-1.09605	0.000626007	0.0618544	0.0605509	0.17986	0.0693198	0.274391	0.632681	0.418405			Neuronal acetylcholine receptor subunit alpha-10
Cluster-44407.0	-1.53948	5.87061	0.000629466	0.0620856	5.13816	3.27417	7.63771	17.7563	6.50685	21.3186
Cluster-68783.0	-1.13346	1.01708	0.000629645	0.0620856	3.62561	6.154	4.3582	8.6843	11.6563	10.0211
Cluster-10074.0	-1.3652	0.387016	0.000632217	0.0622964	1.4797	1.3455	0.635246	3.48953	3.18565	2.26404
Cluster-137.0	-5.85984	-2.98606	0.000637348	0.0627158	0	0	0	0.364773	0.452889	0.648928
Cluster-6.0	-6.91308	-2.28818	0.000638754	0.0628111	0	0	0	1.02267	0.423236	0
Cluster-24523.0	-1.39284	3.01675	0.000645386	0.0633764	1.64647	1.82352	3.39284	8.84143	3.81125	4.8125	phosphatase activity. It is involved in the biological process described with metabolic process	-	Alkaline phosphatase
Cluster-32527.0	-1.42863	0.745972	0.000647988	0.0635096	1.99117	3.50046	2.44235	4.05121	11.2028	5.89669
Cluster-38459.0	-1.10313	1.11759	0.000649461	0.0635632	0.886092	0.839456	0.884664	2.16111	1.49064	1.82262					NP_609015.2	CG9498
Cluster-36341.0	-1.23525	2.87425	0.000652112	0.0636448	1.25903	1.30512	1.09647	3.72016	1.56129	3.09467			BTB domain-containing protein
Cluster-63522.5	-1.18346	1.1429	0.00065344	0.063731	1.57302	2.12205	2.17712	4.28609	3.11361	5.48344	Methyltransferase FkbM domain	-
Cluster-58099.0	-1.47581	-0.294631	0.000655051	0.0638448	0.501502	0.425617	0.344477	1.16876	0.88678	1.43235
Cluster-82572.0	-1.14731	1.64937	0.000657056	0.0639967	1.45181	1.12103	1.71655	2.40356	4.18932	2.79578
Cluster-27.0	-7.66472	-1.61726	0.000666994	0.0648326	0	0	0	1.6116	0	0
Cluster-77955.0	-1.0422	2.14789	0.000670845	0.0651628	4.02824	3.08679	3.35797	6.30419	7.26125	7.67491
Cluster-81806.0	-1.26939	0.386902	0.000672043	0.065235	0.390861	0.718722	0.410176	1.0543	1.20426	1.32041
Cluster-46241.0	-1.59446	-0.579495	0.000672996	0.0652833	0.297862	0.337054	0.340998	0.899856	0.718218	1.23493	Ion channel activity. It is involved in the biological process described with ion transport	CACNA1G	Ion transport domain-containing protein
Cluster-31859.0	-2.38296	-0.180089	0.000675297	0.0653817	0.262507	0.111393	0.751308	1.44448	0.63297	3.50691
Cluster-31356.1	-1.0896	1.93896	0.000676076	0.0653817	2.0885	2.17833	1.56863	3.14832	4.27087	4.80071
Cluster-13138.0	-1.46521	0.830164	0.000677103	0.0654163	1.22868	2.65904	1.47695	2.74416	7.55476	4.32997
Cluster-52025.1	-2.40729	0.148963	0.000678936	0.0655493	0.309589	0.591172	1.5949	2.10439	1.49299	8.98484
Cluster-15277.2832	-0.994419	3.06984	0.000682258	0.0657948	6.05267	6.3427	6.90808	13.6902	12.9927	10.966	NADH:ubiquinone oxidoreductase, NDUFB6/B17 subunit	-	NADH dehydrogenase [ubiquinone] 1 beta subcomplex subunit 6		NP_609765.1	ND-B17
Cluster-42753.0	-1.39786	1.74762	0.000682396	0.0657948	3.75647	4.66254	7.74086	11.308	8.6049	21.2848
Cluster-77638.0	-1.04154	6.47508	0.000683874	0.0658332	19.6158	23.4054	24.0199	38.8366	38.7407	57.4227	Extension to Ser/Thr-type protein kinases	PRKG1	cGMP-dependent protein kinase		NP_477487.1	for
Cluster-69506.0	-1.20734	2.1069	0.000684171	0.0658332	1.47255	1.139	1.88853	4.48888	2.51694	3.11699	Tubulin is the major constituent of microtubules. It binds two moles of GTP, one at an exchangeable site on the beta chain and one at a non-exchangeable site on the alpha chain	TUBA1B	Tubulin alpha chain
Cluster-40997.0	-1.33782	0.811014	0.000686105	0.0659352	0.802185	1.30714	0.82652	1.68256	1.93427	3.59191
Cluster-16478.0	-1.8678	-1.02721	0.00068615	0.0659352	0.149814	0.0953584	0.214387	0.484923	0.48165	0.655631
Cluster-15277.1158	-1.23605	3.28714	0.000689898	0.0661182	15.2009	15.6336	9.33052	43.8874	21.3195	26.9126
Cluster-33491.0	-1.07879	2.20017	0.000690645	0.0661456	1.51968	1.21427	1.69349	2.85719	2.65079	3.64182
Cluster-57.1	-5.18559	-0.544873	0.000694192	0.0663366	0	0	0.0853212	2.78217	0	0.102997
Cluster-7399.0	-1.09777	1.51885	0.000694488	0.0663366	1.54969	0.901848	1.25455	2.45072	2.56229	2.81475
Cluster-72658.0	-1.21455	0.761242	0.00069553	0.0663445	0.749484	0.954113	0.710088	1.25481	2.43036	1.85726
Cluster-41.0	-6.87056	-2.2759	0.000697499	0.0664472	0	0	0	2.65487	0	0.404828
Cluster-74589.0	-6.08202	-2.85773	0.00070045	0.0666841	0	0	0	1.27738	0.264326	0.454491
Cluster-72406.0	-1.05639	2.25732	0.000703965	0.0669298	0.70717	0.725442	0.542341	1.18672	1.67205	1.19554	Tetratricopeptide repeat protein 21B-like	TTC21B	Tetratricopeptide repeat protein 21B	TTC21B
Cluster-15277.38991	-1.28845	0.740663	0.000711092	0.0673842	4.50658	2.15147	3.60271	8.37537	6.46397	9.82574
Cluster-3426.0	-1.03282	2.43429	0.000716428	0.0676103	1.86363	1.44172	1.4032	3.22958	2.86903	3.36799
Cluster-56554.28	-1.02894	2.75996	0.000717221	0.0676103	8.37231	12.1673	10.3057	16.8355	21.9742	22.7314
Cluster-58123.0	-1.35992	0.274195	0.000717283	0.0676103	0.407297	0.760467	0.512909	1.8457	1.30946	1.05071
Cluster-46556.0	-1.20426	3.94542	0.000717469	0.0676103	9.40052	7.73539	13.9332	18.3262	33.9574	18.4251	Glutathione S-transferase, C-terminal domain	GstD1	Glutathione S-transferase
Cluster-78709.0	-1.13947	6.08097	0.000718553	0.0676171	26.7628	36.3952	51.6838	80.1321	102.356	65.4768
Cluster-27746.4	-1.46277	2.23819	0.000719603	0.0676545	4.1316	3.91895	10.9206	14.632	12.8924	23.3432
Cluster-19688.0	-1.06033	1.64194	0.00072159	0.0677968	1.68204	1.47213	1.76015	3.52192	2.66163	3.81375
Cluster-16386.0	-1.29152	3.12512	0.000725608	0.0680407	2.42387	1.08717	2.37231	6.21964	3.69448	4.21759
Cluster-61.0	-7.61242	-1.66446	0.000730639	0.0683208	0	0	0	4.95601	0	0
Cluster-82250.0	-1.0455	2.05935	0.000731928	0.0683208	3.15583	3.11029	2.2726	6.19485	5.23663	5.86201	Catalyzes the epimerization of the S- and R-forms of NAD(P)HX, a damaged form of NAD(P)H that is a result of enzymatic or heat-dependent hydration. This is a prerequisite for the S- specific NAD(P)H-hydrate dehydratase to allow the repair of both epimers of NAD(P)HX	APOA1BP	NAD(P)H-hydrate epimerase		NP_572604.2	Naxe
Cluster-77405.0	-1.43912	0.840332	0.000732724	0.0683506	0.600721	0.393613	0.561298	1.93872	0.68164	1.48543
Cluster-39137.0	-1.85709	-0.452148	0.000736328	0.0685975	0.209251	0.368837	0.331691	0.687733	0.620992	1.84633
Cluster-5446.0	-1.02695	2.29382	0.000736813	0.0685982	1.06802	0.841123	0.792678	1.82812	1.72412	1.86377					NP_001247033.1	Cad86C
Cluster-57885.0	-1.33298	-0.0946504	0.000738794	0.0686681	1.78717	1.9501	2.41134	4.46255	4.92493	5.64539
Cluster-48864.0	-1.29718	5.95224	0.000739957	0.0686681	2.92807	2.63377	4.50364	7.18279	4.88343	12.1397
Cluster-57579.11	-1.77277	-1.03576	0.000741184	0.0687214	0.596929	1.06387	0.615038	1.97081	3.31049	2.47486
Cluster-15277.34858	-1.08763	0.753839	0.000741968	0.0687214	3.52807	3.41877	3.43616	7.46548	6.72945	7.42281
Cluster-41317.0	-1.90852	-0.464498	0.000744115	0.0688334	0.810118	0.660034	0.695579	2.67467	0.976698	4.2544
Cluster-53482.0	-1.486	-0.195619	0.000750961	0.0693752	1.73461	1.38013	1.30319	5.47428	4.18257	2.69687
Cluster-74372.11	-1.01802	4.11001	0.000757736	0.069866	8.65465	8.09965	6.20021	16.0966	12.8641	16.5334	serine-type endopeptidase activity	-
Cluster-47750.0	-1.32261	0.0061335	0.00077047	0.0707221	0.912598	0.871321	1.17535	2.54777	2.75062	1.97063
Cluster-234.0	-6.66572	-1.70686	0.00077216	0.0707708	0.027304	0	0	6.89354	0	0
Cluster-62487.0	-1.79819	-0.814556	0.000772778	0.0707708	1.22868	0.426584	0.767245	3.6878	2.69332	2.16113
Cluster-47417.3	-1.0524	1.47771	0.000772975	0.0707708	2.20607	1.53552	1.52623	3.23643	3.90343	3.68485
Cluster-75622.1	-0.953497	4.69175	0.000775845	0.0709431	34.9896	41.5266	38.058	70.0017	68.6301	78.3081
Cluster-22118.1	-0.961318	5.61006	0.000779691	0.071204	6.59919	7.26832	5.9904	11.6478	12.4242	13.7906	G-protein-coupled receptor proteolytic site domain	-	Latrophilin Cirl		NP_001260807.1	Cirl
Cluster-79148.0	-3.68003	0.947286	0.000780804	0.0712603	0.0283269	0.180305	0.535081	8.03202	0.20491	0.743805
Cluster-15277.38623	-1.44568	6.98163	0.000789943	0.0720028	112.718	312.624	258.695	296.307	815.115	713.984
Cluster-82742.1	-2.35794	-0.42174	0.000796877	0.0724514	0.743403	0.525762	0.496452	5.93549	0.497925	2.45429
Cluster-61636.0	-2.45238	2.25577	0.000800042	0.0725092	1.32278	0.821431	2.27151	17.1683	0.933527	5.17211
Cluster-79297.0	-1.27244	1.09541	0.000800048	0.0725092	3.75306	7.16662	4.60347	7.28884	15.1903	14.2634
Cluster-81019.2	-1.5189	-0.29853	0.000803162	0.0727455	0.830867	0.400777	0.720828	2.22505	1.89778	1.45027
Cluster-83569.0	-2.28174	-1.44227	0.00080509	0.0728173	0.135475	0.114975	0.232641	1.14013	0.435551	0.686492
Cluster-40828.0	-0.972765	4.84987	0.000806105	0.0728173	18.902	19.5205	15.2421	34.3616	31.4989	37.2072	Ferritin-like domain	FTL	Ferritin	LOC112120372
Cluster-59240.0	-1.0711	1.18777	0.000806119	0.0728173	0.718819	0.680987	0.861193	1.62328	1.77356	1.27063
Cluster-16777.0	-1.21833	1.63694	0.000807	0.0728173	3.27944	3.22445	2.70131	8.07779	3.92163	8.84325
Cluster-38053.0	-2.33228	2.3723	0.000808785	0.0728542	1.47647	0.88758	4.15529	7.72619	2.17563	22.1051	Trypsin-like serine protease	-
Cluster-30701.0	-2.44078	-1.55704	0.000809655	0.0728613	0.294883	0.375394	0.168794	2.67257	0.711036	1.22258
Cluster-51617.1	-1.2448	1.89545	0.00081033	0.0728613	1.23927	1.10569	2.00079	3.66162	2.17091	4.15724
Cluster-945.0	-3.21667	-1.9384	0.000810535	0.0728613	0	0.347587	0	0.883787	0.658367	1.76092
Cluster-17297.0	-1.57788	-0.355197	0.000815341	0.0731558	1.98929	1.19173	0.80378	3.18163	5.64315	3.39606
Cluster-68524.0	-2.65768	1.84194	0.000820815	0.0734676	0.437398	0.550701	1.21065	10.9748	0.579492	1.69388
Cluster-67595.0	-2.0661	5.02073	0.000821048	0.0734676	5.50281	2.94112	16.0138	27.3294	11.9012	61.158	serine-type endopeptidase activity. It is involved in the biological process described with proteolysis	TMPRSS6	Peptidase S1 domain-containing protein
Cluster-19483.0	-2.04208	-1.37169	0.00082159	0.0734676	0.111277	0.141658	0.0955437	0.324167	0.402473	0.692026
Cluster-262.0	-4.99602	-1.62713	0.000821888	0.0734676	0	0	0.0653395	1.8474	0.0917466	0.0525841	Lipocalin-like domain	-			NP_001259867.1	NLaz
Cluster-54507.0	-1.71706	0.540929	0.000824411	0.0736473	0.259095	0.144303	0.611773	1.60392	0.78093	0.828033	superoxide-generating NADPH oxidase activity. It is involved in the biological process described with	NOX5
Cluster-23336.0	-4.15172	-1.03993	0.000826019	0.0737449	0	0.0451195	0.121726	2.2715	0	0.489816
Cluster-44947.3	-1.47142	0.528158	0.000827089	0.0737945	1.32532	1.26537	3.27156	5.30868	3.89472	6.3533					NP_609552.1	CG17211
Cluster-41934.0	-6.05842	-2.82515	0.000831879	0.0741172	0	0	0	0.167455	0.415811	0.953279
Cluster-68680.0	-1.10687	5.22932	0.000832255	0.0741172	9.66049	11.3791	13.1606	31.7965	17.1463	22.6899	hydrolase activity, acting on acid anhydrides, catalyzing transmembrane movement of substances. It is involved in the biological process described with ATP hydrolysis coupled proton transport	ATP6V1B2	Vacuolar proton pump subunit B		NP_001163597.1	Vha55
Cluster-20.0	-7.55816	-1.71317	0.000836271	0.0743825	0	0	0	1.92378	0	0
Cluster-15277.20676	-1.64061	-0.608819	0.000838127	0.0744552	1.81682	1.4233	0.56038	3.79987	3.36984	4.82852
Cluster-15277.5395	-6.86506	-2.15459	0.000843343	0.0746897	0	0	0	0	0.329184	3.96206
Cluster-4460.0	-0.965837	7.78152	0.000843369	0.0746897	24.6653	26.0802	26.7488	42.8882	49.7739	55.7652	Protein heterodimerization activity	ABTB2	BTB domain-containing protein		NP_001262185.1	CG43980
Cluster-34717.0	-0.960364	4.47545	0.000846132	0.0748881	3.10584	3.08591	3.52409	5.92488	5.6956	6.89046	guanine nucleotide exchange factor	MCF2L	Guanine nucleotide exchange factor DBS		NP_610172.1	CG30440
Cluster-55941.0	-1.84319	0.044625	0.000851416	0.0752166	0.457506	0.317682	0.928485	2.10015	0.802298	2.93143	Major Facilitator Superfamily	-
Cluster-25817.0	-4.01611	-2.51938	0.000855918	0.0755028	0.0712278	0	0	0.553328	0.171748	0.885928
Cluster-79430.0	-0.981296	6.0425	0.00086158	0.0758344	14.8584	17.7658	14.8382	24.5282	35.414	32.0019	Sequence-specific DNA binding transcription factor activity. It is involved in the biological process described with regulation of transcription, DNA-templated	TFAP2A	Transcription factor AP-2 C-terminal domain-containing protein		NP_001262178.1	TfAP-2
Cluster-25396.0	-2.47063	-1.24821	0.000867913	0.0762515	0.0403397	0.154061	0.27709	1.17516	0.97269	0.334495	superoxide-generating NADPH oxidase activity. It is involved in the biological process described with	NOX5
Cluster-85.0	-7.0841	-2.11745	0.000871486	0.0765185	0	0	0	3.89	0	0.153784
Cluster-59991.2	-0.977625	3.27048	0.000875409	0.0766753	9.98961	9.52973	11.1178	21.5129	17.2576	20.2016
Cluster-74599.0	-1.54184	5.25596	0.000879981	0.0769348	2.62157	1.7966	3.53394	10.5561	2.70761	9.27487	serine-type endopeptidase inhibitor activity	-			NP_651570.1	CG5639
Cluster-55428.0	-2.00349	0.831784	0.000892185	0.0776705	0.810822	0.814893	1.17252	7.87351	1.64639	1.29748
Cluster-1458.0	-2.11914	-0.769467	0.00089759	0.0780936	0.276453	1.0558	0.474733	1.0738	4.44398	2.29234
Cluster-285.0	-3.06706	0.897133	0.000904543	0.078477	0.264361	0.244756	0.371429	6.44106	0.173847	0.464986	Trypsin-like serine protease	-	trypsin
Cluster-12037.1	-1.18231	7.21332	0.000905001	0.078477	44.3592	20.944	36.5018	87.9788	61.2661	77.8855	Retinal pigment epithelial membrane protein	RPE65	Beta beta-carotene (Fragment)
Cluster-3.0	-2.70672	-1.80278	0.000905281	0.078477	0.489433	0	0.210117	2.37632	1.18014	1.35279
Cluster-79668.2	-1.32612	2.26019	0.000910421	0.0787325	4.23749	4.06431	6.4459	10.9449	6.67156	18.3239
Cluster-30254.0	-1.37302	0.550251	0.000914425	0.0789835	1.85695	1.13469	2.55104	2.88511	5.55217	5.64584
Cluster-60259.0	-2.97869	-1.2208	0.000915982	0.0790704	0.0480657	0.0305945	0.12381	1.02684	0.0579492	0.431772
Cluster-94.0	-3.25909	-1.42445	0.000917517	0.0791553	0	0.0797015	0.322536	2.31023	0.301926	0.865237
Cluster-15277.7545	-1.24964	7.32839	0.000925626	0.0798069	43.5727	71.063	76.0437	78.1721	172.27	194.854
Cluster-6272.0	-1.94953	-0.35084	0.000929654	0.080058	0.66766	1.98321	0.573262	1.72889	6.70789	3.99838
Cluster-77426.4	-1.56841	2.58342	0.000931574	0.0801537	3.12035	1.60901	1.15532	8.3894	6.38048	2.47552
Cluster-58210.0	-1.54284	1.29365	0.00093963	0.0806749	1.61138	1.29918	3.32053	5.84169	2.84933	8.83346
Cluster-15277.26820	-1.11207	0.497038	0.000940346	0.0806881	2.22834	1.98571	1.78573	4.03915	4.47756	4.31137
Cluster-75622.0	-0.975764	6.39433	0.000941939	0.0807765	51.9769	58.6685	65.0547	121.089	97.1458	119.27
Cluster-49637.0	-1.72673	6.38126	0.000945284	0.0809182	13.7452	6.36557	20.9375	51.66	15.4429	65.8385
Cluster-36563.0	-5.05033	-1.06596	0.000953505	0.0815072	0.140421	0	0	5.45423	0.169294	0
Cluster-1744.0	-2.46533	-1.24868	0.000954134	0.0815072	0.0362264	0.184469	0.186627	0.422133	0.436754	1.25162
Cluster-60293.0	-0.998725	2.35484	0.000954437	0.0815072	4.05926	3.54468	2.99566	6.84106	6.55221	7.41801	Calcyphosine-like b	CAPSL	Crustacean calcium-binding protein 23
Cluster-73140.0	-0.969345	3.62314	0.000956151	0.0815565	2.00732	2.25065	2.27879	3.63745	3.85794	5.02589
Cluster-15405.0	-3.0564	-2.13157	0.000960863	0.0819097	0.260958	0.166104	0	1.77383	0.629236	1.62289
Cluster-83410.1	-1.20917	3.59283	0.000965556	0.0822121	3.07041	1.66562	3.61398	6.41254	4.61325	7.91513	Vitelline membrane outer layer protein I (VOMI)	-
Cluster-74742.3	-5.61042	0.775657	0.000966337	0.0822298	0	0.140597	0.568968	32.6747	0	0.152632
Cluster-13313.0	-1.89478	2.46289	0.000967532	0.0822827	1.30278	0.579149	2.59228	5.30124	1.8449	9.0879	methyltransferase activity	-	Methyltransferase domain-containing protein
Cluster-35101.0	-1.19591	2.51908	0.000969401	0.0823928	2.69931	1.81922	2.80457	7.40097	3.60988	5.36054			Carbohydrate sulfotransferase 1
Cluster-74669.0	-1.20848	1.17086	0.000970287	0.0824192	0.754776	0.496991	0.357551	1.03621	1.06687	1.58263
Cluster-9737.0	-1.53043	-0.44062	0.000985063	0.0835425	0.354214	0.62002	0.532233	0.945891	1.92172	1.40737
Cluster-2811.0	-1.91344	-1.19559	0.000990253	0.0838669	0.217225	0.276533	0.373025	0.949217	1.4404	0.825561
Cluster-48965.0	-1.0545	5.59354	0.000993986	0.0840838	11.6513	12.6878	13.4269	30.8451	17.6751	27.8853	proton-transporting ATPase activity, rotational mechanism. It is involved in the biological process described with ATP hydrolysis coupled proton transport	ATP6V1A	H(+)-transporting two-sector ATPase	ATP6V1A	NP_001246015.1	Vha68-2
Cluster-24724.0	-1.06807	3.11333	0.000997417	0.0842736	3.57246	3.02313	4.14892	6.61726	5.77592	9.64594			N-acetyltransferase domain-containing protein
Cluster-53658.0	-0.968465	6.47039	0.000997991	0.0842736	148.167	181.26	213.759	339.986	355.285	344.816
Cluster-15986.0	-1.54943	-0.161511	0.00100576	0.0848796	0.420945	0.310243	0.152181	0.516328	0.961582	1.13287
Cluster-24956.0	-1.1761	3.19143	0.001007	0.0849085	3.00134	1.3964	1.64318	4.44195	3.82671	5.20899	Proprotein convertase P-domain	PCSK2	Proprotein convertase subtilisin/kexin type 2		NP_477318.1	amon
Cluster-67080.0	-5.9411	-2.959	0.00100778	0.0849085	0	0	0	0.220267	1.0939	0.626964
Cluster-47433.0	-1.45463	0.290099	0.00100788	0.0849085	1.50628	1.18002	0.696399	2.92535	1.81601	4.40353
Cluster-14179.0	-5.77143	2.3937	0.00102102	0.0858161	0.0396585	0.0056096	0.0302679	4.03933	0	0.00608976
Cluster-29421.0	-1.38481	0.579444	0.0010212	0.0858161	0.851794	0.774541	1.46272	1.73305	2.2495	3.8118
Cluster-83178.0	-2.02802	4.52837	0.00102164	0.0858161	5.55894	5.75774	5.61125	51.4651	7.54275	7.32447	Belongs to the short-chain dehydrogenases reductases (SDR) family	let-767	Very-long-chain 3-oxoacyl-CoA reductase-B		NP_572420.1	spidey
Cluster-70467.1	-1.52615	-0.541591	0.00102761	0.0862667	1.15466	0.678423	0.915147	1.89748	2.99835	3.00735
Cluster-15277.14021	-2.64419	-1.79858	0.00103057	0.0864647	0.0196371	0.129159	0.0674426	0.31781	0.703539	0.331766
Cluster-57526.1	-1.66848	5.16259	0.00103436	0.086611	28.1391	48.6931	9.77454	74.8668	144.502	50.2184
Cluster-15277.27593	-1.50593	-0.682561	0.00103473	0.086611	0.907673	0.789117	0.811275	1.80579	2.77582	2.5088
Cluster-56791.0	-2.07794	0.229054	0.00103601	0.0866172	0.702103	0.595864	1.1052	7.04505	1.26971	1.45545
Cluster-32261.0	-1.02324	2.43799	0.0010426	0.0869149	8.35404	7.04382	6.14812	16.519	12.1386	14.2738
Cluster-56530.1	-1.03611	3.47223	0.00104506	0.0870192	6.08572	6.5004	5.13558	14.051	13.1627	8.39238
Cluster-61626.0	-1.67529	-0.375377	0.00104734	0.0871582	0.33034	0.224283	0.151272	1.19757	0.477918	0.578268
Cluster-35941.0	-1.07103	1.09923	0.00105197	0.0874421	1.29905	1.81909	1.00384	2.64903	2.89739	2.9622	Cytochrome c oxidase assembly protein CtaG/Cox11	COX11	Cytochrome c oxidase assembly protein COX11, mitochondrial		NP_723086.1	Cox11
Cluster-41996.0	-2.33748	-0.911419	0.00105864	0.0878069	0.270535	0.0860996	0.696855	1.83893	0.652327	2.52367
Cluster-63067.0	-1.81059	2.5533	0.00105987	0.0878442	2.39784	1.81852	8.14766	10.3045	8.1191	23.9017
Cluster-29703.0	-1.10195	1.35735	0.00106359	0.0880455	2.78554	1.58962	2.80407	4.38382	5.7902	5.0443
Cluster-21.1	-6.44708	-2.56229	0.00106414	0.0880455	0	0	0	0.835132	0	0.526625			Translation initiation factor if-2
Cluster-81414.0	-1.93642	-1.12035	0.00106873	0.0883232	0.334335	0.51074	0.229651	1.29863	0.806164	1.9406
Cluster-74709.0	-1.93463	-1.08741	0.00106972	0.0883541	0.228592	0.679007	0.392544	2.21975	1.46984	1.15834
Cluster-27831.3	-1.00104	2.31825	0.00107045	0.088364	3.91671	4.60253	3.10425	8.1918	7.08312	7.49474
Cluster-47667.0	-1.4113	5.41017	0.00107856	0.0887779	9.08339	7.7336	14.6998	23.3142	13.5269	45.1714	Carboxypeptidase D	CPD	Carboxypeptidase D
Cluster-78325.0	-1.1795	0.597133	0.00108021	0.0888412	3.0779	1.89593	3.40998	5.59196	6.46397	6.58629
Cluster-1995.0	-6.53441	-2.45866	0.00108062	0.0888412	0	0	0	0	0.412594	1.02473
Cluster-64772.0	-1.02883	2.94726	0.00109105	0.0893445	2.09738	2.36942	2.09899	3.56079	5.99508	3.6472	HMG (high mobility group) box	-	Transcription factor Sox-3-A		NP_001261829.1	Sox21b
Cluster-38430.5	-1.01926	3.9397	0.00110016	0.0898587	5.54461	5.10821	4.04624	7.52613	12.6882	9.17795
Cluster-1671.0	-3.60272	-2.0785	0.00110084	0.0898587	0	0.155765	0.210117	2.61396	1.18014	0.507295
Cluster-24650.0	-1.31643	1.6102	0.00110425	0.0900657	1.87155	4.06774	1.48936	5.5851	8.36513	4.22667
Cluster-57359.0	-1.9137	-1.14866	0.00110931	0.0903241	0.776008	0.823233	0.444194	1.75827	2.18301	3.75354
Cluster-83524.0	-1.05208	4.59578	0.00111236	0.0904457	8.92181	8.92391	10.5455	17.7771	14.0158	25.754
Cluster-77491.0	-1.66814	7.96444	0.00111269	0.0904457	73.0653	31.8509	100.23	252.136	77.4704	308.72
Cluster-35881.1	-2.41978	-1.70121	0.00111693	0.0905335	0.417681	0.053172	0.143451	0.811182	1.40999	1.32764
Cluster-4460.1	-0.975362	3.60953	0.00111931	0.0906675	6.42967	9.2494	7.74372	12.3298	17.9225	14.8726
Cluster-14001.0	-1.46229	3.37019	0.00112141	0.0907428	2.34474	2.15577	3.85868	11.9219	3.14097	7.24592	Catalyzes the conversion of GlcNAc-6-P into GlcNAc-1-P during the synthesis of uridine diphosphate UDP-GlcNAc, a sugar nucleotide critical to multiple glycosylation pathways including protein N- and O-glycosylation	PGM3	Phosphoacetylglucosamine mutase	PGM3	NP_648588.1	nst
Cluster-45514.0	-1.72937	0.179191	0.00112488	0.090973	0.243561	0.287913	0.29875	1.65558	0.377541	0.625115
Cluster-15277.34776	-1.49652	1.757	0.00112585	0.0909995	0.733872	1.29519	0.716037	0.87459	3.33801	3.41142	betaine-homocysteine S-methyltransferase activity	BHMT	BHMT1 methyltransferase (Fragment)	BHMT
Cluster-23189.0	-0.958968	3.18889	0.00112651	0.0910017	1.01702	0.948992	1.1064	1.60288	2.13131	2.13403	WD40 repeats	IFT172	Intraflagellar transport 172	IFT172	NP_647700.2	Oseg2
Cluster-28193.0	-0.935201	3.25552	0.00112897	0.0911495	4.14679	4.10587	3.99051	7.74227	7.00409	8.16714	Aspartate beta-hydroxylase domain-containing protein 2	ASPHD2	Aspartate beta-hydroxylase domain-containing protein 2
Cluster-24844.0	-1.39248	0.0751621	0.00113332	0.0914488	1.0239	1.82483	2.6374	3.77819	4.93775	5.09408
Cluster-74614.0	-1.28077	1.75932	0.00114007	0.0918901	1.99804	1.57876	2.72121	5.6199	2.65808	6.56994
Cluster-49571.0	-1.06118	4.42035	0.00114834	0.0924011	9.26376	10.6493	5.99978	13.222	19.0155	20.8316					NP_477173.1	Reg-5
Cluster-78232.1	-1.38568	0.292808	0.00115414	0.0926596	1.59756	1.10161	1.37169	4.78322	3.85211	1.93184
Cluster-60246.0	-0.986942	4.4498	0.00115618	0.0927722	2.51837	3.35059	2.79637	4.35159	7.0921	5.41683			Ras-responsive element-binding protein 1 (Fragment)		NP_001014722.1	peb
Cluster-47491.0	-1.13645	1.23718	0.00115824	0.0928848	0.640458	0.711237	0.491405	1.16444	1.90573	0.960437	Iroquois-class homeodomain protein irx	mirr	Mirror
Cluster-83635.0	-2.00858	1.57936	0.00116231	0.0931075	0.81912	0.481275	2.16402	4.03823	1.29141	8.18537					NP_610707.2	Twdlbeta
Cluster-74372.14	-1.43027	-0.249127	0.00116599	0.0933498	1.11153	0.62427	0.898238	1.65078	2.91667	2.5301	Belongs to the peptidase S1 family	-
Cluster-54835.0	-1.7256	6.04909	0.00116822	0.0934009	8.49629	4.04017	15.9056	34.6534	11.6587	45.7436	PAN domain	-	ZP domain-containing protein
Cluster-58152.0	-1.26601	0.582908	0.00116906	0.0934009	2.09272	2.17971	3.43033	7.3896	4.1286	6.31009
Cluster-26130.0	-1.61137	5.1158	0.00116923	0.0934009	6.58826	3.14177	7.0937	30.0747	7.10015	12.8377	Serine-type peptidase activity. It is involved in the biological process described with proteolysis	DPP10	Venom dipeptidyl peptidase 4		NP_001097606.1	ome
Cluster-60.0	-3.62137	-2.78177	0.00117244	0.093605	0	0.174602	0	0.799108	0.992144	0.758189
Cluster-62293.0	-1.48905	2.18195	0.00117583	0.0937483	1.37814	1.10551	1.68578	3.22645	1.54771	6.62687					NP_001162870.1	Sfp24F
Cluster-31724.1	-1.06892	1.78775	0.00117619	0.0937483	0.961348	0.618562	0.556266	1.3191	1.68814	1.44411	Pentapeptide repeats (9 copies)	SV2A	Synaptic vesicle glycoprotein 2B		NP_001284957.1	CG3168
Cluster-17660.0	-1.0792	1.42756	0.00117925	0.0939395	0.549268	0.438325	0.309713	0.907522	0.751164	1.04233	non-motile cilium assembly	-			NP_608498.3	CG42399
Cluster-997.0	-4.23641	-2.46646	0.00118184	0.0940937	0.102036	0	0	1.18898	1.4762	0.141013
Cluster-41281.0	-2.02323	1.93733	0.00118408	0.0941681	0.461933	0.408037	1.78075	3.95467	1.00018	5.45888
Cluster-26506.0	-1.55263	-0.891951	0.00118677	0.0943007	0.357675	0.303553	0.272982	0.849008	0.95827	0.933686
Cluster-51182.0	-1.79183	4.58759	0.00119046	0.0943816	1.41452	1.4276	3.56699	3.37825	3.67195	14.723
Cluster-34651.2	-1.03414	2.79218	0.00119072	0.0943816	4.4509	5.94843	4.25942	6.99352	12.2256	10.2878
Cluster-46172.0	-1.27924	1.66628	0.0011936	0.0944297	2.61452	1.4732	3.23849	6.9922	3.51384	6.81186
Cluster-67632.0	-5.10625	4.76638	0.00119417	0.0944297	0.502022	0.0555728	0.993272	50.8685	0.0789456	0.452472
Cluster-34980.0	-1.55423	1.37378	0.00119706	0.094571	0.487746	0.853757	1.15166	4.10477	1.17608	1.74133
Cluster-27045.0	-2.40754	5.06345	0.00119844	0.0945762	3.60292	2.124	6.20779	48.1589	2.85697	9.97513	Catalyzes the reduction of fatty acyl-CoA to fatty alcohols	-	Fatty acyl-CoA reductase
Cluster-48360.0	-1.3564	-0.408213	0.00120122	0.0947434	0.344118	0.370677	0.272737	0.87395	0.829755	0.80481
Cluster-74502.0	-1.59631	3.05261	0.00120461	0.0949586	1.42631	1.26813	1.6523	8.35408	1.91065	2.44047	RNA recognition motif	CELF2	CUGBP Elav-like family member 2		NP_001260403.1	bru1
Cluster-78792.0	-1.68208	2.39185	0.00120755	0.0950992	1.21185	0.523105	1.47107	2.29943	1.49462	6.30444					NP_610030.1	CG16798
Cluster-47248.0	-1.39173	-0.0303818	0.00120821	0.0950992	0.975973	1.68617	0.718271	3.38472	3.19378	2.21587
Cluster-59852.3	-1.02733	3.70503	0.00120838	0.0950992	4.74574	5.89042	6.68631	10.704	8.92046	14.8015
Cluster-22896.0	-0.941262	4.06193	0.00120946	0.0951319	16.7041	16.388	14.4571	33.6523	26.9592	28.6869	ESSS subunit of NADH:ubiquinone oxidoreductase (complex I)	NDUFB11			NP_650774.1	NP15.6
Cluster-56091.1	-0.989849	1.94039	0.00121621	0.0954529	0.874069	0.878458	0.987483	1.51885	2.09831	1.73247	intraciliary transport	IFT46	Intraflagellar transport protein 46 homolog		NP_609890.2	IFT46
Cluster-43084.0	-1.1924	6.12772	0.00122198	0.0958015	77.6287	91.9068	69.0409	98.2176	277.324	162.721
Cluster-35207.0	-3.00096	0.315108	0.00123041	0.0963197	0.151689	0.154483	0.468872	5.12597	0.146304	0.628899					NP_651035.1	CG13857
Cluster-15277.2048	-1.01252	2.5511	0.00123061	0.0963197	5.23674	4.14038	4.82924	8.12835	8.30192	11.6864
Cluster-38695.0	-1.99154	1.92035	0.00123244	0.0964103	0.731758	3.15141	0.588194	3.41681	11.1874	2.84021			N-acetyltransferase domain-containing protein
Cluster-32132.0	-1.30976	1.19313	0.001234	0.0964803	0.460755	0.549894	0.74177	1.51003	2.0484	0.716356	Unusual broad substrate spectrum amino acid sodium cotransporter that promotes absorption of the D isomers of essential amino acids. Neutral amino acids are the preferred substrates, especially methionine and phenylalanine	-	Sodium-dependent nutrient amino acid transporter 1
Cluster-1082.0	-2.30618	-0.57252	0.00123479	0.0964895	0.220062	0.56029	1.51159	6.19706	1.32656	3.04124
Cluster-76502.0	-3.17911	0.216452	0.00123574	0.0965106	0.102301	0.179069	0.263512	4.19711	0.0616684	0.441811	Serine-type endopeptidase activity. It is involved in the biological process described with proteolysis	PRSS41
Cluster-74928.0	-1.85124	0.691949	0.0012412	0.0968319	2.74736	1.16582	1.88714	11.7385	1.76655	6.96086
Cluster-41080.0	-3.67359	-0.998554	0.00124227	0.0968363	0.193366	0.24616	0.166027	7.13521	0.466253	0.133615
Cluster-60702.0	-3.3625	1.14915	0.00124261	0.0968363	0.364053	0.198621	1.33963	17.1707	0.627016	0.86249
Cluster-26970.0	-1.20571	0.721341	0.00124593	0.0969835	0.236696	0.263655	0.40646	0.517149	0.903658	0.626964					NP_611229.2	Cc2d2a
Cluster-44867.0	-1.00379	4.51186	0.00124652	0.0969835	13.8892	14.5271	21.0942	32.9384	37.361	27.0559	4-alpha-hydroxytetrahydrobiopterin dehydratase activity. It is involved in the biological process described with tetrahydrobiopterin biosynthetic process	PCBD2	4a-hydroxytetrahydrobiopterin dehydratase		NP_477360.2	Pcd
Cluster-75309.0	-0.99386	2.13228	0.00125156	0.0972423	0.89898	0.657195	0.855942	1.62491	1.54526	1.54991	Ras of Complex, Roc, domain of DAPkinase	-			NP_725875.3	Rgk1
Cluster-69753.0	-1.98049	-1.25677	0.00125188	0.0972423	0.349861	0.254505	0.0858274	0.679468	1.44618	0.759796
Cluster-41659.0	-2.83174	-1.95695	0.00126426	0.0980446	0.265661	0.169097	0.2281	1.03188	3.20287	0.826068
Cluster-15277.32525	-7.32836	7.13822	0.00126583	0.0980526	0.203719	0.194505	7.87121	1268.68	0.245608	0.563077
Cluster-2362.0	-2.59466	-0.0957026	0.00126642	0.0980526	0.169668	0.129595	0.524446	2.96562	0.163645	1.59447
Cluster-40546.6	-1.71439	-0.682315	0.00126814	0.0981334	0.585086	0.993106	0.40189	1.21205	2.44536	2.80309
Cluster-60123.0	-2.77446	-1.52444	0.00127132	0.0983259	0.284453	0.241411	0.162824	3.31463	1.14315	0.393113
Cluster-70309.0	-1.50937	0.321768	0.00127544	0.0984852	0.254974	0.239914	0.152295	0.430597	0.347499	1.02648	Transmembrane transporter activity. It is involved in the biological process described with	SLC26A2	Prestin
Cluster-15277.7557	-1.52057	7.39898	0.00127684	0.0985408	262.968	78.1796	76.8027	513.211	325.86	344.321
Cluster-367.1	-2.50499	-0.93634	0.00127997	0.0986737	0.200601	0.51074	0.688954	4.86985	0.483698	2.14853
Cluster-2473.1	-3.99034	-2.52795	0.00128079	0.0986737	0	0.0606453	0	0.740154	0.114869	0.263345
Cluster-15163.0	-2.36827	-1.80173	0.00128147	0.0986737	0.218432	0.18538	0.125032	1.41406	0.702258	0.704367
Cluster-45397.0	-2.81056	-1.97513	0.00128615	0.098887	0.0700435	0.267502	0	0.680159	1.18225	0.677598
Cluster-51889.0	-1.31115	0.715917	0.00129032	0.099101	0.434426	0.268139	0.42952	0.920401	0.539626	1.27352	alpha-1,3-mannosylglycoprotein 4-beta-N-acetylglucosaminyltransferase activity	-	Alpha-1,3-mannosyl-glycoprotein 4-beta-N-acetylglucosaminyltransferase C-like
Cluster-78574.0	-2.01137	9.22226	0.00130064	0.099787	334.294	101.005	445.712	1485.59	253.542	1737.71
Cluster-51440.0	-1.0255	1.80861	0.00130405	0.0999413	5.77811	4.5656	3.76365	10.3188	8.00717	9.91281
