# Supplementary material for: Gene Expression Analysis Provides Insights Into the Functional and Developmental Differentiations of Pleopodal Lungs in a Terrestrial Isopod Crustacean, Porcellio scaber
Source: Evol Dev. 2025 Nov 29;27(4):e70026. doi: 10.1111/ede.70026 (PMC12664292; doi:10.1111/ede.70026)
Supplement: Supplementary file 5 — Supporting_information_S5. [file EDE-27-e70026-s010.xlsx]

## Sheet: Sheet 1
contigs	glmLRT_by_edgeR					Transcripts per million									eggNOGmapper		panzzer2		blast
superTranscripts	logFC	logCPM	LR	PValue	FDR	p2x_1	p2x_2	p2x_3	p3n_1	p3n_2	p3n_3	p3x_1	p3x_2	p3x_3	Description	Preferred_name	desc	genename	accession	external_gene_name	description
Cluster-12569.0	10.9487	3.3149	61.0999	5.425e-15	3.89159e-10	0	0	0	11.2255	53.547	24.758	2.81654	17.5922	6.29297	Ribosomal large subunit proteins 60S L5, and 50S L18	-	60S ribosomal protein L5	RPL5
Cluster-15229.0	9.96746	2.11115	66.5943	3.33547e-16	4.78537e-11	0	0	0	23.2782	73.7404	27.8094	18.7699	20.3946	12.737
Cluster-62882.0	9.06959	1.55365	19.4619	1.02624e-05	0.0207371	0	0	0	5.65086	88.0584	2.76957	0.775568	22.5759	0
Cluster-60582.0	8.27958	4.21061	35.0159	3.27032e-09	1.96489e-05	0	0.121439	0.0600367	9.76898	98.7801	19.7502	3.84743	33.6697	3.18721	Belongs to the peptidase C1 family	-
Cluster-35927.0	7.84956	2.41851	48.5042	3.2958e-12	1.57615e-07	0	0	0.181893	15.442	70.1851	28.1448	5.56336	21.5112	9.65631
Cluster-46922.0	7.83305	4.70136	45.1956	1.78307e-11	5.11629e-07	0	0.556707	0.275224	42.8365	238.83	130.442	19.0406	87.0016	36.1852
Cluster-30662.0	7.76782	0.638339	32.1466	1.42964e-08	7.07273e-05	0	0	0	3.48578	30.687	9.88451	1.53776	3.76948	3.85351
Cluster-28586.0	7.72415	5.31642	34.717	3.81296e-09	2.18817e-05	0	0.560003	0.237303	35.4887	235.547	93.5786	14.1764	84.9968	21.1822
Cluster-81739.0	7.69235	3.25727	43.546	4.14108e-11	9.90195e-07	0	0.259408	0	19.3556	95.1137	31.3498	8.0318	28.4257	8.08484	ribosomal protein	RPL18	Cytoplasmic ribosomal protein L18
Cluster-1188.0	7.44611	3.25839	36.2879	1.70218e-09	1.35672e-05	0.291697	0	0.119877	24.3119	36.4439	52.9969	5.06333	40.6587	2.98314
Cluster-63338.0	7.37916	-0.170805	23.8702	1.03053e-06	0.0030802	0	0	0	2.49702	13.7959	3.85505	0.308439	4.4104	1.75664
Cluster-12425.0	7.34962	3.37296	37.4994	9.14394e-10	8.74581e-06	0	0.289184	0	15.284	71.4836	25.7775	5.27507	25.8046	6.79918	Ribosomal Proteins L2, C-terminal domain	-	Large ribosomal subunit protein uL2
Cluster-17028.0	7.34529	5.00667	39.8216	2.78247e-10	3.9775e-06	0	0.359731	0.355687	28.0154	167.843	86.578	11.2416	49.6309	21.1249	Belongs to the peptidase C1 family	-	Cathepsin S	CTSS
Cluster-70851.0	7.27493	3.85377	35.3812	2.71093e-09	1.93811e-05	0	0.304176	0.100252	23.4052	139.159	21.6389	6.71665	33.1077	6.81903	14-3-3 homologues	-	14-3-3 protein homolog
Cluster-22617.0	7.17492	8.35267	22.3295	2.29655e-06	0.00585842	0.0905827	6.17454	2.08468	291.017	1607.22	1095.68	82.0876	522.319	303.171
Cluster-7689.0	7.1174	5.88376	24.3029	8.23171e-07	0.00256738	0	0.846068	0.0880586	33.8488	186.512	85.5888	8.33654	67.0037	23.4472
Cluster-71998.0	7.08708	5.37815	33.9642	5.61366e-09	3.09764e-05	0	0.511144	1.31404	48.8653	271.835	179.009	17.5191	95.0303	50.4748	Cysteine-type peptidase activity. It is involved in the biological process described with proteolysis	-
Cluster-5397.0	7.05706	1.97545	45.5248	1.50721e-11	5.11629e-07	0	0	0.186274	0	0	0	4.74777	2.63243	13.3654	Alpha-L-fucosidase	FUCA1	alpha-L-fucosidase		NP_001303363.1	Fuca	alpha-L-fucosidase
Cluster-44299.0	7.05056	5.31997	33.3632	7.64565e-09	4.06264e-05	0.0641817	0.480175	0.263765	51.7516	175.619	25.791	15.7508	50.616	7.08886	Tubulin is the major constituent of microtubules. It binds two moles of GTP, one at an exchangeable site on the beta chain and one at a non-exchangeable site on the alpha chain	-	Tubulin beta chain
Cluster-8519.0	7.01916	4.76969	35.006	3.28693e-09	1.96489e-05	0	0.484397	0.205265	18.5556	141.149	71.8851	9.9654	40.3061	15.6645	anther wall tapetum development	-	Cathepsin S
Cluster-27822.0	6.98854	5.72312	28.8505	7.81848e-08	0.000329915	0	0.679007	0.671373	75.5639	248.045	67.4566	20.4456	78.6269	11.9481	Tubulin is the major constituent of microtubules. It binds two moles of GTP, one at an exchangeable site on the beta chain and one at a non-exchangeable site on the	TUA1	Tubulin alpha chain
Cluster-3264.0	6.98468	3.7796	31.1744	2.3586e-08	0.000109157	0	0.359731	0	15.0981	71.7714	28.3043	5.38768	24.5509	5.66479	Ribosomal protein L3	-	Ribosomal protein RPL3	RPL3	NP_524316.1	RpL3	Ribosomal protein L3
Cluster-43789.0	6.88781	5.30029	21.9004	2.87174e-06	0.00710355	0.272162	1.69681	0	51.3022	361.425	72.7171	21.3405	135.437	15.7723	Ubiquitin homologues	-
Cluster-18250.0	6.86795	3.0514	43.0529	5.32784e-11	1.09197e-06	0	0.132715	0.0656115	5.87959	36.386	26.7882	2.48459	10.4435	5.66015	cysteine-type peptidase activity	LGMN	Legumain	LGMN
Cluster-52799.0	6.80319	4.08202	35.2021	2.97196e-09	1.93811e-05	0	0.940764	0.155031	42.7749	193.056	83.0521	11.0641	58.8087	25.7196
Cluster-37081.0	6.73911	2.8702	35.2078	2.96335e-09	1.93811e-05	0	0.362538	0	13.2435	71.6529	19.2654	6.09105	18.6635	7.13625	Belongs to the universal ribosomal protein uL22 family	-	60S ribosomal protein L17
Cluster-28586.1	6.6713	5.75485	22.3037	2.32754e-06	0.00585842	0	2.12344	0.599877	56.055	436.098	147.442	18.4861	146.298	32.4407
Cluster-72121.0	6.63791	1.40478	23.6895	1.13199e-06	0.0033144	0	0	0.0948192	5.81371	20.2732	5.17821	1.24291	5.92417	0.157304
Cluster-71281.0	6.61101	2.24737	39.4889	3.29922e-10	3.9775e-06	0	0.421079	0.208173	22.0912	54.7672	13.534	8.18631	30.0384	8.97927
Cluster-79892.0	6.59822	5.1387	16.0564	6.14824e-05	0.0864786	0	0.585776	0	24.9269	117.185	15.3445	6.06319	33.4945	1.86169
Cluster-14.0	6.59435	4.13745	19.762	8.7711e-06	0.0185056	0.269293	4.47713	0	0	0	0	17.7306	262.586	71.6043
Cluster-75019.0	6.5886	-1.91861	16.9762	3.78521e-05	0.0583937	0	0	0	0	0	0	1.82954	2.33579	1.56296
Cluster-63660.0	6.55373	4.21499	40.7908	1.69429e-10	3.03847e-06	0.0850667	0.424284	0.209757	13.8503	95.0684	43.2749	8.55413	28.7069	12.9915	cysteine-type peptidase activity	CTSB	Cathepsin B
Cluster-56675.0	6.52793	1.21948	21.4606	3.6118e-06	0.00863635	0	0.19925	0	3.25215	43.7681	4.611	3.73021	11.4297	0.980517
Cluster-32871.0	6.48328	2.96142	33.2325	8.17726e-09	4.18994e-05	0	0.226586	0.224039	12.68	63.8065	32.0443	2.93676	21.663	3.7168
Cluster-33948.0	6.47863	6.06966	20.6539	5.50253e-06	0.012733	0	0.860854	0.141863	28.6365	151.894	54.9687	6.52915	46.0891	13.4149
Cluster-27660.0	6.38578	1.95314	24.6222	6.97431e-07	0.00222355	0.139914	0.116307	0	3.25433	36.3058	10.4672	2.6799	12.4883	0.953919	glutathione transferase activity	-	glutathione transferase
Cluster-74819.0	6.25779	2.7933	36.8049	1.30564e-09	1.10188e-05	0	0.370367	0.122068	15.9764	70.1417	17.7768	7.28931	16.252	5.46776					NP_609292.2	CG31883
Cluster-26443.0	6.24041	2.86447	28.0212	1.19992e-07	0.00049186	0	0.715996	0.141589	11.3525	57.7081	26.8793	3.60886	36.0171	8.92604
Cluster-55371.0	6.23158	5.17416	23.4509	1.28146e-06	0.00360949	0.0876521	1.45726	0.072044	52.4127	196.156	65.3863	13.431	64.5173	12.7887
Cluster-18750.0	6.1538	3.62924	23.0565	1.57311e-06	0.00434024	0	0.617407	0	12.5966	72.7821	26.4921	5.11247	23.0436	6.07656
Cluster-15977.0	6.06388	3.13522	31.5927	1.90145e-08	9.09332e-05	0	0.544871	0.107749	15.7539	65.8736	32.7841	4.23719	21.9592	7.1502	Belongs to the eukaryotic ribosomal protein eS8 family	RPS8	40S ribosomal protein S8
Cluster-6521.0	6.01537	1.16567	25.4134	4.62692e-07	0.00165955	0	0.322198	0.106192	0	0	0	0.927992	13.6644	7.57539
Cluster-22046.0	5.93608	1.93391	26.2112	3.06047e-07	0.00112585	0	0	0.988586	30.3069	112.29	11.9973	8.15912	25.4905	7.6536
Cluster-82361.0	5.90463	2.16864	30.9904	2.59305e-08	0.000116257	0	0.179952	0.533788	13.8467	54.984	22.6729	3.10978	20.6454	5.75608
Cluster-7851.0	5.83396	2.7591	26.2389	3.01679e-07	0.00112585	0	0.721557	0	17.8341	71.742	28.9434	5.19555	20.8017	6.86489	Belongs to the eukaryotic ribosomal protein eS7 family	-
Cluster-26443.1	5.52708	4.08831	20.2184	6.90869e-06	0.0154872	0	2.57083	0.462169	27.5198	92.061	42.0661	10.9384	74.9392	15.143
Cluster-80147.0	5.45487	3.30662	23.9539	9.86685e-07	0.00301189	0	1.02276	0.224724	15.6335	82.7705	31.8501	6.05512	27.2452	7.08351	Belongs to the eukaryotic ribosomal protein eL13 family	-	60S ribosomal protein L13
Cluster-74555.0	5.44953	1.99932	25.3492	4.78351e-07	0.00165982	0	0	0.444689	4.19469	29.2478	25.4415	2.10495	7.6074	3.50425	-	-
Cluster-15766.0	5.08475	0.871428	20.358	6.42233e-06	0.0146255	0.32511	0.540512	0	6.30157	27.2277	8.33893	3.89194	15.9004	2.65987
Cluster-47419.1	4.88328	1.44733	38.7557	4.80315e-10	5.3008e-06	0.0708761	0.0589176	0.0582553	0	0.0417037	0.0432844	1.9013	0.81002	1.74652	Rab subfamily of small GTPases	RAB32	Ras-related protein Rab-32
Cluster-60635.0	4.69239	2.35625	16.4142	5.09032e-05	0.0745208	0.748608	1.6891	0	14.5102	43.0205	9.60074	5.37703	35.9157	5.83306
Cluster-817.0	4.3305	-0.479376	16.0346	6.21944e-05	0.0866308	0	0.0487347	0.14456	0.113635	0	0	1.05274	0.215046	2.07848	aspartate dehydrogenase activity	ASPDH	Aspartate dehydrogenase domain-containing protein
Cluster-47419.0	2.97674	0.395438	16.4365	5.03077e-05	0.0744082	0.0899448	0.323999	0.517499	0.116226	0.123489	0.128169	1.54836	1.41391	2.67779	Rab subfamily of small GTPases	RAB32	Ras-related protein Rab		NP_525109.1	Rab32	Rab32
Cluster-20694.0	-2.59588	2.72998	15.7504	7.22742e-05	0.0978218	3.19786	3.38693	5.70018	0	0.0793458	0	0.46123	0.482861	0.551633	Adenylyl- / guanylyl cyclase, catalytic domain	GUCY2D			NP_001356914.1
Cluster-3255.0	-2.93391	3.6164	19.6197	9.44907e-06	0.0193664	20.2235	29.2738	47.332	0	0	0	3.36509	3.05509	2.55534
Cluster-70141.0	-2.93648	1.28515	17.6819	2.61104e-05	0.044071	2.25047	3.02724	4.2712	0	0.0561776	0	0.244916	0.300178	0.390561
Cluster-15277.26436	-3.00159	1.10266	16.3546	5.25297e-05	0.0761251	16.3546	14.89	30.3413	2.41524	2.13847	1.33171	0.745843	0.952221	4.67254
Cluster-79110.0	-3.11258	1.36938	18.2718	1.91524e-05	0.0339231	18.4182	26.7936	55.1925	0	0	0	1.8374	1.87665	5.23223
Cluster-41364.0	-3.47441	-0.012981	17.5687	2.77114e-05	0.0456981	3.99238	2.11195	2.88371	0.703491	1.3288	0.77578	0.289657	0.147923	0.164967	receptor activity. It is involved in the biological process described with G-protein coupled receptor signaling pathway	SSTR5
Cluster-4712.0	-3.54074	5.69456	19.0031	1.30503e-05	0.0249643	15.4768	25.305	33.6013	1.98666	3.01543	2.75415	0.648551	0.841435	4.01312	carbohydrate binding. It is involved in the biological process described with mannose metabolic process	-	Alpha-mannosidase		NP_001262614.1	alpha-Man-IIb	alpha-Mannosidase class II b
Cluster-14154.0	-3.62101	1.2342	17.6322	2.6801e-05	0.0447106	21.9849	31.0684	26.2016	0.710218	2.01226	3.91599	0.438641	0.448012	4.99635
Cluster-54447.1	-3.6977	1.64298	16.1323	5.90675e-05	0.0839044	3.49763	17.7687	5.0569	0.378369	1.87606	1.669	0.116843	0.477358	1.19781	Dehydrogenase reductase SDR family member	DHRS11	Dehydrogenase/reductase SDR family member 11
Cluster-15277.25542	-3.74681	0.584125	19.1425	1.21314e-05	0.02352	7.23928	19.1067	22.3132	0.701592	4.96956	1.93422	0.866627	0.442571	1.4807
Cluster-33578.0	-3.7726	6.99737	17.0519	3.63725e-05	0.0573442	149.745	239.336	289.262	13.3879	45.8219	40.4524	10.6499	4.72933	26.522			Putative G-protein coupled receptor (Fragment)
Cluster-61455.1	-3.89056	2.35122	26.3503	2.84767e-07	0.0011042	3.12237	2.45974	3.57353	0.123152	0.311543	0.0388021	0.065195	0.155372	0.272288	peptidase inhibitor activity	-			NP_001137842.2	Hasp	Hig-anchoring scaffold protein
Cluster-14220.0	-3.90854	1.77838	25.2226	5.1079e-07	0.00170425	26.8476	23.4369	41.7771	0	0.357866	0	1.24814	2.23092	0.710851
Cluster-15277.24166	-4.12182	-0.0592129	20.0855	7.40571e-06	0.016346	3.85493	4.91003	4.10095	0.863014	0.978072	2.66475	0	0.217759	0.364276
Cluster-59832.1	-4.20307	0.87809	22.4967	2.10504e-06	0.00549105	13.1424	4.38536	17.5725	0	0	0	0.775568	0.113162	0.504807
Cluster-65617.0	-4.34166	0.981898	18.516	1.68487e-05	0.0305983	14.2527	15.9296	5.77369	0	1.68533	1.3119	0.489833	0	1.11589
Cluster-20108.0	-4.41677	2.28224	25.0067	5.71327e-07	0.0018629	4.16851	5.99942	24.9041	0	0.341679	0	0.297922	0.380358	0.424185	G-protein coupled receptor activity. It is involved in the biological process described with G-protein coupled receptor signaling pathway	-	G-protein coupled receptors family 1 profile domain-containing protein		NP_001287100.1	CG7497
Cluster-27164.0	-4.48947	0.114751	17.0048	3.72856e-05	0.0581448	2.66881	4.58494	1.38927	0	0	0	0	0	0.363913	7 transmembrane receptor (rhodopsin family)	-	Putative neuropeptide G protein-coupled receptor (Fragment)		NP_001027070.1	CG33639
Cluster-15277.4777	-4.57657	-0.625494	16.7849	4.18661e-05	0.0638988	2.46692	5.09232	12.9007	0	0.454622	0	0.396402	0	0.15126
Cluster-27981.0	-4.62059	3.06133	40.0569	2.46676e-10	3.93227e-06	9.68556	19.0225	18.065	0.103151	0.146129	0	0.254829	0.455479	0.798226	negative regulation of cardiac chamber formation	-	T-box transcription factor		NP_648282.1	Doc2	Dorsocross2
Cluster-15277.7840	-4.64836	0.0218135	18.0751	2.12358e-05	0.0371546	3.76803	10.3465	20.6476	0.663959	0.470299	0	0	0.837663	0
Cluster-54447.7	-4.75757	0.832301	23.4484	1.28309e-06	0.00360949	1.93217	2.89747	2.63037	0.325331	2.69615	0.837111	0	0.0684074	0.152579	Belongs to the short-chain dehydrogenases reductases (SDR) family	DHRS11	Dehydrogenase/reductase SDR family member 11
Cluster-40653.0	-4.76361	1.91181	16.5503	4.73759e-05	0.0715471	10.4567	24.5996	1.80489	0	0	0	0	0.767123	0.285172
Cluster-15277.23813	-4.78374	0.783001	19.6783	9.16362e-06	0.0190535	14.1088	14.0332	22.3384	0	2.4468	0.634885	0	0	1.62008	Ribonuclease H protein	-
Cluster-77215.0	-4.91213	2.77894	19.8799	8.24613e-06	0.0179252	0.0654743	0.544272	1.31848	5.45705	15.7986	12.3505	0	0	0.0446397	Inward rectifier potassium channel activity. It is involved in the biological process described with potassium ion transport	irk-2	ATP-sensitive inward rectifier potassium channel 12		NP_001262861.1	Irk1	Inwardly rectifying potassium channel 1
Cluster-81012.0	-5.07218	-0.258711	18.4793	1.71756e-05	0.030802	5.8387	12.7406	3.59926	0.707319	4.50911	2.34001	0	0.446184	0
Cluster-26203.0	-5.13678	0.284651	20.9467	4.72252e-06	0.0111071	6.47863	9.69396	14.058	2.0092	0	0.553914	0	0	0.70673
Cluster-11530.1	-5.21024	-0.519965	19.805	8.57578e-06	0.0183636	5.91881	3.23695	2.3044	4.22666	4.27693	3.32928	0	0.190444	0
Cluster-25390.0	-5.40607	-0.601377	18.7436	1.49521e-05	0.0278592	0.896613	4.8979	5.89564	1.98617	1.05514	3.2854	0.153336	0	0
Cluster-53731.0	-5.65672	-0.0474623	19.2289	1.15945e-05	0.022787	3.93303	3.15956	2.51788	0	1.01252	0	0	0	0.154709
Cluster-15277.25871	-5.86685	0.0686477	25.319	4.85906e-07	0.00165982	16.3974	3.35415	22.4626	0	0	0	0	0	0.532362
Cluster-60020.1	-6.429	-1.06942	17.2727	3.23799e-05	0.0521967	1.56069	0.648682	2.01579	2.16076	3.06105	2.3828	0	0	0
Cluster-70177.0	-6.47742	-1.26004	17.9376	2.28261e-05	0.039036	2.213	2.94338	3.27408	3.0026	3.64598	3.78417	0	0	0
Cluster-71682.0	-6.61054	-0.966905	19.2925	1.12147e-05	0.0223466	1.08501	1.80389	1.60525	2.52369	2.08553	3.24685	0	0	0
Cluster-58072.0	-6.65564	-0.723318	17.534	2.82217e-05	0.0460106	0.198018	1.23456	0.651029	1.53527	2.17494	1.26977	0	0	0	DNA replication complex GINS protein	GINS2	DNA replication complex GINS protein PSF2		NP_001260022.1	Psf2	Partner of Sld Five 2
Cluster-62732.0	-6.70054	-1.3287	15.8384	6.89889e-05	0.0951708	0.543046	0.205192	0.324616	0.382757	0.0677791	0.316566	0	0	0	vacuolar protein sorting-associated protein 8 homolog	VPS8	Vacuolar protein sorting-associated protein 8-like protein (Fragment)		NP_648048.1	Vps8	Vacuolar protein sorting 8
Cluster-75522.0	-6.90879	-1.15851	18.807	1.44638e-05	0.0273041	2.37359	4.60392	2.92639	3.06714	3.2588	0.845577	0	0	0
Cluster-15277.3997	-7.35762	-1.24838	15.772	7.14535e-05	0.0976321	3.78253	6.57449	0.565268	0	0	0	0	0	0
Cluster-61784.0	-7.40926	5.92489	27.485	1.58318e-07	0.000630937	1.34029	9.56858	65.8707	241.755	384.751	50.0501	0.0943813	0	0.21501	Insect cuticle protein	-			NP_729147.1	Cpr65Aw	Cuticular protein 65Aw
Cluster-6407.0	-7.52971	1.56679	18.6214	1.5942e-05	0.0293229	5.29177	0.0164754	0.293223	0	0	0	0	0	0.0270253
Cluster-12246.0	-7.69055	-0.637418	17.9352	2.28553e-05	0.039036	0.339944	6.07562	0.419115	1.31782	0.700084	1.81654	0	0	0
Cluster-53731.2	-7.88478	-0.80892	21.8071	3.01486e-06	0.00733118	5.90411	1.01275	2.15679	0	0.257333	0	0	0	0
Cluster-12866.0	-7.95113	-0.565845	16.2689	5.49572e-05	0.0788466	5.51797	0.929005	0.17223	0	1.72614	0.447892	0	0	0
Cluster-26305.2	-7.97901	-0.739793	22.6508	1.94275e-06	0.00525896	2.30976	4.51556	0.730467	0	0.104555	0	0	0	0
Cluster-78361.0	-8.18603	-0.562667	16.4409	5.01894e-05	0.0744082	2.60123	0	11.482	0	0	0	0	0	0
Cluster-4385.0	-8.63475	8.44711	17.1252	3.49941e-05	0.0557841	0.351067	91.344	5603.94	0.907294	0.481995	0.500263	0.420269	4.43556	3.67009
Cluster-15277.34948	-8.79598	-4.02829e-05	37.5354	8.97666e-10	8.74581e-06	5.89744	9.90285	6.01064	0	0.647747	0.504223	0	0	0
Cluster-33611.0	-8.79869	-0.0158313	35.4383	2.63255e-09	1.93811e-05	2.27721	4.1975	2.76687	0	0.271867	0	0	0	0
Cluster-83325.0	-9.00259	9.7329	22.5871	2.00828e-06	0.00533566	17.6038	1585.67	14287.9	2.14937	4.56737	2.9628	1.32748	9.66039	8.12739
Cluster-53731.1	-9.4497	0.563805	39.4727	3.32685e-10	3.9775e-06	2.02193	4.96646	1.59533	0	0.124913	0	0	0	0
Cluster-12970.0	-9.9256	1.07511	37.2623	1.03263e-09	9.25941e-06	5.79312	3.27665	2.84711	0.11576	0.983952	0	0	0	0	Immunoglobulin	-	Lachesin		NP_723828.1	DIP-kappa	Dpr-interacting protein kappa
Cluster-51277.0	-10.3385	4.29327	28.9207	7.54019e-08	0.000327813	0.244276	9.13775	72.8825	278.879	351.475	34.9829	0	0	0
