# Supplementary material for: Gene Expression Analysis Provides Insights Into the Functional and Developmental Differentiations of Pleopodal Lungs in a Terrestrial Isopod Crustacean, Porcellio scaber
Source: Evol Dev. 2025 Nov 29;27(4):e70026. doi: 10.1111/ede.70026 (PMC12664292; doi:10.1111/ede.70026)
Supplement: Supplementary file 6 — Supporting_information_S6. [file EDE-27-e70026-s001.xlsx]

## Sheet: Sheet 1
contigs	glmLRT_by_edgeR					Transcripts per million									eggNOGmapper		panzzer2		blast
superTranscripts	logFC	logCPM	LR	PValue	FDR	p2x_1	p2x_2	p2x_3	p3n_1	p3n_2	p3n_3	p3x_1	p3x_2	p3x_3	Description	Preferred_name	desc	genename	accession	external_gene_name	description
Cluster-1224.0	16.3965	7.38763	44.0002	3.28346e-11	1.39371e-08	0	0	0	16.2624	1417.25	50.6022	0	0	0
Cluster-493.0	15.4112	6.40298	85.9263	1.86771e-20	1.91399e-16	0	0	0	560.849	293.307	643.962	0	0	0	Cation chloride symporter activity. It is involved in the biological process described with ion transport	SLC12A1	Solute carrier family 12 member 2-like (Fragment)
Cluster-1394.0	15.3477	6.33975	84.4435	3.95355e-20	3.10813e-16	0	0.0690068	0	209.577	433.436	452.111	0	0	0
Cluster-1193.0	15.0123	6.00501	60.209	8.5302e-15	9.25656e-12	0.236209	0	0	872.99	183.392	124.96	0	0	0	Solute carrier family 12	SLC12A2
Cluster-583.0	14.9649	5.95797	67.9557	1.6721e-16	3.03663e-13	0.252557	0.104972	0.103792	956.661	149.274	111.745	0	0	0	potassium:sodium symporter activity	SLC12A1
Cluster-17805.0	14.7239	5.71746	32.9254	9.5766e-09	2.13346e-06	0	0	0.203559	2.40018	1063.5	13.7635	0	0	0
Cluster-6700.0	14.4244	5.44337	22.2312	2.41715e-06	0.000273275	4.73246	0	0.0525643	267.377	162.523	0	0	0	0
Cluster-21.1	14.4067	5.40068	41.1104	1.43871e-10	5.23882e-08	0	0	0.0730466	8.61298	1193.12	41.4114	0	0	0			Translation initiation factor if-2
Cluster-45.0	14.2344	5.229	40.3546	2.11806e-10	7.2179e-08	0	0.141293	0	6.25964	996.336	52.3165	0	0	0
Cluster-640.0	13.9636	4.95951	99.3682	2.09663e-23	3.00802e-18	0.115511	0.0960212	0.189883	259.156	135.223	176.944	0	0	0
Cluster-1161.1	13.91	4.90448	68.257	1.43516e-16	2.67404e-13	0	0	0	615.53	105.66	94.4261	0	0	0	Cation chloride symporter activity. It is involved in the biological process described with ion transport	SLC12A1
Cluster-1975.1	13.8483	4.84273	23.3979	1.3172e-06	0.000161107	0	0	0	0.427884	0.151541	1043.54	0	0	0
Cluster-22378.0	13.8382	4.83301	93.9423	3.24854e-22	7.76774e-18	0	0	0	290.78	150.613	205.323	0	0	0
Cluster-1093.0	13.7713	4.76637	89.9254	2.47307e-21	3.93337e-17	0	0	0	132.485	52.7425	132.036	0	0	0	Peptidase family M13	Nep2
Cluster-20422.0	13.6356	4.63112	85.2678	2.60573e-20	2.19907e-16	0	0	0	394.174	130.48	162.135	0	0	0
Cluster-1286.0	13.5755	4.57298	77.8171	1.13037e-18	4.26773e-15	0.49947	0.207599	0	558.846	174.179	199.908	0	0	0	Solute carrier family 4, anion exchanger, member	SLC4A2
Cluster-1488.0	13.5248	4.52077	94.4347	2.53316e-22	7.76774e-18	0	0	0	201.775	113.79	220.713	0	0	0
Cluster-34.0	13.5204	4.51653	96.3568	9.59362e-23	4.643e-18	0	0	0	145.22	252.493	265.439	0	0	0	Solute proton antiporter activity. It is involved in the biological process described with transmembrane transport	SLC9B2
Cluster-67.0	13.442	4.43975	33.3541	7.68158e-09	1.7521e-06	0	0	0.0956834	2.03078	411.478	3.73243	0	0	0
Cluster-766.0	13.4379	4.43707	79.1529	5.74846e-19	2.49917e-15	0.0995603	0.331048	0	125.531	70.874	148.007	0	0	0	metalloendopeptidase activity. It is involved in the biological process described with proteolysis	Nep2	Membrane metalloendopeptidase (Fragment)
Cluster-1603.0	13.3211	4.31965	69.3405	8.28499e-17	1.65089e-13	0	0.102723	0	37.2455	137.169	25.9511	0	0	0
Cluster-1314.9	13.2294	4.22706	94.023	3.11879e-22	7.76774e-18	0	0	0.145803	299.25	526.387	244.942	0	0	0
Cluster-15277.3090	13.1486	4.14786	78.7893	6.9102e-19	2.83257e-15	0.452684	0	0	152.235	136.421	358.737	0	0	0
Cluster-51596.0	13.1297	4.12981	55.4388	9.64132e-14	7.72754e-11	0.891081	0	0	595.299	117.039	93.3282	0	0	0
Cluster-51277.0	13.0973	4.29327	41.9089	9.56242e-11	3.65843e-08	0.244276	9.13775	72.8825	278.879	351.475	34.9829	0	0	0
Cluster-1314.1	13.0201	7.13144	72.352	1.80037e-17	4.53153e-14	0.235898	0.196096	0	1637.28	2237.9	1464.96	0.282397	0	0
Cluster-901.0	12.9176	3.9183	30.8302	2.81615e-08	5.61154e-06	0	0	0.0611864	0	147.533	37.87	0	0	0
Cluster-66202.0	12.7721	3.77282	70.2693	5.17368e-17	1.15979e-13	0.0644594	0	0	47.7275	10.7969	82.2545	0	0	0			Hexosyltransferase
Cluster-1769.0	12.7161	3.71689	75.1381	4.38917e-18	1.33981e-14	0	0	0	79.2898	551.208	275.383	0	0	0
Cluster-23336.0	12.6797	6.65063	31.2291	2.29301e-08	4.66622e-06	0	0	0.176646	6.87341	1737.43	46.1673	0	0	0.146528
Cluster-33131.1	12.6134	3.61708	96.3332	9.70872e-23	4.643e-18	0.217531	0	0.357591	147.362	113.788	164.521	0	0	0
Cluster-71526.0	12.283	3.28836	79.319	5.28482e-19	2.44583e-15	0	0.0322711	0	25.2076	26.7562	8.13194	0	0	0	Angiotensin-converting enzyme	-	Angiotensin-converting enzyme
Cluster-15277.21845	12.2402	3.24712	63.964	1.26711e-15	1.83628e-12	0	0	1.04732	351.4	66.1134	147	0	0	0
Cluster-62279.0	12.1785	7.69507	69.7929	6.58701e-17	1.38975e-13	0.143815	0.0797001	0.0788042	580.741	320	694.161	0	0.0586139	0.130736	Cation chloride symporter activity. It is involved in the biological process described with ion transport	SLC12A1	Bumetanide-sensitive sodium-(Potassium)-chloride cotransporter
Cluster-21.3	12.1401	6.34536	38.065	6.84264e-10	1.99534e-07	0	0	0	175.933	3103.31	45.5253	0	0.302812	0
Cluster-15277.5232	12.1314	3.13663	80.7028	2.62356e-19	1.71091e-15	0	0	0	79.3204	28.6412	94.9288	0	0	0
Cluster-1314.8	12.0874	10.17	59.8482	1.02464e-14	1.05003e-11	0.361314	0.567331	0.808433	2344.83	2989.95	2129.65	0.336416	0.196345	0.383196
Cluster-57451.0	12.044	3.06271	50.6577	1.09963e-12	6.68486e-10	0.485458	0.0672583	0	56.4575	40.5457	8.12826	0	0	0	Sterol-sensing domain of SREBP cleavage-activation	daf-6	Patched domain-containing protein (Ptchd), putative (Fragment)
Cluster-43391.0	12.0259	3.03217	57.1849	3.96702e-14	3.42858e-11	0	0	0	29.2436	7.57309	2.39125	0	0	0	Solute carrier family 12	-	Bumetanide-sensitive sodium-(Potassium)-chloride cotransporter
Cluster-1161.0	11.9979	5.99459	42.745	6.23602e-11	2.49909e-08	1.08534	0	0.11151	1041.21	170.432	129.914	0	0	0.184994	Solute carrier family 12	-
Cluster-6210.0	11.9463	2.95759	39.8924	2.68349e-10	8.89139e-08	0	0.157458	0	10.2801	222.611	6.88286	0	0	0
Cluster-46823.0	11.9179	2.9296	61.7372	3.92496e-15	4.81291e-12	0.364919	0.455023	0	304.324	52.6063	71.3702	0	0	0
Cluster-1314.4	11.8992	8.02748	71.5743	2.67015e-17	6.38473e-14	0.412005	0.114163	0.45152	1794.75	2449.17	1540.42	0.328812	0.167918	0.280901
Cluster-15277.25220	11.8486	2.85943	72.3618	1.79149e-17	4.53153e-14	0.299014	0	0	170.685	125.416	44.1001	0	0	0
Cluster-1506.0	11.8447	2.85544	85.4579	2.36684e-20	2.12231e-16	0.361964	0	0	171.89	111.567	129.979	0	0	0
Cluster-46.0	11.8237	5.98049	79.3581	5.18127e-19	2.44583e-15	0	0	0	164.777	146.742	190.151	0	0.0603617	0	Catalyzes the reversible phosphorolysis of thymidine. The produced molecules are then utilized as carbon and energy sources or in the rescue of pyrimidine bases for nucleotide synthesis	TYMP	Thymidine phosphorylase	DEOA
Cluster-1995.0	11.7613	2.77105	86.4759	1.41447e-20	1.84485e-16	0	0	0	75.7529	47.6034	63.2073	0	0	0
Cluster-496.0	11.7433	11.9227	45.8896	1.25107e-11	5.80874e-09	6.76657	16.8148	14.2	32895	31077.1	25808.3	4.13636	4.57679	4.90785	Insect cuticle protein	-
Cluster-70.0	11.7174	5.74753	78.2887	8.90281e-19	3.4521e-15	0	0.0254696	0.0251833	222.613	87.5882	215.201	0	0	0.0835579	acid phosphatase, prostate	ACPP	Lysosomal acid phosphatase	ACP2
Cluster-1843.0	11.7005	9.45814	61.6445	4.1142e-15	4.96017e-12	0.690387	0.860854	1.27676	5619.15	7409.67	6605.51	0.619856	0.633098	2.11814
Cluster-493.1	11.6826	6.57416	66.2588	3.95437e-16	6.52102e-13	0	0	0.0717626	500.926	268.331	564.717	0	0	0.238107	Solute carrier family 12	-
Cluster-1314.6	11.6512	9.54946	58.0687	2.53126e-14	2.26973e-11	0.854608	0.273237	0.513313	2322.42	3053.25	2587.28	0.472184	0.187684	0.717123
Cluster-1092.0	11.644	7.22052	64.034	1.22288e-15	1.82022e-12	0.0835562	0.138917	0	1041.05	652.457	282.454	0.100027	0.102164	0.113935
Cluster-52255.0	11.6281	2.66632	45.5263	1.50599e-11	6.96525e-09	0.585441	0.347616	0	42.9585	34.4475	4.11161	0	0	0	Sterol-sensing domain of SREBP cleavage-activation	daf-6	Patched domain-containing protein 1
Cluster-1146.0	11.5911	9.9547	53.1047	3.1623e-13	2.21313e-10	0.208647	0.317979	0.485898	1240.01	1155.46	3209.98	0.499549	0.212592	0.189671	Peptidase family M13	Nep2	Neprilysin-2	NEP2
Cluster-21.4	11.5659	9.38554	40.878	1.62037e-10	5.76857e-08	0.365132	0.260165	0.38586	305.357	5240.38	218.648	0.142684	0.446444	0.355633
Cluster-15277.3541	11.4965	2.51016	80.0936	3.57088e-19	2.08928e-15	0	0	0	98.337	74.5256	148.255	0	0	0
Cluster-1344.0	11.4501	2.46447	79.2159	5.56796e-19	2.49634e-15	0	0	0	77.1511	47.5859	89.0057	0	0	0
Cluster-51563.0	11.4433	2.45691	46.1231	1.11054e-11	5.27575e-09	0	0	0	280.735	26.7318	24.6307	0	0	0
Cluster-1727.0	11.4308	5.5546	32.6198	1.12069e-08	2.46185e-06	0	0	0.27284	3.10984	738.843	118.61	0.132461	0	0
Cluster-54254.0	11.4216	5.44297	61.6716	4.05799e-15	4.93387e-12	0.507023	0	0	499.405	427.994	245.468	0	0	0.230455	MFS_1 like family	-	Major facilitator superfamily associated domain-containing protein
Cluster-37655.0	11.4098	2.43226	66.7985	3.0072e-16	5.13618e-13	0.237464	0	0.0975895	48.789	37.0037	13.9582	0	0	0	7 transmembrane receptor (Secretin family)	PTH1R
Cluster-38294.0	11.4042	5.42277	59.378	1.30116e-14	1.26133e-11	0	0.0266381	0	151.553	19.8858	42.9459	0	0	0.0436957
Cluster-15277.26694	11.3778	2.39333	58.5726	1.95929e-14	1.81353e-11	0	0	0	196.566	74.5618	28.4282	0	0	0
Cluster-762.0	11.377	10.728	51.0084	9.1973e-13	5.7874e-10	3.93508	2.74776	2.71687	15006.5	14130.3	13809.4	3.58018	2.30947	2.36095	Insect cuticle protein	-
Cluster-15277.23361	11.3655	2.38114	60.8902	6.03473e-15	6.87141e-12	0	0	0	208.337	72.5577	38.6448	0	0	0
Cluster-1006.0	11.3654	2.38065	58.8681	1.68601e-14	1.58098e-11	0	0	0	217.989	34.9915	71.7708	0	0	0
Cluster-850.0	11.3273	2.34414	79.8992	3.94013e-19	2.17418e-15	0	0	0	22.048	35.467	28.4038	0	0	0
Cluster-31108.2	11.2981	7.3134	69.9663	6.03253e-17	1.31456e-13	0.0988995	0.0411064	0.121933	676.032	261.994	306.663	0.0591971	0.120924	0.0674286	Band 3 cytoplasmic domain	SLC4A3	Anion exchange protein
Cluster-33131.0	11.2969	2.31753	76.1914	2.57455e-18	8.58996e-15	0	0	0.38984	60.9054	55.6762	70.0355	0	0	0
Cluster-72488.0	11.2616	2.28018	68.8603	1.05692e-16	2.0772e-13	0	0	0	24.0072	64.99	21.301	0	0	0
Cluster-640.1	11.2576	5.41284	78.9166	6.4788e-19	2.73384e-15	0.136914	0.113814	0	333.981	373.476	228.365	0	0.167404	0
Cluster-874.0	11.2551	2.27124	38.1155	6.66783e-10	1.9523e-07	0	0	0	19.4681	1.16533	88.6969	0	0	0
Cluster-1314.5	11.2396	6.77797	64.3296	1.05253e-15	1.58954e-12	0.344529	0	0.141589	955.188	1451.73	642.722	0.412441	0	0.234896
Cluster-1314.7	11.2338	9.37098	59.4133	1.278e-14	1.2473e-11	1.18417	0.492188	1.29775	5875.15	9251.16	6026.86	1.18133	1.52872	1.88383
Cluster-17.0	11.2276	6.75848	33.608	6.74157e-09	1.56506e-06	0.620869	0	0	2726.36	699.408	53.5258	0.495502	0	0.282201			Glycine-rich cell wall structural protein 1.8-like
Cluster-54449.0	11.2191	6.94312	53.2225	2.97825e-13	2.11528e-10	0.112885	0	0.0927839	987.683	498.276	729.174	0	0.414072	0
Cluster-31108.1	11.2174	7.99618	61.5869	4.2362e-15	4.98166e-12	0.0416484	0.0115404	0.0684642	603.844	221.938	296.864	0.132955	0.0509231	0.0567908	Band 3 cytoplasmic domain	SLC4A3	Anion exchange protein
Cluster-54515.0	11.1954	6.776	40.8074	1.67995e-10	5.93647e-08	0	0	0.749846	267.013	3663.18	191.588	0.273032	0.278865	0.310997
Cluster-1314.0	11.1367	8.86386	56.5711	5.42019e-14	4.60136e-11	0.195635	0.433671	0.187598	1299.39	2403.1	1221.35	0.624528	0.239201	0.222303
Cluster-39609.0	11.0908	2.12626	17.7016	2.58414e-05	0.00197836	0	0.270256	0.801653	0	228.311	0	0	0	0
Cluster-63665.0	11.0376	2.05727	21.342	3.84228e-06	0.000403845	0	0	0	0	1.53862	166.348	0	0	0
Cluster-20547.0	11.0204	2.04327	75.0896	4.49832e-18	1.34452e-14	0	0	0	17.9678	14.3048	17.3579	0	0	0
Cluster-0.0	10.9738	2.00246	60.994	5.72501e-15	6.57089e-12	0.275942	0	0	39.0444	105.889	30.0806	0	0	0
Cluster-27873.0	10.9323	5.11738	46.4942	9.18882e-12	4.48405e-09	0	0	0.0216514	5.66751	17.1066	127.532	0	0.0322083	0	Belongs to the TRAFAC class myosin-kinesin ATPase superfamily. Myosin family	MYO1H	Myosin-IB isoform X2		NP_476934.2	Myo61F	Myosin 61F
Cluster-14345.0	10.922	1.95885	55.2358	1.06901e-13	8.52055e-11	0.453833	0	0	18.9127	35.3082	38.4788	0	0	0
Cluster-69566.0	10.907	1.93276	59.8599	1.01856e-14	1.05003e-11	0	0	0	54.4432	41.3361	12.9493	0	0	0	7 transmembrane receptor (Secretin family)	PTH1R	Secretin receptor
Cluster-1314.3	10.8796	9.05088	57.402	3.55249e-14	3.10776e-11	0.450782	0.187362	0.555768	1943.78	2601.83	1889.54	0.359759	0.826752	0.512231
Cluster-65091.0	10.7838	1.81263	69.9615	6.04736e-17	1.31456e-13	0	0	0	6.98907	10.5992	8.00369	0	0	0	propionate transmembrane transporter activity	-	Sodium-coupled monocarboxylate transporter 2
Cluster-22177.0	10.7631	1.79394	44.006	3.27367e-11	1.39368e-08	0	0	0.0446174	21.2539	5.66415	1.62441	0	0	0
Cluster-1744.0	10.7599	4.9158	75.9012	2.98224e-18	9.72406e-15	0.109834	0	0.180553	80.8985	210.21	248.971	0	0.134294	0
Cluster-42902.0	10.7235	7.57536	55.0617	1.16806e-13	9.25857e-11	0.0666705	0.997589	0.876777	417.013	1155.62	496.06	0.159625	0.0815175	0.454552
Cluster-21.0	10.7039	8.46726	35.4253	2.65019e-09	6.71767e-07	0.123317	0.512554	0.101359	383.157	6540.98	284.41	0.442876	1.20623	0.336306
Cluster-15277.24863	10.7031	1.73899	65.7628	5.08598e-16	8.10755e-13	0	0	0.328058	33.4595	35.2079	35.4048	0	0	0
Cluster-1771.0	10.6818	8.18777	23.7516	1.09605e-06	0.000137335	0	0	0.562241	22.4075	3175.06	109.952	0.245666	0.501829	0.186551
Cluster-73954.0	10.6705	7.28542	63.787	1.38626e-15	1.98885e-12	0.814007	0.958609	0.780568	1348.46	361.275	1672.71	0.324821	0.49764	0.184994
Cluster-21.2	10.6177	7.18897	37.6874	8.30388e-10	2.38747e-07	0	0.129704	0.192369	183.662	3465.51	111.197	0.133552	0.190777	1.0638
Cluster-770.0	10.6067	5.61675	75.2836	4.07738e-18	1.27169e-14	0.226056	0	0.0929012	335.194	324.716	228.366	0	0.138198	0.154123	MFS_1 like family	-
Cluster-49301.0	10.5841	1.62097	63.4472	1.64725e-15	2.25075e-12	0	0	0.0409615	10.529	6.56846	6.60437	0	0	0
Cluster-14367.0	10.5832	1.65682	39.7716	2.85461e-10	9.35041e-08	0	0.150294	0.891626	30.1379	6.20566	5.70017	0	0	0
Cluster-35407.0	10.5727	1.62155	17.2922	3.20497e-05	0.00237139	0	0.0293989	0.0290684	0	17.3343	0	0	0	0					NP_001036571.2	CG9380
Cluster-31108.0	10.5275	8.59695	49.3863	2.10209e-12	1.20153e-09	0.190037	0.109366	0.384486	967.572	334.085	489.755	0.279996	0.0178736	0.418595	Band 3 cytoplasmic domain	SLC4A3	Anion exchange protein
Cluster-76.0	10.5016	5.46116	44.6699	2.33213e-11	1.02357e-08	0.158801	0	0	35.0896	143.678	972.304	0.190104	0	0.216538
Cluster-784.0	10.4987	6.52056	50.8679	9.87954e-13	6.0573e-10	0.0860492	0.214592	0	900.324	180.164	150.177	0.103011	0.210423	0.117335	Cation chloride symporter activity. It is involved in the biological process described with ion transport	SLC12A1	SLC12A transporter C-terminal domain-containing protein
Cluster-21797.0	10.4977	1.53446	64.7327	8.57773e-16	1.30919e-12	0	0	0	35.1549	26.3659	34.6626	0	0	0
Cluster-79614.0	10.4813	4.45738	23.7116	1.11904e-06	0.000139728	0	0.111592	0.220675	0.2602	482.698	3.73019	0	0	0.183049
Cluster-14375.0	10.4361	7.37288	61.6168	4.17236e-15	4.97548e-12	0.447026	0	0.24495	1306.92	1663.24	1008.06	0.535142	0.364383	0.609554
Cluster-78448.0	10.4263	5.50404	65.675	5.31752e-16	8.29238e-13	0	0	0.113989	158.285	100.248	74.7505	0.0553404	0.0565227	0	7 transmembrane receptor (rhodopsin family)	GPRGRP1	Neuropeptide CCHamide-1 receptor		NP_611241.2	CCHa1-R	CCHamide-1 receptor
Cluster-1095.0	10.4203	1.46262	53.0154	3.30943e-13	2.30082e-10	0	0	0.170895	48.7639	26.2624	12.4438	0	0	0
Cluster-31870.0	10.4004	1.43967	56.5074	5.59875e-14	4.72499e-11	0	0	0	56.1234	21.8529	64.424	0	0	0
Cluster-63665.1	10.3785	1.42427	21.2013	4.13481e-06	0.000430803	0	0.578369	0	0.674292	1.67167	146.114	0	0	0
Cluster-74935.0	10.3684	1.45622	57.4804	3.41357e-14	3.00455e-11	0.20031	0.333026	0.0548804	10.6124	8.43377	8.42041	0	0	0
Cluster-76081.0	10.3574	1.39861	60.5872	7.03904e-15	7.82855e-12	0	0	0	11.852	6.82987	9.45165	0	0	0
Cluster-1314.2	10.3023	5.9881	71.9928	2.15984e-17	5.25203e-14	0	0	0	897.351	1211.38	814.476	0	0.466248	0.778983
Cluster-61784.0	10.2695	5.92489	42.7734	6.14619e-11	2.47693e-08	1.34029	9.56858	65.8707	241.755	384.751	50.0501	0.0943813	0	0.21501	Insect cuticle protein	-			NP_729147.1	Cpr65Aw	Cuticular protein 65Aw
Cluster-76772.0	10.2573	5.26752	70.8689	3.81763e-17	8.83405e-14	0	0	0	222.911	253.365	719.485	0	0.233579	0.260493
Cluster-16085.0	10.2561	4.29409	68.3912	1.34074e-16	2.53099e-13	0	0	0.530577	454.191	120.975	429.114	0	0	0.440112
Cluster-1758.0	10.2064	3.39467	22.8612	1.74133e-06	0.000205788	0	0	0.435681	0.684953	302.079	1.88834	0	0	0.120465
Cluster-1975.0	10.2036	1.24679	26.0267	3.3673e-07	4.98045e-05	0	0	0	0.804145	2.70558	74.895	0	0	0
Cluster-83.0	10.19	4.37509	44.73	2.26169e-11	1.00149e-08	0	0	0	38.1877	807.003	82.1906	0	0.332264	0
Cluster-83288.6	10.1491	4.32831	49.1859	2.32822e-12	1.30479e-09	0.203193	0.16891	0.334022	887.997	352.809	29.5337	0	0.496886	0
Cluster-519.0	10.1486	1.19817	57.9738	2.65638e-14	2.36713e-11	0	0	0	20.6989	34.0967	33.9734	0	0	0
Cluster-12539.0	10.0761	1.13325	53.596	2.46258e-13	1.79969e-10	0	0	0.219358	18.1053	45.4351	27.3816	0	0	0
Cluster-1185.0	10.0512	4.20189	79.4478	4.95128e-19	2.44583e-15	0	0	0	97.0298	215.57	239.073	0	0.225857	0
Cluster-15277.2859	10.0169	1.08996	52.3432	4.66002e-13	3.10962e-10	0.293132	0.487347	0	38.0677	23.7447	32.5811	0	0	0
Cluster-4625.0	9.98746	1.05129	47.8173	4.67844e-12	2.44077e-09	0.359057	0	0	52.1967	44.3668	16.1169	0	0	0
Cluster-81541.0	9.96294	8.85835	45.3488	1.64888e-11	7.53387e-09	0.113372	1.07438	0.745472	342.719	355.605	1010.24	0.325727	0.304962	0.216428	Produces nitric oxide (NO)	NOS1	Nitric oxide synthase		NP_523541.2	Nos	Nitric oxide synthase
Cluster-54192.0	9.94831	1.02148	41.331	1.28513e-10	4.71444e-08	0.429832	0	0.235529	51.9324	27.933	6.73752	0	0	0
Cluster-63308.0	9.89598	5.80371	64.9127	7.8289e-16	1.20775e-12	0.0361818	0	0.0594778	161.125	103.325	55.9922	0.0866276	0	0.0986733	Transmembrane transporter activity. It is involved in the biological process described with	SLC26A2	Sulfate transporter		NP_649024.1	Prestin	Prestin
Cluster-524.0	9.89505	0.952961	40.9964	1.52511e-10	5.52541e-08	0	0	0	20.5023	2.59327	13.7269	0	0	0
Cluster-20842.1	9.88912	5.48721	59.1894	1.43203e-14	1.36968e-11	0	0	0	112.729	254.507	235.038	0.296478	0	0	lithium:proton antiporter activity	SLC9B2
Cluster-17134.0	9.86973	0.953785	48.0415	4.17295e-12	2.20676e-09	0.709565	0.294922	0	40.2288	42.8644	20.0959	0	0	0
Cluster-81625.0	9.85583	0.919206	51.5467	6.99145e-13	4.49801e-10	0	0	0	18.266	35.4974	16.5276	0	0	0
Cluster-76588.4	9.79596	4.38112	58.5787	1.9532e-14	1.81353e-11	2.16552	2.18589	0.254273	542.566	373.235	93.8971	0.18517	0	0.421837
Cluster-1457.0	9.7826	6.03035	54.2393	1.77502e-13	1.34032e-10	0	0	0.861151	1218.13	676.073	1772.91	0	0.854023	1.42864
Cluster-1481.0	9.78149	5.72051	58.3975	2.14161e-14	1.94465e-11	0.03923	0.195666	0	134.741	120.109	75.3208	0.0469629	0.0479662	0.106986	MFS_1 like family	-
Cluster-38141.0	9.7685	0.871485	46.188	1.07433e-11	5.17226e-09	0.380447	0.474385	0	20.6477	13.8418	17.0771	0	0	0
Cluster-1285.0	9.76007	4.73779	75.4136	3.81748e-18	1.21709e-14	0	0	0.366204	182.361	223.781	231.733	0.177788	0	0.20251
Cluster-18512.0	9.75221	0.84696	20.5963	5.6705e-06	0.000562226	0.636336	0	0	0.616702	84.7442	2.72029	0	0	0
Cluster-15277.3542	9.72405	3.72185	29.4817	5.64459e-08	1.03213e-05	0	0	0	341.043	89.5886	0.452845	0	0	0.288888
Cluster-72195.0	9.71412	0.827923	30.6727	3.05438e-08	6.02764e-06	0	0	0.342144	6.54444	4.00058	1.38407	0	0	0	Phosphotyrosine interaction domain (PTB/PID)	LDLRAP1
Cluster-65.0	9.69902	0.766149	35.9317	2.04356e-09	5.33445e-07	0	0	0	8.84049	0.761121	3.12397	0	0	0
Cluster-30701.0	9.63526	0.708801	50.0044	1.53404e-12	8.98313e-10	0	0	0	31.7704	20.0488	21.6581	0	0	0
Cluster-73954.1	9.63275	6.16218	73.5569	9.77785e-18	2.64683e-14	0.271336	0.507499	0.557548	783.129	359.101	395.758	0.487231	0.16588	0.369988			Neuropeptide-like protein 31
Cluster-17167.0	9.59729	4.61193	61.6056	4.19626e-15	4.97548e-12	0.040146	0.0667448	0	95.8676	20.3937	37.3277	0	0.0490862	0.0547422	ectonucleotide pyrophosphatase phosphodiesterase	ENPP1	Venom phosphodiesterase 2-like 2
Cluster-38334.0	9.58806	0.696089	21.549	3.44904e-06	0.000367085	0.255443	0	0.419914	0.990247	61.4915	0.546001	0	0	0
Cluster-16933.0	9.57868	6.89607	63.7308	1.42639e-15	2.02616e-12	0.0548498	0.0455953	0.112707	252.365	176.874	89.571	0.0656616	0.167661	0.112188	Solute carrier family 12	-	Solute carrier family 12 member 1	SLC12A1
Cluster-79439.2	9.55298	0.683959	38.6118	5.17062e-10	1.55519e-07	0	1.49839	0.59262	23.0592	49.124	12.7143	0	0	0
Cluster-54312.0	9.54997	0.64004	47.7647	4.80571e-12	2.49808e-09	0	0	0.1775	7.53449	9.04303	8.77031	0	0	0
Cluster-13930.0	9.46465	0.55014	41.757	1.03352e-10	3.90207e-08	0	0	0	16.0715	18.8082	4.6234	0	0	0
Cluster-48363.0	9.45241	0.575031	39.9579	2.59496e-10	8.65805e-08	0.286555	0	1.17764	16.8489	11.9345	34.3001	0	0	0
Cluster-56253.0	9.42503	0.534247	19.1137	1.23159e-05	0.00107388	0.419742	0	0	5.69508	86.4423	0	0	0	0
Cluster-15277.1132	9.42458	0.512079	47.0712	6.84549e-12	3.47037e-09	0	0	0	17.8209	31.5576	18.9745	0	0	0
Cluster-30060.0	9.40258	3.46224	84.3638	4.11619e-20	3.10813e-16	0	0.110432	0	66.9483	86.4525	81.0686	0	0	0.181145
Cluster-15277.25731	9.36805	3.50017	39.4864	3.3036e-10	1.06749e-07	0.999738	0.237445	0.234776	432.034	17.4514	42.4329	0.341944	0	0
Cluster-1657.0	9.36208	3.60694	18.5302	1.67231e-05	0.00138833	0	0	0.249949	0	599.545	9.10002	0	0.37182	0
Cluster-30176.0	9.35637	4.2961	85.9287	1.8654e-20	1.91399e-16	0.168371	0.186617	0.18452	60.8647	49.1609	65.6196	0	0	0.153058
Cluster-83346.0	9.34729	5.68225	54.9927	1.2098e-13	9.53674e-11	0	0.0850834	0.420635	59.6656	225.788	143.079	0.122528	0.125146	0.069783	glucose transmembrane transporter activity	MFSD4	Major facilitator superfamily domain-containing protein 4A (Fragment)
Cluster-2175.0	9.33941	0.458815	40.4103	2.0585e-10	7.0317e-08	0.386199	0	0.0793573	9.16994	21.4743	8.66763	0	0	0
Cluster-53327.0	9.30649	4.24791	74.0781	7.50875e-18	2.1123e-14	0.444525	0.369523	0.502383	82.0692	21.8185	61.0476	0	0	0.151536	extracellularly glycine-gated chloride channel activity	GLRA3	Glycine receptor subunit alphaZ1-like
Cluster-51521.0	9.2604	6.93646	44.2418	2.90215e-11	1.24661e-08	1.21414	2.47735	18.6887	990.338	671.932	461.708	1.05707	0.472349	0.150507
Cluster-691.0	9.21438	7.74981	50.9366	9.53958e-13	5.89928e-10	1.12933	0.312928	0.464115	2935.4	1855.69	1658.75	0.675969	1.38082	4.36313
Cluster-26271.0	9.19251	5.44153	40.9154	1.58966e-10	5.68747e-08	0	0	0.294332	72.8803	668.969	109.2	0	0.291896	0.488295
Cluster-60653.0	9.16274	0.329113	14.1437	0.000169361	0.00923177	0	0.0108497	0.0536386	0	2.4012	0	0	0	0
Cluster-15277.5395	9.15581	3.32119	59.6348	1.142e-14	1.162e-11	0	0	0	411.84	76.7175	154.827	0	0.506088	0
Cluster-70594.1	9.04051	0.18799	39.3644	3.51659e-10	1.12616e-07	0	0.125259	0.165135	2.43389	7.33247	6.97839	0	0	0
Cluster-14221.0	9.00047	0.148038	39.8801	2.70037e-10	8.9267e-08	0	0.48895	0.241727	21.6616	11.7095	13.201	0	0	0
Cluster-57838.0	8.98232	0.117468	35.4489	2.61834e-09	6.64867e-07	0	0	0.0612629	0.866827	1.84199	3.26599	0	0	0	Forms chloride channels	-	Bestrophin homolog
Cluster-57395.3	8.97678	2.26531	69.5432	7.47603e-17	1.53225e-13	0.073163	0.152047	0.270607	13.5784	6.40359	6.72449	0	0	0.0249409
Cluster-30751.0	8.95926	4.00075	76.817	1.8756e-18	6.40693e-15	0.0873951	0.217948	0.215498	84.5291	88.1914	49.5031	0.209244	0	0
Cluster-61333.0	8.94453	0.217198	37.0982	1.12326e-09	3.12918e-07	0.3723	0.088424	0.17486	2.47414	4.45427	1.25051	0	0	0	It is involved in the biological process described with transport	SLC19A2	Thiamine transporter 1	SLC19A2	NP_001285882.1	CG17036
Cluster-15277.6121	8.91681	0.0818912	19.358	1.08364e-05	0.00096745	0.181349	0.150751	0	3.16357	24.6492	0	0	0	0
Cluster-59938.0	8.89835	0.0515026	30.875	2.75187e-08	5.49108e-06	0	0.328125	0	12.624	13.5483	2.95299	0	0	0
Cluster-2091.0	8.86402	-0.00784422	27.885	1.28747e-07	2.13786e-05	0	0	0	1.24971	8.26189	22.5094	0	0	0
Cluster-19358.0	8.86397	-0.0101981	32.2294	1.37005e-08	2.93527e-06	0	0	0	7.3782	1.20604	5.42425	0	0	0
Cluster-76345.0	8.75533	-0.104892	38.9558	4.33501e-10	1.34619e-07	0	0	0	18.6738	14.2853	18.9453	0	0	0
Cluster-62321.0	8.74545	0.00387382	16.1263	5.92547e-05	0.00392847	0	0.30138	0.238394	0	9.65658	0.309976	0	0	0
Cluster-51634.0	8.73497	7.55046	50.7855	1.03031e-12	6.29009e-10	1.20546	0.960319	1.94033	424.714	570.192	519.514	0.120257	0.42989	1.57525
Cluster-44136.0	8.71896	-0.138756	35.1385	3.07063e-09	7.635e-07	0	0	0	6.13963	2.40902	3.02004	0	0	0	transporter activity. It is involved in the biological process described with transport	-
Cluster-15277.14626	8.68636	-0.0585333	39.8623	2.72507e-10	8.96703e-08	0.88345	0.881269	0.871362	16.0964	8.97565	20.3941	0	0	0
Cluster-71987.0	8.62796	6.65343	51.5916	6.83328e-13	4.41606e-10	1.85616	3.47171	10.012	325.224	193.997	75.8368	0.416633	0.189126	0.158189	Solute carrier family 13	SLC13A5
Cluster-77215.0	8.62085	2.77894	53.371	2.76149e-13	1.98094e-10	0.0654743	0.544272	1.31848	5.45705	15.7986	12.3505	0	0	0.0446397	Inward rectifier potassium channel activity. It is involved in the biological process described with potassium ion transport	irk-2	ATP-sensitive inward rectifier potassium channel 12		NP_001262861.1	Irk1	Inwardly rectifying potassium channel 1
Cluster-15277.1082	8.614	-0.220327	35.1678	3.02485e-09	7.54735e-07	0	0	0.30876	18.9312	17.0197	9.63532	0	0	0
Cluster-15277.23704	8.52734	-0.308889	35.7559	2.23656e-09	5.76009e-07	0	0	0	16.848	13.0704	17.6945	0	0	0
Cluster-4646.0	8.51444	3.41337	32.2068	1.38608e-08	2.96363e-06	0	0	0.81437	29.5977	14.7234	53.9417	0	0	0.158945	Belongs to the type-B carboxylesterase lipase family	CEL	Acetylcholinesterase
Cluster-57198.0	8.50674	5.44048	39.4815	3.31178e-10	1.06772e-07	0.150387	0	0.123608	266.716	239.456	9.96487	0.0900155	0.275816	0.410129
Cluster-18588.0	8.49597	2.63823	63.3163	1.7604e-15	2.33459e-12	0.232826	0	0.143525	17.7129	22.0563	17.1692	0.06968	0	0
Cluster-59604.0	8.47318	-0.351138	22.9868	1.6312e-06	0.000195184	0	0	0.0810197	0.573186	1.35334	9.27059	0	0	0
Cluster-77710.0	8.45047	6.04851	61.1264	5.35268e-15	6.1931e-12	0.899587	0.690282	1.08066	459.209	485.957	523.851	0.331357	0.169218	2.07588
Cluster-73989.0	8.43863	-0.351658	21.6069	3.34652e-06	0.000357499	0.0335479	0	0.0551481	0.130051	0.368474	3.22684	0	0	0	Domain first found in C1r, C1s, uEGF, and bone morphogenetic protein.	NETO2	CUB domain-containing protein (Fragment)		NP_001285211.1	Neto	Neuropilin and tolloid-like
Cluster-43940.0	8.42846	-0.346929	31.5461	1.94765e-08	4.05555e-06	0.430868	0	0.177072	10.8569	5.61979	6.44676	0	0	0
Cluster-41143.0	8.42546	-0.409719	17.4472	2.954e-05	0.00220618	0	0	0	1.2334	0.436826	33.3236	0	0	0
Cluster-11565.0	8.41667	8.3895	33.7132	6.38654e-09	1.48987e-06	3.72131	4.70514	0.848199	872.497	606.076	166.102	1.01076	1.07059	0.213205	Otopetrin	-
Cluster-76588.3	8.38135	9.99946	39.0969	4.03276e-10	1.26603e-07	3.4074	7.14619	8.01653	1754.87	1662.72	1693.91	1.90855	1.98754	4.73151	Solute carrier family 12	-	Na+/K+/2Cl-cotransporter
Cluster-15277.10245	8.30312	-0.493767	32.0918	1.47058e-08	3.12105e-06	0	0	0.340208	12.8365	10.7973	17.2521	0	0	0
Cluster-1173.0	8.28598	-0.523954	28.3773	9.9827e-08	1.70704e-05	0	0	0	6.89089	1.80778	3.94022	0	0	0
Cluster-45252.0	8.2772	9.15302	40.9289	1.57872e-10	5.66244e-08	2.75971	2.29408	1.48612	1796.8	965.914	1547.98	2.84802	2.32709	1.88154	Belongs to the ammonium transporter (TC 2.A.49) family. Rh subfamily	RHCG	Ammonium transporter AmtB-like domain-containing protein		NP_001369039.1
Cluster-1087.0	8.25905	4.72412	35.9154	2.06073e-09	5.356e-07	2.73361	2.13872	0.132167	376.507	219.666	63.5856	0.192497	0.786439	0
Cluster-15277.36573	8.23694	-0.480404	34.7887	3.67494e-09	8.99728e-07	0.187826	0.312271	0.30876	4.7328	5.41535	7.62796	0	0	0
Cluster-57681.2	8.23224	1.58817	43.2779	4.74906e-11	1.9467e-08	0.362453	0.502165	0.397216	78.9959	12.8836	16.0111	0	0.147723	0
Cluster-20614.0	8.20996	4.17499	67.8479	1.76608e-16	3.16723e-13	0.081574	0.0678106	0	78.4246	68.7658	88.0527	0.292961	0	0.111233
Cluster-1085.0	8.15182	-0.643519	22.5044	2.09659e-06	0.000241409	0	0	0	4.76954	3.37839	28.9281	0	0	0
Cluster-12898.0	8.15155	-0.638259	29.7313	4.96278e-08	9.23482e-06	0	0	0	2.71619	1.79569	3.79405	0	0	0
Cluster-32423.0	8.14982	-0.52556	21.3067	3.91356e-06	0.000411036	0.328293	0	0.359779	4.77246	0.375606	4.4442	0	0	0
Cluster-20625.0	8.14336	-0.579583	25.8191	3.74958e-07	5.47809e-05	0.831676	0	0.34179	12.0902	19.9822	4.4442	0	0	0
Cluster-76588.5	8.11824	8.21557	43.8318	3.57852e-11	1.50557e-08	1.89999	6.84414	7.201	1514.35	1602.64	1911.17	1.20044	3.48466	5.18157	Solute carrier family 12	SLC12A1	SLC12A transporter C-terminal domain-containing protein (Fragment)
Cluster-67077.0	8.08574	-0.429984	31.6252	1.86988e-08	3.90494e-06	0.541849	0.975924	0.890726	2.62565	4.58755	8.30032	0	0	0
Cluster-15952.0	8.07172	-0.565085	32.4701	1.2104e-08	2.63912e-06	0.685097	0.569505	1.12621	7.9675	7.05448	13.9115	0	0	0
Cluster-74973.0	8.04343	-0.630269	19.7434	8.85672e-06	0.000816098	0	0.235938	1.39971	17.6044	1.94838	3.03334	0	0	0
Cluster-41028.0	8.03171	8.43594	42.051	8.89221e-11	3.42945e-08	2.36522	4.48282	6.99856	1880.64	1853.37	1496.35	1.13258	2.66058	7.99839	EF-hand domain	-	Calmodulin-beta-like isoform X1		NP_569879.1	CG11638
Cluster-57621.0	8.02974	-0.706769	25.1132	5.4062e-07	7.53763e-05	0	0	0.51388	8.48288	12.8757	4.0091	0	0	0
Cluster-15277.24428	8.00976	4.57226	53.5482	2.5233e-13	1.81917e-10	0.466234	2.38057	1.29173	277.652	668.281	390.786	0.62712	1.70805	0
Cluster-25089.0	7.97942	2.15289	60.0898	9.0629e-15	9.56063e-12	0	0	0	44.1476	27.7675	60.1987	0	0.23111	0
Cluster-1678.0	7.97397	3.02575	48.6599	3.04435e-12	1.65974e-09	0	0	0	272.228	55.7946	81.3046	0.778388	0	0
Cluster-10183.0	7.96723	8.40767	43.5692	4.09228e-11	1.69687e-08	1.40558	0.542485	1.40286	952.82	719.327	1054.92	2.58407	1.53446	1.40324	Oxidoreductase activity. It is involved in the biological process described with oxidation-reduction process	-	Enoyl reductase (ER) domain-containing protein
Cluster-57395.8	7.93241	2.14437	50.3229	1.30417e-12	7.73176e-10	0.217319	0	0.214346	10.3201	7.61819	11.6128	0	0.0531429	0
Cluster-938.0	7.90802	-0.843248	27.4919	1.57756e-07	2.53167e-05	0	0	0	10.9679	8.28679	8.86964	0	0	0
Cluster-14504.0	7.90616	-0.8203	25.7109	3.96581e-07	5.7356e-05	0	0.289184	0	10.1144	10.5076	5.20507	0	0	0
Cluster-59010.1	7.90139	-0.829954	11.9841	0.000536571	0.0231384	0	0	0.365596	15.3033	0	0.475374	0	0	0
Cluster-66724.1	7.89246	-0.680522	14.6783	0.000127508	0.00734537	0	1.33396	0.0942114	1.33302	15.4222	0.490001	0	0	0
Cluster-12876.0	7.87832	-0.854177	24.0475	9.39878e-07	0.000120917	0	0.0606697	0.0124974	5.18701	2.00405	1.56	0	0	0
Cluster-60228.0	7.86317	-0.815291	13.5711	0.000229699	0.0117591	0	0.288063	0.284825	0.671679	24.9778	0	0	0	0
Cluster-1747.0	7.85363	4.32105	41.8867	9.6719e-11	3.68069e-08	0	0	0	288.894	144.788	273.545	0	1.36303	0
Cluster-15277.1305	7.8051	-0.887734	17.9147	2.31029e-05	0.00180199	0	0.08267	0.122611	5.68648	0.557759	0.42514	0	0	0
Cluster-6659.0	7.80282	-0.923703	19.1339	1.21862e-05	0.00106482	0	0	0	0.288341	5.51447	4.76956	0	0	0
Cluster-15277.24938	7.80261	3.07335	59.9645	9.65848e-15	1.00413e-11	0	0	0.0292874	149.099	93.3952	41.7167	0	0.132023	0.588942
Cluster-11220.3	7.79557	-0.818111	21.9981	2.72924e-06	0.000302364	1.15114	0	0.630772	11.1562	11.8533	3.2807	0	0	0
Cluster-21481.0	7.78848	-0.954132	17.1456	3.46212e-05	0.00252648	0	0	0	2.34974	0.83219	18.1384	0	0	0
Cluster-22347.0	7.77049	-0.821176	14.2399	0.000160925	0.00885264	0.209216	0	0.114641	0.67587	4.11713	0	0	0	0
Cluster-55821.0	7.74252	-0.958365	19.5899	9.59766e-06	0.000877049	0.153882	0	0	6.26361	0.845081	2.96025	0	0	0
Cluster-31082.0	7.73979	-0.987239	21.6524	3.26793e-06	0.000350408	0	0	0	13.2816	3.1359	4.88213	0	0	0
Cluster-59245.0	7.73908	-0.983938	23.4232	1.30001e-06	0.000159275	0	0	0	9.53907	4.87989	3.50643	0	0	0
Cluster-33033.0	7.73734	-0.874768	24.3672	7.96133e-07	0.000104315	0.244946	0.407235	0.402657	9.49552	4.37185	2.09425	0	0	0
Cluster-34348.0	7.72577	3.65098	67.6332	1.9692e-16	3.48789e-13	1.5205	0.505581	0.499897	186.85	239.651	179.4	0	0.37182	1.24399
Cluster-57166.0	7.70812	-0.96103	19.5856	9.61905e-06	0.000877885	0	0	0.177714	1.25727	4.89805	0.924307	0	0	0	mechanosensitive ion channel activity	PIEZO2	Piezo non-specific cation channel R-Ras-binding domain-containing protein
Cluster-25628.0	7.70778	-0.981494	20.7689	5.18177e-06	0.000523907	0	0.122641	0	4.86136	3.64598	0.946042	0	0	0
Cluster-15277.3020	7.68558	-0.820321	21.0154	4.55595e-06	0.00046923	1.29364	0.677486	0.236286	8.35819	1.38141	8.60259	0	0	0
Cluster-15277.226	7.67015	-0.931925	20.9996	4.59391e-06	0.000471447	0.323932	0.80783	0	3.13937	9.33952	8.30872	0	0	0
Cluster-18382.0	7.66774	-1.04084	24.8506	6.19512e-07	8.50534e-05	0	0	0	8.21649	7.93629	8.23709	0	0	0
Cluster-18698.0	7.6583	-1.05195	21.9303	2.82737e-06	0.000311551	0	0	0	2.25544	2.66265	7.46162	0	0	0
Cluster-66587.0	7.65105	-0.975241	23.4841	1.25953e-06	0.000154977	0.483271	0	0.198608	5.62032	5.30802	4.1319	0	0	0
Cluster-55099.0	7.64417	-0.960429	16.2264	5.62068e-05	0.00376116	0	0.629834	0	1.10144	3.64083	7.28773	0	0	0
Cluster-27881.0	7.63455	2.5344	26.6665	2.41782e-07	3.6824e-05	0	0	0	5.97563	167.191	7.41338	0	0	0.525478
Cluster-35457.0	7.63163	-0.847865	14.8557	0.000116055	0.00679052	0	1.23183	0	3.82968	4.52111	1.75967	0	0	0
Cluster-13405.0	7.62606	-1.00682	14.1259	0.000170972	0.0092984	0	0.107244	0.318116	4.75118	0	3.03334	0	0	0
Cluster-51806.0	7.62262	-0.853156	14.1673	0.000167254	0.00913078	0.484581	1.20846	0	0.939258	13.6387	0.517887	0	0	0
Cluster-54382.0	7.61929	-1.06444	9.38408	0.00218878	0.0685487	0.369443	0	0	21.4826	0	0	0	0	0
Cluster-4020.0	7.61816	1.7993	11.3021	0.000774207	0.030837	0	0	0.284825	0	192.686	0	0.414839	0	0
Cluster-15277.32291	7.6177	-0.874481	11.7415	0.000611212	0.0256254	0.685097	1.42376	0	0.663959	20.6932	0	0	0	0
Cluster-40986.0	7.59843	1.88978	14.4733	0.000142162	0.00798584	0.760895	0	0.938105	0	221.163	2.43958	0	0.46517	0
Cluster-15277.2842	7.59422	-0.981979	18.4986	1.70026e-05	0.00140677	0.657391	0.273237	0.270165	0.637107	14.8922	4.56674	0	0	0
Cluster-43675.0	7.56645	5.79439	49.1045	2.4268e-12	1.35475e-09	0.54934	0	0.5644	471.964	350.991	389.98	1.64406	0.839593	0.749069
Cluster-37551.0	7.55368	-1.13743	21.2425	4.04698e-06	0.00042319	0	0	0	10.7413	3.55056	7.10704	0	0	0
Cluster-20530.0	7.5242	-0.902634	14.86	0.000115791	0.00678006	0	0	3.46393	5.25131	4.95952	7.0778	0	0	0
Cluster-15277.9374	7.49673	2.532	60.1348	8.85789e-15	9.41357e-12	0	0	0	49.0545	143.128	123.632	0	0.417233	0.465309
Cluster-51484.0	7.49105	-1.17628	13.9167	0.000191088	0.0101538	0	0	0	0	0.893363	0.973583	0	0	0	helicase superfamily c-terminal domain	DDX4	RNA helicase		NP_001260458.1	vas	vasa
Cluster-15277.22924	7.48966	-1.01085	22.2898	2.34449e-06	0.000266742	0.387035	0.4826	1.59058	3.37584	13.0187	5.37729	0	0	0
Cluster-81548.0	7.48262	-1.14336	18.6108	1.60306e-05	0.00134575	0	0	0.0879006	1.14009	1.46828	0.342884	0	0	0	Xylose isomerase-like	-	Xylose isomerase
Cluster-66916.1	7.46841	-1.14995	18.4847	1.71277e-05	0.00141378	0.165975	0	0.0304671	3.32431	0.683621	2.01034	0	0	0
Cluster-15277.9664	7.46532	-1.00904	18.123	2.07081e-05	0.00164506	0.951118	0	0.586316	3.68709	7.83498	1.52474	0	0	0
Cluster-15277.32422	7.4642	1.55524	42.3858	7.49317e-11	2.9534e-08	0	0.589844	0	79.7699	53.3369	25.7834	0	0	0.483773
Cluster-14217.3	7.45712	-0.868584	21.9507	2.7974e-06	0.000308961	0.275517	0.916122	0.452912	3.3377	3.21528	0.883361	0	0	0
Cluster-79260.0	7.45206	-1.03417	20.3381	6.4895e-06	0.000627279	0.738885	0	0.809751	3.34174	6.42483	3.68513	0	0	0
Cluster-63419.0	7.44824	-1.10119	10.7509	0.00104228	0.0390126	0.345638	0.0957737	0	5.80621	0.15818	0	0	0	0
Cluster-42534.0	7.44069	-1.17942	8.56886	0.00341962	0.0953031	0	0	0.871362	0	0	19.6388	0	0	0
Cluster-63960.40	7.43671	-1.19862	12.022	0.000525752	0.0227689	0.129761	0	0	5.65907	1.06892	0	0	0	0	-	-			NP_001286529.1	CG14478
Cluster-79606.0	7.43242	-1.0169	24.7842	6.41219e-07	8.69519e-05	0.390415	0.973629	1.60447	7.56739	5.89619	7.5105	0	0	0
Cluster-59391.0	7.4219	-1.20906	18.2411	1.94636e-05	0.00156502	0	0.150751	0	1.05452	2.98778	5.81442	0	0	0
Cluster-65175.0	7.40488	-1.25103	16.229	5.61269e-05	0.00375932	0	0	0	0.251514	2.316	4.43775	0	0	0
Cluster-39261.0	7.39948	-1.11773	18.6813	1.54494e-05	0.00130282	0	0.204317	0.0505051	0.595509	1.34981	1.31341	0	0	0	Sulfotransferase activity	-
Cluster-62153.0	7.39087	-1.16545	17.8974	2.33137e-05	0.00181388	0	0.18697	0.184868	3.92362	1.0808	0.721134	0	0	0
Cluster-46337.0	7.35059	-1.1953	14.314	0.000154708	0.0085632	0	0	0.405099	0.95531	0.541336	3.58182	0	0	0
Cluster-58072.0	7.34061	-0.723318	22.122	2.55859e-06	0.000286556	0.198018	1.23456	0.651029	1.53527	2.17494	1.26977	0	0	0	DNA replication complex GINS protein	GINS2	DNA replication complex GINS protein PSF2		NP_001260022.1	Psf2	Partner of Sld Five 2
Cluster-65428.0	7.3374	-1.24421	20.6789	5.43108e-06	0.000544509	0.137124	0	0.112707	2.92366	2.44743	1.46549	0	0	0
Cluster-36263.0	7.32414	-1.31715	19.2324	1.15731e-05	0.0010224	0	0	0	0.708766	0.669382	1.69346	0	0	0
Cluster-24498.0	7.31025	-1.17486	10.5019	0.00119253	0.0432978	1.10377	0	0	6.95312	6.44048	0	0	0	0
Cluster-15277.5258	7.29709	2.02007	13.901	0.000192698	0.0102199	0.164197	0.204739	0.0674792	0.159131	52.6007	0	0.147422	0	0
Cluster-61038.1	7.29516	4.97471	24.8274	6.26996e-07	8.57526e-05	0.180252	4.86978	3.6298	8.03577	771.218	139.184	0.215783	1.32236	1.47473
Cluster-15277.8911	7.28091	-1.14768	16.5037	4.85548e-05	0.00335231	1.02596	0.243673	0.602335	7.67035	0.402452	5.95231	0	0	0
Cluster-9410.0	7.28076	-1.30945	9.02107	0.00266885	0.0792583	0	0	0	0	16.9959	0	0	0	0
Cluster-70883.0	7.2775	-1.24837	17.7298	2.54601e-05	0.00195647	0.266483	0.110761	0	3.35739	1.28053	1.7088	0	0	0
Cluster-15277.36059	7.23952	-1.12126	18.1765	2.01346e-05	0.00161199	0.399725	0	0.766608	2.06609	2.1952	1.9936	0	0	0
Cluster-62447.1	7.22211	-1.39303	18.7376	1.49997e-05	0.00126886	0	0	0	0.530598	0.751672	1.28727	0	0	0	Belongs to the sulfatase family	GNS	N-acetylglucosamine-6-sulfatase isoform X1
Cluster-69010.0	7.21164	1.4833	35.8131	2.17187e-09	5.60423e-07	0.17669	0.367196	0.508295	2.05486	8.73306	26.8145	0	0.108019	0	NADPH oxidase	NOX3
Cluster-44708.0	7.20794	5.47865	14.8975	0.000113514	0.00666628	0	0.249876	3.84719	152.984	79.0021	64.8016	0	0	1.40531	Sulfate transmembrane transporter activity. It is involved in the biological process described with sulfate transport	SLC26A11	Sulfate permease pediculus us corporis sulfate permease
Cluster-15277.1303	7.20555	-1.41052	8.4942	0.00356281	0.0978469	0	0	0.0456995	4.84962	0	0	0	0	0
Cluster-77456.0	7.19447	-1.272	14.279	0.000157612	0.00870711	0	0.0915276	0.361994	0.213415	3.93036	0.941382	0	0	0
Cluster-33927.0	7.18914	3.74653	25.7062	3.9754e-07	5.74368e-05	0	0	1.25187	69.3763	149.514	108.084	0	0	1.45379
Cluster-10482.0	7.18513	2.15616	35.719	2.27925e-09	5.84975e-07	0	0.86868	0.668044	9.45235	22.3178	48.6438	0	0	0.316652					NP_523542.1	AstC	Allatostatin C
Cluster-67324.0	7.17543	-1.42103	9.79557	0.00174933	0.0579752	0	0	0.34827	0	0.581744	19.0195	0	0	0
Cluster-31319.0	7.16415	2.73794	63.3082	1.76767e-15	2.33459e-12	0	0	0.0662623	32.346	30.1059	22.0567	0.193018	0	0.109929	Tumour protein p53-inducible protein 11	TP53I11
Cluster-48864.3	7.16311	4.7958	59.4323	1.26573e-14	1.24379e-11	0.779469	0.323977	2.05015	110.505	98.5623	132.482	0.373246	0.142958	0.850294
Cluster-549.0	7.12888	-1.44587	15.0945	0.000102258	0.00614491	0	0	0	2.00339	8.15955	1.10463	0	0	0
Cluster-45557.0	7.12624	-1.3795	14.0241	0.000180487	0.00968373	0.329908	0	0.271162	1.91837	11.7766	0.705168	0	0	0
Cluster-38363.3	7.11424	3.15089	34.1266	5.164e-09	1.23479e-06	0.555311	0.0769362	0.0760713	60.1108	52.7327	14.837	0.443182	0	0
Cluster-57681.0	7.10966	-1.48743	14.5878	0.000133776	0.00761287	0	0	0	8.63488	0.984937	3.28351	0	0	0
Cluster-15277.9373	7.10367	5.10808	59.4604	1.24783e-14	1.24323e-11	2.11768	1.8331	1.11606	481.139	511.724	315.513	2.58245	1.02574	1.25343
Cluster-317.0	7.1032	-1.49169	13.5792	0.0002287	0.0117225	0	0	0	6.77238	0.846538	0.878623	0	0	0
Cluster-82202.2	7.09458	-1.44056	8.579	0.00340063	0.094921	0	0	0.0296239	0	4.66546	0	0	0	0
Cluster-15277.1602	7.09002	-0.989488	21.8906	2.88639e-06	0.000316838	1.31157	1.27199	0.718679	2.33035	3.90153	3.03705	0	0	0
Cluster-9466.0	7.08473	-1.46082	15.4618	8.41905e-05	0.00527225	0.39913	0	0	8.50993	2.19193	5.97189	0	0	0
Cluster-42048.0	7.08037	-1.19923	14.0051	0.000182314	0.00974689	0	0.83775	0.354999	2.5115	3.16259	0.30773	0	0	0
Cluster-1526.0	7.06651	1.27278	47.4354	5.68471e-12	2.92322e-09	0	0	0	27.3333	40.6579	37.3761	0	0.344842	0
Cluster-37706.0	7.05313	-1.5007	10.7799	0.00102607	0.0385363	0	0	0.118716	0	1.1898	4.93959	0	0	0
Cluster-29103.0	7.03747	-1.42897	14.5106	0.000139376	0.00786422	0	0	0.79229	4.20388	2.97771	2.57548	0	0	0
Cluster-15277.22909	7.00998	-1.54272	14.1998	0.000164391	0.00899848	0	0	0	7.1543	8.16443	0.876608	0	0	0
Cluster-67317.0	6.99374	-1.39807	20.1787	7.05352e-06	0.000674641	0.270106	0.449066	0.444017	2.61772	4.07924	4.0414	0	0	0
Cluster-15277.34066	6.99002	-1.14351	15.705	7.40298e-05	0.00475212	3.03804	1.44311	0.476225	7.57106	1.19173	8.34905	0	0	0
Cluster-1730.3	6.98302	-1.37207	10.0678	0.00150881	0.051861	0.251028	0.501318	0	0	0.620985	5.47843	0	0	0
Cluster-26314.0	6.97806	-1.54578	17.114	3.52025e-05	0.00256109	0	0	0.363787	6.00521	6.07663	5.20323	0	0	0
Cluster-2928.0	6.97688	-1.53952	9.64757	0.00189603	0.061585	0	0	0	0.46836	9.12316	0	0	0	0
Cluster-15277.37576	6.97575	-1.55004	10.8466	0.00098977	0.0374575	0	0	0.303656	0	4.56501	10.2657	0	0	0
Cluster-64390.1	6.97404	-1.09084	19.4472	1.03422e-05	0.000931441	0.955637	0.882665	1.22184	1.64649	5.24813	1.36176	0	0	0
Cluster-3607.0	6.97319	2.30089	9.74677	0.00179638	0.0592879	0.126816	0	4.48206	0	94.368	0.813194	0	0.310113	0
Cluster-15277.26375	6.96419	-1.33159	14.0271	0.000180195	0.00967452	1.15213	0.239434	0	3.12642	3.79633	1.97011	0	0	0
Cluster-82857.0	6.96304	-1.56497	8.87557	0.00289012	0.0839529	0	0.122844	0	5.15583	0	0.315869	0	0	0
Cluster-77347.0	6.96098	-1.54984	13.7561	0.000208142	0.0108866	0	0	0.148454	2.8007	3.71964	0.386062	0	0	0
Cluster-15277.30690	6.94555	-1.5658	10.0636	0.00151225	0.051917	0	0	0	1.40889	12.6415	0	0	0	0
Cluster-85.0	6.93571	3.06693	40.2859	2.19388e-10	7.42344e-08	1.01213	1.96318	0.277301	224.3	163.51	47.5948	0.403881	1.23753	0
Cluster-73064.2	6.93454	-1.20099	13.3668	0.000256121	0.0127943	0.3023	0	0.652233	1.97756	0.41504	0.403847	0	0	0
Cluster-70.1	6.92427	3.88145	60.1973	8.58111e-15	9.25656e-12	0.112601	0.0351009	0.219807	20.1756	12.7121	32.6423	0.0336991	0.103257	0.15354	Belongs to the histidine acid phosphatase family	-	Lysosomal acid phosphatase	ACP2
Cluster-4465.0	6.91444	-1.6252	15.7436	7.25314e-05	0.00467896	0	0	0	2.18568	1.10584	2.7546	0	0	0
Cluster-23418.0	6.91211	-1.56291	14.6575	0.00012892	0.00740435	0	0	0.367424	3.46586	3.37557	1.43325	0	0	0
Cluster-6794.0	6.88809	-1.59633	15.2159	9.58939e-05	0.00585688	0.182088	0	0	2.47057	1.49998	2.72445	0	0	0
Cluster-32414.0	6.88522	-1.449	15.386	8.76332e-05	0.0054427	0.363436	0	0.597438	3.17	1.49693	1.94208	0	0	0
Cluster-60214.0	6.88281	1.79854	16.7065	4.36322e-05	0.00305658	0.181841	0	0.199281	0.352461	0.582533	32.2604	0	0	0.165303	Sarcoglycan complex subunit protein	SGCG	Delta-sarcoglycan		NP_001162639.2	Scgdelta	Sarcoglycan delta
Cluster-14110.0	6.86693	2.51501	15.6399	7.6621e-05	0.0048977	0.045522	0.151365	0	32.8233	0.062499	6.13001	0.163485	0	0	Bacterial protein of unknown function (DUF885)	-	DUF885 domain-containing protein
Cluster-63423.1	6.86284	1.88438	48.431	3.42114e-12	1.8383e-09	0	0	0.12413	32.9316	13.2701	40.2973	0.180791	0	0.205931	Beta-eliminating lyase	-	Threonine aldolase, low-specificity (Fragment)
Cluster-71682.0	6.85876	-0.966905	21.0107	4.56725e-06	0.000469878	1.08501	1.80389	1.60525	2.52369	2.08553	3.24685	0	0	0
Cluster-33098.1	6.83989	2.69612	36.3519	1.64721e-09	4.40903e-07	0.235277	0.39116	2.0305	40.2838	35.6938	164.196	0	0	1.28327
Cluster-66909.0	6.83452	-1.6775	15.971	6.43219e-05	0.00422697	0	0	0	3.30082	3.11741	3.64001	0	0	0
Cluster-15277.38370	6.82181	-1.31094	14.9678	0.000109363	0.00646222	0.204823	0.340529	0.505051	1.09177	0.140605	2.40791	0	0	0
Cluster-58033.0	6.8207	6.77489	45.3739	1.62786e-11	7.4616e-09	9.10698	3.66311	9.81945	714.431	399.502	552.684	1.2895	2.51436	4.40642
Cluster-39609.1	6.82015	6.99373	12.9275	0.000323797	0.0155108	1.42894	0.738388	1.26972	0.44914	803.589	0.66039	0.369861	0.661084	3.21234	divergent subfamily of APPLE domains	-	Putative PAN domain-containing protein 3 (Fragment)		NP_651871.2	nyo	nyobe
Cluster-77889.0	6.81619	8.82401	33.5481	6.95225e-09	1.60359e-06	5.62834	4.62971	10.2695	1386.8	972.274	1879.26	8.04301	2.45004	10.7285	Neural proliferation differentiation control-1 protein (NPDC1)	NPDC1			NP_611974.2	CG44247
Cluster-26960.0	6.81234	-1.63831	13.2665	0.000270185	0.0133897	0	0	0.731193	2.58647	3.66412	9.50749	0	0	0
Cluster-81751.0	6.80851	2.29843	49.5891	1.89565e-12	1.10556e-09	0.1931	0	0	38.9255	59.9159	50.7675	0	0	0.789919
Cluster-49504.0	6.80771	-1.64268	14.4986	0.000140265	0.00790095	0.218594	0	0	2.1185	3.60141	1.86895	0	0	0
Cluster-71625.1	6.80278	-1.41195	13.6627	0.000218755	0.0113425	0	1.29931	1.02776	6.0592	1.28757	3.34092	0	0	0
Cluster-80419.0	6.79988	6.98561	44.3119	2.80005e-11	1.21366e-08	2.27109	1.32153	6.34671	559.204	351.199	603.075	2.35626	1.75867	3.25165
Cluster-7632.0	6.78535	0.875372	14.418	0.000146398	0.00817258	0	0	0.252873	4.5321	12.3339	0	0	0	0.0839029
Cluster-38334.1	6.78303	2.78615	22.7543	1.8409e-06	0.000215778	0.0614891	0.408915	0.202159	2.26449	63.7939	1.44574	0.220829	0	0.0838452
Cluster-62016.0	6.78223	0.898819	30.2403	3.81702e-08	7.35893e-06	0	0	0.0936511	6.6991	1.92934	1.78599	0	0	0.0517888	arachidonate 5-lipoxygenase activity	ALOX5	Allene oxide synthase-lipoxygenase protein
Cluster-60020.1	6.78204	-1.06942	19.6422	9.33858e-06	0.000857195	1.56069	0.648682	2.01579	2.16076	3.06105	2.3828	0	0	0
Cluster-70328.0	6.78168	-1.42733	18.9868	1.31627e-05	0.00113556	0.160945	0.13379	0.297644	0.779897	1.10484	0.860038	0	0	0
Cluster-68716.4	6.78126	-1.58903	14.5343	0.000137634	0.00780331	0.311516	0.517912	0	2.41524	2.99385	5.32684	0	0	0
Cluster-5706.0	6.78057	-1.69891	11.9022	0.000560687	0.0239479	0	0	0.231084	4.35958	0.386	4.80756	0	0	0
Cluster-15277.37899	6.77142	-1.64467	12.9537	0.000319295	0.0153361	0.199121	0	0.163663	4.24549	1.91367	0.425614	0	0	0
Cluster-29054.0	6.75029	-1.58838	11.6118	0.000655352	0.026879	0.205687	0	0	0.531574	1.03545	0.732747	0	0	0
Cluster-44596.0	6.74904	-1.61023	12.0878	0.000507525	0.0221589	0	0.929005	0	3.61027	5.62595	3.18501	0	0	0
Cluster-15277.38215	6.74574	-1.75308	11.6653	0.000636753	0.0263269	0	0	0	6.59891	0.508063	2.53113	0	0	0
Cluster-15277.38218	6.73587	-1.67702	15.3957	8.71857e-05	0.0054243	0	0.298475	0.29512	5.33451	2.62996	3.83736	0	0	0
Cluster-15343.0	6.72454	-1.5063	15.5384	8.08478e-05	0.00510976	0.112036	0.2794	0.276259	0.434319	0.922917	2.39474	0	0	0	-	-
Cluster-15277.1152	6.70267	-1.71754	12.6022	0.000385292	0.0178536	0	0.334776	0	4.6836	6.91149	1.29122	0	0	0
Cluster-20282.0	6.69952	-1.62925	10.4904	0.00119995	0.0435066	0	0	0.654945	0.617801	0.875209	3.74707	0	0	0
Cluster-50706.1	6.6964	-1.30865	13.608	0.000225229	0.0115985	0.030936	0.411462	0.2797	0.119926	1.23173	0.661247	0	0	0
Cluster-45063.0	6.69284	-1.7724	14.6346	0.000130498	0.00746965	0	0	0	0.78502	1.39013	1.08211	0	0	0	mechanosensitive ion channel activity	-
Cluster-19473.0	6.68831	4.68348	36.9085	1.23805e-09	3.40925e-07	0.979112	0.0508695	0.905358	131.897	73.0103	38.4555	0.659313	0.074822	0.584104			Neuronal acetylcholine receptor subunit alpha-10
Cluster-31580.0	6.68598	-1.48952	16.1637	5.80971e-05	0.00386781	0.777436	0.215421	0.851999	3.01379	1.42317	3.8774	0	0	0
Cluster-41684.0	6.68202	-1.777	9.72532	0.00181746	0.0597501	0	0	0	0.795734	0.626265	0	0	0	0	Belongs to the adenylyl cyclase class-4 guanylyl cyclase family	GUCY1B3	Guanylate cyclase soluble subunit beta-1		NP_524603.2	Gycbeta100B	Guanylyl cyclase beta-subunit at 100B
Cluster-46627.0	6.68166	-1.39592	9.80676	0.00173871	0.0577167	1.45374	0	2.38975	4.57888	0	6.99148	0	0	0
Cluster-61038.0	6.68067	3.97852	15.5947	7.84722e-05	0.00499039	0	0.877172	2.75963	3.71874	368.551	116.567	0	0	3.13934
Cluster-42630.0	6.65825	2.51868	45.9296	1.22579e-11	5.74715e-09	0	0	0	107.74	127.805	65.4895	0	0	1.82638
Cluster-47490.0	6.65699	-1.75307	13.2489	0.000272738	0.0134976	0.142592	0	0	1.93469	0.978852	1.52393	0	0	0
Cluster-63779.0	6.65674	-1.75578	13.3913	0.00025279	0.0126588	0	0.369753	0	6.03509	4.88549	2.85225	0	0	0
Cluster-20554.0	6.65439	-1.40512	15.3745	8.81724e-05	0.00546909	0.257281	0.320807	0.740135	1.49606	0.353232	2.19972	0	0	0
Cluster-77656.0	6.65228	-1.72465	13.0977	0.000295661	0.0144329	0.224636	0	0.184635	4.3541	1.54206	0.960304	0	0	0
Cluster-35299.0	6.6517	-1.76546	8.87603	0.00288938	0.0839529	0	0.369753	0	10.3459	3.05343	0	0	0	0
Cluster-15277.38216	6.64811	-1.77517	14.2563	0.000159523	0.00879914	0	0	0.261512	3.49362	2.9857	3.40036	0	0	0
Cluster-41783.0	6.6442	0.852381	38.2607	6.18961e-10	1.82344e-07	1.7881	0.891845	1.17576	52.6811	17.1847	20.6389	0	0	0.487644
Cluster-30573.0	6.63892	-1.79153	10.6855	0.00107977	0.0400277	0	0	0.0400245	0.0943863	0.200569	1.24902	0	0	0
Cluster-53528.1	6.63695	8.90741	27.6529	1.45158e-07	2.38007e-05	1.33819	0.661741	8.06591	341.691	262.95	434.503	1.23229	1.49356	3.08801
Cluster-15277.20586	6.63258	-1.72764	11.6285	0.0006495	0.0267197	0	0.417806	0	1.37534	1.94838	4.04446	0	0	0
Cluster-48433.2	6.63048	3.61309	50.3586	1.28067e-12	7.62389e-10	0.196351	0.326444	0.107591	73.5798	48.7937	131.224	0.430934	0	1.07096	activity. It is involved in the biological process described with carbohydrate metabolic process	Mal-A2
Cluster-11776.0	6.62975	-1.78326	12.3526	0.000440376	0.0198555	0	0.345676	0	4.03007	1.71276	7.11072	0	0	0
Cluster-68716.0	6.62873	-1.6371	13.5217	0.000235825	0.0119908	0	0.243275	0.36081	1.41811	2.41076	0.625534	0	0	0
Cluster-50944.0	6.62716	-1.76539	10.8345	0.000996271	0.0376043	0	0	0.0393177	0.0927197	1.18216	0.204495	0	0	0	Immunoglobulin domain	-
Cluster-15277.3045	6.62473	-1.2405	18.3606	1.82798e-05	0.0014842	0.49947	0.830395	1.23159	1.61353	1.37149	2.1352	0	0	0
Cluster-83127.0	6.62357	-1.66589	13.052	0.000302953	0.0147038	0	0.743204	0.24495	4.62115	2.45496	1.91101	0	0	0
Cluster-15277.28688	6.6077	-1.82109	13.7117	0.000213121	0.0110936	0	0.0450841	0.0445772	4.88343	3.15896	1.75644	0	0	0
Cluster-57395.11	6.60399	-1.83377	9.31399	0.0022741	0.0704824	0	0	0	5.59961	3.34008	0	0	0	0
Cluster-10962.0	6.6036	2.94841	18.572	1.63606e-05	0.00136627	0	0	0.178073	9.51853	1.98301	77.7986	0	0	0.590844	-	C4orf33
Cluster-36493.0	6.60176	-1.79984	11.7657	0.000603307	0.0253924	0	0	0.29751	0.701592	4.96956	5.4158	0	0	0
Cluster-38334.2	6.60113	6.50272	20.6985	5.37567e-06	0.000540086	0.982651	0.187475	1.03276	7.0254	223.833	5.26818	0.17356	0.157571	1.14223
Cluster-1538.1	6.59852	-0.0246965	14.776	0.000121067	0.00704068	0.180982	0	0.148755	2.10478	23.3569	0	0	0	0.123392
Cluster-82410.124	6.59254	-1.67915	14.7918	0.000120058	0.00698766	0.107717	0.447713	0.177072	2.92302	2.07045	1.38145	0	0	0
Cluster-15277.3037	6.58947	-1.47823	12.8589	0.000335882	0.0159883	0.377237	1.88153	0.930188	6.58075	0.517924	4.03166	0	0	0
Cluster-14027.0	6.58925	-1.80725	11.5005	0.000695793	0.0281911	0	0.2413	0	5.6264	1.59413	1.24091	0	0	0
Cluster-61179.1	6.58841	-1.28135	10.6079	0.00112603	0.0412962	0.666255	0.105494	0.0521539	1.10691	0.740496	0	0	0	0
Cluster-40997.0	6.58608	6.33997	40.5076	1.95849e-10	6.73818e-08	6.6154	2.66874	5.27748	592.855	277.953	348.514	2.91155	0.4758	3.97968
Cluster-15165.0	6.58153	1.63177	42.7878	6.101e-11	2.46565e-08	0.0919333	0.114633	0	8.64238	7.9518	5.01086	0.0550275	0	0.0626791	Leucine Rich repeat	FBXL16	F-box/LRR-repeat protein 16		NP_729732.1	CG32085
Cluster-47750.0	6.58146	3.3822	59.5362	1.20063e-14	1.21305e-11	0.691723	0.718766	0.710685	148.824	84.2854	44.356	0.207018	0.634323	0.707413
Cluster-10861.0	6.57454	-1.83069	12.2538	0.000464312	0.0206748	0	0	0.160098	3.20913	0.802275	1.66536	0	0	0
Cluster-1003.0	6.56732	2.14716	39.3934	3.46473e-10	1.11204e-07	0	0.147461	0.947722	24.2404	25.5725	72.9898	0	0.216895	0.483773
Cluster-27712.0	6.56513	-1.80032	12.2642	0.00046174	0.0205859	0	0	0.638999	3.01379	2.66844	5.8161	0	0	0
Cluster-29726.0	6.55509	-1.87403	8.8339	0.00295687	0.0853845	0	0	0	4.38213	1.4109	0	0	0	0
Cluster-1108.0	6.53871	-1.58079	13.8387	0.000199186	0.0105088	0.179169	0.422241	0.589057	0.694562	3.68982	0.765934	0	0	0
Cluster-2718.0	6.53716	-1.44008	13.865	0.000196426	0.010388	0.596034	0.495469	0.367424	0.866466	3.0687	0.318501	0	0	0
Cluster-15277.10505	6.53598	-1.74306	14.5927	0.000133429	0.00760462	0.174619	0.290314	0.574101	1.35385	4.31536	4.47892	0	0	0
Cluster-52880.0	6.53597	-1.79111	11.5109	0.000691893	0.0280785	0.255443	0.212344	0	0.990247	1.05213	5.46001	0	0	0
Cluster-9911.0	6.5351	1.45196	14.014	0.000181456	0.00972395	0	0	0.46072	1.08648	118.131	1.19812	0	0	0.764332
Cluster-49647.45	6.53497	-1.45846	11.5808	0.000666378	0.02723	0.344529	0.715996	0.566357	0	3.90239	1.10463	0	0	0
Cluster-32046.0	6.53365	-1.45927	10.8767	0.000973832	0.0369811	1.17638	1.9558	0.322302	0	8.07553	3.35264	0	0	0
Cluster-26267.0	6.52989	-1.72865	13.9266	0.000190094	0.010116	0.165259	0.137376	0.271663	0.96096	0.680673	3.17912	0	0	0
Cluster-32035.0	6.52841	-1.23188	12.0219	0.000525781	0.0227689	0.667203	0.924383	2.37638	2.58647	0	3.803	0	0	0
Cluster-79591.0	6.52792	-1.71433	12.8366	0.000339905	0.016137	0.266881	0	0.219358	1.55188	1.64885	0.570449	0	0	0
Cluster-27794.0	6.52659	-1.6282	11.8265	0.00058395	0.0247573	0.414873	0	0.170499	1.40725	0.427197	1.10847	0	0	0	-	-			NP_001188798.2	CG42784
Cluster-78045.0	6.5251	-1.503	15.4062	8.67052e-05	0.00540378	0.525913	0.437179	0.576352	1.35916	0.722047	2.99765	0	0	0
Cluster-27274.0	6.52496	-1.85045	11.7296	0.000615128	0.0257219	0	0.327402	0	6.10725	1.62222	3.36741	0	0	0
Cluster-15269.0	6.5232	-1.60001	9.50992	0.00204364	0.0651987	0.399725	0	0.438062	1.03304	2.74399	0	0	0	0
Cluster-12669.0	6.52139	-1.90078	10.3973	0.00126202	0.0453217	0	0	0	6.52817	1.26111	0.654454	0	0	0
Cluster-15277.15312	6.52057	-1.39159	14.9501	0.000110394	0.00651505	1.60368	1.94466	0.988586	6.73357	2.7522	1.71391	0	0	0
Cluster-15277.14165	6.51817	-1.58594	13.5073	0.000237641	0.0120602	0.412005	1.02747	1.35456	2.79505	7.91923	0.880648	0	0	0
Cluster-15277.6120	6.50571	-1.51567	14.9712	0.000109166	0.00645588	0.627405	1.04309	1.03137	1.82414	5.59903	1.34106	0	0	0
Cluster-34298.5	6.50127	-1.72018	11.6015	0.000658992	0.0269897	0.341241	0.283666	0.84143	1.32285	0.468504	8.0233	0	0	0
Cluster-60424.0	6.49819	-1.81933	9.69157	0.00185116	0.0606078	0	0	0.308328	1.45421	0.171676	1.87091	0	0	0
Cluster-51726.0	6.49511	-1.772	11.5429	0.000680091	0.0277114	0	0.326683	0.161505	1.52346	3.50709	0.420001	0	0	0
Cluster-26687.0	6.49043	-1.91738	12.6148	0.000382696	0.0177801	0	0	0	0.493311	0.199671	0.310859	0	0	0	Runt domain	Runx3	Segmentation protein Runt		NP_001285501.1	run	runt
Cluster-79297.0	6.48705	-1.61064	8.55525	0.00344527	0.0957553	1.21916	0	1.33609	0.787696	10.601	0	0	0	0
Cluster-82029.0	6.47053	-1.81525	9.24225	0.00236494	0.072437	0	0.0797429	0.157693	0	0.658519	2.05043	0	0	0
Cluster-6223.5	6.46769	-1.62521	11.2831	0.000782158	0.0311277	0.222013	0.166265	1.08666	0.38768	0.549208	4.7027	0	0	0	Belongs to the TRAFAC class myosin-kinesin ATPase superfamily. Myosin family	MYH7
Cluster-66036.0	6.46693	3.65186	29.212	6.48775e-08	1.16914e-05	0	0.0215047	0.403997	12.987	24.1163	14.2109	0.123875	0	0.211651	HCO3- transporter family	SLC4A11	Bicarbonate transporter-like transmembrane domain-containing protein	SLC4A11
Cluster-15277.17912	6.46211	-1.41957	16.2196	5.64074e-05	0.00376931	0.505114	1.25967	1.24551	2.44764	2.77397	1.6195	0	0	0
Cluster-65924.0	6.45851	-1.58122	10.2865	0.00134005	0.0474235	1.17949	0.392192	0	1.37171	4.53423	0.504223	0	0	0
Cluster-80888.0	6.45321	-1.85625	12.5385	0.000398651	0.0183021	0	0.203618	0.201328	3.79821	1.68148	1.04713	0	0	0
Cluster-53528.0	6.43769	5.7451	37.3643	9.79999e-10	2.77317e-07	2.46635	0.384416	7.85528	462.663	303.061	533.104	2.02985	1.31932	5.35988
Cluster-7744.0	6.42888	-1.93888	10.8985	0.000962445	0.0366165	0	0	0	0.16333	1.38829	0.720454	0	0	0
Cluster-63960.41	6.42016	-1.90242	10.6852	0.00107995	0.0400277	0	0.214799	0	3.00508	3.19287	0.552314	0	0	0
Cluster-15277.8933	6.41913	-1.69653	15.057	0.000104315	0.00622802	0.876521	0.728631	0.72044	3.68248	2.40682	5.6206	0	0	0
Cluster-19295.0	6.41855	-1.72024	9.06543	0.00260488	0.0779556	0	0	0.468483	0.946957	1.00613	0.174044	0	0	0	catalytic activity. It is involved in the biological process described with metabolic process	-	BtpA family membrane complex biogenesis protein		NP_648100.2	CG8607
Cluster-58208.0	6.41744	1.54647	23.9448	9.91399e-07	0.000126544	0.415838	0.172838	0.68358	7.95939	37.1812	0.44442	0	0.12711	0.141757	-	-
Cluster-15277.18115	6.41688	-1.45864	13.839	0.000199163	0.0105088	1.35874	0.753369	0.893433	4.21382	2.23857	0.580853	0	0	0
Cluster-72906.0	6.41618	-1.9519	8.61392	0.00333604	0.0936269	0	0	0	1.053	0.958969	0	0	0	0	WIF domain	RYK	Tyrosine-protein kinase RYK
Cluster-52710.7	6.41509	-1.85114	8.71487	0.00315625	0.089757	0	0.299679	0.59262	7.68639	1.48486	0	0	0	0
Cluster-15277.32584	6.40696	-1.90194	12.7975	0.000347081	0.0164101	0	0.141833	0.0701192	0.992136	1.17126	2.37052	0	0	0
Cluster-59991.0	6.40504	7.09182	9.13016	0.0025143	0.075878	0	0.0519723	1.87566	0.424144	688.998	7.88457	0.112268	0.343998	4.85939
Cluster-19141.0	6.39216	-1.81785	11.0312	0.000895902	0.0345708	0.180982	0.150446	0.148755	0.350796	3.97564	0.386843	0	0	0
Cluster-21590.0	6.39201	-1.54337	11.483	0.000702373	0.0283856	0.160224	1.06553	0.131693	0.621122	2.85972	0.684948	0	0	0
Cluster-15277.4084	6.3918	-1.70947	13.5842	0.000228096	0.0116999	0.294096	0.244475	1.20863	1.14009	2.82643	3.77172	0	0	0
Cluster-15277.36285	6.38579	-1.92	11.7373	0.000612594	0.0256622	0.297027	0	0	2.87862	2.8546	1.90466	0	0	0
Cluster-83636.1	6.38186	-1.92884	11.0947	0.000865762	0.0336521	0.283826	0	0	3.85096	1.55871	1.82	0	0	0
Cluster-52557.1	6.37994	-1.87288	14.0417	0.000178803	0.00962219	0.099339	0.165156	0.1633	2.31058	1.09109	1.69867	0	0	0
Cluster-62219.0	6.37885	-1.98986	10.2011	0.00140357	0.0490905	0	0	0	4.41824	1.39091	0.541361	0	0	0
Cluster-53241.0	6.37775	-1.63474	12.9616	0.000317939	0.0152941	0.49259	0.10237	0.303656	1.90957	0.676298	0.526448	0	0	0
Cluster-31512.0	6.37761	-1.84742	13.0668	0.000300579	0.0146083	0.332361	0.276284	0.273178	5.1537	1.82525	1.42082	0	0	0
Cluster-63423.0	6.36169	2.83458	36.253	1.73289e-09	4.59548e-07	0	0.0622449	0.492361	35.0505	10.7944	36.8917	0.179277	0	0.408412	Beta-eliminating lyase	-	Low-specificity L-threonine aldolase	LTAE	NP_651161.1	CG10184
Cluster-81448.0	6.35966	2.38538	49.5531	1.93079e-12	1.11697e-09	0.0526842	0.175181	0.216514	21.1383	12.5135	8.22059	0	0.128833	0.143678	activity. It is involved in the biological process described with regulation of transcription, DNA-templated	NPAS3			NP_001261207.1	trh	trachealess
Cluster-22761.0	6.35504	-1.61472	13.0734	0.000299527	0.014567	0.231021	1.15225	0.379767	0.895572	2.53743	2.469	0	0	0
Cluster-55397.0	6.35481	-1.79727	10.3928	0.00126508	0.0453975	0.354782	0.884766	0	0.687671	3.89676	4.55001	0	0	0
Cluster-25064.0	6.35245	-1.90881	11.9476	0.000547193	0.0235116	0.260656	0	0.214242	1.01046	1.78933	3.90001	0	0	0
Cluster-15277.16597	6.35228	-1.75219	11.3749	0.000744413	0.0298826	0	0.371602	1.22475	1.73293	4.50076	1.274	0	0	0
Cluster-82410.42	6.35199	-1.7786	11.7617	0.00060462	0.025428	0	0.219234	1.08385	1.53357	2.89671	2.25487	0	0	0
Cluster-62627.0	6.35144	-1.78554	12.5931	0.000387181	0.0179159	0.154413	0.25672	0.253834	0.448946	0.742	2.80545	0	0	0
Cluster-15277.10819	6.35072	-1.63806	12.3253	0.000446856	0.0200783	1.25923	0.209353	0.365354	3.51468	1.03731	1.73336	0	0	0
Cluster-50451.6	6.34787	-1.78995	8.49714	0.00355705	0.0977594	0.368681	0	0	1.25057	0.253089	0.788043	0	0	0
Cluster-36869.0	6.34735	-1.62451	10.9095	0.000956703	0.0364658	0.739905	0	0.202717	1.19513	0.846538	1.05435	0	0	0
Cluster-29642.0	6.34367	-2.01736	10.7323	0.00105281	0.039304	0	0	0	1.68714	0.341441	1.06315	0	0	0
Cluster-65629.0	6.34333	-1.75883	9.88725	0.00166428	0.0558141	0.941107	0	0.193381	3.64828	0.646042	1.50869	0	0	0
Cluster-62739.0	6.34208	-1.31969	15.3768	8.80626e-05	0.00546464	0.629614	0.261692	0.862499	1.22037	0.720352	0.672889	0	0	0
Cluster-32990.0	6.34172	-2.0104	10.291	0.00133681	0.0473322	0	0	0	1.09506	0.484787	0.150948	0	0	0
Cluster-15277.5811	6.33975	-1.74655	10.21	0.00139679	0.0489631	0.230426	0.574642	0.378788	4.01969	1.5818	0	0	0	0
Cluster-7265.0	6.3397	-1.75813	10.3223	0.0013143	0.0467431	0.302044	0.502165	0.744779	5.26905	2.07345	0	0	0	0
Cluster-27057.1	6.33514	-1.98968	9.51239	0.00204089	0.0651401	0	0	0.276259	1.95443	0.461459	6.10659	0	0	0
Cluster-15277.35671	6.33182	-1.39694	15.284	9.24976e-05	0.00567602	0.95667	0.867553	0.500383	1.6301	1.21435	1.48716	0	0	0	transposition, RNA-mediated	-
Cluster-874.1	6.32859	0.557479	18.4994	1.69957e-05	0.00140677	0.12164	0	0	4.00814	0.501012	22.533	0.145617	0	0
Cluster-16017.0	6.31619	-1.85965	10.2826	0.0013429	0.0475012	0.213123	0.0885821	0	0.206547	0.877817	1.5944	0	0	0
Cluster-17025.0	6.31426	-0.176839	31.2264	2.29621e-08	4.66622e-06	0.17989	0.149538	0.591428	5.40451	6.05096	10.1895	0.107675	0	0
Cluster-82599.0	6.30791	-1.54245	14.9948	0.000107806	0.0063901	0.458488	0.571695	1.50738	2.22171	1.88843	1.47	0	0	0
Cluster-15277.32457	6.30389	-1.90935	8.69446	0.00319179	0.0905166	0.328695	0.273237	0	3.18554	4.73843	0	0	0	0
Cluster-46907.0	6.30119	-1.82444	8.60719	0.00334839	0.0938843	0.397356	0.247735	0.1633	4.23605	0	0.424668	0	0	0
Cluster-73394.0	6.29471	1.46489	39.1774	3.87001e-10	1.21874e-07	0	0.193543	0	26.6258	35.4819	36.8267	0	0.569349	0
Cluster-15277.2845	6.29108	0.429841	17.0844	3.57557e-05	0.00259739	0	0	1.05886	1.99762	5.65985	44.0578	0	0	0.351328
Cluster-74483.0	6.28379	-1.41613	10.6337	0.00111043	0.0407867	0.585623	0	1.44403	1.76572	0.893363	0.41725	0	0	0
Cluster-63158.0	6.27899	-1.61632	9.58042	0.00196663	0.0633193	0.315919	1.83831	0.519328	0	1.73495	6.0774	0	0	0
Cluster-14470.0	6.27701	-2.00239	9.46017	0.00209981	0.0664822	0	0.26734	0	0.623357	1.76616	5.4993	0	0	0
Cluster-69883.1	6.27675	-1.86601	10.0684	0.00150831	0.0518561	0.139914	0.232615	0.115	0.271194	0.192094	2.99062	0	0	0	transposition, RNA-mediated	-
Cluster-55768.0	6.27581	-1.71741	9.65112	0.00189236	0.0615077	0	0.659161	0.73322	0.768484	0.272169	3.81354	0	0	0
Cluster-30910.0	6.27381	-1.49058	9.59532	0.00195074	0.0629347	0.234659	0.975333	1.73586	0	5.15477	0.501576	0	0	0
Cluster-29830.18	6.27361	-2.01723	10.5542	0.00115926	0.0423313	0	0	0.0646874	0.305094	0.432211	1.17756	0	0	0
Cluster-64141.0	6.27345	-2.05626	10.6773	0.00108459	0.0401557	0	0	0	0.456636	0.646893	1.76246	0	0	0
Cluster-22407.0	6.27289	-1.91664	11.1133	0.000857118	0.0333885	0	0.525232	0.259664	1.22469	1.73495	4.72687	0	0	0
Cluster-73982.0	6.26875	-1.95308	11.9151	0.000556799	0.0238399	0.159367	0	0.130989	1.5445	1.53162	0.681285	0	0	0
Cluster-15277.10444	6.26722	-1.9821	8.79031	0.00302835	0.0869645	0	0.589254	0	5.77644	0.584514	3.64001	0	0	0
Cluster-10049.0	6.25575	-1.78004	14.3242	0.000153876	0.00852372	0.459666	0.38211	0.377814	1.33645	2.36661	1.71941	0	0	0
Cluster-70177.0	6.25062	-1.26004	16.0901	6.03976e-05	0.00399501	2.213	2.94338	3.27408	3.0026	3.64598	3.78417	0	0	0
Cluster-26149.0	6.23337	-1.91391	9.65944	0.00188381	0.0613395	0.868011	0.360779	0	1.68246	1.19173	7.42138	0	0	0
Cluster-60101.0	6.23301	-1.38144	13.1583	0.000286256	0.0140502	1.19207	3.63344	0.979798	3.08077	4.36437	1.69867	0	0	0
Cluster-26030.0	6.23204	-1.69348	11.3126	0.000769829	0.0306959	0	0.328367	0.757576	0.765655	1.44622	0.844332	0	0	0
Cluster-15277.25083	6.23147	-1.56293	9.5219	0.00203035	0.0649046	1.51534	1.57458	0.622753	0.734293	8.06184	0	0	0	0
Cluster-35520.0	6.23072	-2.02217	10.9722	0.000924896	0.0354891	0	0.0396164	0	0.277121	0.4253	0.407464	0	0	0	FORKHEAD	FOXB1	Fork head domain-containing protein FD4
Cluster-15277.3620	6.23027	-1.61108	10.0449	0.00152772	0.0523354	1.08589	0	2.67759	2.10478	5.46651	0.773686	0	0	0
Cluster-59010.11	6.22971	0.486439	10.7942	0.00101821	0.0382714	0	0.291453	0.144088	33.9791	0.240682	0	0.20986	0	0
Cluster-9718.0	6.22546	-1.63341	14.6342	0.000130526	0.00746965	0.323151	0.358171	0.265608	0.835148	0.739446	0.920966	0	0	0
Cluster-15277.7688	6.22269	-1.93268	12.8801	0.000332091	0.0158393	0.298017	0.247735	0.24495	3.46586	2.0458	1.274	0	0	0
Cluster-59164.0	6.21715	1.83215	40.7248	1.75252e-10	6.14747e-08	0	0.485754	1.08066	25.2011	27.879	25.605	0	0.178619	0.398402
Cluster-15277.29665	6.20656	-1.46188	13.135	0.00028983	0.0141917	0.654983	0.0907453	0.807526	0.846365	0.824315	0.816669	0	0	0
Cluster-42170.0	6.19713	-1.5642	11.0815	0.000871948	0.0338467	2.96605	0.704458	0.696539	0.821295	6.98093	1.81138	0	0	0
Cluster-42753.0	6.19127	0.458358	15.1706	9.82205e-05	0.00596181	0.28473	0	0.234028	1.10378	55.9012	1.2172	0.340855	0	0
Cluster-3016.0	6.18345	3.23509	11.7685	0.000602406	0.0253748	0.346196	0.46765	0	20.2986	42.54	0.0924978	0.414437	0	0	Glucose dehydrogenase acceptor -like	-	Glucose dehydrogenase [FAD, quinone]
Cluster-12246.0	6.18268	-0.637418	11.2379	0.000801419	0.0316571	0.339944	6.07562	0.419115	1.31782	0.700084	1.81654	0	0	0
Cluster-15277.33583	6.18247	-1.85016	13.2334	0.000275002	0.0136002	0.315919	0.262616	1.03866	2.44937	1.95182	2.70107	0	0	0
Cluster-56747.0	6.1818	-1.98994	11.7163	0.00061954	0.0258536	0	0.0682256	0.0449724	0.530273	0.338045	0.350858	0	0	0
Cluster-8322.0	6.18179	-1.99906	8.4845	0.00358185	0.0981632	0	0.255397	0.252525	2.38204	4.42905	0	0	0	0
Cluster-5344.0	6.17425	3.43811	31.3322	2.17448e-08	4.45673e-06	0.106689	0.177376	0.526145	42.0481	5.61497	10.1859	0.255438	0.130447	0
Cluster-15683.0	6.17239	-1.45569	13.1244	0.000291474	0.0142527	1.13892	0.473378	1.09213	2.57548	0.781834	0.811467	0	0	0
Cluster-15277.37040	6.1497	-1.9849	10.7093	0.00106596	0.0396318	0	0.307109	0.607313	1.43217	5.07223	1.57934	0	0	0
Cluster-63793.0	6.14835	0.455412	28.4563	9.58393e-08	1.65159e-05	0	0.12026	0.535084	4.62676	4.17105	5.1022	0.0865926	0	0
Cluster-29396.0	6.14833	-2.13258	9.36358	0.00221339	0.0690933	0	0	0	0.280864	0.795773	2.16808	0	0	0
Cluster-15277.24224	6.14578	-1.64344	12.1398	0.000493571	0.0217242	0.307234	1.78778	0.757576	1.19102	2.31998	3.28351	0	0	0
Cluster-52038.0	6.14491	-1.66829	12.2706	0.000460151	0.0205406	0.0513528	0.0853766	0.379876	0.398146	0.49353	0.21953	0	0	0
Cluster-15277.3589	6.13981	-1.63309	11.9483	0.000546968	0.023509	0.406387	0.202692	0.167011	0.315078	0.278973	1.21609	0	0	0
Cluster-1538.0	6.13852	-0.441955	11.9315	0.000551938	0.0236588	0	0	0.167774	1.18694	19.6173	0	0	0	0.139168	-	-
Cluster-56954.0	6.13784	-2.14807	9.05583	0.00261859	0.078268	0	0	0	3.75364	0.443134	2.75957	0	0	0
Cluster-65237.0	6.13462	-2.13927	9.34261	0.00223886	0.0696199	0	0	0	1.32429	0.536018	0.208625	0	0	0	ATP binding. It is involved in the biological process described with protein phosphorylation	RYK
Cluster-57497.0	6.12965	3.12953	54.4542	1.59116e-13	1.22183e-10	0.212869	0.176953	0.209957	19.2273	14.7298	23.7511	0	0.208219	0.232211
Cluster-16421.1	6.12449	1.14883	20.6347	5.55806e-06	0.00055325	0	0.250237	1.11341	1.36145	10.539	21.1261	0	0	0.27365
Cluster-66585.0	6.11416	1.59763	22.6841	1.90936e-06	0.000223074	0	0.176115	0.11609	19.0267	0.969574	11.9249	0	0	0.288888
Cluster-1035.0	6.11405	-1.78024	10.0831	0.00149634	0.0515907	0.859665	0	2.47305	4.58227	1.7704	2.75626	0	0	0
Cluster-64690.3	6.10873	-1.60002	13.5376	0.000233835	0.0119081	0.495594	0.576766	1.22203	1.15273	2.17735	0.847452	0	0	0
Cluster-72735.0	6.10311	-2.07357	8.8071	0.0030006	0.0863404	0	0	0.419914	0.495123	1.75354	3.27601	0	0	0
Cluster-15277.28118	6.09892	-1.87005	9.48594	0.00207053	0.0658079	1.36496	0	0.280477	1.98427	3.74803	1.45878	0	0	0
Cluster-15277.1377	6.09318	-1.92892	12.5049	0.000405894	0.0185279	0.202274	0.168146	0.498766	1.96033	1.38855	0.864708	0	0	0
Cluster-49184.0	6.09237	2.4811	38.8073	4.67772e-10	1.44324e-07	0.235742	0.244958	0.387527	24.1034	11.2472	14.2349	0.352763	0	0	Motif C-terminal to PAS motifs (likely to contribute to PAS structural domain)	NPAS3
Cluster-68716.3	6.09128	-1.9126	9.26543	0.0023352	0.071833	0	0.743204	0.183712	2.5994	1.53435	0.477751	0	0	0
Cluster-63686.3	6.08781	-2.17407	8.48267	0.00358546	0.0982077	0	0	0	6.50866	1.15256	0.897185	0	0	0
Cluster-65832.0	6.08514	-1.80451	8.60903	0.00334501	0.0938231	1.23035	1.02276	0.337087	7.1543	1.12613	0	0	0	0
Cluster-47943.0	6.08133	4.00779	47.3768	5.8571e-12	2.99043e-09	0.542319	0.772829	0.509427	105.793	61.8527	23.101	0.741965	0.378908	0.316926
Cluster-38317.0	6.08112	-1.53288	11.2638	0.000790335	0.0313661	1.42668	0.790642	0.781754	3.68709	0.652915	0.508246	0	0	0
Cluster-59405.1	6.0811	7.73218	28.1557	1.11937e-07	1.88712e-05	5.30902	1.38404	7.4621	1164.25	507.727	391.064	6.8068	1.49799	9.46673	Alpha-carbonic anhydrase	CA14	Carbonic anhydrase
Cluster-31527.0	6.07591	3.03502	32.2283	1.37077e-08	2.93527e-06	1.56668	1.21552	2.40371	26.9252	11.0416	228.606	0.750199	0.255409	1.13935
Cluster-15277.32546	6.07084	0.31177	22.9354	1.67536e-06	0.000198975	0	0	0	2.32608	21.0072	32.7051	0.359156	0	0
Cluster-24090.0	6.05266	-1.78383	10.4939	0.0011977	0.0434469	0	0.358689	0.283725	0.501814	0.710896	0.55338	0	0	0
Cluster-48124.0	6.05225	-1.60378	12.4395	0.000420344	0.0190903	0.642278	0.533911	0.211164	0.995938	1.05817	0.549139	0	0	0	It is involved in the biological process described with protein phosphorylation	STK17B
Cluster-15277.27113	6.05132	-1.80558	11.5288	0.000685265	0.0278985	1.68689	0.701136	0.346627	3.26968	3.474	1.80283	0	0	0
Cluster-21641.1	6.05069	-2.07555	10.8516	0.000987112	0.0373766	0.224636	0	0.184635	1.74164	1.85047	0.960304	0	0	0
Cluster-41570.0	6.04706	-2.18399	9.35981	0.00221795	0.0691906	0	0	0	1.22903	1.04466	0.271064	0	0	0
Cluster-15277.4438	6.04471	-2.19459	9.98519	0.00157805	0.0535733	0	0	0	2.35453	1.00066	1.55788	0	0	0
Cluster-11692.0	6.04308	-2.19574	9.53715	0.00201354	0.0644967	0	0	0	2.11333	0.748463	0.776831	0	0	0
Cluster-15277.35914	6.04272	-1.26367	12.0584	0.000515603	0.0224297	0.302044	3.01299	3.22738	2.3418	1.24407	2.58244	0	0	0
Cluster-15277.16104	6.03875	-1.80742	12.7861	0.000349195	0.0164917	0.640897	0.799144	0.79016	3.10561	1.31987	2.05484	0	0	0
Cluster-46817.1	6.03769	5.97339	27.973	1.23018e-07	2.05223e-05	1.02529	0.340919	1.65479	234.52	33.0928	90.1312	2.03077	0.22793	0.610063	AAA domain	unc-132	TRPL translocation defect protein 14
Cluster-12850.0	6.03083	3.20231	25.0055	5.71672e-07	7.92437e-05	0	0	0.396501	31.947	13.2462	31.3918	0	0.131073	0.584705
Cluster-15277.12571	6.02403	-1.55038	12.0897	0.000507002	0.0221495	1.65565	1.72038	2.04125	0.802283	5.68278	1.76945	0	0	0
Cluster-54460.0	6.0113	-2.00209	9.13536	0.00250717	0.0757105	0.303068	0.251933	0.498203	0	2.91266	3.23899	0	0	0
Cluster-72357.1	6.00812	-1.95558	9.23657	0.00237228	0.0725691	0	0.377261	0.24868	0.586441	2.07695	0.323351	0	0	0
Cluster-15277.7499	6.00756	-2.10474	9.67949	0.00186337	0.0608867	0.307234	0.127698	0	1.48877	3.58542	0.985054	0	0	0
Cluster-67085.0	6.00752	-1.66	11.8926	0.000563579	0.02405	0.327491	0.18149	0.717801	0.846365	1.04913	0.233334	0	0	0
Cluster-15277.26227	6.00645	3.29141	25.3952	4.67079e-07	6.64795e-05	0.279391	0.139351	1.47372	106.548	46.1264	57.1809	0	0	2.20678
Cluster-66692.0	6.00567	-1.93451	11.1153	0.000856166	0.0333695	0.669701	0.556707	0.275224	2.59615	3.21811	0.715732	0	0	0
Cluster-15277.35788	6.00253	-2.05337	9.63337	0.00191074	0.0619316	0	0.235564	0.116458	1.09853	1.36171	0.302853	0	0	0
Cluster-15277.37898	6.00247	-2.13022	9.28803	0.00230656	0.0712115	0	0	0.27471	0.971737	0.917742	1.42879	0	0	0
Cluster-32171.0	6.00219	-1.91614	9.45396	0.00210694	0.0665815	0	0.854257	0.422327	1.99188	2.46907	0.549139	0	0	0
Cluster-81335.0	6.00173	-1.8411	10.0993	0.00148328	0.0512782	0.394434	0	0.54033	0.764529	0.722047	1.12412	0	0	0
Cluster-2181.0	6.00163	-1.87787	10.2023	0.00140263	0.0490694	0	0.651933	1.93381	2.28017	2.15347	3.35264	0	0	0
Cluster-3389.0	6.00151	-1.887	10.3192	0.00131654	0.0467779	0	0.347291	0.257541	0.607336	0.573589	0.892993	0	0	0
Cluster-54095.0	5.99839	-1.69991	13.0138	0.00030921	0.0149367	0.288404	0.359615	0.829668	0.838515	0.791923	1.23291	0	0	0
Cluster-31453.0	5.99534	-2.21991	8.88264	0.00287896	0.0837132	0	0	0	3.5366	1.67004	0.650002	0	0	0
Cluster-72010.0	5.99473	4.03253	40.2981	2.18017e-10	7.39449e-08	0.757671	0.0699815	0.484364	95.3765	91.0786	27.1715	0.70546	0.617599	0.344381
Cluster-15277.22988	5.99373	-1.74987	11.1292	0.000849773	0.0331541	0.377237	1.41115	1.55031	4.38717	2.0717	0.806331	0	0	0
Cluster-15277.80	5.99221	-2.11978	8.7561	0.00308569	0.0882049	0.270925	0	0.222682	3.67592	0.371964	1.15818	0	0	0
Cluster-15277.28705	5.98798	-2.14027	8.66657	0.003241	0.0916224	0	0.109295	0.216132	2.20949	2.70768	0.140515	0	0	0
Cluster-15277.34010	5.98377	-1.58189	9.52325	0.00202885	0.0648752	0.266351	0.184509	0.766228	0	0.365684	1.42329	0	0	0
Cluster-15277.31352	5.98116	-1.58241	12.2271	0.00047101	0.0209211	0.800643	1.10926	1.5355	0.517293	1.64885	3.13747	0	0	0
Cluster-15277.16699	5.97556	-1.91171	8.71299	0.00315951	0.089814	0.364919	0.606697	1.19975	2.47562	0	4.68001	0	0	0
Cluster-12281.0	5.97348	5.26024	51.0625	8.94717e-13	5.67983e-10	1.67217	1.15836	1.0079	141.962	104.611	83.2788	0.867437	0.749666	1.21607	Hedgehog receptor activity	daf-6
Cluster-52926.0	5.96686	-1.66407	11.1537	0.000838638	0.0328649	0.174279	0.144874	0.716227	0.168902	0.9571	0.558773	0	0	0
Cluster-40183.1	5.96646	-1.84062	11.0391	0.000892125	0.034469	0.854189	0.236689	0.936113	0.551889	3.12734	1.8258	0	0	0
Cluster-16369.0	5.96322	-1.40331	10.0739	0.00150383	0.0517643	1.98001	0.253221	0.250374	0.295218	1.67289	0.976664	0	0	0
Cluster-46155.1	5.95854	-2.22834	9.34504	0.00223589	0.0695537	0	0	0	0.210947	0.597677	0.232624	0	0	0	Sequence-specific DNA binding. It is involved in the biological process described with regulation of transcription, DNA-templated	-	Homeobox protein unc-4 homolog (Fragment)
Cluster-80354.0	5.95836	-1.58734	11.7531	0.000607406	0.0255105	0.111408	0.324139	0.27471	0.107971	0.382393	0.595329	0	0	0	Broad-Complex, Tramtrack and Bric a brac	mod(mdg4)
Cluster-15277.6591	5.9558	-1.8718	10.0373	0.00153399	0.0524999	0	1.03945	1.02776	1.21184	2.14594	2.67273	0	0	0
Cluster-1203.0	5.95472	-2.22949	8.89598	0.002858	0.0832725	0	0	0	1.34684	2.544	0.495079	0	0	0
Cluster-61668.0	5.95426	-1.96813	9.63419	0.00190988	0.0619316	0.230129	0.0478252	0.283725	0.223029	0.315954	1.72163	0	0	0
Cluster-15277.4435	5.95407	-1.94684	12.5388	0.000398599	0.0183021	0.279391	0.464502	0.688921	1.62462	1.91794	1.79157	0	0	0
Cluster-52294.0	5.9535	-2.0437	10.5829	0.00114139	0.0417633	0	0.669553	0.662026	2.3418	2.7646	2.58244	0	0	0
Cluster-9330.0	5.94793	-2.07941	8.61407	0.00333575	0.0936269	0.571279	0.118723	0	2.76826	1.96083	0.610545	0	0	0
Cluster-64711.3	5.94642	-1.75105	12.5925	0.000387302	0.0179159	0.410743	0.455255	0.337603	0.79614	0.657914	1.1706	0	0	0
Cluster-15277.23304	5.94587	-2.04378	9.00329	0.00269494	0.0797525	0.795419	0	0.261512	3.08351	0.873651	2.04022	0	0	0
Cluster-30857.0	5.94498	-1.81275	10.6513	0.00109995	0.0405524	1.1733	0.195067	0.385747	2.27419	1.12761	1.00315	0	0	0
Cluster-22495.0	5.9431	-1.54176	10.7631	0.00103543	0.0388269	2.51452	0.696754	0.45928	2.16616	0.767175	2.38876	0	0	0
Cluster-61327.0	5.93937	-2.04502	11.1399	0.000844918	0.0330388	0.30936	0.257164	0.508546	2.99815	0.849467	1.98374	0	0	0
Cluster-21744.0	5.9392	-2.03208	10.4549	0.00122325	0.0441283	0.271748	0.451796	0.223358	3.16036	0.746189	1.16171	0	0	0
Cluster-12970.0	5.93821	1.07511	12.0748	0.000511075	0.0222597	5.79312	3.27665	2.84711	0.11576	0.983952	0	0	0	0	Immunoglobulin	-	Lachesin		NP_723828.1	DIP-kappa	Dpr-interacting protein kappa
Cluster-64995.0	5.9358	1.96601	32.2758	1.33766e-08	2.88157e-06	0.809096	0.336291	0.166255	66.2591	11.3861	40.6413	0.726437	0	0.275817
Cluster-25159.0	5.9279	1.06916	29.8302	4.71592e-08	8.83275e-06	0.208404	0	0.685174	30.7	12.8757	20.9364	0.498967	0	0
Cluster-52361.0	5.92713	1.06507	17.0003	3.73731e-05	0.00269036	0.0497663	0	0	5.73946	0.239142	1.59561	0.0595761	0	0	Inorganic anion exchanger activity. It is involved in the biological process described with anion transport	SLC4A7	Anion exchange protein
Cluster-15277.32355	5.92102	-1.98721	9.88168	0.00166932	0.0559701	0.80304	0.222516	0.110007	2.59421	1.47004	0.858236	0	0	0
Cluster-81214.0	5.91925	-1.67613	10.1099	0.00147478	0.0510967	1.70739	0.258057	1.53094	1.80514	0.426208	3.64949	0	0	0
Cluster-66185.0	5.91787	-1.86906	11.0301	0.000896422	0.0345815	0.180616	0.150142	0.296909	0.350087	1.11589	0.193031	0	0	0
Cluster-38148.0	5.91195	-1.62929	12.8877	0.000330755	0.0158019	1.6109	1.33911	1.98608	1.5612	3.31751	2.58244	0	0	0
Cluster-77710.1	5.9113	5.32156	13.3415	0.000259601	0.0129456	0.0906746	0.150751	6.3349	190.575	437.337	527.625	0.217096	0	12.8588
Cluster-15277.28129	5.91062	-2.13997	9.05079	0.00262581	0.0784209	0.16109	0	0.132405	0.31224	1.99051	0.688651	0	0	0
Cluster-19574.58	5.91008	-1.52632	12.9968	0.000312025	0.0150423	0.461217	0.648829	1.04978	0.825206	1.16903	0.606668	0	0	0
Cluster-75522.0	5.90706	-1.15851	12.626	0.000380422	0.0177032	2.37359	4.60392	2.92639	3.06714	3.2588	0.845577	0	0	0
Cluster-79475.0	5.90659	-2.10947	10.0215	0.00154727	0.0528102	0.393855	0	0.647444	1.52681	3.24444	2.52556	0	0	0
Cluster-66398.0	5.90632	2.39835	48.6142	3.11602e-12	1.68065e-09	1.10037	1.37207	0.904429	69.8505	69.3054	82.3202	0.329318	0	1.87555
Cluster-66963.92	5.90356	-1.94817	9.07114	0.00259675	0.0778259	0.35338	0	1.84003	1.36991	2.18327	3.02135	0	0	0
Cluster-27759.0	5.89791	-2.11476	9.79612	0.00174881	0.0579713	0	0.205589	0.101639	0.719059	0.509328	1.05726	0	0	0
Cluster-15277.7617	5.89323	-1.79617	9.01468	0.00267819	0.0794207	0.759817	0.526348	0.936776	1.96366	0	2.70681	0	0	0
Cluster-75883.0	5.8893	-1.64562	12.4831	0.00041065	0.0187033	0.532173	0.331787	0.765467	1.03151	0.547982	0.853127	0	0	0
Cluster-3903.0	5.87575	-2.17722	8.81977	0.00297984	0.0858464	0.378835	0	0.311377	1.10144	1.04024	4.85849	0	0	0
Cluster-15277.22086	5.87549	3.82395	12.6118	0.00038332	0.0177861	2.00161	0.431687	0	431.869	35.7252	2.13918	3.19488	0	1.21304
Cluster-15277.13270	5.86475	-1.73621	11.6282	0.000649606	0.0267197	1.07717	1.09391	1.4756	0.695956	3.45075	2.30242	0	0	0
Cluster-15277.11037	5.86436	-1.85267	11.227	0.000806154	0.0318267	1.12696	0.312271	1.5438	2.91249	1.41831	2.40883	0	0	0
Cluster-27526.0	5.85618	-2.12595	9.01919	0.0026716	0.0793236	0	0.527095	0.260585	0.614515	3.04694	2.03298	0	0	0
Cluster-67824.0	5.85264	-2.04938	8.69268	0.0031949	0.0905867	0.378835	0.944751	0	1.46859	3.64083	1.6195	0	0	0
Cluster-8223.0	5.85216	0.200363	21.7671	3.07829e-06	0.00033281	0.260277	0	0.855719	2.52246	5.71752	12.5175	0.155791	0	0
Cluster-10617.0	5.84903	-2.10063	9.43315	0.00213098	0.0671345	0.167112	0	0.412065	0.647825	0.917742	1.42879	0	0	0
Cluster-78861.15	5.84894	-2.12105	9.58148	0.0019655	0.0632969	0.370976	0	0.762291	1.43812	2.03731	3.17179	0	0	0
Cluster-15277.3604	5.84705	-1.7938	12.0282	0.000524019	0.0227063	0.784256	1.30387	1.45036	1.52012	2.15347	3.35264	0	0	0
Cluster-15277.28158	5.84648	-2.01593	9.30795	0.00228161	0.0706694	0.525913	0	0.288176	1.01937	0.96273	1.12412	0	0	0
Cluster-23934.2	5.845	-1.82349	11.403	0.000733245	0.0295334	0.250903	0.278093	0.137483	0.648431	0.516713	0.297645	0	0	0
Cluster-15277.8926	5.84456	-1.545	12.2463	0.000466172	0.0207392	0.562296	1.63598	2.07976	1.63484	1.544	1.80283	0	0	0
Cluster-15277.10291	5.8439	-2.30388	9.15585	0.00247924	0.0750568	0	0	0	1.88362	1.33422	1.03859	0	0	0
Cluster-15277.5319	5.84305	-1.84797	10.9283	0.000947053	0.0361873	0.679887	0.282587	1.95587	2.63564	1.86689	1.45324	0	0	0
Cluster-69710.0	5.843	-1.74831	11.0204	0.000901153	0.0346988	0.0692526	0.172704	0.512288	0.536927	0.380319	0.29605	0	0	0
Cluster-6858.0	5.84131	-1.934	8.94974	0.00277508	0.0814856	0	0.657702	1.08385	2.55595	1.44835	0.563718	0	0	0
Cluster-60266.0	5.8407	-1.91818	10.6624	0.00109338	0.0403879	0.711447	0.394273	0.38984	2.29832	1.30237	0.506898	0	0	0
Cluster-52443.59	5.84034	-2.13504	8.73655	0.00311894	0.0889216	0	0.275261	0.362888	1.71154	0.303082	1.88741	0	0	0
Cluster-15277.25258	5.83825	-1.94091	8.56907	0.00341923	0.0953031	0	0.913775	1.50584	3.55109	0.503066	2.3496	0	0	0
Cluster-8732.0	5.83252	-1.62508	9.88015	0.00167071	0.0559905	1.2864	0.178226	1.40978	2.07786	0.29436	1.37482	0	0	0
Cluster-27367.0	5.82523	2.44145	31.7339	1.7681e-08	3.71403e-06	0.429832	0.133991	0.662424	18.1729	23.9373	1.37813	0.06432	0.131388	0.219791	-	-
Cluster-38363.1	5.81834	4.31025	37.0249	1.16629e-09	3.224e-07	2.28407	0.271242	1.87735	49.0945	205.737	259.102	1.75777	0.59844	2.66958
Cluster-15277.26829	5.81738	-1.74618	10.8819	0.000971075	0.0368921	0.262185	0.871793	1.72399	2.03276	0.840518	1.68124	0	0	0
Cluster-15277.3780	5.81672	-1.77605	11.0753	0.000874873	0.0339236	0.70676	0.587513	2.37156	2.73981	1.13287	2.26601	0	0	0
Cluster-1745.0	5.81444	0.0974303	17.5329	2.82374e-05	0.00212438	0	0	0.275741	16.9066	7.36949	0.717075	0.200804	0	0
Cluster-15277.32958	5.81363	-1.35954	10.9238	0.000949354	0.0362229	2.83417	1.0709	1.05886	0.499404	2.82993	1.10144	0	0	0
Cluster-70107.3	5.80981	-2.03499	8.65653	0.00325891	0.0919114	0	0.135915	0.503321	0.474776	0.36404	1.30891	0	0	0
Cluster-17594.0	5.8091	-2.03635	10.0953	0.00148651	0.0513776	0.647863	0.269277	0.532499	0.627874	3.55791	1.38479	0	0	0
Cluster-51996.17	5.80728	-1.80821	8.48248	0.00358583	0.0982077	0.567052	0.471377	0.621437	0	2.85461	0.404018	0	0	0
Cluster-62444.0	5.80562	-1.76603	8.83606	0.00295336	0.0853232	0.307234	1.27698	1.51515	0	3.37452	1.97011	0	0	0
Cluster-48274.0	5.80236	3.20428	39.1986	3.82806e-10	1.20971e-07	1.02294	0	0.840788	135.488	72.8904	81.3751	0.489833	1.50089	0.557945
Cluster-15277.8277	5.80058	-1.99693	8.49555	0.00356015	0.0977928	1.16111	0	0.357881	1.4066	1.12984	2.48182	0	0	0
Cluster-15277.33522	5.79682	-1.69365	10.2724	0.00135037	0.0476946	0.863818	1.25662	0.1775	0.837165	1.48246	1.38479	0	0	0
Cluster-37899.0	5.79587	-2.06385	9.34061	0.0022413	0.0696766	0	0.426312	0.281013	0.662689	1.1735	1.09618	0	0	0
Cluster-15277.2559	5.79535	-2.02232	8.88407	0.00287669	0.0837011	0	0.779584	0.770821	1.81776	2.78973	0.668184	0	0	0
Cluster-15277.27606	5.79083	-1.93247	8.58591	0.00338773	0.0947236	0	0.975333	0.578621	0.909675	0.644347	2.50788	0	0	0
Cluster-15277.35395	5.78727	-1.72946	8.88297	0.00287843	0.0837132	0.343206	0.285299	1.41046	1.66308	1.178	0	0	0	0
Cluster-71967.1	5.78495	-2.11555	11.0171	0.000902747	0.0347463	0.226917	0.18863	0.37302	1.75932	1.0904	0.970053	0	0	0
Cluster-15277.37943	5.78312	-1.77115	10.3771	0.00127589	0.0457056	0.916036	0.456888	0.376459	1.77554	0.880365	0.391599	0	0	0
Cluster-31520.0	5.7823	-1.99023	9.50549	0.00204859	0.0653275	0.390415	0.162272	1.92537	3.02695	1.07204	2.5035	0	0	0
Cluster-3338.0	5.77704	-1.92289	10.2388	0.00137514	0.0483909	0.784256	0.217311	0.859472	2.53353	0.717825	1.11755	0	0	0
Cluster-15277.246	5.77517	-1.64951	10.736	0.00105071	0.039246	1.59652	0.53086	2.09957	3.09452	0.876772	1.365	0	0	0
Cluster-15277.21684	5.76435	-2.1209	10.6399	0.00110671	0.040695	0.141389	0.281517	0.139176	0.656413	0.929909	1.26676	0	0	0
Cluster-74346.0	5.76045	-1.95773	8.74958	0.00309673	0.0884149	0.356196	0.0493495	0.390358	0.345205	0.163012	1.52271	0	0	0
Cluster-33098.2	5.75537	2.36926	14.5339	0.000137662	0.00780331	0.224073	0	2.11799	11.5094	1.99965	167.632	0	0.821917	0.916623
Cluster-55477.0	5.75274	-1.88288	9.32325	0.00226264	0.070238	0.202274	0.840728	0.498766	0.392066	2.49939	0.432354	0	0	0
Cluster-15277.24150	5.7467	-1.90663	10.8587	0.000983349	0.0372636	0.408243	1.01809	1.76162	1.58259	3.36296	1.74521	0	0	0
Cluster-31483.1	5.74457	0.166254	11.7167	0.000619431	0.0258536	2.66881	0	0.548395	1.29323	47.3267	1.42612	0.39936	0	0
Cluster-10665.0	5.74423	5.11397	17.7731	2.48878e-05	0.00192022	0.140408	1.34226	6.46275	83.7209	56.9161	39.6907	0	0.214595	2.01031	Forms chloride channels	-	Bestrophin-2 isoform X2
Cluster-39191.0	5.74267	-2.15462	8.64791	0.00327436	0.0922746	0	0.136118	0.403763	0.317387	1.34888	1.05	0	0	0
Cluster-43354.0	5.73745	-2.23346	8.77325	0.0030568	0.0876235	0.408243	0	0.335547	2.37388	3.36296	0.872605	0	0	0
Cluster-11698.0	5.73662	-2.11564	8.47546	0.00359969	0.0984005	0	0.138917	0.54942	0.971737	1.37661	0.357197	0	0	0
Cluster-15277.9223	5.7352	-1.93187	10.188	0.00141356	0.0493675	0.880839	1.6475	0.361994	2.56098	2.72102	1.88276	0	0	0
Cluster-15277.1440	5.73399	-2.36638	8.52901	0.0034953	0.0967195	0	0	0	1.60457	1.70483	3.5389	0	0	0
Cluster-15277.34794	5.73268	-0.0248392	27.5184	1.55609e-07	2.50001e-05	0.729838	0	0.449907	21.9269	14.2789	13.26	0	0	0.497596
Cluster-15277.21538	5.72663	-1.73723	9.53335	0.00201771	0.0645871	2.45426	0.874357	0.288176	2.71832	1.44409	1.49883	0	0	0
Cluster-32077.0	5.71699	1.75443	36.7892	1.31615e-09	3.61044e-07	2.28711	0.86419	0.512685	41.1067	29.117	31.5538	0	0.254221	0.850541
Cluster-15277.18619	5.69353	-1.80707	10.4713	0.00121243	0.0438165	0.509431	0.317608	0.418717	0.493713	1.22398	0.272223	0	0	0
Cluster-82911.0	5.68159	-1.75911	8.72392	0.00314061	0.0893665	0.212996	0.0885293	0.306369	0	0.292431	0.56909	0	0	0	dipeptidyl-peptidase activity	prss16	TSSP protease (Fragment)		NP_648067.2	CG9953
Cluster-37466.11	5.68073	-1.9044	9.09152	0.00256797	0.0770922	1.32562	0.28593	0.360012	2.45457	0.619046	0.936227	0	0	0
Cluster-50331.0	5.67579	-2.39279	8.57896	0.00340069	0.094921	0	0	0	0.511944	0.725247	0.846826	0	0	0
Cluster-5827.0	5.67286	-1.926	8.52373	0.00350545	0.0969061	0	1.00887	0.498766	1.1762	1.11084	0.864708	0	0	0
Cluster-2981.0	5.67036	-2.00414	9.6794	0.00186346	0.0608867	0.132649	0.44107	0.218056	1.02845	0.728475	0.283532	0	0	0
Cluster-15277.37546	5.66141	-2.02169	10.2636	0.0013568	0.0478394	0.436123	1.08762	1.07539	3.38133	1.49693	1.8644	0	0	0
Cluster-45872.0	5.65722	-1.9276	8.82212	0.002976	0.0858046	1.29841	1.07934	0.304916	3.59529	0.509328	1.5859	0	0	0
Cluster-15277.20450	5.65157	-1.6832	9.77069	0.00177316	0.0586024	1.08151	0.299679	3.80314	1.63161	1.65066	2.3117	0	0	0
Cluster-62732.0	5.65052	-1.3287	10.4031	0.00125804	0.0452016	0.543046	0.205192	0.324616	0.382757	0.0677791	0.316566	0	0	0	vacuolar protein sorting-associated protein 8 homolog	VPS8	Vacuolar protein sorting-associated protein 8-like protein (Fragment)		NP_648048.1	Vps8	Vacuolar protein sorting 8
Cluster-53528.2	5.64073	4.23588	38.3706	5.85072e-10	1.73788e-07	0.359345	0.358458	3.89872	117.502	123.965	180.654	1.2045	1.58173	1.56799
Cluster-55375.1	5.63995	-1.88692	10.3159	0.00131892	0.0468376	0.350334	0.524203	0.28795	0.407429	0.577185	1.19812	0	0	0
Cluster-29495.0	5.62234	5.31005	44.6692	2.33296e-11	1.02357e-08	1.51856	2.76137	5.53867	245.499	172.851	157.729	1.2498	1.62464	3.7531
Cluster-3040.0	5.62019	-2.10448	9.96759	0.0015932	0.0539468	0.337378	0.280454	1.10921	1.30787	2.316	1.44227	0	0	0
Cluster-15277.34051	5.61731	-2.25742	8.85852	0.00291724	0.0845522	0	0.327402	0.647444	1.52681	2.7037	1.6837	0	0	0
Cluster-30885.0	5.60854	-2.18176	8.76591	0.00306913	0.087819	0.387035	0.643467	0.318116	0.750187	1.06275	4.13637	0	0	0
Cluster-30532.2	5.6074	-2.08872	9.05339	0.00262208	0.0783561	0.53536	0.222516	0.660044	0.518842	0.735018	2.86079	0	0	0
Cluster-25059.2	5.60639	3.12297	40.5979	1.87007e-10	6.52792e-08	0.319774	0.156365	0.896723	7.92999	8.12208	7.80002	0.0225181	0.0229991	0.256493					NP_001137648.1	CG42319
Cluster-15277.15423	5.60393	-1.84337	9.41317	0.00215433	0.0677658	1.53558	0.850997	0.84143	2.97641	1.63976	0.364696	0	0	0
Cluster-6423.1	5.60139	-1.81326	9.77239	0.00177152	0.0585755	0.891822	0.926688	0.366508	0.864305	0.61221	1.90624	0	0	0
Cluster-59537.0	5.59473	-1.84649	10.5925	0.00113545	0.0415885	0.978888	1.08497	1.07277	1.89737	0.895971	2.09234	0	0	0
Cluster-15277.32990	5.58454	5.07741	42.7958	6.07618e-11	2.46255e-08	0.527686	1.62928	1.79685	184.909	118.97	87.0909	1.53413	0.645198	2.467
Cluster-15277.32009	5.57079	-1.93178	9.23322	0.00237664	0.0726148	1.13788	0.67564	0.801653	0.630157	3.34767	0.694911	0	0	0
Cluster-69641.1	5.5707	-2.29229	9.63131	0.00191288	0.061978	0.0269131	0.0447444	0.0442413	0.260827	0.18475	0.345154	0	0	0	to TIGR01784	-	Rpn family recombination-promoting nuclease/putative transposase
Cluster-48780.0	5.57043	0.866855	31.5992	1.8951e-08	3.95187e-06	0.371489	0.720558	0.305339	8.64066	9.1806	14.0282	0	0.302812	0
Cluster-15277.33215	5.56236	-2.11856	9.10764	0.00254545	0.0765442	0.23593	0.884766	0.583213	0.687671	2.92257	1.51667	0	0	0
Cluster-15277.2972	5.55853	-2.219	8.92931	0.0028063	0.0822172	0.306182	0.127261	0.629151	1.18694	2.52222	0.654454	0	0	0
Cluster-24159.0	5.55306	2.214	46.369	9.79552e-12	4.73183e-09	0.951118	0.263547	0.912046	47.6249	26.3342	35.9161	0.189767	0.581463	0.432308
Cluster-55425.0	5.54651	-2.2289	8.82111	0.00297766	0.0858282	0.0762192	0.0316796	0.156617	0.147735	0.313934	0.651664	0	0	0
Cluster-31287.0	5.54373	-2.24918	8.63996	0.00328869	0.0925873	0.634079	0.131774	0.130292	1.22903	1.30583	2.03298	0	0	0
Cluster-15277.2270	5.54103	-1.89094	10.3058	0.00132614	0.0470609	1.26816	0.790642	0.781754	1.22903	1.30583	2.03298	0	0	0
Cluster-66805.0	5.53904	-2.01599	9.8224	0.00172399	0.0573608	0.054682	0.181824	0.134835	0.317969	0.225226	0.233762	0	0	0
Cluster-15277.648	5.5329	-2.01738	8.70882	0.00316674	0.0899306	1.15735	0.481038	0.237815	1.68246	0.595864	1.85534	0	0	0
Cluster-15277.15372	5.52383	-2.07703	8.46831	0.00361388	0.098664	0.130328	0.758371	0.642725	0.252614	1.78933	1.67143	0	0	0
Cluster-9970.0	5.52103	5.86688	11.7405	0.000611547	0.0256319	2.14987	0.493004	3.19897	0.143693	339.241	3.56531	0.976213	1.4956	1.21304
Cluster-53500.0	5.50233	0.716104	22.7902	1.80683e-06	0.000212304	0.368681	0.612952	0.454546	2.50114	10.3766	31.1277	0.441354	0	0
Cluster-15277.21478	5.50187	-1.85533	9.81271	0.0017331	0.057557	1.10377	0.917535	1.81444	2.13942	0.674356	2.35927	0	0	0
Cluster-29243.0	5.50038	1.86328	32.9316	9.54567e-09	2.12987e-06	0.285639	0.118723	0.58694	44.2922	17.2553	15.5689	0.683888	0	0.194746
Cluster-26874.2	5.50028	-2.07963	8.70989	0.00316488	0.0898956	0.205058	0.511379	0.50563	0.397461	1.97073	0.438304	0	0	0
Cluster-47985.0	5.49781	2.51678	25.3987	4.66233e-07	6.6425e-05	0.980081	0	0.26852	10.5538	71.0922	14.897	0.39109	0.266297	0.445472	Sulfotransferase activity	WSCD1
Cluster-16965.0	5.48425	-2.02072	8.98305	0.00272495	0.0804746	0.977105	0.304592	0.401557	0.473479	1.34151	1.5664	0	0	0
Cluster-52443.3	5.48422	-2.22021	8.95975	0.00275993	0.0812504	0.214916	0.714619	0.706585	0.83314	2.36054	2.75626	0	0	0
Cluster-82410.112	5.48421	-2.22958	8.95556	0.00276627	0.0813599	0.377237	0.627176	0.310063	0.731195	2.0717	2.41899	0	0	0
Cluster-23856.19	5.48143	-1.9863	9.0997	0.00255652	0.0768101	0.0450631	0.224759	0.481504	0.349381	0.494952	0.385283	0	0	0
Cluster-34903.0	5.47901	-2.14574	9.39799	0.00217224	0.0681348	0.332361	0.552568	0.819534	1.93264	1.82525	0.710411	0	0	0
Cluster-15277.9893	5.47834	-1.64745	9.04267	0.0026375	0.0787019	0.568253	3.46409	1.40119	2.20288	2.08047	0.809748	0	0	0
Cluster-35443.0	5.47753	-2.03502	8.59633	0.00336841	0.094295	0.737362	0.306476	0.151515	1.07192	1.01235	0.394022	0	0	0
Cluster-36585.0	5.47498	-2.12815	8.62496	0.00331587	0.0932062	0.390415	0.432454	0.160447	0.378369	0.670022	1.669	0	0	0
Cluster-15277.18507	5.47024	-1.84867	8.92181	0.00281785	0.0824713	0.312605	0.346482	1.77032	0.403947	1.52648	0.890911	0	0	0
Cluster-16954.4	5.4678	-1.95016	8.9679	0.00274764	0.0810046	0.0896198	0.535321	0.264651	0.624105	0.368391	0.458825	0	0	0
Cluster-15277.27774	5.46761	-2.1687	8.9686	0.0027466	0.0809972	0.809096	0.672583	0.332511	1.56826	1.11084	2.8838	0	0	0
Cluster-15277.37632	5.46409	-1.93155	9.47105	0.0020874	0.0661389	0.0655738	0.101233	0.180324	0.217887	0.218642	0.0600693	0	0	0
Cluster-11691.0	5.46007	1.51634	26.443	2.71426e-07	4.08189e-05	0	0.113988	0.338121	40.3996	9.60146	7.62057	0	0.335322	0.37396
Cluster-22717.0	5.45927	-1.94768	9.01536	0.0026772	0.0794207	0.32452	0.539531	0.533466	0.629013	0.222773	1.3873	0	0	0
Cluster-67764.0	5.45897	-2.14067	8.62249	0.00332037	0.0932961	0.17669	0.440635	0.290454	1.02743	0.242585	1.13301	0	0	0	Polo-like kinase 4 (Drosophila)	PLK4
Cluster-15277.12711	5.45796	-2.11402	8.76442	0.00307163	0.0878732	0.323932	0.538553	1.065	1.88362	0.444739	2.07718	0	0	0
Cluster-15277.8194	5.45793	-1.92162	8.76824	0.00306521	0.0877314	0.229244	0.952825	0.942114	1.33302	0.314738	1.47	0	0	0
Cluster-66618.0	5.45491	-1.94868	9.16904	0.00246144	0.0746124	0.565855	0.940764	0.930188	1.64519	0.388443	1.81425	0	0	0
Cluster-46817.0	5.45298	2.61485	32.3594	1.28138e-08	2.77701e-06	0.303411	0	0.221674	37.0829	8.65531	16.3574	0.201788	0.0824397	0.551633	AAA domain	unc-132	TRPL translocation defect protein 14		NP_001097366.1	Ttd14	TRPL translocation defect 14
Cluster-62037.0	5.4485	-1.56148	9.18521	0.00243979	0.0741439	1.60801	1.60404	2.37901	3.11678	0.44154	0.687412	0	0	0
Cluster-52619.0	5.42837	3.79167	50.9585	9.434e-13	5.88473e-10	0.541381	0.514328	1.71634	52.0179	55.003	57.1979	0.277755	0.661942	1.16005	GTP binding. It is involved in the biological process described with protein transport	-	Ras-related protein Rab-8A		NP_733043.1	RabX4	RabX4
Cluster-59919.0	5.42596	1.82108	19.5529	9.78523e-06	0.000892484	0.130709	0.181093	1.18177	2.11127	0.47855	19.6502	0.0521581	0.0532724	0.178232	5'-nucleotidase activity	NT5DC1	5'-nucleotidase domain-containing protein 1		NP_001261248.1	Nt5a	5' nucleotidase A
Cluster-64016.0	5.41972	-2.11805	8.51309	0.00352601	0.0972459	0.415838	0.230451	0.11393	0.268672	0.951535	0.59256	0	0	0
Cluster-15277.8488	5.41917	-2.21054	8.99182	0.00271191	0.080172	0.429832	0.714619	0.706585	1.66628	2.95067	0.918752	0	0	0
Cluster-15277.18620	5.41889	-1.6241	8.94185	0.00278711	0.081755	0.700911	2.97799	1.02418	1.20762	2.13847	0.665855	0	0	0
Cluster-80528.0	5.41879	-2.11683	8.92291	0.00281615	0.0824385	0.66226	0.275261	1.08866	1.28365	2.27311	0.70778	0	0	0
Cluster-61001.0	5.41767	-2.31745	8.7149	0.0031562	0.089757	0.140133	0.11649	0.11518	0.543239	0.961975	0.299531	0	0	0
Cluster-15277.28582	5.41393	1.24479	37.6436	8.49237e-10	2.43192e-07	0.687732	0.952825	1.41317	36.8803	20.9301	19.2742	0	0.56059	0.36417
Cluster-15277.4314	5.40993	-2.19571	8.95	0.00277469	0.0814856	0.329503	0.182605	0.541658	0.425782	1.05557	1.4086	0	0	0
Cluster-38055.4	5.40407	-1.99666	9.21627	0.00239874	0.0731443	0.349239	0.483857	1.1482	1.35385	1.1188	0.497658	0	0	0
Cluster-15277.1391	5.39692	-1.99553	8.91105	0.0028345	0.0828572	0.604089	0.502165	0.49652	0.3903	0.552919	1.72163	0	0	0
Cluster-12470.0	5.39641	-1.75463	9.01849	0.00267263	0.0793377	0.301535	0.626647	1.11528	0.292231	0.41399	1.28904	0	0	0
Cluster-40078.4	5.39192	-1.95119	9.2987	0.00229316	0.0709047	1.70295	0.707813	1.39971	1.65041	1.16903	2.73001	0	0	0
Cluster-15277.4416	5.39076	-2.05662	8.86152	0.00291245	0.0844474	0.34788	0.578369	1.7156	2.02288	0.955237	1.48716	0	0	0
Cluster-15277.11283	5.39051	-2.16388	8.9214	0.00281848	0.0824728	0.339944	0.847761	0.55882	1.97673	0.933445	1.45324	0	0	0
Cluster-79344.1	5.3891	-1.68087	9.84458	0.00170333	0.0568445	0.410869	0.273237	0.54033	0.318554	0.22564	0.526931	0	0	0
Cluster-15277.11497	5.38801	-1.98963	8.73181	0.00312705	0.0891033	0.909976	0.378221	0.560953	0.881899	0.39042	1.70191	0	0	0
Cluster-15277.14595	5.38762	-1.84688	8.84687	0.00293593	0.0849908	0.485897	1.34638	1.86375	2.5115	0.889478	0.692393	0	0	0
Cluster-43857.0	5.38747	-1.91764	8.88526	0.00287482	0.0836778	1.15735	0.481038	1.18908	2.24328	0.794486	0.618448	0	0	0
Cluster-18643.0	5.37706	-0.253343	18.1544	2.03696e-05	0.00162266	0	0.216677	0.856967	19.7039	5.01012	3.90001	0.312036	0	0
Cluster-56665.1	5.37438	-1.96752	8.79209	0.00302539	0.0869318	0.17725	0.0589377	0.437063	0.27485	0.389367	0.22732	0	0	0			Endonuclease/exonuclease/phosphatase domain-containing protein
Cluster-15277.24610	5.36782	-2.17898	8.72848	0.00313278	0.0891779	0.272577	0.679759	0.411112	0.615508	1.1227	1.74787	0	0	0
Cluster-41097.11	5.35895	-0.292995	17.5783	2.75718e-05	0.00208194	0.77407	0.160867	0.477175	15.0037	1.59413	2.89546	0	0	0.263876
Cluster-15277.16991	5.35632	-2.11027	8.57413	0.00340973	0.0951547	0.679887	0.565174	0.931833	0.658909	2.80034	0.726618	0	0	0
Cluster-15277.8003	5.33922	1.04953	38.4571	5.59715e-10	1.66948e-07	0.820231	1.02276	0.674173	37.7588	40.2591	46.3682	0.490956	0	1.21072
Cluster-15277.38123	5.33776	-0.266905	9.27974	0.00231702	0.0713963	0	0.612531	0	0.47608	26.809	0.525001	0.294034	0	0
Cluster-15277.22923	5.33351	-0.338571	16.7523	4.25913e-05	0.0030042	0	0	0	14.4411	22.6499	1.51667	0.424716	0	0
Cluster-15277.16206	5.33078	-2.13705	8.55634	0.00344321	0.0957235	0.786555	0.326923	0.430996	0.508191	1.07989	1.68124	0	0	0
Cluster-15277.32318	5.33063	-1.70864	8.83788	0.00295042	0.0852899	0.924084	0.384085	2.2786	0.447786	0.951535	1.4814	0	0	0
Cluster-47080.0	5.32916	3.47534	16.7223	4.3269e-05	0.00304302	1.38077	0.143476	0	133.148	81.2791	79.6867	3.09928	0.422065	0
Cluster-63994.54	5.32749	-2.21987	8.71825	0.00315041	0.0896264	0.456149	0.379186	0.187461	0.884149	0.939398	0.975003	0	0	0
Cluster-15277.119	5.32741	-2.30789	9.02998	0.00265587	0.0790092	0.266881	0.221852	0.438716	1.03459	1.09924	1.1409	0	0	0
Cluster-31527.1	5.31753	1.08518	27.9993	1.21357e-07	2.02926e-05	0.500402	1.10926	0.548395	9.37594	43.7404	52.0535	0.79872	0.407892	0
Cluster-15277.5252	5.308	5.16152	12.6452	0.000376531	0.0175797	0.830388	2.42562	1.96225	0.368851	190.63	1.40515	0.455616	1.07877	0.872814	Ribonuclease H protein	-
Cluster-43671.0	5.28585	2.85219	38.6311	5.11972e-10	1.55495e-07	0.493951	0.205305	1.62398	112.976	88.5006	70.7389	0.591317	0.301975	3.3677
Cluster-29772.0	5.27881	-0.349491	20.6485	5.51815e-06	0.000550618	0.0432536	0	0.0711029	1.34141	2.55354	0.647172	0.0517796	0	0	Piezo-type mechanosensitive ion channel component	-			NP_001303314.1	Piezo	Piezo
Cluster-16832.0	5.27193	-0.330591	22.1645	2.50253e-06	0.000280936	0	0.122844	0.121463	6.588	6.69535	2.52695	0	0.180686	0
Cluster-66557.0	5.2709	3.89599	10.5139	0.00118479	0.0430765	2.24214	0.698938	0.69108	575.923	38.8638	1.19812	7.71678	0.34268	0
Cluster-79572.1	5.26585	-0.400759	24.8151	6.31005e-07	8.60548e-05	0.0996713	0.165709	0.122884	2.02852	4.92634	2.98262	0	0	0.13591	Belongs to the MAGUK family	CASK
Cluster-15277.20060	5.26365	-2.11556	8.95355	0.00276931	0.081416	0.322181	0.267821	0.529621	0.46836	0.88467	0.516488	0	0	0
Cluster-7486.0	5.26299	-2.26887	8.48674	0.00357744	0.0980799	0.224073	0.372533	0.368345	0.434319	1.23056	0.957897	0	0	0
Cluster-15277.17553	5.26016	-1.65457	8.56486	0.00342714	0.0954179	0.79826	1.32715	4.92086	1.54726	2.19193	0.853127	0	0	0
Cluster-32981.1	5.23286	2.84378	48.884	2.71561e-12	1.5101e-09	0.818728	1.90565	1.95152	53.0036	89.9253	33.2501	0.784091	0.600632	1.1164
Cluster-67859.1	5.22737	-0.339615	25.1598	5.277e-07	7.3862e-05	0.134917	0.186922	0.406606	4.27131	2.7785	1.73029	0.0538372	0	0.0613234	Zinc ion binding	ZNRF2	RING-type E3 ubiquitin transferase
Cluster-27264.0	5.22285	3.06284	10.0125	0.00155477	0.0529963	1.27519	2.00229	6.28872	0.549265	175.271	0.605707	0.169617	0	2.89804	ETS homologous factor	EHF
Cluster-21041.0	5.21256	3.39288	40.5298	1.93639e-10	6.69426e-08	0.57311	2.93788	1.57019	48.9701	41.2439	58.596	0.228693	0.700737	1.30247	Peroxiredoxin	TPX1	Thioredoxin-dependent peroxide reductase, mitochondrial	PRDX3	NP_524387.1	Prx3	Peroxiredoxin 3
Cluster-33098.0	5.17286	2.39245	14.2244	0.000162255	0.00890874	0.254715	0.423478	0.209359	35.1351	3.49709	169.05	0	0	3.82057
Cluster-41425.0	5.17029	2.02357	44.1868	2.98488e-11	1.27832e-08	0.390985	0.541694	0.321362	22.9879	23.2613	33.4287	0.624072	0.159351	0.355425
Cluster-59465.0	5.15488	1.20848	20.5483	5.81465e-06	0.000573742	1.82459	0.189593	0.562384	11.936	57.1467	7.31252	0	0.278865	0.932992
Cluster-15277.35663	5.15302	-2.21275	8.51041	0.00353121	0.0973143	0.643202	0.534679	0.660835	1.24671	1.19216	1.03112	0	0	0
Cluster-81576.0	5.15056	-2.19076	8.49158	0.00356793	0.0979502	0.616587	0.512554	0.760188	1.19513	0.846538	1.31793	0	0	0
Cluster-34027.3	5.14936	-1.94384	8.75395	0.00308933	0.0882737	0.747118	0.828082	1.02347	0.965422	0.683833	1.06463	0	0	0
Cluster-15277.14401	5.14087	1.46948	24.733	6.58465e-07	8.89515e-05	1.217	1.16334	1.19975	103.622	21.3757	18.5913	1.52898	0.446184	0
Cluster-57681.1	5.14002	-1.10203	11.337	0.000759785	0.030401	0.0588192	0.244475	0	4.71198	0.780904	0.754344	0	0.0719177	0
Cluster-36979.0	5.09537	1.57282	12.1265	0.00049711	0.0218304	0.241114	0.0601298	0.554902	18.1332	1.32414	0.309224	0.288642	0	0
Cluster-66865.0	5.08676	0.0369856	11.9545	0.000545144	0.0234446	1.90674	5.9879	0.34827	15.1939	1.16349	0.90569	0	0	0.288888
Cluster-56425.0	5.08033	0.836729	16.0034	6.32285e-05	0.00415926	0.796128	0.13236	0.0654362	1.69744	1.63956	16.6766	0.190612	0	0.108558
Cluster-44078.0	5.0802	2.54524	46.5341	9.0037e-12	4.40871e-09	0.927164	0.550521	0.870932	57.2509	30.7325	26.3294	0.634242	0.323896	0.903044
Cluster-65030.0	5.07781	3.96218	21.2537	4.02329e-06	0.000421628	10.2032	0.937205	0.324334	26.7697	49.9196	42.8952	0.337416	0.827099	0.614935
Cluster-20416.0	5.06465	-0.523848	19.1074	1.23567e-05	0.00107638	0.152309	0.253221	0.625936	4.13306	7.52799	1.30222	0	0	0.207685
Cluster-70594.0	5.04916	2.63845	28.9976	7.24684e-08	1.28675e-05	0.0879107	0.255773	0.975463	8.22163	15.3788	17.4283	0.0526197	0.0537438	0.659302
Cluster-25466.0	5.04076	2.18686	10.5808	0.00114267	0.0417994	0.826434	0	0.185256	11.7956	11.7075	0.883238	0.359759	0	0
Cluster-4338.0	5.03848	2.67898	35.4047	2.67838e-09	6.77631e-07	0.647863	0.769362	2.13	17.4011	38.6288	31.7512	0.443182	0	1.13582
Cluster-15277.27353	5.0373	0.209184	16.9652	3.80706e-05	0.00273234	0	0	2.50924	13.5253	12.5742	44.7455	0.52209	0	0.594687
Cluster-7122.0	5.02903	-0.539578	18.9177	1.36482e-05	0.00116832	0.307234	0	0	5.35958	9.91264	13.1341	0	0.375653	0
Cluster-24338.0	5.01321	4.38898	40.2373	2.24917e-10	7.59262e-08	1.41772	0.441945	1.16527	113.182	91.4223	78.5993	2.33362	0.975059	1.20823	Sterol-sensing domain of SREBP cleavage-activation	daf-6
Cluster-58549.0	4.99819	4.55211	42.0574	8.86319e-11	3.42747e-08	0.823299	1.09075	1.12078	31.1429	20.3108	38.1101	0.431194	0.188745	1.01739
Cluster-15277.17419	4.99195	2.79169	21.2217	4.09099e-06	0.000427481	4.41611	0.926131	1.42046	146.272	14.763	69.365	2.34469	0	1.72812
Cluster-71779.0	4.98946	-0.491372	17.1766	3.40608e-05	0.00249447	0.144552	0.180243	0	1.26082	2.48076	2.78077	0	0.088371	0
Cluster-3102.0	4.97566	-0.56038	19.4818	1.01563e-05	0.000919892	0	0.06293	0.0311113	1.24724	0.779517	1.2945	0	0.0462807	0	Sodium:neurotransmitter symporter family	-	Transporter		NP_001369117.1
Cluster-80636.1	4.97387	0.890839	20.5796	5.72011e-06	0.000566601	0.234659	0	0.578621	25.4709	35.1169	2.50788	0.561829	0.143458	0.319976
Cluster-77508.0	4.97237	-0.570918	19.4607	1.02692e-05	0.000927192	0.275093	0.228678	0	10.131	7.93141	5.88002	0	0.336354	0
Cluster-60088.0	4.96784	-0.545192	9.96789	0.00159294	0.0539468	0.126457	0.210241	0.415756	0	0.694473	10.4065	0.151384	0	0
Cluster-15277.2849	4.94457	0.0463212	15.8388	6.89749e-05	0.00448787	0.423721	0	0.435337	6.981	1.74523	21.7365	0	0	0.577777
Cluster-15277.21389	4.94361	-0.572956	20.3201	6.55092e-06	0.000630774	0.795891	0.882141	0.436112	9.25601	3.64237	7.93889	0	0	0.361753
Cluster-13677.0	4.94157	0.826773	18.7793	1.46752e-05	0.00124361	0	0.429598	1.13271	10.5178	2.95636	6.90392	0.20622	0.105313	0
Cluster-33491.0	4.93235	3.40573	43.826	3.58896e-11	1.50557e-08	0.539176	0.448204	0.684892	37.4328	20.5253	19.1729	0.528101	0.119863	0.802045
Cluster-18763.0	4.93128	1.23517	20.0928	7.37741e-06	0.000698634	0	0.516114	1.53094	72.2055	16.1959	15.925	0	0.379566	1.69321
Cluster-3952.0	4.92863	3.5856	47.8518	4.59676e-12	2.40691e-09	0.391746	0.253283	0.214659	27.4198	31.434	20.7475	0.312644	0.478985	0.593529
Cluster-35617.0	4.92021	-0.508553	16.4235	5.06528e-05	0.00347708	0.777436	0.129253	0.511199	5.42483	6.19077	0.997046	0.186136	0	0
Cluster-32981.0	4.9134	0.846015	16.9596	3.81844e-05	0.00273882	0.337378	0	0.346627	20.599	2.5476	20.5523	0	0	0.920082
Cluster-15277.13735	4.87237	2.18186	26.7544	2.31026e-07	3.54524e-05	1.96064	0.912706	1.03137	141.696	18.606	45.73	1.50215	0.191781	2.42325
Cluster-31706.0	4.87105	2.94843	29.5489	5.45239e-08	1.0016e-05	0.526532	1.22554	1.03866	27.8616	64.2656	30.1619	0	1.15882	1.00516
Cluster-30473.0	4.86171	-0.643094	12.1146	0.000500295	0.0218899	0	0.238972	0.354429	0.835819	9.76853	0.921707	0.172071	0	0
Cluster-22238.0	4.85196	1.89043	9.37429	0.0022005	0.0688407	0.022617	0.808443	0.0185896	8.39505	0.465778	2.17544	0.189527	0	0
Cluster-77889.1	4.84858	2.69341	32.2476	1.35724e-08	2.91499e-06	0.480673	0.310778	1.58032	37.5779	34.39	30.9368	0.831164	0	1.23804	Neural proliferation differentiation control-1 protein (NPDC1)	NPDC1
Cluster-23088.0	4.84591	-0.689909	16.881	3.97977e-05	0.00283784	0.303068	0	0	10.8675	4.99314	8.42138	0	0.370559	0
Cluster-82922.0	4.84024	7.52116	19.2936	1.12081e-05	0.000995057	11.5776	5.48937	2.25565	459.663	315.671	415.93	14.0138	3.30304	3.6544
Cluster-43823.0	4.83628	2.67343	47.3161	6.04125e-12	3.07352e-09	0.0712818	0.0296274	0.131825	5.00847	6.1166	6.07545	0.106666	0.0871557	0.121498			Macroglobulin complement-related protein
Cluster-45104.0	4.82532	1.02174	19.8869	8.21595e-06	0.000765909	0.398241	0	0.654654	19.2977	5.19424	3.40491	0.119185	0.243463	0.135758
Cluster-27517.0	4.82441	-0.683466	15.9702	6.43463e-05	0.00422697	0	0	0.340208	3.74399	3.40967	3.83381	0	0.168696	0
Cluster-58401.0	4.82142	-0.205383	21.1777	4.18611e-06	0.000435516	0.982074	0.604722	0.448443	1.41003	2.14734	2.1769	0	0.0889463	0
Cluster-45140.0	4.80936	-0.907828	11.363	0.000749206	0.0300329	0.77007	0.256056	0.474709	2.46282	0.370041	0.1646	0	0	0.0525025
Cluster-49164.0	4.79255	4.92399	26.8983	2.14451e-07	3.32257e-05	0.428802	0.467844	1.586	49.3491	37.5309	35.459	0.0962486	0.622597	1.93683	Microphthalmia-associated transcription factor	MITF			NP_001245436.1	Mitf	Mitf
Cluster-54192.1	4.76353	2.18253	22.9161	1.69225e-06	0.000200649	0.450631	0.299679	0.29631	80.8818	30.1921	8.86152	1.2947	0	1.22894
Cluster-44136.1	4.75841	0.352367	21.3651	3.79612e-06	0.000399285	0	0	0.168543	5.43197	8.10156	11.786	0	0	0.559224	CRAL/TRIO domain	-
Cluster-67683.0	4.74856	0.177438	12.9561	0.000318883	0.0153266	0	1.257	0.155359	3.29733	9.34234	16.1607	0	0.46222	0
Cluster-72946.0	4.73876	6.06595	27.4712	1.59453e-07	2.55034e-05	11.899	14.0917	5.225	417.831	198.668	171.154	5.85388	4.8828	4.55638
Cluster-10019.4	4.72421	4.13414	41.4252	1.22471e-10	4.52855e-08	1.98889	3.46408	2.2964	106.335	87.2928	50.2216	1.36053	1.1001	2.712
Cluster-61457.1	4.71986	-0.00201703	9.62057	0.0019241	0.0622433	0.361233	0	0.148454	13.3033	10.9109	0	0.432438	0	0
Cluster-32178.0	4.69715	2.7709	30.7266	2.97071e-08	5.89495e-06	0.9352	0.310964	0.153734	11.7221	11.1064	7.46278	0.223909	0.228692	0.127522	Belongs to the monovalent cation proton antiporter 1 (CPA1) transporter (TC 2.A.36) family	-	Sodium/hydrogen exchanger
Cluster-2323.0	4.69499	0.178468	13.331	0.000261059	0.0130048	4.69885	8.55107	1.04382	13.2924	2.0923	2.7145	0	0.310554	0
Cluster-61267.0	4.69124	12.8921	11.9591	0.000543825	0.0234019	555.23	743.051	761.01	16616.4	14399	28179.2	390.104	273.961	588.175			Chitin-binding type-2 domain-containing protein
Cluster-41107.0	4.68424	-0.717318	13.7765	0.0002059	0.0107929	0.198825	0.110186	0.435789	1.66999	2.45678	0.141661	0	0	0.0903713	Zinc finger, C2H2 type	-
Cluster-78312.0	4.67928	-0.929373	11.5157	0.000690094	0.0280394	0.069576	0	0.0571867	1.07887	3.24781	0.148716	0	0	0.0948723
Cluster-15277.32453	4.67058	0.288338	17.9062	2.32061e-05	0.00180747	0.246976	0.0513262	2.43596	8.13808	17.9714	14.2534	0	0.452963	0.33677
Cluster-15277.22921	4.66728	-0.780169	14.5266	0.000138195	0.00782414	0.574953	0.716917	0	4.4577	8.68314	6.75918	0.344143	0	0
Cluster-17197.0	4.66219	-0.822532	14.0154	0.00018132	0.00972114	0.276796	0	0.227507	5.63337	1.90012	1.77493	0.165679	0	0
Cluster-22433.0	4.66017	2.22206	22.2191	2.43248e-06	0.000274628	0.244499	0.270995	3.21538	9.79414	10.8537	33.4469	0.0975646	0.398596	0.666787
Cluster-15277.13653	4.65577	2.35067	34.4629	4.34444e-09	1.05643e-06	1.85708	1.43348	3.45292	119.043	33.2676	40.2615	0.952775	1.62188	1.44701
Cluster-77550.0	4.65352	3.24776	45.145	1.8297e-11	8.30711e-09	0.770677	0.823603	1.90014	18.8382	30.8975	14.6729	0.451835	0.403802	0.471882
Cluster-77810.2	4.65336	-1.42724	10.4357	0.001236	0.0445324	0.37304	0	0.306613	1.92816	0.682882	1.86051	0	0	0.0847781
Cluster-11530.1	4.65156	-0.519965	15.3282	9.03566e-05	0.00557098	5.91881	3.23695	2.3044	4.22666	4.27693	3.32928	0	0.190444	0
Cluster-24234.0	4.63682	0.840575	10.3246	0.00131266	0.0467005	0	1.97311	0.325154	92.0792	1.53978	2.53673	0.473577	0.967389	0.539429
Cluster-10860.0	4.63579	-0.0389738	21.0342	4.51148e-06	0.000465652	0.347204	0.144311	0.142689	9.75826	9.77217	2.96855	0.207822	0.212262	0	galactoside 2-alpha-L-fucosyltransferase activity	FUT1
Cluster-21177.0	4.63486	0.383166	14.9689	0.0001093	0.00646112	0	0	0.283725	21.7453	41.7059	0.73784	0.413237	0.422065	0.470699
Cluster-11110.0	4.63359	5.62047	17.5034	2.86796e-05	0.002152	3.72422	9.13873	19.1904	16.6584	24.1563	101.852	0.085737	0.525412	2.96232	Voltage gated chloride channel	CLCN2	Chloride channel protein
Cluster-76964.0	4.62508	0.44414	9.27989	0.00231684	0.0713963	0.0751146	0.0156102	0.466901	0	1.41801	1.68583	0	0	0.0768185	Leucine-rich repeats, typical (most populated) subfamily	-
Cluster-21028.0	4.62016	0.289898	10.8891	0.000967339	0.0367832	0	0	2.61202	13.962	12.7984	7.24552	0	0	0.866665
Cluster-71634.0	4.61019	-0.635366	9.99466	0.00156995	0.0533958	0.555311	0.61549	0.912856	3.58785	0	9.49568	0	0.226325	0
Cluster-60249.0	4.60922	0.687558	19.1554	1.20497e-05	0.0010567	0.0843445	0.280454	0.554603	13.2422	2.2002	2.70425	0.10097	0	0.345031
Cluster-57813.0	4.60885	5.15162	27.3224	1.72209e-07	2.73909e-05	4.9491	2.19061	1.69052	150.744	94.8628	90.9479	3.5394	2.20045	1.05171
Cluster-34420.0	4.60825	-1.37634	11.7512	0.000608031	0.0255235	0.629614	0.523383	1.725	1.62717	1.15256	2.91585	0.0841655	0	0
Cluster-79457.0	4.60742	1.51225	18.9707	1.32743e-05	0.00114244	0.581092	0.483048	0.136462	2.25265	9.80161	22.3572	0.496882	0	0.22639	NADPH oxidase 4	NOX4
Cluster-60918.0	4.59247	-0.119986	11.2066	0.000815089	0.0321087	0.888131	0	1.21664	2.29527	1.01613	13.2884	0	0	0.403678
Cluster-74094.0	4.59178	0.7453	17.8847	2.34699e-05	0.00182494	0	0	0	34.0625	16.5876	1.87814	0.262969	0.537174	0.299535
Cluster-1293.0	4.57393	5.53085	14.1353	0.000170117	0.00926949	0.84433	0.155971	2.31327	403.138	69.2953	177.665	1.5723	0.229412	16.8859
Cluster-40862.0	4.56637	-0.737177	9.19309	0.0024293	0.0739295	0.640897	0	0.131693	1.70809	0.219979	3.2535	0.0959036	0	0
Cluster-47766.0	4.56264	2.66688	27.9463	1.24727e-07	2.07535e-05	0.695136	0.3556	1.36246	41.4577	31.1275	27.2021	0.0640122	0.326899	2.26031
Cluster-15277.34589	4.55695	-0.874153	16.2274	5.61755e-05	0.00376082	0.623032	1.03582	0.51209	8.75523	3.2077	6.65855	0	0	0.424777
Cluster-396.0	4.55012	1.82192	37.5319	8.99278e-10	2.56498e-07	2.42572	3.07268	3.79767	20.1504	39.9645	51.3552	0.414839	0.847403	1.26006
Cluster-38681.0	4.54745	-0.0257351	13.4194	0.000249031	0.0125071	0.169435	0.234745	0.928426	0.109471	2.63641	3.50089	0	0	0.154025	cell surface pattern recognition receptor signaling pathway	FCN2	Techylectin-5B
Cluster-40238.0	4.53615	-0.255047	21.8135	3.00481e-06	0.000326386	0	0.21418	0	10.4875	10.6122	8.26083	0.308439	0	0.351328
Cluster-80636.0	4.53452	1.03056	25.312	4.87653e-07	6.89972e-05	0.553592	0.460188	0.227507	24.6795	41.4227	15.6785	0	0.507655	1.50973
Cluster-15277.10244	4.52444	0.34313	19.1412	1.21396e-05	0.00106263	0	0.294922	1.16643	25.4438	28.7386	7.96252	0	0.867579	0.483773
Cluster-8805.0	4.51328	0.267985	16.4218	5.07e-05	0.00347866	0	0.20818	1.0292	16.0187	3.09449	22.4824	0.599599	0	0.341487
Cluster-15277.33205	4.50422	0.255377	18.1018	2.094e-05	0.00166164	1.045	0.38608	1.52696	3.15078	20.4049	12.6573	0	0	0.949955
Cluster-14264.0	4.50075	-0.726417	15.7217	7.3377e-05	0.00472501	0.557041	0.347291	0.915699	3.50905	4.01512	0.892993	0.166711	0	0
Cluster-34651.2	4.49571	-0.0694386	13.1531	0.000287046	0.0140746	0.628876	0.348513	1.26337	0.609472	9.5932	0.896134	0	0	0.28584
Cluster-15277.23431	4.49537	10.7775	13.7214	0.000212022	0.0110536	44.2527	106.381	183.847	9035.98	7637.44	4904.45	88.5212	178.524	254.474	Glutathione peroxidase	GPX3	Glutathione peroxidase
Cluster-44136.2	4.49396	4.34831	23.9313	9.98346e-07	0.000127204	0.14506	0.602923	0.973704	35.4272	52.5556	62.3046	0.115769	1.06418	2.70327	transporter activity. It is involved in the biological process described with transport	-
Cluster-15277.10095	4.48734	6.1924	24.0258	9.50529e-07	0.000121978	5.08121	5.83299	22.7714	615.789	297.319	393.45	5.21383	5.76899	24.2502
Cluster-32693.0	4.48724	0.777416	23.0462	1.58151e-06	0.000190114	0.53536	3.33774	4.40029	14.0087	23.5206	18.8812	0	0.32729	1.09501
Cluster-83410.0	4.48014	3.10891	25.26	5.01004e-07	7.04691e-05	2.42562	0.527844	0.52191	25.354	110.776	28.2891	1.5963	1.08694	0.995721
Cluster-82812.1	4.47932	-1.37364	11.5906	0.000662859	0.0271094	0.424727	0.308933	0.0872742	1.23487	1.16625	1.1348	0.0635561	0	0
Cluster-77757.0	4.47919	2.03062	26.8019	2.25416e-07	3.4737e-05	0.344455	0.445413	0.503321	2.81898	2.99514	16.3613	0.0916339	0.102951	0.365315	Carbon-nitrogen ligase activity, with glutamine as amido-N-donor	FAAH2	Fatty-acid amide hydrolase 2
Cluster-60903.0	4.47801	2.04136	20.6482	5.51889e-06	0.000550618	0.110286	0	0.151079	8.69316	5.47622	8.25064	0.0880168	0	0.551406
Cluster-22139.0	4.47287	1.47111	23.9001	1.01467e-06	0.000128941	0.293132	0.852857	1.68654	24.1474	16.5006	15.9773	0	0.179205	1.39898
Cluster-15277.36433	4.46349	-0.404425	17.7124	2.56943e-05	0.00196921	0.220481	0.183281	0.724882	1.28207	3.02708	5.65526	0.0659855	0.13479	0
Cluster-15277.24643	4.45834	0.0862831	10.973	0.000924507	0.0354837	5.89693	0.948771	2.65796	36.5022	2.08933	2.84618	0.91088	0	0
Cluster-29253.0	4.45632	0.671336	25.2848	4.94597e-07	6.97567e-05	0.366414	1.21837	0.903503	22.727	45.2759	13.3144	0.438641	0.896024	0.499635
Cluster-80310.0	4.44879	0.31123	24.2784	8.33666e-07	0.000108535	0.241309	0.200595	0.29751	4.91114	5.13521	10.4448	0.288876	0.147524	0
Cluster-30674.0	4.4432	4.04617	29.7268	4.9743e-08	9.24427e-06	1.99934	1.15617	1.64332	51.9795	9.78642	39.9945	1.24875	0.531429	0.65193			DM domain-containing protein
Cluster-15277.34992	4.43	-0.697191	16.0702	6.10368e-05	0.00402495	0.854189	2.60358	1.6382	4.967	7.62289	3.043	0	0	0.388251
Cluster-82969.0	4.42808	1.9275	19.8057	8.57273e-06	0.000793497	2.88404	0.653845	0.861993	67.3353	37.4363	36.9872	2.51093	0.641143	0
Cluster-48864.0	4.42601	9.43422	16.326	5.33286e-05	0.00362092	7.78269	12.4082	22.8614	335.606	246.555	330.556	4.09589	4.83601	16.0118
Cluster-15277.34053	4.41845	-1.05373	12.5833	0.000389211	0.017978	0.43826	0	0.36022	11.8927	3.00853	10.3044	0.524649	0	0
Cluster-60799.0	4.41636	-0.831317	14.5201	0.000138671	0.00783884	1.34242	1.11592	0.882701	6.2448	1.47445	6.8865	0	0	0.366099
Cluster-19278.0	4.40272	2.58053	24.5865	7.10489e-07	9.44701e-05	2.28768	0.359781	1.42294	66.8725	13.5821	23.392	0.888203	0.302393	1.68618
Cluster-72229.0	4.40102	7.91755	13.0501	0.00030327	0.0147089	21.7439	4.54404	57.8094	2470.13	829.717	1029.5	33.1555	2.82199	94.0006
Cluster-53301.0	4.39731	2.56353	37.4222	9.51325e-10	2.69734e-07	0.932383	0.430593	2.00104	31.1918	18.9171	38.198	0.620095	0.633343	0.988849
Cluster-41589.0	4.3968	0.83167	27.1267	1.90549e-07	3.00416e-05	1.80982	0.902677	1.48755	38.5875	28.8234	20.1158	0.866627	0	1.4807
Cluster-1184.0	4.39507	1.72871	11.3121	0.000770024	0.0306959	0	0.591017	0.876559	1.7226	16.5942	70.2855	0	0.217326	2.42368
Cluster-53442.0	4.39482	0.257558	21.8134	3.00492e-06	0.000326386	0.527464	0.657702	2.1677	11.2462	7.60386	21.985	0.631436	0	0.359619
Cluster-41675.1	4.39315	1.07962	11.2679	0.000788569	0.0313147	0.837799	0.0994918	0.0983733	18.0949	16.7608	0.255824	0.573111	0	0.326401
Cluster-58660.0	4.39112	-0.969519	10.2131	0.00139449	0.048928	0.429145	0.237825	0	3.88177	3.53514	0.611522	0.171245	0	0
Cluster-26733.0	4.38563	3.70837	35.8765	2.10234e-09	5.43872e-07	1.78414	1.48311	1.14056	154.85	122.476	110.169	4.50896	0.969534	4.86562
Cluster-58233.1	4.38384	7.16054	18.4621	1.73317e-05	0.00142477	28.378	8.54534	18.8324	553.275	476.332	479.84	25.1322	3.098	9.49276	pericentric heterochromatin assembly	CENPV
Cluster-82167.0	4.37237	-0.110253	11.6832	0.000630665	0.0261732	0	1.00735	1.32804	1.04393	11.2766	2.01461	0	0.164631	0.183601
Cluster-10019.0	4.36319	2.61632	32.8108	1.0158e-08	2.25596e-06	1.11408	1.96799	1.14462	45.0778	58.5539	19.3482	0.500133	0.68109	2.27871
Cluster-57577.0	4.35098	8.70923	17.6045	2.71942e-05	0.00206539	28.3647	19.7379	38.7776	1358.15	714.3	615.359	29.0067	11.1369	33.5225	pyruvate kinase activity. It is involved in the biological process described with glycolytic process	PKM	Pyruvate kinase		NP_524448.3	PyK	Pyruvate kinase
Cluster-15277.16368	4.3507	3.85699	27.5334	1.54405e-07	2.48787e-05	2.21894	2.70439	4.12743	238.205	29.6991	108.56	3.58448	3.51919	2.33029
Cluster-34129.0	4.34941	-0.998431	12.5249	0.000401574	0.0183936	0.23673	0	0.194576	1.22361	1.9501	1.18067	0.0944646	0	0
Cluster-15277.36611	4.34294	0.977825	24.4041	7.81023e-07	0.000102801	0.426077	0.354188	0.75878	10.048	2.43741	5.61614	0.0850106	0.26048	0.0968315
Cluster-15277.35883	4.34225	-0.370898	17.725	2.55246e-05	0.00195933	0.693063	0	0.712063	16.9599	6.82013	10.3698	0.414839	0	0.472523
Cluster-60100.1	4.34059	-0.482702	13.4827	0.00024077	0.0121587	0.898892	0.402353	0.681994	0.402072	0.664529	2.80813	0.0827753	0	0
Cluster-57395.4	4.33933	3.18955	33.6526	6.58879e-09	1.53207e-06	0.525913	0.495469	0.576352	19.6059	11.5207	14.9133	0.503663	0.471555	0.119521
Cluster-15277.28508	4.33931	-0.359504	15.1598	9.87863e-05	0.00598122	0	0.310964	0	7.25076	21.2292	10.7944	0.895635	0	0
Cluster-34961.0	4.33734	0.160428	21.6951	3.196e-06	0.000343724	1.36705	0.454559	1.12362	19.6081	6.75677	12.2725	0.327304	0	0.745632
Cluster-42566.0	4.33152	4.52279	19.5204	9.95317e-06	0.000905499	1.55017	0.56939	5.9262	20.1942	72.4114	26.0451	0.474723	0.220393	2.99861	Sugar (and other) transporter	-			NP_648019.2	CG42269
Cluster-66963.39	4.31985	-1.43075	11.0352	0.000893987	0.0345155	0.510303	0.452201	0.838869	3.16517	0.84074	2.18151	0	0.124789	0
Cluster-15277.33414	4.31969	-0.464962	16.2633	5.51222e-05	0.00371283	0.119846	0.6645	0.985052	9.4475	5.42987	5.8073	0	0.468911	0
Cluster-80086.0	4.31523	0.23309	18.0953	2.10124e-05	0.00166462	0.390842	0.0812245	0.267704	0.473479	0.670754	0.522133	0.0389903	0	0
Cluster-9426.0	4.31093	3.87939	23.4014	1.31481e-06	0.000160951	0.516153	1.71626	2.06061	7.36049	11.4649	59.6549	0.308948	0.676175	1.15627			Major facilitator superfamily (MFS) profile domain-containing protein
Cluster-46300.0	4.30617	9.12395	10.3477	0.00129637	0.0461901	18.4418	1.24495	38.1308	1178.99	950.257	762.206	31.4372	1.32013	55.5889
Cluster-57395.2	4.30391	-0.370144	12.1615	0.000487874	0.0215236	0.240984	0	0.396145	13.0787	1.32343	9.78682	0.576972	0	0
Cluster-55213.0	4.29788	-0.703255	10.0721	0.00150534	0.0517913	0.272577	0.453173	0	7.52874	1.40337	0.582623	0.0815765	0	0.18584
Cluster-51617.0	4.295	0.26609	10.954	0.000934006	0.035779	0.982474	0.680589	1.0767	46.3385	1.34888	2.10001	0.392045	0.800842	0
Cluster-52567.0	4.28807	-0.851541	15.829	6.93319e-05	0.00450701	0.123916	0.206016	0.432863	1.20092	0.964206	1.1919	0	0.0757553	0
Cluster-50366.0	4.28062	6.63486	25.7684	3.84947e-07	5.60121e-05	21.3955	25.5912	36.4944	213.659	352.314	349.443	10.1167	4.67438	10.4717	MIF4G domain	MIF4GD	CBP80/20-dependent translation initiation factor isoform X1 (Fragment)		NP_001162923.1	CG13124
Cluster-12785.0	4.28047	0.725599	22.4835	2.1196e-06	0.000243863	0.294096	0.9779	0.241727	29.0722	19.785	18.8586	0	0.719177	1.20307
Cluster-50366.1	4.27691	5.81533	30.1549	3.9887e-08	7.63007e-06	13.6632	16.8723	24.617	199.297	266.634	317.866	7.70415	3.9949	10.463
Cluster-31298.0	4.27311	0.198602	24.3861	7.88364e-07	0.000103577	0.249456	0.165894	0.328058	2.90111	1.78094	2.3461	0.119451	0	0.0680306
Cluster-60071.1	4.27223	0.208637	15.0751	0.00010332	0.00618527	0.684722	0.24394	1.60798	16.1159	3.31312	8.78142	0.702593	0	0
Cluster-68788.0	4.2638	-0.83639	11.2512	0.00079573	0.0315105	0.185488	0.0308383	0.457375	0.143812	0.967723	0.713653	0	0	0.0505854	Arylsulfatase	ARSB
Cluster-50451.5	4.26049	4.42039	28.5639	9.06556e-08	1.57652e-05	5.17972	2.94881	7.58587	347.589	176.58	268.265	13.0027	2.14945	6.89173
Cluster-31520.1	4.25696	-1.30013	8.48184	0.00358709	0.0982077	0	0.258057	0	10.2291	0.852417	3.31772	0	0	0.423302
Cluster-26086.0	4.25435	-0.476768	8.95676	0.00276444	0.0813396	0.740109	0	0.243327	8.89419	3.2516	0.316392	0	0	0.403678
Cluster-17687.0	4.25103	2.61035	32.4972	1.19363e-08	2.61051e-06	0.152309	0.443137	0.563342	25.5364	19.1336	23.7655	0.182331	0.465566	1.45379
Cluster-61656.0	4.24924	2.79155	36.5639	1.47744e-09	3.99936e-07	0.221163	0.214489	0.742272	4.32251	5.41498	8.19396	0.154442	0.0901381	0.276442			Putative Pre-mRNA-splicing factor ATP-dependent RNA helicase prp43
Cluster-23844.0	4.24855	2.87708	18.7867	1.46182e-05	0.00124025	8.81	9.76472	2.95012	92.9711	67.6458	170.875	3.51553	4.38856	0
Cluster-80537.0	4.24171	4.2214	31.0038	2.57529e-08	5.1747e-06	2.57977	2.34555	0.86141	91.1781	62.7576	65.05	2.31621	1.87284	1.75886
Cluster-15277.18225	4.2376	-1.22897	11.1817	0.000826061	0.032443	2.5377	1.94726	1.60447	3.40532	1.87606	5.8415	0.233686	0	0
Cluster-49486.1	4.23001	2.03898	18.7853	1.46287e-05	0.0012404	0.172198	0.114515	0.820902	12.216	3.49898	3.68067	0.206141	0	0.42265
Cluster-80557.0	4.22625	5.68166	20.6643	5.47275e-06	0.00054792	2.68215	1.39351	0.803741	92.6306	63.9824	53.3588	3.44498	1.36644	0.723846	Belongs to the two pore domain potassium channel (TC 1.A.1.8) family	-	Potassium channel subfamily K member 10-like (Fragment)
Cluster-30571.0	4.22496	1.00399	22.3909	2.2242e-06	0.000254876	1.31909	1.46204	1.0842	39.204	30.7876	9.39839	0.175456	0.35841	1.99854
Cluster-50092.0	4.21632	3.18057	15.8825	6.73977e-05	0.00440611	0.266087	0.398145	2.93065	10.3151	23.3075	36.2863	0.0637074	0.130137	2.24955	Xylose isomerase	-	Xylose isomerase
Cluster-69309.0	4.2136	0.114146	14.9152	0.000112451	0.00661472	0.123317	0.56381	0.557472	4.54148	0.761884	2.24049	0	0	0.252229	Belongs to the ubiquitin-conjugating enzyme family	UBE2QL1	Ubiquitin-conjugating enzyme E2Q-like protein CG4502		NP_609103.1	CG4502
Cluster-56035.0	4.21124	0.709843	10.9934	0.000914389	0.0351505	0	0	0.940105	3.69495	12.301	5.70449	0.456411	0	0.129969	Glutathione S-transferase, C-terminal domain	GstD1	Glutathione S-transferase
Cluster-77182.2	4.20799	5.07684	15.9353	6.55449e-05	0.00429587	11.574	41.0644	12.1553	193.072	567.028	14.8793	7.53014	5.12734	9.83521
Cluster-15277.2477	4.19905	0.608621	12.6045	0.000384822	0.01785	0.710693	1.12249	0	10.8825	4.00053	13.292	0.170156	0.521375	0
Cluster-67347.0	4.18617	6.1751	15.881	6.74528e-05	0.00440611	0.883225	0.189472	3.57121	29.5173	142.737	142.564	1.50072	1.39343	7.42033	Peptidase family M1 domain	-	Aminopeptidase
Cluster-56418.0	4.18014	-0.973	15.0894	0.000102537	0.00615519	0.636336	0.661213	0.65378	1.54175	3.49461	2.38026	0	0	0.216923
Cluster-15277.22000	4.17767	-1.74347	8.84852	0.00293326	0.0849479	0.525913	1.40917	0.864528	1.35916	2.64751	2.99765	0.140606	0	0
Cluster-15277.28509	4.17418	-0.491263	17.8105	2.44036e-05	0.00188844	0.620869	0.430095	0.340208	4.41256	7.76694	5.52953	0	0	0.564402
Cluster-79772.0	4.16997	-0.0118394	9.29618	0.00229632	0.0709412	1.27722	0.26543	0	34.6586	1.31516	4.09501	0.764489	0	0.435396
Cluster-74924.3	4.16868	-0.996748	10.0273	0.00154238	0.0526867	0.382073	0.211739	1.41317	3.9497	0.495713	0.816669	0.0510748	0.0778597	0
Cluster-15277.35448	4.1657	-1.66985	9.45036	0.00211108	0.066639	0.555311	0.923234	1.36928	1.61453	2.41493	1.38578	0.111349	0	0
Cluster-10019.2	4.16257	1.73729	26.0511	3.32496e-07	4.92798e-05	0.157265	0.555605	0.387783	15.5842	13.2426	8.27766	0.564794	0.336502	0.107221
Cluster-26414.0	4.15068	3.84788	33.7682	6.20853e-09	1.45307e-06	2.81302	3.05008	1.91	121.613	74.7235	56.4675	2.78186	2.39267	2.16805
Cluster-23948.2	4.14257	-1.02055	14.699	0.000126111	0.00728677	1.0023	1.49974	1.31811	7.77099	5.22918	5.99867	0.479948	0	0
Cluster-1986.0	4.14063	-1.23336	8.56402	0.00342872	0.0954319	0	0	0	0.410647	6.39919	4.0756	0	0.25904	0
Cluster-20968.0	4.12967	-0.725819	12.0753	0.000510937	0.0222597	0.143048	1.54586	1.29333	2.21815	1.76757	3.05761	0	0.174904	0
Cluster-75705.0	4.12625	0.636751	14.5871	0.000133824	0.00761287	1.48847	1.75874	0.604415	7.99422	9.69946	0.344947	0.193192	0.197319	0.122498
Cluster-53615.0	4.12535	0.123057	15.4756	8.35772e-05	0.005243	0.400321	0.665556	1.42583	26.8992	6.0458	3.4227	0.319488	0	0.909783
Cluster-59098.0	4.11953	1.83375	24.5145	7.37515e-07	9.78821e-05	0.383713	0.2791	0.749041	5.48514	3.88526	14.353	0.287093	0.293227	0.0654028
Cluster-34808.0	4.11742	1.4173	10.6965	0.00107336	0.0398433	0.428802	0	0.352446	53.6087	18.839	8.70722	2.30997	0	0
Cluster-56764.0	4.11252	3.13081	19.2591	1.14126e-05	0.00100946	0.991554	1.78589	6.11242	17.2973	30.4034	163.901	0.791338	1.21237	5.1829
Cluster-79567.0	4.10201	7.42913	9.04274	0.0026374	0.0787019	2.03555	4.67973	20.4822	40.8111	745.68	36.303	1.21839	1.90553	27.843	Stathmin family	STMN1	Stathmin-4		NP_001245912.1	stai	stathmin
Cluster-73839.0	4.10132	9.65603	11.7324	0.000614209	0.0257059	47.8786	28.0963	16.4387	2469.41	1384.76	986.972	80.849	42.4305	14.3359	It is involved in the biological process described with one-carbon metabolic process	CA2	Carbonic anhydrase		NP_523561.1	CAH1	Carbonic anhydrase 1
Cluster-69861.1	4.08984	-0.958676	11.3034	0.000773672	0.0308328	0.200012	1.16385	0.986374	1.55072	2.19683	5.98525	0	0.244553	0
Cluster-61192.0	4.08779	3.32364	35.9581	2.0161e-09	5.29759e-07	1.46381	0.702019	1.38825	24.3352	38.61	17.4494	0.876177	0.481867	1.22832	Cytidylyltransferase-like	PCYT1A	choline-phosphate cytidylyltransferase		NP_647622.1	Pcyt2	Phosphocholine cytidylyltransferase 2
Cluster-12054.0	4.07893	2.65745	19.6343	9.3771e-06	0.000860181	0.644272	0.617963	1.01836	3.26606	4.21861	37.2879	0.177985	0.363575	0.946094					NP_650123.1	sad	shadow
Cluster-61457.0	4.07603	2.90258	9.70503	0.00183764	0.0602764	0.390529	0	0.213992	14.9373	12.1533	0.890393	0.592178	0	0.31951	Low-density lipoprotein receptor domain class A	TMPRSS15	Peptidase S1 domain-containing protein
Cluster-15277.32792	4.07348	-0.236136	14.3002	0.000155845	0.00862226	0.346531	0	0.284825	18.807	14.7488	5.1849	0	0	1.41757
Cluster-15277.20541	4.06545	1.05479	28.3459	1.01462e-07	1.73293e-05	1.15244	0.806734	0.797665	12.1094	11.0756	9.39945	0.217833	0.444973	0.33083
Cluster-60421.0	4.06507	-0.0490228	14.4605	0.000143129	0.00803692	0	0.205874	0.678531	5.12039	2.38016	2.29391	0	0.100937	0.225136
Cluster-15277.8851	4.06309	-0.513592	16.2636	5.51138e-05	0.00371283	0.647863	1.88494	1.33125	6.06945	3.26142	5.07755	0.129261	0.264046	0
Cluster-268.0	4.06183	7.34471	19.2026	1.17552e-05	0.00103467	75.6155	56.0552	29.8299	1270.33	1008.3	1220.13	45.2603	28.1625	35.7468			Neuropeptide-like protein 31
Cluster-15277.20569	4.05697	0.52259	24.7025	6.68979e-07	8.97827e-05	0	0	0.337087	27.8223	25.901	29.8047	0.490956	1.00289	1.11845
Cluster-58167.0	4.05158	1.05611	13.4957	0.000239107	0.012106	3.25648	0.984376	0	40.7411	8.94191	32.2719	1.41759	0.36197	0.807357
Cluster-57408.0	4.03329	-0.606416	9.95311	0.00160578	0.0543183	0.497801	0.0827621	0.163663	4.24549	2.8705	0.212807	0	0	0.271516
Cluster-25390.0	4.03257	-0.601377	9.88749	0.00166407	0.0558141	0.896613	4.8979	5.89564	1.98617	1.05514	3.2854	0.153336	0	0
Cluster-70107.5	4.03166	-0.54945	15.1411	9.9768e-05	0.00602425	0.037676	0.104449	0.25393	1.16843	1.0604	0.644249	0	0	0.102748
Cluster-72116.0	4.03159	-0.425891	16.7868	4.18238e-05	0.00295879	0.305763	0.152504	0.201053	1.77797	1.51126	1.82996	0.146414	0	0	Protein of unknown function (DUF726)	TMCO4	Transmembrane and coiled-coil domains 4	TMCO4
Cluster-7380.0	4.01883	8.41241	10.2491	0.00136748	0.048157	464.138	178.18	92.8608	4673.67	2604.92	490.442	188.972	23.0586	32.8588
Cluster-15277.1306	4.01393	-1.79473	8.9126	0.00283209	0.0828036	0.18434	0.153238	0.454546	2.14383	1.26544	0.985054	0.110339	0	0
Cluster-29955.0	4.01276	0.49602	14.5366	0.00013746	0.00779805	0.123573	0.154085	0.457059	0.958082	9.33122	1.32067	0.147931	0	0.252752
Cluster-346.0	4.00832	5.65558	17.5551	2.79101e-05	0.00210527	34.1064	41.8396	5.71549	789.447	696.027	920.114	28.9373	32.3896	9.93348
Cluster-29812.0	4.00739	-1.41089	9.47939	0.00207793	0.0659116	0	0	0	7.9426	2.55725	5.57376	0.445952	0	0
Cluster-15277.27719	4.00513	-1.32543	9.98622	0.00157716	0.0535686	1.8353	1.30769	0.861993	2.03276	2.51975	1.68124	0.156933	0	0
Cluster-57432.0	4.00379	-0.300397	9.90936	0.00164441	0.0553027	0.188221	0	0.464115	2.91862	1.29208	16.0927	0	0	0.769964
Cluster-53400.1	3.99628	1.51561	23.5194	1.23659e-06	0.000152416	0.244811	0.244207	0.523167	3.79613	3.93251	11.7564	0.0586136	0.119732	0.534111
Cluster-56012.0	3.99206	7.69029	15.9494	6.50599e-05	0.00426798	10.6009	35.9392	59.9689	378.646	481.523	1022.39	9.02097	17.4904	40.3612	Phosphatidylethanolamine-binding protein	-	OV-16 antigen, variant 2		NP_609588.1	CG6180
Cluster-39027.0	3.99123	5.48597	21.4334	3.66331e-06	0.000387019	4.30041	1.27973	3.44553	144.82	41.3543	40.9391	3.02829	1.63486	3.203	Converts proline to delta-1-pyrroline-5-carboxylate	PRODH	Proline dehydrogenase		NP_001245796.1	slgA	sluggish A
Cluster-64982.0	3.98493	0.441374	11.5241	0.000686984	0.0279398	1.32874	1.81462	0.468057	17.2925	12.5094	0.6086	0.68171	0.232091	0
Cluster-15277.32449	3.97437	-0.294156	11.199	0.000818429	0.0322049	0	0.2794	0.276259	10.4236	23.9959	1.43685	0.201181	0.821917	0
Cluster-49267.1	3.96521	1.18506	10.0652	0.00151099	0.0518994	0	0.759922	1.05193	7.08765	12.9275	39.2753	0	0	2.49307
Cluster-42435.0	3.96481	4.31689	30.942	2.65858e-08	5.32714e-06	3.65597	3.16981	6.56993	41.0363	42.5283	100.168	1.35278	1.6255	3.53496	3-hydroxyisobutyrate dehydrogenase	HIBADH	3-hydroxyisobutyrate dehydrogenase	MMSB	NP_001188972.1	CG15093
Cluster-83636.0	3.96093	1.3651	15.8611	6.81665e-05	0.00444334	0.0650219	0.108102	0.694766	16.6361	3.48158	2.64066	0.0778388	0.238505	0.531975	Protein phosphatase 1 regulatory subunit	PPP1R14B			NP_001285813.1	CG17124
Cluster-13005.1	3.95896	0.784562	24.6311	6.94227e-07	9.28239e-05	1.64602	1.44032	2.84825	10.7469	18.0792	6.11077	0.311129	0.211851	0.708784
Cluster-20583.0	3.95779	-0.852708	9.91523	0.00163916	0.0551393	1.27317	0.235191	1.16274	0.548396	1.55377	4.23324	0	0.172967	0			Putative homeobox transcription factor sip1 (Fragment)
Cluster-13684.0	3.95767	-0.427155	10.0393	0.00153236	0.0524568	0.541303	0.0749953	0.148305	4.89627	2.10567	0.578508	0	0.220615	0
Cluster-1449.0	3.95671	1.76737	27.481	1.58645e-07	2.54026e-05	2.02274	0.672583	3.32511	44.3035	85.5348	67.0149	3.39004	0.989276	2.20653
Cluster-32423.1	3.95046	0.0580235	10.4414	0.00123222	0.0444184	0	0.102088	0.100941	1.7853	0.590135	15.4875	0	0.150158	0.50238
Cluster-61987.0	3.94686	5.14677	27.6049	1.48802e-07	2.41771e-05	4.00505	3.43175	2.88673	142.241	91.9553	77.7045	4.0569	3.16418	3.27672
Cluster-31251.0	3.94241	-0.585839	9.51333	0.00203984	0.0651212	0.0724515	0.42159	0.357301	0.140432	3.97887	1.08404	0	0	0.197587
Cluster-54328.0	3.9424	3.08835	18.2424	1.94502e-05	0.00156502	0.517391	3.09668	4.84796	13.0371	14.4911	95.6608	0.619377	1.51826	2.11651
Cluster-38567.2	3.93684	0.224669	8.83675	0.00295225	0.0853083	0	0.175976	0.463993	0.136774	9.25212	1.50829	0	0.172557	0.19244	DDE superfamily endonuclease	-	Transposable element Tcb1 transposase
Cluster-58582.0	3.92094	1.08791	22.1248	2.5549e-06	0.000286366	0.256499	0.307038	0.62404	1.63071	1.56358	1.57898	0.0245647	0	0.167883	complex. Subunit	NCAPG	Condensin complex subunit 3		NP_995827.2	Cap-G	Chromosome associated protein G
Cluster-15277.6272	3.91943	-1.19198	10.9834	0.000919334	0.0353065	0.859665	0.446637	0.883232	2.70771	1.03274	4.59376	0	0	0.293055
Cluster-36003.0	3.91601	1.03213	16.8919	3.95696e-05	0.00282298	0.440058	0.36581	0.331556	6.68152	12.5366	0.783841	0.0878002	0.269028	0.350031	-	-
Cluster-64169.0	3.91309	6.09197	9.90826	0.00164539	0.0553228	3.46887	1.14255	63.8824	269.328	263.153	60.3659	1.72374	2.16069	21.7762
Cluster-64169.1	3.9114	4.17642	10.337	0.00130388	0.04643	2.16035	0.69071	42.206	174.259	184.122	40.671	0.994688	0.812751	15.862
Cluster-68716.2	3.91024	-0.0806691	12.5547	0.00039521	0.0181965	0.0868011	0.577246	0.249706	5.38387	2.50263	1.85534	0.311733	0	0	transposition, RNA-mediated	-	Retrovirus-related Pol polyprotein from transposon 17.6	POL
Cluster-61739.1	3.90845	4.17088	18.5308	1.67184e-05	0.00138833	0.875617	0.18197	1.63826	8.41901	17.9614	1.52683	0.3586	0.225392	0.408464					NP_001246293.1	cnn	centrosomin
Cluster-83288.4	3.90736	2.29447	21.6967	3.19336e-06	0.000343697	0.53472	1.9558	1.23061	29.6423	68.2749	54.4042	0.512098	0.523038	5.24975
Cluster-47647.0	3.89876	-0.0254805	18.8239	1.43356e-05	0.00122021	0.615526	1.66293	0.88536	3.87747	6.23247	6.24941	0.184214	0	0.419659
Cluster-59464.0	3.89172	1.09965	23.6829	1.13586e-06	0.000141336	0.311516	0.258956	0	41.059	27.3724	26.6342	1.11876	0.380888	2.12388
Cluster-15277.11501	3.88745	-0.957477	9.25283	0.00235132	0.0721586	1.55178	0.710067	0.897498	0.275944	4.36459	9.33289	0.114186	0.290694	0
Cluster-15277.7017	3.88526	0.468472	19.113	1.23204e-05	0.00107388	0.948428	1.10377	1.07421	9.43676	8.07324	2.56783	0	0.309236	0.431085
Cluster-33496.0	3.88363	4.53415	9.25055	0.00235425	0.0721869	1.03209	2.25213	13.4139	24.8812	397.116	18.7516	0.463326	0.94645	18.1195
Cluster-10019.3	3.87979	2.00966	14.5879	0.000133773	0.00761287	0.202733	2.44364	1.41638	54.8172	48.292	10.2549	0.242695	2.72668	0.691105
Cluster-21228.0	3.87485	2.53308	18.2667	1.92037e-05	0.00154957	0.851928	0.157375	0.389015	4.12821	6.56302	28.7308	0.708235	0.347215	0.258149	sialic acid transmembrane transporter activity	SLC17A5	Putative inorganic phosphate cotransporter
Cluster-58099.0	3.87366	1.38852	17.2571	3.26472e-05	0.00240527	0.101366	0.421317	0.749846	5.89433	19.9013	11.7	0	0.743639	0.552884
Cluster-36910.0	3.87257	-1.03987	11.2671	0.000788929	0.031319	0.658082	0.156299	0.540898	1.45778	1.4198	0.803788	0.112543	0	0
Cluster-35540.0	3.87092	2.92787	11.0362	0.000893517	0.0345066	0.10881	0.572855	1.90792	8.78769	4.0833	25.5059	0	0.133041	1.58262	cytochrome P450	CYP2J2
Cluster-58186.0	3.86489	-1.04315	13.0888	0.000297074	0.0144871	0.390985	0.288903	0.607018	1.09466	1.19289	1.11429	0.104012	0	0
Cluster-37743.0	3.85982	0.335072	18.1931	1.99601e-05	0.00159981	0.366414	0.609183	0.301168	31.9598	19.1165	10.9648	1.31592	0	0.99927
Cluster-15277.8203	3.85848	-1.27127	10.3187	0.00131691	0.0467779	1.04263	0.505942	0.642725	4.04182	4.29439	1.11429	0	0	0.355425
Cluster-61733.0	3.85533	2.85885	31.4886	2.0061e-08	4.1412e-06	0.860847	0.613373	1.66781	15.0172	30.8981	16.9546	0.736096	0.300729	1.42537
Cluster-75585.0	3.85324	1.46298	20.3556	6.43034e-06	0.000622506	0.621408	0.516562	1.02151	4.96844	4.69237	19.0934	0.650911	0.0949739	0.264793
Cluster-83163.0	3.83993	0.621186	13.2226	0.000276593	0.0136648	1.05079	0.218375	0.287894	11.5416	1.68313	3.18189	0.209654	0	0.477614
Cluster-15277.11904	3.83845	0.799679	13.1959	0.000280565	0.0138182	1.71933	0.952825	0	27.7713	26.4905	36.7501	2.28693	0.700737	0
Cluster-59040.0	3.83612	3.4281	33.4485	7.31779e-09	1.6798e-06	1.63094	2.34177	4.26529	50.7235	71.0432	108.068	2.12992	1.81285	5.05435	Acylphosphatase	ACYP1	Acylphosphatase		NP_001262612.1	Acyp2	Acylphosphatase 2
Cluster-54432.0	3.8273	9.23732	12.8739	0.0003332	0.0158869	94.4763	103.569	132.01	3049.33	861.811	1862.23	94.679	34.1025	97.3298	hydrolase activity, acting on ester bonds	ENDOU	Endoribonuclease		NP_001285102.1	CG2145
Cluster-31520.2	3.82646	-0.707	10.9234	0.000949574	0.0362229	0.810318	0.561332	0.444017	13.6122	1.11252	3.46406	0.323349	0	0.368311
Cluster-15277.8794	3.82454	-0.932499	9.6547	0.00188868	0.0614021	1.29573	0.359036	1.42	15.9061	5.63336	1.84638	0.775568	0	0
Cluster-24119.0	3.82151	3.84103	27.2518	1.78608e-07	2.83146e-05	2.61418	2.31798	10.6002	136.473	84.464	132.243	2.71222	2.77016	9.03044
Cluster-24049.0	3.82136	1.77377	27.9512	1.24417e-07	2.07316e-05	0.181718	0.302115	0.597438	11.6233	21.3312	11.4583	0.543844	0.222185	0.991146
Cluster-15277.36991	3.81973	1.02234	20.803	5.09039e-06	0.000515393	1.43277	1.66744	4.04324	20.0565	5.83578	20.5188	0.686079	0.11679	1.04197
Cluster-63503.0	3.81815	0.850751	13.7753	0.000206024	0.0107936	0.152568	0.38048	0.125401	2.6615	7.95977	28.6977	0.547927	0	1.0402	FAD-binding domain	NOX4
Cluster-18447.0	3.81484	-0.952401	9.74005	0.00180296	0.0594366	0	0	0	1.98427	0.374803	2.0423	0	0	0.186123
Cluster-6713.0	3.81223	2.8631	21.8611	2.93117e-06	0.00032004	3.12605	1.24734	2.46663	77.073	22.6612	23.2528	1.94597	0.305776	2.89858
Cluster-56059.0	3.80934	-0.288158	13.1792	0.000283079	0.0139134	0.481536	0.13343	0.26386	9.33356	1.32224	5.48942	0.384303	0	0.218871
Cluster-2750.0	3.80522	1.15507	9.65634	0.00188699	0.0613889	0.319467	0.113814	0.300091	0.70768	0.43861	12.8766	0.382439	0	0.124462			Monocarboxylate transporter 6 (Fragment)
Cluster-22679.0	3.80088	2.45031	12.1269	0.000497007	0.0218304	1.3563	0.322132	0.841777	10.0328	4.5223	4.02317	0.629579	0	0.0377433	activity. It is involved in the biological process described with phosphorelay signal transduction system	PDE8B	Phosphodiesterase		NP_001163275.2	Pde8	Phosphodiesterase 8
Cluster-80704.0	3.7994	7.87242	14.4847	0.000141303	0.0079407	57.364	50.9789	47.9988	1395.86	2096.18	2405.51	21.6532	40.2296	197.312	Cuticle protein	-	Cuticle protein (Fragment)
Cluster-59405.2	3.79305	6.43976	19.4311	1.04294e-05	0.00093812	9.50862	6.98379	13.4742	350.856	117.559	106.613	8.213	5.23911	9.28939	Alpha-carbonic anhydrase	CA14	Carbonic anhydrase
Cluster-15277.28678	3.78527	0.116608	20.0883	7.39458e-06	0.000699798	1.64887	1.21837	1.50584	12.0737	27.6686	9.00679	0.438641	0.448012	0.99927
Cluster-63705.0	3.78497	0.928064	15.7763	7.1291e-05	0.00460723	0.196639	0.544871	1.13137	3.81143	2.87972	8.96659	0.0784666	0	0.625642	Uncharacterized conserved protein (DUF2181)	FAM151B			NP_723327.1	CG7231
Cluster-66253.2	3.77304	-0.708212	13.9898	0.000183804	0.00981763	0.0414681	0.0517071	0.289713	0.803772	1.05326	0.930684	0.0496421	0	0.0565449
Cluster-30284.0	3.77266	-1.15657	11.2749	0.00078561	0.0312391	1.30518	1.62745	0.804579	3.79474	4.03187	4.18468	0.390615	0	0
Cluster-63905.0	3.7725	4.56958	30.2222	3.85267e-08	7.38955e-06	1.60444	1.95804	2.63749	32.1575	50.7115	30.6461	1.47118	1.41913	1.34991	protein serine threonine kinase activity. It is involved in the biological process described with protein phosphorylation	STK39	non-specific serine/threonine protein kinase	OXSR1	NP_001303449.2
Cluster-15277.39538	3.77157	0.214764	14.2996	0.000155895	0.00862226	1.18222	0.737062	0.485851	7.16087	5.47801	7.58085	0.707626	0	0	EGF domain, unclasssified subfamily	-
Cluster-37929.0	3.77131	3.41898	13.7914	0.000204272	0.0107272	2.57386	0.363326	1.03781	11.9545	4.66723	56.0534	1.39526	0.118756	1.45684	FAD binding domain	-	Delta(24)-sterol reductase
Cluster-76974.0	3.77013	-1.32081	8.53042	0.00349258	0.0967195	0.336531	0.0932502	0.368807	0.869727	0.462038	2.8773	0.134289	0	0
Cluster-47766.1	3.76282	2.15091	20.0111	7.69931e-06	0.000724336	0.169542	0.845617	1.25417	26.7279	19.7856	24.1594	0.0676539	1.17469	1.61829
Cluster-28930.0	3.75707	1.33135	12.1385	0.000493907	0.0217242	0.0876521	0.109295	0.468286	4.16243	10.4697	0.56206	0.367254	0	0.239041
Cluster-24333.0	3.75627	-1.26568	8.8683	0.00290165	0.0842365	0.507984	0.281517	1.11341	2.29745	3.02221	0.361933	0	0	0.230892
Cluster-22203.0	3.75467	0.919356	19.9989	7.74886e-06	0.000728043	1.44786	1.80535	1.19004	18.943	40.2534	33.2685	2.16657	0	1.4807
Cluster-15277.1603	3.7545	-1.10486	11.7366	0.000612828	0.0256631	1.07573	0.943909	1.37539	3.63035	1.96922	3.06578	0.286172	0	0
Cluster-72626.0	3.74786	4.26947	27.304	1.73852e-07	2.75911e-05	5.9509	8.59808	8.64699	40.371	64.4865	69.202	2.54426	0.692963	4.15386	Tetraspanin family	TSPAN9	Tetraspanin		NP_001259266.1	Tsp5D	Tetraspanin 5D
Cluster-58972.0	3.7475	1.22691	12.0958	0.000505349	0.0220841	4.29145	4.45922	3.82121	79.7149	13.7478	6.11522	2.9968	0	0.975287
Cluster-53700.0	3.74698	1.15513	13.4192	0.000249062	0.0125071	0.50165	0.139003	0.412322	4.64564	9.79535	2.02538	0.533807	0	0.0760043
Cluster-66724.0	3.74642	-0.779857	12.1224	0.000498191	0.0218578	0.194359	0.80783	0.559124	2.26035	6.67109	3.32349	0	0	0.530047
Cluster-76167.0	3.7441	-0.609933	10.2273	0.00138377	0.0486588	2.49271	1.51956	1.63907	2.57685	2.96603	0.355205	0.198938	0	0
Cluster-15277.35808	3.74268	0.195209	15.2463	9.43619e-05	0.00576822	0.903082	0.500474	1.73197	11.0861	13.6387	19.3031	0	0	2.05237
Cluster-15277.9375	3.73972	1.90246	9.8492	0.00169906	0.056768	2.68781	1.76393	1.04646	3.29038	5.56833	141.814	4.06437	0.634788	0.771588
Cluster-688.0	3.73562	2.51349	19.2983	1.11808e-05	0.000993251	3.97641	4.51948	1.73782	95.1356	84.5966	58.4277	3.07345	4.801	0.411861
Cluster-32169.0	3.73452	1.7362	18.1373	2.05534e-05	0.00163479	0.277656	0.288511	1.14107	12.4454	2.28723	16.7658	0.664773	0.254616	0.283954
Cluster-10273.0	3.7321	2.24081	14.2078	0.000163693	0.00897054	1.56706	0.377087	1.55918	4.39627	1.41545	18.5107	0.0493673	0.201688	0.843479	cytochrome P450	-
Cluster-45099.0	3.73206	0.17396	10.0775	0.00150093	0.0517016	0	0.413657	1.63603	11.2528	6.60425	5.3182	0	0	1.1309
Cluster-32679.0	3.72267	4.69003	10.8523	0.00098672	0.0373716	12.5923	1.80805	1.97591	270.147	63.7315	72.1423	13.3614	0.69984	1.71705
Cluster-3426.0	3.7138	3.20851	24.9095	6.00865e-07	8.31298e-05	0.651958	0.361305	1.53614	32.2661	9.07034	13.9354	0.988595	0.531429	0.711196
Cluster-30350.0	3.71333	0.657161	12.4008	0.000429158	0.019423	0.270106	0.112266	0.444017	0.523544	7.04596	22.2277	0.161674	0.330257	0.736622
Cluster-54779.0	3.70907	2.14654	24.4614	7.58138e-07	0.000100064	0.54258	0.250574	1.68475	6.66063	14.9814	14.9478	0.360851	0.294848	0.904262
Cluster-29104.0	3.69125	5.82294	21.1183	4.31778e-06	0.000447592	1.35565	1.69038	4.38272	66.786	72.1226	42.4024	2.08269	1.16028	4.94483	It is involved in the biological process described with transmembrane transport	-	Monocarboxylate transporter 12	LOC115886898	NP_001286894.1	CG13907
Cluster-15277.17064	3.69122	-1.1696	8.48993	0.00357118	0.0980019	1.63297	2.37554	0.335547	5.9347	6.16543	2.61782	0	0.499155	0
Cluster-48299.0	3.68964	2.50348	24.8342	6.24795e-07	8.56148e-05	2.27126	1.88805	1.18798	68.4368	55.8461	39.2793	3.70768	1.51476	1.1262
Cluster-945.0	3.68265	2.32072	9.99978	0.00156559	0.0532764	0.827825	0	0	40.2479	118.518	44.5311	6.93703	0.337392	0.376268
Cluster-65116.1	3.68137	1.82689	8.4769	0.00359684	0.0983674	0.580233	2.39421	1.36465	0.465216	56.184	0.769532	0.933805	0.733657	0.490916
Cluster-79098.1	3.67692	1.47161	9.81447	0.00173144	0.0575153	0.713813	0.148344	0.537814	0.345894	21.1114	1.01717	0.14242	0.145462	0.730005	DNA polymerase type B, organellar and viral	-	DNA-directed DNA polymerase
Cluster-74962.4	3.67519	-0.995371	10.9476	0.000937259	0.0358676	0.757671	1.67956	3.11377	2.93717	2.08047	3.23899	0	0	0.344381
Cluster-73839.1	3.67028	3.96444	11.5472	0.000678509	0.0276548	8.50804	1.75906	2.50023	293.009	110.945	183.185	20.7407	1.29367	0.721366
Cluster-15277.14197	3.6647	-1.08086	9.83106	0.00171589	0.057184	2.46069	1.1364	1.12362	2.11979	4.87989	1.75322	0	0	0.372816
Cluster-62196.0	3.66457	3.90844	24.1491	8.91591e-07	0.000115447	2.88936	1.57836	3.3248	85.6065	19.948	65.8176	3.36008	1.31218	2.58906
Cluster-67236.1	3.66282	6.40096	8.88368	0.00287731	0.0837011	10.0744	14.7026	0.633253	168.894	76.5048	135.163	4.71182	8.66246	0.251221	Sterol-sensing domain of SREBP cleavage-activation	daf-6	Patched domain-containing protein 3
Cluster-77256.0	3.66047	2.7344	22.4359	2.17274e-06	0.000249576	0.380245	0.0987777	0.644604	10.8711	3.36072	7.36565	0.341398	0.116231	0.518494	domain in glucosyltransferases, myotubularins and other putative membrane-associated proteins	-
Cluster-70698.0	3.65322	0.626156	15.0471	0.000104859	0.00625529	1.55758	1.55374	1.53627	37.4362	17.5354	4.66099	0.372921	1.52355	0.424777
Cluster-50026.0	3.65272	-1.17455	9.1523	0.00248406	0.0751234	2.59145	0.80783	1.33125	5.65086	1.77896	2.76957	0	0	0.441706
Cluster-77550.1	3.6523	-0.450761	9.00918	0.00268627	0.0795835	0.975877	0.143199	0	5.17542	8.51431	0.920523	0.20622	0.210626	0.156206
Cluster-3521.0	3.65195	-0.191436	15.4106	8.64999e-05	0.0053975	0.256911	0.925445	0.422327	2.15787	2.35149	3.29484	0	0.104708	0.233546
Cluster-26003.0	3.64159	3.04053	10.108	0.00147625	0.0510967	1.44747	1.80487	3.41052	0.935203	47.7611	2.68139	0.173279	0.176981	2.2369	Zn_pept	-
Cluster-79572.0	3.6388	1.90539	24.7972	6.36903e-07	8.65301e-05	0.0424795	0.0706244	0.0756496	1.00177	3.24658	3.34441	0.135608	0.0519393	0.135156	Belongs to the MAGUK family	CASK			NP_001262811.1	CASK	CASK
Cluster-17025.1	3.63772	4.8782	19.7556	8.80014e-06	0.000811927	3.1597	1.91024	10.6243	98.0603	77.4446	119.649	2.19215	1.66826	10.6733
Cluster-62630.1	3.637	2.29405	12.7799	0.000350364	0.0165241	3.64919	0.325016	1.71393	56.5855	9.12558	113.936	4.36851	0.318702	3.19883
Cluster-66297.0	3.63297	0.647372	11.671	0.000634833	0.0262778	0.189017	0.157126	0.124287	0.586193	6.85105	0.323214	0.0452551	0.138666	0.134025
Cluster-82938.3	3.63259	1.4051	13.1881	0.000281736	0.0138616	0.30184	0.100365	0.595421	1.87217	1.40899	18.9681	0.144535	0.369058	0.411583
Cluster-53249.0	3.62977	8.40915	12.5267	0.000401176	0.0183827	193.961	555.408	214.845	2805.26	1701.38	1674.69	53.7836	120.136	78.7512
Cluster-46019.0	3.62754	1.11661	16.4413	5.01789e-05	0.0034495	0.0440419	0.146444	0.361994	5.20733	2.17681	5.55415	0.0527234	0.0538497	0.540492			N-acetyltransferase domain-containing protein		NP_001285667.1	AANATL2	Arylalkylamine N-acetyltransferase-like 2
Cluster-11978.0	3.62347	3.16579	20.9547	4.70281e-06	0.00048159	1.02294	1.39457	0.975314	20.0655	15.8983	13.2065	1.02865	0.750446	0.111589	Pleckstrin homology domain.	SNTA1	Putative syntrophins type gamma		NP_001262192.1	Syn1	Syntrophin-like 1
Cluster-56952.0	3.62059	2.70929	9.75213	0.00179115	0.0591291	0.703977	0.975333	5.20759	15.2371	191.371	15.7996	0.280915	0.573832	10.8792
Cluster-15277.33944	3.61186	-1.39774	9.59857	0.00194729	0.0628563	0	0.223857	0.22134	2.08787	3.32751	5.75604	0	0.110303	0.367202
Cluster-30105.0	3.60479	-0.47272	15.4542	8.45303e-05	0.00529122	0	0.278353	0.550449	14.2788	6.89596	8.94665	0.400855	0.409419	0.456595
Cluster-82598.0	3.59719	1.31296	17.846	2.39517e-05	0.00185447	0.670386	0.101323	0.601103	9.33208	4.09997	6.25278	0.510701	0.149032	0.166204
Cluster-27025.0	3.59653	4.40243	28.0399	1.18842e-07	1.99651e-05	1.01419	0.713372	1.77407	22.6319	32.2222	22.4563	1.12072	0.604126	1.84391
Cluster-44091.6	3.59479	0.541091	16.7258	4.31905e-05	0.00303973	0.24339	0.472089	0.133366	5.81837	6.01488	3.29484	0.097122	0.396788	0.110627	Reverse transcriptase (RNA-dependent DNA polymerase)	-
Cluster-9132.0	3.58329	-0.426666	11.6446	0.000643884	0.0265224	0.55325	0.275942	0.54568	0.857887	3.03832	5.20323	0	0	0.452639
Cluster-66448.0	3.58322	6.78775	13.3342	0.000260616	0.0129873	11.5871	14.4481	66.9914	969.574	558.964	500.126	7.7237	18.1923	78.9997	cytochrome	CYCS	Cytochrome c, somatic b		NP_001285984.1	Cyt-c-p	Cytochrome c proximal
Cluster-15277.17737	3.57389	-1.16448	10.554	0.00115939	0.0423313	0.282928	0.470382	0.697641	0.913993	0.906367	1.2095	0.112899	0	0
Cluster-15277.27000	3.57345	0.606062	13.2185	0.000277204	0.0136902	0.726028	1.6097	1.19349	20.3047	13.5279	4.76643	0	1.26816	0.282856
Cluster-69008.1	3.57342	-1.28676	8.47525	0.00360011	0.0984005	0.171768	0.22596	0.941327	1.22104	0.577776	0.550722	0.0514065	0.0351782	0
Cluster-41145.0	3.57191	0.0831151	13.086	0.000297504	0.0145006	0.127358	0.635217	1.88423	6.66512	14.1632	13.0667	0	0.155719	1.56296
Cluster-77966.0	3.56728	-0.543862	13.4133	0.000249852	0.0125379	1.17253	0.609183	1.20467	2.84087	3.21962	2.81952	0.350913	0	0
Cluster-77724.0	3.56334	5.02973	19.227	1.16062e-05	0.00102469	1.78741	1.11077	2.2964	32.812	37.8823	5.97189	0.747869	1.25186	1.44343	protein tyrosine/serine/threonine phosphatase activity	TPTE2	Tyrosine-protein phosphatase TPTE		NP_001162933.1	Pten	Phosphatase and tensin homolog
Cluster-15277.5462	3.56294	1.07076	23.8622	1.03486e-06	0.000130949	0.819291	0.936454	1.47306	9.42889	6.88964	10.0333	0.367795	0.125218	0.768053
Cluster-79735.0	3.5578	5.55386	19.3553	1.08519e-05	0.00096823	9.31115	9.76911	13.3744	304.709	75.1506	197.477	11.6876	4.08964	11.3405
Cluster-36131.2	3.55349	-0.445282	10.8351	0.000995919	0.0376043	0.931303	0.903199	0.765467	7.22055	1.27863	17.9157	0	0.379566	0.846603
Cluster-14182.0	3.5421	6.57095	18.6034	1.60931e-05	0.00134942	19.5998	40.5441	43.8059	663.219	799.311	527.057	18.9511	29.7713	43.4809
Cluster-6344.0	3.54065	4.85964	16.2868	5.44427e-05	0.00367915	4.19615	1.91286	8.95614	103.11	37.9116	129.836	6.56268	0.662014	5.81407	Oxidoreductase activity. It is involved in the biological process described with oxidation-reduction process	-	Aldo-keto reductase family 1, member C12
Cluster-41574.0	3.53681	3.47606	21.794	3.03542e-06	0.000329168	0.607166	0.205043	0.405477	7.64961	18.0788	3.89339	0.431566	0.208793	0.802045	Notch ligand involved in the mediation of Notch signaling	JAG1	Jagged		NP_001287558.1	Ser	Serrate
Cluster-15277.33989	3.53293	-0.100269	16.9492	3.83937e-05	0.00274865	0.764692	1.4061	1.0767	19.678	8.31809	7.93452	0.392045	0.400421	0.89312
Cluster-70517.0	3.52277	2.17541	30.2782	3.74315e-08	7.23755e-06	0.586538	0.97515	1.03306	17.7029	18.0613	15.7609	0.702155	0.512254	1.25681	cyanocobalamin reductase (cyanide-eliminating) activity	MMACHC	Cyanocobalamin reductase (cyanide-eliminating)
Cluster-15277.37593	3.51269	0.779822	12.4848	0.000410282	0.0186925	0.323463	0.107555	0.797593	3.26022	7.46081	19.4972	0	0.790991	0.52928
Cluster-44033.0	3.51167	5.8435	20.2421	6.82346e-06	0.000653944	3.60085	1.67273	3.52943	52.5702	64.4275	34.8204	2.97365	1.50682	2.57318	Sodium:dicarboxylate symporter family	-	Amino acid transporter		NP_001162844.1	Eaat2	Excitatory amino acid transporter 2
Cluster-13246.0	3.50619	-0.819627	11.3593	0.000750702	0.0300845	0.0611526	0.101669	0.502633	1.06678	1.51126	0.914982	0	0.0747708	0.0833864
Cluster-34439.0	3.50358	-0.985044	9.63015	0.00191409	0.0619842	1.26368	3.15139	2.59664	4.2864	1.95182	3.37633	0.378192	0	0
Cluster-34418.0	3.50294	0.345182	10.9297	0.00094636	0.0361773	0.539158	0.553646	0.0782031	1.04505	2.26424	0.474531	0.0759336	0.0775558	0	positive regulation of chromosome segregation	CDC6	Cell division control protein		NP_648247.1	Cdc6	Cdc6
Cluster-61781.1	3.50205	1.50812	16.4174	5.08168e-05	0.00348334	1.01963	0.401491	2.38186	19.2089	2.70178	16.7471	0.513942	0.328076	1.09764
Cluster-14877.0	3.49706	0.0741934	16.3027	5.39859e-05	0.00365503	0.109297	0.0908562	0.17967	2.9659	1.2755	3.03705	0.196262	0	0.149035	Belongs to the G-protein coupled receptor 1 family	npr-9	A-type allatostatin receptor		NP_524700.1	AstA-R1	Allatostatin A receptor 1
Cluster-76490.0	3.49607	-0.388403	10.8014	0.00101421	0.0381709	0.260846	0.704716	0.911191	1.64319	0.537191	1.81204	0	0.159468	0
Cluster-43019.0	3.48842	-0.0628289	10.4427	0.00123136	0.0443985	0.245137	0.029111	0.23027	1.01817	2.50016	0.299413	0.125768	0	0.047752
Cluster-66916.0	3.48152	3.5293	19.4201	1.04895e-05	0.000941163	0.928139	0.224448	1.79385	22.5366	8.01639	22.6161	1.13129	0.288865	1.24258	Hepatocyte nuclear factor	hnf4a
Cluster-41145.1	3.47819	5.00007	23.0223	1.60135e-06	0.000192094	3.26653	3.12163	8.60424	99.8081	67.9069	54.3724	2.89432	2.29574	6.13763			Phospholipid phosphatase 1 (Fragment)
Cluster-25947.0	3.47805	0.434242	9.2223	0.00239085	0.072965	0	0.12442	0.738129	1.06374	3.35639	4.05235	0.0597257	0	0.408184	DNA primase is the polymerase that synthesizes small RNA primers for the Okazaki fragments made during discontinuous DNA replication	PRIM2	DNA primase large subunit		NP_652001.2	Prim2	DNA primase subunit 2
Cluster-61374.0	3.47694	-0.838345	11.2588	0.000792482	0.0314073	0.989725	0.822735	1.89813	4.47621	11.3236	2.1155	0.394939	0	0.449856
Cluster-47224.0	3.47131	0.211617	15.3198	9.07594e-05	0.00559088	0.555939	0.63019	0.415404	1.27349	2.63676	1.83647	0.181507	0.0617948	0	SAPK-interacting protein 1 (Sin1), middle CRIM domain	MAPKAP1			NP_610963.1	Sin1	SAPK-interacting protein 1
Cluster-3528.0	3.46864	6.47833	14.3581	0.000151125	0.00840706	2.71859	2.2366	12.5316	60.1909	195.069	98.1262	6.84445	1.95328	8.9809
Cluster-15277.7210	3.46429	3.21677	28.4538	9.59617e-08	1.65159e-05	1.90224	2.87506	2.55847	18.9941	32.7645	17.1264	1.44913	0.704803	1.10042	Cytoplasmic FMR1-interacting protein 2	CYFIP2
Cluster-62391.0	3.45554	4.60278	24.6275	6.95507e-07	9.29085e-05	3.01399	2.49306	3.80179	43.6414	18.6826	31.0634	1.07171	1.56894	1.91249	biotin- acetyl-CoA-carboxylase ligase activity. It is involved in the biological process described with cellular protein modification process	HLCS	Putative biotin holocarboxylase synthetase/biotin-protein ligase (Fragment)		NP_001287175.1	Hcs	Holocarboxylase synthetase
Cluster-60857.0	3.45471	1.40485	9.84097	0.00170667	0.0569429	2.96553	0.0611728	2.88884	21.0762	2.86513	51.8836	1.57781	0.22427	2.09675
Cluster-66408.0	3.45411	1.93153	13.528	0.000235031	0.0119616	1.7658	0.386281	1.68053	23.418	16.0772	5.95948	1.22382	0	1.14054
Cluster-15277.1224	3.45205	-1.27964	9.26749	0.00233257	0.0717829	0	0.13343	0.26386	2.64451	1.54261	2.91626	0.0960758	0.196257	0
Cluster-76110.0	3.43874	1.45789	9.70796	0.00183472	0.0602208	0.846105	0.468898	0.463627	1.09333	15.1015	37.979	2.02577	0.172421	0.192289			NADPH oxidase 4 (Fragment)
Cluster-18411.0	3.43552	1.07151	18.9364	1.35153e-05	0.0011597	0.458488	0.508173	1.38177	20.1435	5.87512	16.0067	0.365909	0.56059	1.25037
Cluster-15277.14395	3.42857	-1.3435	8.94762	0.00277831	0.0815637	0.54934	0.68498	0.45152	0.798586	1.50842	1.46775	0	0	0.187267
Cluster-10164.0	3.42747	-0.652537	8.91741	0.00282465	0.0826196	0.878435	1.94726	0.722013	6.43228	3.48411	0.41725	0	0.238679	0.266181
Cluster-688.1	3.42744	4.29315	21.4388	3.65304e-06	0.000386218	7.84675	5.08657	2.37499	202.45	129.787	131.064	8.85121	6.65034	6.76768
Cluster-51583.0	3.42492	8.74146	11.0985	0.000863959	0.0335911	29.1244	33.219	97.5623	1215.63	609.29	1009.02	28.4367	20.881	111.224	It is involved in the biological process described with glycolytic process	enol-1	Enolase		NP_722721.1	Eno	Enolase
Cluster-15277.35129	3.4207	-1.25629	9.57155	0.00197616	0.0635832	1.01597	0.563435	0.477175	5.06376	2.78973	3.10228	0	0.354919	0.132598
Cluster-13005.0	3.41959	1.39758	21.5381	3.46866e-06	0.000368626	4.59154	3.45676	2.13619	14.7769	24.2641	11.666	0.725968	0.635552	1.18131
Cluster-40734.0	3.41558	0.338047	14.2125	0.000163284	0.00895154	0.447026	0.135128	0.167011	2.5994	2.62234	0.694911	0.0486493	0.0496886	0.221656
Cluster-15277.29236	3.41398	-0.555485	12.0466	0.000518865	0.0225442	0.210861	0.43821	1.47316	8.00459	3.11213	4.50709	0.252426	0	0.575051
Cluster-31180.2	3.41326	-0.950123	10.092	0.00148916	0.0514197	1.98238	1.23593	1.95525	1.53697	1.7691	2.11863	0	0	0.270312
Cluster-15775.0	3.4052	0.523385	16.491	4.88812e-05	0.00337322	0.486426	1.13219	1.59924	9.05122	3.07204	2.70327	0.232924	0.2379	0.265312	Guanylylate cyclase	GUCD1			NP_570010.3	CG13760
Cluster-40043.1	3.40027	0.894695	14.127	0.00017087	0.00929638	0.196279	0.407905	1.04863	12.5547	3.63798	7.0273	0.587423	0	0.669105
Cluster-64228.0	3.39118	2.12062	19.1338	1.21869e-05	0.00106482	0.463239	0.654635	0.647276	7.36271	2.544	16.8822	0.332731	0.566399	0.378998	transporter activity. It is involved in the biological process described with sodium ion transport	SLC13A5	Sodium-dependent low-affinity dicarboxylate transporter 1
Cluster-56022.0	3.39067	2.64786	20.4877	6.00168e-06	0.000589361	0.396137	0.0506615	0.525965	8.18033	8.19994	10.1608	0.255351	0.260806	0.955675	Paired Box domain	Eyg	Paired box protein Pax-6		NP_001014582.1	eyg	eyegone
Cluster-60071.2	3.38929	-0.339117	10.0745	0.00150333	0.0517592	0.28473	1.65682	0.468057	8.27834	6.25468	11.5634	0	0	1.55301
Cluster-11670.0	3.38391	1.65456	11.6068	0.000657115	0.0269359	0.351396	0.125189	0.86647	2.33523	16.1964	2.78979	0.120189	0.0613784	1.09521					NP_001259606.1	CG32579
Cluster-15277.3186	3.38251	-1.06339	9.19797	0.00242283	0.0738008	0.645524	1.34152	1.45909	0.938411	1.55097	2.06968	0.193192	0	0
Cluster-75800.0	3.37923	0.87567	13.3877	0.000253279	0.0126745	0.371438	0.0926303	0.366356	1.43991	5.96656	1.11151	0.266793	0.0454154	0.101297
Cluster-37720.0	3.37443	-0.73812	9.58718	0.00195941	0.0631434	0.638608	0	0.787338	6.80795	7.89094	7.50752	0	0	1.30619
Cluster-73469.0	3.37076	2.00297	16.2252	5.62413e-05	0.00376171	4.72329	0.841363	1.94111	81.0881	51.4152	49.7582	6.05821	0.825019	2.30021
Cluster-15277.1222	3.36974	-0.604148	9.58428	0.0019625	0.0632147	0	0.635217	0.314038	5.18398	20.458	4.90001	0	0.934316	0.520987
Cluster-81752.0	3.36469	0.0141393	14.3493	0.000151835	0.00843346	0.150514	0.375355	0.371136	10.7944	2.89305	5.14749	0.540547	0.184032	0.205237
Cluster-57594.0	3.36071	1.57939	22.0358	2.67606e-06	0.000297621	0.478358	0.437413	0.786355	5.1923	4.13757	8.89553	0.45812	0.233954	0.195684	WD repeat-containing protein	WDR92			NP_649025.1	Wdr92	WD repeat domain 92
Cluster-70369.0	3.35335	0.588166	10.2954	0.00133363	0.0472664	2.25891	0.889473	0.684035	14.2875	1.79552	2.54123	0.426975	0	0.648462
Cluster-15277.6919	3.35211	-0.589981	12.5305	0.000400373	0.0183563	0.345638	0.191547	0.536932	5.35958	8.8581	3.69395	0	0.563479	0.314203
Cluster-50487.0	3.35132	6.02902	16.7328	4.3031e-05	0.00303223	3.57008	3.33618	7.32597	33.8651	24.5076	78.8242	2.81704	1.00506	3.64832					NP_001259585.1	tay	tay bridge
Cluster-73679.1	3.35108	1.89262	17.0961	3.55359e-05	0.00258404	1.69618	7.27739	1.21425	12.4084	13.9725	17.309	0.72051	0.535202	1.04452	Crustacean CHH/MIH/GIH neurohormone family	ITP
Cluster-7721.0	3.34826	1.26651	13.2066	0.000278965	0.0137677	1.15043	0.273237	2.56657	77.09	18.0512	8.4309	1.96743	1.20568	2.46511
Cluster-79098.0	3.34808	1.25461	10.0042	0.00156182	0.0531735	0.531383	1.0491	1.0919	1.54496	38.5142	1.98767	0.477095	0.974576	0.543436	DNA polymerase type B, organellar and viral	-
Cluster-42662.0	3.34008	-1.16057	8.47247	0.00360561	0.0985133	0.584347	1.29534	2.08127	2.26527	1.0697	1.66536	0	0	0.265601
Cluster-15277.3988	3.33302	-0.839448	9.45052	0.0021109	0.066639	0.949675	0.225555	0.780568	0.525928	3.35275	2.89986	0.16241	0	0.184994
Cluster-26151.1	3.32871	2.28397	22.7915	1.80564e-06	0.000212304	0.954503	3.14076	2.0921	11.409	21.1314	15.2166	0.761768	0.923925	0.705001
Cluster-60071.4	3.32222	-0.677044	9.61995	0.00192475	0.0622503	0	0.471234	0.199687	1.88362	3.33554	6.75083	0.387784	0	0.220853
Cluster-9036.0	3.32095	-0.217506	13.4923	0.000239541	0.012118	0.70583	0.78232	1.16029	12.3129	3.87625	6.53765	0	0.575342	0.641636
Cluster-11766.0	3.31773	6.59308	12.6958	0.000366471	0.0171934	0.69049	1.83235	5.62624	84.6776	49.5969	41.6374	1.04914	2.59771	6.73561
Cluster-69785.0	3.31709	0.118683	8.99905	0.0027012	0.0799116	0.139914	0.930458	1.15	2.98314	3.2656	11.6634	0	0	1.1447
Cluster-15277.35442	3.31681	-0.869475	8.9849	0.0027222	0.0804266	0.0781513	0.714619	1.52044	2.87812	1.60946	3.06195	0.187113	0.159577	0
Cluster-56747.1	3.3077	2.30476	19.5036	1.00411e-05	0.000911186	0.482441	0.391927	0.5948	1.91273	3.14623	8.81209	0.105007	0.160876	0.538238	PBC domain	PBX1	Putative transcription factor pbx		NP_001259592.1	exd	extradenticle
Cluster-52150.0	3.30755	0.466358	16.1663	5.80174e-05	0.00386609	0.348151	0.173646	0.915699	3.77898	2.00756	5.65562	0.250066	0.0851363	0.284839
Cluster-79445.0	3.30683	-1.19585	8.51522	0.00352189	0.0971884	0.412957	0.171641	0.169711	4.60247	1.7009	3.08938	0	0	0.563099
Cluster-38534.0	3.30594	2.61742	8.82761	0.00296707	0.0855815	0.46264	0.288436	2.947	17.7104	5.79599	75.9371	0.138459	0.42425	5.99303
Cluster-66372.0	3.30326	-0.624205	10.3482	0.001296	0.0461901	2.17003	0.721557	1.07017	15.9833	10.7256	2.78302	0.519555	0	1.1836
Cluster-67818.0	3.29252	-0.405967	9.79852	0.00174653	0.0579281	2.11861	0.528344	0.34827	3.69583	8.43529	4.0756	0.507244	0.25904	0
Cluster-15277.18407	3.29017	-1.26009	8.49792	0.00355553	0.0977594	1.53558	1.56016	2.31393	2.6457	2.03096	4.37635	0.408505	0	0
Cluster-64677.0	3.28679	6.20868	15.1967	9.68721e-05	0.00590406	2.56989	8.04856	6.0033	99.8205	79.681	39.8969	1.97001	4.3274	5.96337	Proprotein convertase P-domain	FURIN	Furin-like protease kpc-1		NP_001262954.1	Fur1	Furin 1
Cluster-32658.0	3.2727	3.76105	17.3452	3.11678e-05	0.0023169	9.69036	7.0964	11.5679	88.9944	66.0464	32.7953	6.76696	0.705258	2.83148	Tumor necrosis factor alpha-induced protein 8-like	TNFAIP8	Tumor necrosis factor alpha-induced protein 8-like protein 1		NP_726358.2	sigmar	salivary glands marred
Cluster-41590.0	3.26314	2.33282	24.8625	6.15689e-07	8.46094e-05	0.835562	1.32602	1.12381	16.0484	16.2691	18.1846	0.545599	1.20739	0.932199
Cluster-10889.1	3.26176	-0.665083	11.6257	0.000650453	0.0267469	0.600035	0.581927	0.493187	6.97825	4.39367	1.92383	0.239437	0	0.545463
Cluster-69902.7	3.26008	-0.0328399	9.09938	0.00255696	0.0768101	0.190469	0.0527775	0.469658	0.0671245	0.227191	0.345437	0	0	0.0393515
Cluster-15277.20666	3.25913	2.29972	15.0478	0.000104821	0.00625529	5.94353	4.77154	5.50422	154.47	22.4887	40.2166	7.32332	1.55891	3.20194
Cluster-15277.16088	3.25744	0.0721068	11.3805	0.000742176	0.0298094	3.22762	0.804914	1.59173	8.4457	21.2704	7.93378	1.54554	0	0.440112
Cluster-27999.5	3.25713	-0.0735943	9.39887	0.0021712	0.068117	0	1.29253	0.319499	27.1241	8.53899	9.97046	0	1.42585	1.06009
Cluster-15277.22908	3.25392	-0.535077	8.53323	0.0034872	0.0966213	0	0.302115	0	5.63555	22.7034	3.10733	0.435075	0	1.48672
Cluster-16501.0	3.2534	1.06702	16.3309	5.31899e-05	0.00361492	2.22125	0.61549	2.13	24.3974	12.961	9.6935	0.443182	0.45265	2.01923
Cluster-5201.0	3.25252	0.856802	11.9234	0.00055433	0.0237471	3.27399	3.97771	1.035	35.1468	8.29846	6.45974	1.50744	0.30793	1.03023
Cluster-61224.0	3.24779	2.03447	22.5391	2.0591e-06	0.000237506	0.174756	0.14527	0.316002	9.2134	6.28616	3.88476	0.418407	0.341876	0.285952	RNA recognition motif. (a.k.a. RRM, RBD, or RNP domain)	MSI1	RNA-binding protein Musashi homolog Rbp6		NP_001097631.1	Rbp6	RNA-binding protein 6
Cluster-54447.7	3.24767	0.832301	11.5239	0.000687059	0.0279398	1.93217	2.89747	2.63037	0.325331	2.69615	0.837111	0	0.0684074	0.152579	Belongs to the short-chain dehydrogenases reductases (SDR) family	DHRS11	Dehydrogenase/reductase SDR family member 11
Cluster-77941.0	3.24213	0.798485	11.878	0.000568001	0.0241884	0.719558	0	0.591428	27.8943	7.16236	5.38311	0.861396	0.659849	0.735881
Cluster-27969.0	3.24083	3.93922	24.0752	9.26454e-07	0.000119423	3.21068	2.11622	4.4347	29.9746	16.1716	25.2987	1.54652	0.650408	2.02062	Protein tyrosine phosphatase activity. It is involved in the biological process described with protein dephosphorylation	PTPN11	Tyrosine-protein phosphatase corkscrew isoform X3		NP_477131.1	csw	corkscrew
Cluster-34858.0	3.24069	7.33472	14.6554	0.000129067	0.00740981	19.5453	18.1779	29.5318	426.981	411.728	595.569	31.3518	17.7459	31.7531	Belongs to the phosphoglycerate mutase family. BPG- dependent PGAM subfamily	PGAM2	Phosphoglycerate mutase		NP_001034075.1	Pglym78	Phosphoglyceromutase 78
Cluster-15277.3923	3.2374	0.737263	15.2796	9.27127e-05	0.00568679	1.42164	1.44439	1.03866	14.7728	10.1929	5.57095	1.13458	0.193136	0.323085
Cluster-65090.2	3.23359	-0.547437	8.664	0.00324558	0.0916976	1.10377	1.14692	0.151203	2.43716	1.89426	8.25743	0	0.224928	0.501691
Cluster-22707.0	3.23161	2.87519	11.1307	0.000849111	0.0331541	1.73698	0.490384	3.07085	32.5242	18.7182	10.5077	2.07936	0	1.65348	transporter activity. It is involved in the biological process described with transport	SEC14L2	CRAL-TRIO domain-containing protein
Cluster-9610.1	3.22982	0.801509	18.4137	1.77776e-05	0.00145164	0.351989	0.780266	0.675058	2.12258	1.98674	2.92586	0.0468191	0.143458	0.213317			Ectonucleoside triphosphate diphosphohydrolase 2
Cluster-66610.0	3.22291	-0.820267	9.72931	0.00181353	0.0596733	0.978888	1.08497	0.804579	2.52983	4.77851	3.71972	0	0.531946	0
Cluster-57355.0	3.22257	2.73102	21.4577	3.61718e-06	0.000382708	6.81904	6.67624	6.97484	46.8479	51.5958	18.1384	3.44668	0.926398	2.27292
Cluster-15277.8620	3.20076	1.10966	16.6891	4.40323e-05	0.00308159	1.61222	0.974693	1.85519	49.2607	21.0664	10.2348	1.40365	1.34404	1.99854
Cluster-65062.0	3.19924	-1.04338	10.7121	0.00106435	0.0396048	0.751304	0.416361	1.23504	2.42707	4.12598	4.81766	0.299799	0	0.341487
Cluster-60503.0	3.19295	3.68869	16.754	4.25523e-05	0.00300292	6.12064	23.0775	15.8109	118.848	119.447	108.633	1.5701	10.691	6.85562
Cluster-73689.0	3.191	4.31161	12.5896	0.000387906	0.017935	1.40243	0.999266	5.2695	23.1058	19.736	93.7302	0.899398	0.918613	7.51272	activity. It is involved in the biological process described with oxidation-reduction process	-	Gamma-butyrobetaine dioxygenase
Cluster-77109.0	3.18775	-0.568009	9.74108	0.00180195	0.0594309	0.0574953	0.143383	0.756115	0.89154	1.42088	1.47473	0	0.070299	0.156799	Belongs to the cyclin family	CCNE1	CCNE protein (Fragment)		NP_001246037.1	CycE	Cyclin E
Cluster-44891.0	3.1867	2.72038	21.9619	2.78112e-06	0.000307399	2.18951	2.83125	3.99918	53.2847	33.5678	14.82	1.60179	2.23092	1.99038
Cluster-15277.21848	3.18663	2.58099	12.2463	0.00046619	0.0207392	10.3159	3.52834	3.70097	83.2035	25.8974	17.8225	5.31791	0.515657	1.47771
Cluster-35469.0	3.18452	-1.21841	8.4739	0.00360278	0.0984547	0.315919	0.262616	0.259664	1.53086	1.51809	3.71397	0	0	0.430781
Cluster-10403.0	3.18043	7.15944	13.5609	0.000230943	0.0117828	5.38081	6.88875	7.70835	48.8271	99.8536	91.0474	2.27882	5.61704	5.83165	Belongs to the TRAFAC class myosin-kinesin ATPase superfamily. Myosin family	MYO7A	Myosin-VIIa isoform X2		NP_001285949.1	ck	crinkled
Cluster-66168.0	3.18011	2.74685	18.8258	1.43219e-05	0.00122016	0.467274	0.517912	1.79231	71.2495	36.1401	37.2879	1.11876	1.714	6.79643
Cluster-15277.10297	3.17868	3.15363	11.6175	0.000653345	0.0268361	8.47231	1.85338	1.64929	152.55	70.7102	39.5545	10.9431	1.90824	1.8241
Cluster-10098.0	3.17788	0.388239	12.2951	0.000454143	0.0203293	0.320449	2.13105	1.05355	24.2238	14.9585	12.3291	1.15084	0	2.18478
Cluster-28460.0	3.17327	2.73489	21.2558	4.01894e-06	0.000421487	2.99682	3.11398	7.86849	37.4339	23.5438	81.3156	1.79377	2.03566	4.99449
Cluster-73551.1	3.16837	0.255744	16.6815	4.42108e-05	0.00308957	0.904605	1.12797	0.867444	6.13686	5.38187	8.70103	0.180486	0.553027	0.411167
Cluster-67077.1	3.16194	1.95116	15.4046	8.67768e-05	0.0054059	0.624021	0.259367	1.39882	4.89311	11.4882	12.3076	0.848893	0.0693623	0.850901	Sulfotransferase family	-	Carbohydrate sulfotransferase		NP_728688.2	CG13937
Cluster-21439.0	3.16009	3.58012	14.6861	0.000126982	0.00731939	0.549372	1.38695	1.52188	8.24267	52.9934	5.56688	0.974314	1.02001	2.05312	5' nucleotidase family	NT5DC3			NP_610499.2	Nt5c	5' nucleotidase C
Cluster-70402.0	3.15958	4.0754	16.265	5.50722e-05	0.00371283	2.2626	2.04206	8.60777	31.7641	24.0526	87.3286	2.24427	1.02754	6.17047	Mitochondrial carrier protein	SLC25A40	Solute carrier family 25 member 40		NP_001027071.1	Shawn	Shawn
Cluster-15277.40056	3.15838	4.45734	18.066	2.13373e-05	0.00168571	3.17842	1.46282	2.8479	44.6057	15.8881	14.6372	1.95963	0.833956	1.8229	binding. It is involved in the biological process described with protein phosphorylation	CAMK2G	Calcium/calmodulin-dependent protein kinase type II alpha chain isoform X32		NP_001162833.1	CaMKII	Calcium/calmodulin-dependent protein kinase II
Cluster-53298.2	3.15828	0.890989	14.0578	0.000177275	0.00956863	0.377237	1.56794	2.4805	29.2478	10.3585	51.6052	0.903193	2.30622	2.05757
Cluster-15277.6007	3.15758	-0.290686	14.2203	0.000162607	0.00892464	0.931461	0.433011	0.856286	2.66181	2.49202	1.82193	0.170066	0.1158	0.107834
Cluster-11440.0	3.15384	2.70406	23.0989	1.53881e-06	0.000185992	1.79855	1.59155	2.00283	14.5067	23.7371	8.80476	0.486177	0.851252	1.58223	Protein serine threonine phosphatase activity. It is involved in the biological process described with protein dephosphorylation	PPM1L			NP_001260216.1	CG7115
Cluster-51178.2	3.15167	3.62669	12.2158	0.000473871	0.0210157	2.02937	0.718524	1.93056	39.3107	12.8733	6.94838	2.33942	0.13785	1.17863
Cluster-61697.0	3.15077	3.11848	25.7114	3.96477e-07	5.7356e-05	1.17157	0.79129	2.16663	18.7344	35.8895	32.2414	1.57781	1.34294	2.29644
Cluster-49411.3	3.14813	-1.23087	8.60157	0.00335874	0.0941346	0.284051	0.206609	0.350206	0.275287	0.974964	1.11336	0.0425053	0	0.0968315
Cluster-62148.0	3.13773	4.3471	9.5496	0.00199993	0.0641755	5.1506	4.66499	1.23212	66.6054	25.4889	2.05396	1.6565	2.67883	0.943421	Protein of unknown function (DUF3808)	TTC39B	Tetratricopeptide repeat protein 39B	TTC39B
Cluster-64720.0	3.13507	0.583985	8.85482	0.00292316	0.0847067	0.648718	0.294144	0.727093	1.37171	7.85393	0.756334	0.0705992	0	0.643329	It is involved in the biological process described with GDP-mannose metabolic process	GMDS	GDP-mannose 4,6-dehydratase	GMD	NP_608888.2	Gmd	GDP-mannose 4,6-dehydratase
Cluster-61561.0	3.13456	3.5833	18.3791	1.81036e-05	0.00147072	1.25297	2.04952	3.42176	17.3136	25.0823	19.0928	1.3064	0.197676	2.64544	Oxidoreductase activity, acting on the aldehyde or oxo group of donors, disulfide as acceptor. It is involved in the biological process described with metabolic process	BCKDHA	2-oxoisovalerate dehydrogenase subunit alpha	BCKDHA	NP_649905.1	CG8199
Cluster-9191.1	3.13103	2.52876	18.501	1.69811e-05	0.00140677	2.8398	0.985584	1.73245	36.3158	10.2292	16.9888	1.4719	0.751675	1.79633
Cluster-15277.20178	3.12995	-0.526565	12.0881	0.000507451	0.0221589	1.19739	1.49304	4.42878	11.6045	4.93184	9.3844	0.477805	0.488013	0.544245
Cluster-50412.1	3.12688	0.599646	13.6361	0.000221882	0.0114686	1.50683	0.347942	1.0548	5.1923	10.3439	15.4777	0.969068	0.511774	0.228298
Cluster-78188.0	3.12635	1.82918	19.3857	1.06803e-05	0.000955892	0.531646	0.71816	0.655465	20.6097	5.961	14.7729	0.530369	0.758379	1.32906
Cluster-5662.0	3.11651	5.72469	11.6044	0.000657963	0.0269553	24.1171	5.44733	3.62016	60.5147	36.7802	59.5001	5.0476	1.37916	3.18602	neurotransmitter:sodium symporter activity	SLC6A7	Transporter	SLC6A14
Cluster-73714.0	3.1132	-0.0555009	11.7657	0.000603332	0.0253924	0.299014	0.319581	0.491538	1.98712	1.05564	0.821741	0.0511364	0.156687	0	PAS domain	Met	Aryl hydrocarbon receptor nuclear translocator-like protein 1 (Fragment)		NP_001188593.1	gce	germ cell-expressed bHLH-PAS
Cluster-15277.1304	3.10784	1.48477	16.1084	5.98185e-05	0.00396036	0.293132	0.527959	1.18459	1.89391	10.5654	4.49034	0.336291	0.23894	0.466326
Cluster-51177.0	3.10088	2.51768	9.66273	0.00188044	0.0612591	8.0335	2.36964	1.278	86.8977	53.3687	52.068	9.30682	1.26742	0.353365
Cluster-15277.2847	3.09762	2.29075	16.854	4.03685e-05	0.00287283	4.26636	1.087	6.44975	12.4671	29.1699	34.0503	1.43757	0.524555	3.09864
Cluster-74950.0	3.09596	0.472948	13.0699	0.000300087	0.0145893	3.80924	2.2352	2.57842	6.9491	4.61459	19.1579	0.268242	0.273972	1.52771
Cluster-47987.2	3.09249	2.59962	22.1132	2.5704e-06	0.000287655	1.06766	1.19623	0.610466	11.7868	14.4672	9.78968	0.444562	0.794605	1.01276	Choline ethanolamine kinase	CHKA	CHKB kinase (Fragment)		NP_001033932.2	CG2201
Cluster-17343.0	3.08999	7.26046	9.24141	0.00236602	0.0724508	15.2776	35.1839	54.2327	266.663	571.897	776.814	3.26591	46.0324	50.9114
Cluster-59634.0	3.08882	2.49479	9.11464	0.00253572	0.0763959	0.918333	0.646939	2.08531	1.41796	2.79944	3.89254	0	0.0190312	0.615497	serine-type endopeptidase inhibitor activity	PAPLN			NP_788752.2	Ppn	Papilin
Cluster-75705.1	3.08684	1.59011	10.1121	0.00147296	0.0510568	1.06356	1.83181	0.810987	18.5266	7.29997	0.657267	0.414125	0.798949	0.34959
Cluster-80.0	3.08191	2.19523	10.1174	0.00146874	0.0509473	0.578358	1.15353	1.94181	4.6426	4.40029	51.8185	0.217735	1.75728	1.73473
Cluster-79025.2	3.08092	5.76086	14.1075	0.000172651	0.00936566	10.8096	6.07155	8.85661	184.731	108.644	66.2098	11.982	2.71726	8.47559	Aldo/keto reductase family	-	Alcohol dehydrogenase [NADP(+)] A
Cluster-15277.276	3.0801	-0.347849	10.1292	0.00145936	0.0507	1.54883	0.355175	1.05355	4.0373	1.09989	1.48405	0.127871	0.130603	0.145652
Cluster-62171.0	3.08006	2.50259	18.7572	1.48458e-05	0.00125733	0.32511	0.67564	2.13774	55.4538	36.1549	34.3981	1.36218	1.78879	5.5414
Cluster-38534.3	3.07949	2.33185	11.8496	0.000576738	0.0245095	1.25806	1.51199	5.28089	11.1031	11.9185	51.3949	0.625491	0.283935	4.61757
Cluster-5712.138	3.07441	3.01282	17.9231	2.30014e-05	0.0017964	0.527153	0.394389	1.64648	5.97739	16.7186	4.84512	0.362862	0.3545	1.1501	-	-	Kin of IRRE-like protein 3		NP_731246.2	CG45263
Cluster-67893.0	3.07381	2.90314	9.56188	0.0019866	0.0638475	3.33277	1.325	1.36965	62.4923	43.3696	39.0254	7.80596	0.177172	0.59276
Cluster-15217.0	3.07307	-0.653153	10.0587	0.00151626	0.0520174	0.383713	0.478457	2.05001	4.83436	2.63408	4.10087	0	0.234581	0.523223
Cluster-32154.110	3.0659	-0.13519	11.6968	0.000626087	0.0260586	2.07919	1.3443	1.51907	4.47786	8.24664	7.9008	0.276559	0.847403	0
Cluster-79025.3	3.06419	4.60469	15.2121	9.60838e-05	0.00586277	10.2375	4.64738	6.86158	127.38	65.9976	56.8083	8.97575	1.43575	5.94481	Aldo/keto reductase family	-
Cluster-15277.27020	3.05765	2.28879	9.28025	0.00231638	0.0713963	2.55443	0.26543	0.962521	63.8508	17.6812	21.1576	5.22432	0.390411	0.653094
Cluster-15277.25776	3.05628	-1.31064	9.48375	0.00207299	0.0658549	0.652041	0.384416	0.801999	3.83336	4.58612	2.94888	0.276798	0.188474	0.210191
Cluster-15625.0	3.05436	1.03135	15.2118	9.61009e-05	0.00586277	0.811135	0.674278	1.3334	4.36727	3.5884	14.0628	0.215783	0.550983	0.61447	Adenylyl- / guanylyl cyclase, catalytic domain	ADCY9	adenylate cyclase
Cluster-17769.0	3.05428	0.797353	12.2656	0.000461376	0.0205806	0.355841	0.221852	1.16991	7.50075	1.9542	9.50749	0.692223	0.217542	0.242609
Cluster-36777.0	3.05107	4.73136	10.8348	0.000996111	0.0376043	9.5101	3.8048	7.23145	132.681	19.2012	8.37016	4.4443	2.54944	3.50199	MFS_1 like family	-	Major facilitator superfamily domain-containing protein 6
Cluster-83453.2	3.05004	-0.409405	8.6829	0.00321209	0.0909664	0.0838697	1.18522	1.35595	1.02903	3.64674	8.24636	0.167671	0.307641	0.305349
Cluster-62126.1	3.04605	2.76964	12.7144	0.000362854	0.0170348	4.21788	1.14958	1.42082	16.485	6.26556	35.0277	1.90383	0.253631	1.69714
Cluster-15277.33780	3.04552	0.0736066	11.2868	0.000780622	0.0310752	2.08525	2.38345	1.49969	13.6412	9.30451	4.45715	0.936109	0.637405	0
Cluster-78007.0	3.04528	1.33114	10.3357	0.00130484	0.0464525	0.493906	1.28225	0.497191	12.1252	4.85843	0.495853	0.398279	0.271069	0.494902
Cluster-3162.0	3.04407	0.401518	11.7872	0.000596397	0.025161	0.894051	2.97282	0.979798	16.174	15.1389	14.651	0	1.09315	2.03185
Cluster-50147.0	3.04224	5.56886	8.58765	0.00338451	0.094672	6.27649	17.1598	36.2839	109.221	281.88	502.496	0.667884	24.5575	33.4732
Cluster-64287.0	3.0356	0.944577	9.61781	0.001927	0.0622948	5.32507	0.465958	2.99468	33.6808	15.0068	12.5803	2.01307	0	2.29299
Cluster-80523.0	3.03295	-1.01461	8.76816	0.00306534	0.0877314	0.222401	0.308128	0.426529	0.431078	1.83206	0.792291	0	0.0906426	0.101087	Inositol hexakisphosphate kinase 3	IP6K3	Kinase		NP_726095.2	Ip6k	Inositol hexakisphosphate kinase
Cluster-49825.2	3.03241	2.07367	15.0141	0.000106709	0.00634455	0.413391	1.06217	0.803113	4.44341	6.13998	8.83609	0.0449888	0.4595	0.819914					NP_001097387.1	Ipk1	Inositol phosphate kinase 1
Cluster-76549.0	3.03112	-0.274317	9.59934	0.00194647	0.0628563	0.99832	0.184418	0.729379	3.65507	4.72108	0.711292	0.13279	0.271253	0.151254
Cluster-28779.0	3.01348	1.87987	16.7876	4.18059e-05	0.00295879	0.0923607	0.211137	0.77812	3.78184	3.64567	3.20804	0.221133	0.112929	0.409308	Myosin. Large ATPases.	Myo20	Unconventional myosin-IXb		NP_001188730.1	d	dachs
Cluster-23285.0	3.01335	7.38292	10.8702	0.000977238	0.0370908	30.3149	17.85	49.4441	422.483	123.832	264.546	17.8144	7.19114	34.0166	Aminotransferase class I and II	GPT2	alanine transaminase		NP_727696.2	CG1640
Cluster-67269.0	3.01187	4.61677	14.604	0.00013263	0.00757193	1.82357	0.792714	2.65393	20.8185	15.5502	15.4661	1.42197	0.184101	2.1672	endopeptidase inhibitor activity	-	TGF-beta-1-binding protein
Cluster-56126.0	3.00644	4.1768	16.0288	6.23861e-05	0.00410761	2.19454	1.34946	3.03922	21.0352	30.1298	18.3133	2.26725	0.257298	2.33656			Sulfhydryl oxidase		NP_001286383.1	Qsox1	Quiescin sulfhydryl oxidase 1
Cluster-22079.0	3.00603	-0.66494	8.72985	0.00313042	0.0891638	0.253992	0.422275	0.835055	5.90772	8.36918	3.52884	0	0	1.38535
Cluster-15277.33415	3.00468	0.104366	8.84072	0.00294582	0.0851914	0.719866	3.58788	2.74555	16.7318	11.1468	5.93071	1.84532	0.188474	0
Cluster-46753.0	3.00407	5.09003	16.2226	5.63186e-05	0.00376513	7.87732	4.05749	6.0774	111.282	47.1087	49.8411	6.19029	2.89537	4.81054			Condensation domain-containing protein (Fragment)
Cluster-22387.0	2.99941	2.31688	18.8193	1.43703e-05	0.00122152	2.45204	2.03832	4.03082	40.0329	19.1632	62.4907	1.80639	1.38373	5.65831
Cluster-55033.0	2.99813	0.838587	11.6631	0.000637522	0.0263359	0.30363	0.390073	0.657938	1.33755	3.10754	0.589998	0.165218	0	0.188192
Cluster-79025.0	2.99574	2.45564	18.1737	2.01647e-05	0.00161349	4.63471	2.73419	3.9323	115.915	60.3477	36.4305	6.98011	2.55921	4.68888
Cluster-72265.0	2.99564	0.927405	10.6201	0.00111866	0.0410573	0.377875	0.251295	0	5.12702	9.13088	4.52309	0.361888	0.0924049	0.927471	Transmembrane transporter activity. It is involved in the biological process described with transmembrane transport	-	Facilitated trehalose transporter Tret1
Cluster-18643.1	2.99464	5.1336	14.9665	0.000109435	0.00646381	4.26073	2.09887	10.3764	34.3086	21.5934	11.2247	1.36436	0.857541	2.60606	This magnesium-dependent enzyme catalyzes the hydrolysis of ATP coupled with the transport of calcium	ATP2A2	Calcium-transporting ATPase		NP_726381.1	SERCA	Sarco/endoplasmic reticulum Ca(2+)-ATPase
Cluster-2423.0	2.98924	0.850918	13.8811	0.000194751	0.010314	0.238414	0.990938	2.15556	26.8027	8.1832	18.8552	0.856227	1.16603	1.62548
Cluster-45839.1	2.98811	5.56871	16.2584	5.52631e-05	0.00371642	2.59563	3.46706	4.88684	26.4025	36.1848	75.5867	3.18695	2.30565	3.6906	Catalyzes the phosphorylation of D-fructose 6-phosphate to fructose 1,6-bisphosphate by ATP, the first committing step of glycolysis	PFKL	ATP-dependent 6-phosphofructokinase		NP_001246234.1	Pfk	Phosphofructokinase
Cluster-16500.0	2.9849	2.20782	14.3347	0.000153016	0.00848261	2.63254	1.59919	5.74231	7.26143	9.03581	38.1985	0.72726	0.618998	2.62322
Cluster-49857.0	2.98098	-0.536736	8.98583	0.00272081	0.0804021	1.81995	2.45843	4.11366	4.85044	2.81102	0.972522	0.272337	0	0.310206
Cluster-57896.0	2.97713	0.973583	14.1278	0.000170801	0.00929613	0.0430246	0.0357653	0.176816	1.58449	5.67075	4.13837	0.103011	0.263029	0.410672	acid synthase	NANS	Sialic acid synthase		NP_650195.1	NANS	N-acetylneuraminic acid synthase
Cluster-81394.0	2.97021	-0.425017	11.1418	0.000844048	0.0330228	1.10833	0.460664	0.607313	6.80283	2.2825	5.13286	0.442266	0.225857	0.251882
Cluster-67423.0	2.96972	1.15393	15.1223	0.000100767	0.00607338	1.49841	2.62959	1.50528	7.09953	13.2577	23.4872	0.398616	1.01783	1.58916
Cluster-41652.0	2.96009	0.999097	16.4554	4.98087e-05	0.00343393	0.56112	0.388705	1.46047	7.06949	7.57545	7.99584	0.783681	0.228692	0.510088
Cluster-15277.17494	2.95918	1.86163	13.4137	0.000249799	0.0125379	3.28846	3.34613	3.74435	57.7644	11.5313	18.9629	3.32157	1.54926	0.840765
Cluster-21617.0	2.9532	4.21025	14.2565	0.000159509	0.00879914	2.12436	0.983875	1.89574	38.2645	15.8331	18.0981	3.0154	0.408169	1.61389
Cluster-65292.0	2.94641	0.0620292	12.3005	0.000452839	0.0202963	1.85296	1.79704	4.56901	2.99297	4.664	3.30053	0.18485	0	0.631663
Cluster-62537.0	2.94571	-0.00292709	8.54899	0.00345713	0.0960107	0.488553	0.101531	0.100389	9.46957	2.09611	3.00226	0.438641	0	0.66618
Cluster-16001.0	2.94314	-0.697674	11.1648	0.000833651	0.0327231	0.251727	0.104627	0.206903	0.813201	1.03682	0.538059	0.0502245	0.0512975	0.0572083	PAS domain	ARNTL	Cycle		NP_524168.2	cyc	cycle
Cluster-5187.0	2.94045	-0.358856	12.4275	0.000423069	0.0191898	0.401821	0.167012	0.825673	7.00961	6.89596	4.07967	0.240513	0.245652	0.821871
Cluster-47902.17	2.94004	0.196047	12.6525	0.000375064	0.0175277	0.376283	0.829791	1.02272	1.31821	5.68037	3.33962	0.276923	0.229774	0.158011	Zinc finger BED	-
Cluster-65108.0	2.93785	-0.548395	8.56846	0.00342036	0.0953031	0.547658	0.739789	1.03138	3.05187	1.97374	3.5118	0	0.502213	0
Cluster-79025.1	2.9366	2.35699	12.6337	0.000378856	0.0176532	6.1451	1.80292	3.5653	81.275	53.4334	20.6038	7.06791	1.47325	1.8073
Cluster-3011.0	2.93561	0.610933	8.56932	0.00341874	0.0953031	2.04037	0.616767	0.762291	21.5718	7.38525	3.56827	1.55435	0	0.758781
Cluster-50379.0	2.93286	3.71099	8.96663	0.00274956	0.081018	1.53892	0.418221	1.92165	35.3642	1.544	11.5761	2.33826	0.325665	0.686026	Formin Homology 2 Domain	FHOD1	Putative rac1 gtpase effector fhos	FHOD3	NP_001163387.2	Fhos	Formin homology 2 domain containing
Cluster-42937.0	2.92898	5.05394	14.6414	0.000130023	0.00745576	5.49856	5.2238	16.0235	67.8224	196.23	44.4171	6.92436	4.9768	9.93204	UDP-glucose 4-epimerase	-	UDP-glucose 4-epimerase		NP_001246537.1	Gale	UDP-galactose 4'-epimerase
Cluster-14151.0	2.92289	1.24756	13.5697	0.000229869	0.0117614	0.550609	0.343281	0.565704	11.873	1.79539	6.473	0.329572	0.336613	0.844648
Cluster-60071.0	2.92184	-0.201775	9.50171	0.00205281	0.0654175	0	0.941848	1.6932	4.19258	9.42812	6.16453	0.493219	0.503756	0.280901
Cluster-15277.15864	2.91931	-0.393053	10.1081	0.00147623	0.0510967	1.52395	1.6891	2.70976	5.90772	15.3435	3.61933	0.506763	0	1.38535
Cluster-83352.0	2.916	0.836972	15.5123	8.19711e-05	0.00516483	1.92683	1.60173	1.7421	8.96344	19.3116	11.5319	1.38399	0.706778	0.525478
Cluster-74204.0	2.91416	2.42351	19.4456	1.03505e-05	0.000931607	1.78196	1.32806	2.92929	12.863	7.67702	18.125	0.588472	0.525914	1.84333	Sphingolipid Delta4-desaturase (DES)	DEGS1	sphingolipid 4-desaturase		NP_476594.1	ifc	infertile crescent
Cluster-73142.0	2.91364	0.800502	15.1035	0.000101775	0.00611968	0.604599	0.502589	0.993878	7.61728	3.1128	4.20001	0.542832	0.18481	0.309157
Cluster-53536.0	2.91183	3.35543	19.8125	8.54241e-06	0.000791201	1.70175	4.13829	3.56986	18.7078	11.8215	30.8638	1.18583	1.11799	2.14729
Cluster-37885.0	2.9049	-0.795632	9.18888	0.0024349	0.074032	0.536968	0.892737	0.441351	6.2448	4.42335	5.16488	0.321407	0.656546	0
Cluster-25448.0	2.90345	1.7758	10.1266	0.00146145	0.0507436	0	1.02747	1.52388	26.7526	13.6701	21.1355	0.328812	2.35086	1.49814
Cluster-81973.0	2.89848	6.30906	8.96947	0.00274528	0.0809751	7.53179	4.61845	33.8191	141.392	43.6608	287.346	6.81798	3.86553	28.1479	structural constituent of cytoskeleton	-	Tubulin alpha chain
Cluster-63019.0	2.89703	5.4009	14.427	0.000145695	0.0081481	6.1301	3.88065	5.65865	123.572	102.484	33.362	4.79821	6.51508	7.07289	Amino acid permease	SLC7A6	Large neutral amino acids transporter small subunit 1		NP_524074.1	mnd	minidiscs
Cluster-15277.28679	2.89466	1.82183	14.4183	0.000146375	0.00817258	5.25159	2.87486	4.31645	51.7223	40.5051	15.6056	3.93613	2.19256	1.04794
Cluster-15277.35809	2.89101	5.66557	15.3925	8.73335e-05	0.00543115	7.84041	7.42389	12.4254	63.2337	27.0624	50.0402	3.16774	2.15694	5.27869	Otopetrin	OTOP3
Cluster-8393.1	2.88871	-1.05088	9.11076	0.00254111	0.0764618	0.0674247	0.39234	0.443348	1.82964	2.22168	2.30589	0.16143	0.164879	0.0919388	It is involved in the biological process described with protein phosphorylation	TP53RK
Cluster-34238.0	2.87986	-0.395242	9.21752	0.0023971	0.07311	0.67121	0.111592	0.331013	5.4642	2.02737	3.73019	0.321407	0	0.549148
Cluster-79574.0	2.8762	-0.123666	9.17018	0.00245991	0.0745817	0	0.0797429	0.157693	1.85937	2.10726	7.17652	0.114837	0.469163	0.130806
Cluster-25059.4	2.874	4.05363	20.8572	4.94837e-06	0.000503502	2.33248	2.16594	4.167	7.37312	7.31336	4.64223	0.36153	0.416393	0.648369	Sorbin homologous domain	SORBS1			NP_001369075.1
Cluster-37848.0	2.86906	2.60588	9.06974	0.00259874	0.0778515	7.23027	2.19609	4.91423	81.9302	8.59045	5.05242	3.82839	1.53007	1.51678
Cluster-28460.1	2.86739	0.927979	10.0461	0.00152669	0.0523125	0.632583	1.48991	0.77991	6.53936	6.6585	38.0849	2.0194	0.257818	1.43763
Cluster-69672.0	2.85758	3.36407	18.9216	1.36204e-05	0.00116663	3.22102	3.47359	3.72075	57.3707	18.8843	34.5172	1.66743	2.76747	3.91729
Cluster-78134.0	2.85204	3.46815	12.9396	0.00032171	0.0154281	1.09455	1.44753	5.64325	42.2384	9.01655	15.1009	0.952952	0.851647	3.79912
Cluster-82062.0	2.84719	0.281084	10.6843	0.0010805	0.0400358	1.14622	0.866205	0.51388	11.7145	13.8771	4.0091	0.249483	0.254814	1.98922
Cluster-15277.39119	2.84635	-0.191508	11.3281	0.000763426	0.0305177	0.744051	0.956467	2.161	3.42317	3.65057	1.35755	0.0947722	0.169576	0.379044
Cluster-60071.5	2.83869	1.03854	13.509	0.000237422	0.0120576	0.497617	0.896257	0.886181	17.04	7.05972	18.9682	1.38998	0.202811	1.80944
Cluster-47185.0	2.83867	1.40308	10.0363	0.00153487	0.0525177	0.518845	0.522104	1.81804	1.42911	2.47446	2.68498	0.0653808	0	0.521305	serine-type endopeptidase inhibitor activity	PAPLN
Cluster-57907.0	2.83836	5.72827	11.6722	0.000634403	0.0262676	8.8697	11.5245	6.98397	146.385	53.1874	37.5191	8.432	4.60226	4.06539	Zinc ion binding	-	E3 ubiquitin-protein ligase MARCH5		NP_608725.1	CG2991
Cluster-9197.0	2.83758	1.78684	8.53408	0.00348557	0.0966087	0.251138	0.208765	1.1095	0.91271	9.48194	3.0195	0.150321	0.0383831	0.984533	Belongs to the sodium neurotransmitter symporter (SNF) (TC 2.A.22) family	-	Transporter		NP_611836.2	GlyT	Glycine transporter
Cluster-31874.0	2.83714	4.82451	9.67757	0.00186532	0.0609044	1.21727	3.06229	7.97776	8.63051	69.9941	37.6929	0.805302	1.37084	7.73136	Glutaminase activity. It is involved in the biological process described with glutamine metabolic process	GLS	glutaminase
Cluster-15277.33950	2.83094	2.20451	14.5259	0.000138247	0.00782414	1.38255	1.22111	1.96496	14.4597	14.2758	39.8331	0.379289	1.4087	3.77044
Cluster-18941.0	2.82283	-0.646127	8.80956	0.00299657	0.0862417	0.154948	0.128805	0.318392	2.40268	2.44645	0.331197	0.0927456	0.094727	0.211284
Cluster-2365.0	2.81853	1.13801	8.49806	0.00355525	0.0977594	1.0469	0.388717	1.26204	11.2282	1.34151	4.47542	0.584855	0	0.856517
Cluster-25334.0	2.81774	2.18117	20.0684	7.47224e-06	0.000706215	0.258496	0.544367	0.538247	3.39037	3.1941	2.50479	0.16504	0.189637	0.35248	Catalyzes the exchange of an acyl for a long-chain alkyl group and the formation of the ether bond in the biosynthesis of ether phospholipids	AGPS	Alkylglycerone-phosphate synthase	AGPS	NP_001188935.1	Agps	Alkylglycerone phosphate synthase
Cluster-81161.0	2.81533	5.49406	16.1645	5.80729e-05	0.00386781	3.09628	4.14231	4.6392	32.8207	24.8419	29.351	1.66025	2.03092	2.96861	protein side chain deglutamylation	-	tubulin-glutamate carboxypeptidase		NP_001285225.1	Nna1	Nna1 carboxypeptidase
Cluster-58640.0	2.8105	3.17893	12.8704	0.000333814	0.015911	0.791196	0.830782	3.62804	5.00427	10.0623	32.488	0.598203	1.17105	1.87381
Cluster-10544.0	2.80889	-0.766083	9.848	0.00170017	0.0567735	0.310704	0.387422	0.446911	1.35503	1.59967	0.99618	0.185975	0	0.105917
Cluster-78204.2	2.80771	0.820392	8.65213	0.0032668	0.0921156	0.839923	1.0861	2.45461	4.52226	7.43151	27.7275	0.670324	0	2.79962
Cluster-15277.29112	2.80691	-0.260584	10.1763	0.00142261	0.0496594	3.0479	4.36351	4.45363	10.1744	4.64955	5.06706	0	0.621108	0.923567
Cluster-56001.0	2.80422	0.645272	13.6661	0.00021836	0.0113261	0.213377	0.502564	0.701526	1.24076	1.80655	2.66051	0.127719	0.0434825	0.290957	Zyg-11 family member B, cell cycle regulator	ZYG11B	Zyg-1-like serine/threonine protein kinase
Cluster-50696.0	2.80116	7.09033	11.0904	0.000867746	0.0337019	28.9749	42.268	53.0982	819.373	393.243	782.958	28.073	46.4554	85.3223	Subunit of the peripheral V1 complex of vacuolar ATPase essential for assembly or catalytic function. V-ATPase is responsible for acidifying a variety of intracellular compartments in eukaryotic cells	ATP6V1F	V-type proton ATPase subunit F		NP_476969.1	Vha14-1	Vacuolar H[+] ATPase 14kD subunit 1
Cluster-73679.0	2.79951	2.12708	9.12599	0.00252004	0.0759713	1.03959	4.77846	8.29344	11.9717	13.4334	32.2858	0.0732068	0.747708	4.33609	Crustacean CHH/MIH/GIH neurohormone family	ITP
Cluster-23720.1	2.79822	-0.485607	9.06288	0.0026085	0.0780478	0.0970389	0.188221	0.611488	1.31663	1.42111	1.9359	0	0.0790991	0.308747
Cluster-50559.0	2.79186	0.682869	13.402	0.000251357	0.0125914	0.339728	0.282408	1.21001	4.60944	2.95404	2.2995	0.203347	0.138461	0.463246	Transmembrane and coiled-coil domains protein	TMCC2	Transmembrane and coiled-coil domains protein 1		NP_001163531.1	Dmtn	Dementin
Cluster-61781.0	2.79176	0.970046	13.452	0.000244746	0.0123249	1.52515	0.830639	1.42647	11.4853	4.16405	6.85714	0.314789	0.835938	0.501986
Cluster-60503.1	2.7883	3.96992	15.8228	6.95576e-05	0.00451759	29.8452	27.518	26.7802	261.961	111.296	80.5074	5.92869	12.1107	18.4821
Cluster-9266.0	2.78172	0.818553	9.9589	0.00160074	0.0541771	0.752207	0.714619	2.82634	6.87341	3.83588	9.6469	0	0.525553	1.17222
Cluster-21290.0	2.78071	2.72173	20.08	7.42693e-06	0.000702395	1.70947	1.74077	2.73988	10.1888	14.3167	6.94247	0.460447	0.836061	1.1655	Serine/threonine phosphatases, family 2C, catalytic domain	PDP1	PDP1 phosphatase (Fragment)		NP_001245567.1	Pdp	Pyruvate dehydrogenase phosphatase
Cluster-55799.0	2.77094	2.89743	14.0806	0.00017514	0.0094664	0.379103	0.315139	1.94748	12.3693	13.0555	4.11913	0.567288	0.811171	0.904639	Domain of unknown function (DUF4792)	CWC27	E3 ubiquitin-protein ligase APD1-4 middle domain-containing protein
Cluster-19266.0	2.7683	5.60274	12	0.000532006	0.0229865	6.35507	3.37969	13.4479	55.0866	55.9276	132.716	6.94621	2.12356	11.3568	Methylmalonate-semialdehyde dehydrogenase (acylating) activity. It is involved in the biological process described with oxidation-reduction process	ALDH6A1	Probable methylmalonate-semialdehyde/malonate-semialdehyde dehydrogenase [acylating], mitochondrial		NP_569845.2	CG17896
Cluster-43130.0	2.7564	-0.400713	10.3673	0.00128269	0.0458691	1.06435	0.53086	0.349928	3.71342	4.67612	9.10002	0.509659	0.260274	0.580528
Cluster-47587.2	2.75592	0.339418	12.1381	0.000494009	0.0217242	1.62227	1.09882	0.839545	2.91151	7.23207	5.00868	0.575422	0.293857	0.245788
Cluster-26906.0	2.75459	2.40046	9.30881	0.00228054	0.0706515	0.564834	0.514251	1.59173	0.782009	1.51404	14.5453	0.515179	0.295979	0.476787					NP_001261385.1	CG14982
Cluster-18398.0	2.75376	0.972576	8.9897	0.00271506	0.0802485	0.364423	0.80783	1.09828	0.470905	2.9186	10.1262	0.363548	0.148526	0.579739
Cluster-33782.0	2.75182	4.0473	14.0979	0.000173536	0.00939513	2.15689	2.95313	13.3482	21.2723	20.0903	35.9782	1.72137	0.93078	3.97912			Ankyrin repeat domain-containing protein 29-like (Fragment)		NP_001259969.1	CG3104
Cluster-35890.0	2.7482	2.19221	10.0564	0.0015182	0.0520591	3.34225	1.59754	0.618097	28.5043	12.1601	3.03618	1.40037	0.919472	1.13935	B domain of TMEM189, localisation domain	TMEM189	Putative ubiquitin-conjugating enzyme (Fragment)		NP_001188856.1	Kua	Kua
Cluster-69845.0	2.74711	-0.490027	8.58587	0.00338781	0.0947236	0.176342	0.146589	0	7.17782	3.8737	3.76924	0.527753	0	0.721366
Cluster-57176.0	2.74475	5.44817	8.44253	0.00366545	0.099844	3.30413	4.40965	1.84587	43.2545	2.30363	18.6493	1.01976	2.30403	1.65434	glutamate synthase (NADH) activity. It is involved in the biological process described with oxidation-reduction process	-	glutamate synthase (NADH)		NP_001246804.1	CG9674
Cluster-17088.0	2.73868	-0.591002	8.70383	0.00317542	0.0901056	0.734837	0.203618	1.20797	5.45992	6.05333	5.49741	0.586457	0.598986	0
Cluster-72591.1	2.72777	3.56264	9.36225	0.002215	0.0691134	8.24303	9.37476	3.87154	73.0395	36.9985	6.97023	3.03627	4.54095	0.864616
Cluster-27378.0	2.72551	7.35635	9.28551	0.00230974	0.0712636	69.2281	30.4608	55.4711	768.918	383.767	1311.06	90.5091	36.2965	70.838	Lipocalin / cytosolic fatty-acid binding protein family	FABP5	Fatty acid-binding protein 3, muscle and heart		NP_001027179.1	fabp	fatty acid binding protein
Cluster-65012.0	2.72361	0.08206	8.83303	0.00295826	0.0853962	0.329908	1.59976	0.271162	4.58278	2.86865	4.34854	0.131646	0.470606	0.299904
Cluster-27697.0	2.72223	3.5532	16.2311	5.60661e-05	0.00375791	10.2208	8.58575	6.98593	73.6131	41.5069	24.3762	4.18583	1.84165	5.94151
Cluster-15077.0	2.72215	4.64731	15.3586	8.89172e-05	0.00550339	4.00497	7.49079	8.5684	86.5324	38.7327	53.5031	2.74974	4.24874	8.27195	Catalytic activity	PPTC7	Protein phosphatase PTC7 homolog		NP_001261261.1	CG12091
Cluster-15277.8	2.71901	-0.435186	10.1536	0.00144018	0.0501727	2.50669	0.694583	2.97602	7.0181	5.73589	4.76263	0.333422	0.340545	0.75957
Cluster-12526.0	2.71691	1.18607	10.4033	0.00125789	0.0452016	0.409645	0.340529	1.3468	6.5506	2.53089	20.1389	0.612992	0.375653	1.53611
Cluster-75921.0	2.71687	4.32063	14.6927	0.000126536	0.0073025	5.7557	4.99722	16.6629	99.7861	62.6032	162.258	5.05284	5.62996	17.964					NP_001036552.1	mRpL34	mitochondrial ribosomal protein L34
Cluster-27345.0	2.71428	1.06795	12.5633	0.000393388	0.0181301	1.36288	3.3988	1.79231	16.9066	28.8158	22.7223	1.95784	0.333277	3.7168
Cluster-76156.1	2.70995	3.28451	20.5588	5.78264e-06	0.000570977	0.961696	1.16528	1.5474	7.20343	4.48696	5.62675	0.360989	0.398596	0.689013	It is involved in the biological process described with vesicle-mediated transport	STXBP5	V-SNARE coiled-coil homology domain-containing protein
Cluster-79661.0	2.70941	0.544561	11.7511	0.00060807	0.0255235	0.78771	1.14591	1.37582	4.77129	3.65	6.31389	0.589364	0	0.671315
Cluster-69003.56	2.70882	1.3368	9.84524	0.00170272	0.0568373	1.1409	1.55193	3.32472	3.01554	23.2823	38.5748	0.86914	2.53631	1.41428
Cluster-27137.0	2.70808	1.0856	11.6426	0.000644595	0.0265364	2.40138	1.6891	1.51828	12.1735	2.66292	3.55352	0.442266	0.451715	0.629705
Cluster-81589.0	2.69687	4.21711	14.1067	0.000172731	0.00936566	3.36043	2.60967	7.7955	40.9664	17.0585	39.3164	1.1645	1.78407	5.96893	Enoyl-(Acyl carrier protein) reductase	-	Retinol dehydrogenase 11
Cluster-50451.1	2.69497	6.22443	11.373	0.000745202	0.0299058	11.3147	5.046	13.3425	102.149	65.4177	80.5154	9.64028	2.71055	8.67899
Cluster-62688.0	2.68817	6.87233	9.72956	0.00181328	0.0596733	74.879	61.512	33.7433	139.841	107.529	88.1206	13.746	6.42781	6.36672	cAMP-dependent protein kinase regulator activity. It is involved in the biological process described with regulation of protein phosphorylation	PRKAR2B	cAMP-dependent protein kinase type II regulatory subunit		NP_523671.1	Pka-R2	Protein kinase, cAMP-dependent, regulatory subunit type 2
Cluster-63686.1	2.68661	2.09086	14.5963	0.000133173	0.00759388	0.195832	0.422375	0.556836	3.01263	1.42426	6.50117	0.30413	0.232971	0.360854
Cluster-12050.0	2.68448	2.69341	17.8804	2.35237e-05	0.00182724	3.69225	2.41158	4.22701	41.4063	26.8851	35.5143	2.21003	3.70832	2.15772
Cluster-29685.0	2.67852	6.37212	11.8472	0.000577485	0.0245267	10.5083	13.827	24.2255	160.223	148.401	283.888	10.2925	13.5355	27.5085	Phosphoglycerate kinase	PGK1	Phosphoglycerate kinase		NP_001259956.1	Pgk	Phosphoglycerate kinase
Cluster-81393.0	2.67665	-0.0877461	9.45631	0.00210424	0.0665401	0.109221	0.259408	0.628405	0.998023	0.971059	0.533614	0.105908	0.0635286	0.0212759
Cluster-11602.0	2.67244	1.19525	11.7205	0.000618145	0.0258255	0.396299	1.44951	1.56351	10.6004	5.44096	3.72714	0.759067	0.484552	0.324231	-	-	Transmembrane protein 272
Cluster-25823.0	2.66706	1.28601	11.875	0.000568921	0.0242203	1.11904	0.391675	1.11341	5.13715	6.22635	4.65792	0.0705062	0.360063	1.04403
Cluster-51350.1	2.66579	2.92163	14.1288	0.000170706	0.00929452	6.24257	4.6328	4.95404	80.8511	22.4217	22.8523	4.89616	2.28105	3.45675
Cluster-75223.0	2.66343	1.23681	14.5219	0.000138539	0.00783449	1.23716	0.959857	2.81331	6.95411	7.92653	5.20061	0.345571	0.302532	1.18087
Cluster-53536.1	2.6612	2.60209	18.0154	2.1913e-05	0.00172454	1.39212	2.10874	2.36474	16.3099	10.1511	17.6222	0.629579	1.13476	2.10919
Cluster-15277.12501	2.65678	-0.410921	9.17487	0.0024536	0.074485	1.96495	3.8113	2.96093	8.25206	4.94589	5.60001	0.392045	0	1.33968
Cluster-79098.3	2.65502	0.272884	9.25823	0.0023444	0.0720459	0.464442	0.53086	0.763479	2.0255	12.2485	1.73728	0.555992	0.283935	0.474977
Cluster-6221.0	2.642	5.99977	10.6538	0.00109842	0.0405114	2.44892	2.61737	8.22711	50.4811	36.5309	70.3541	2.07077	2.54276	10.4949	mRNA-binding protein involved in proper cytoplasmic distribution of mitochondria	CLUH	Clustered mitochondria protein homolog		NP_611095.1	clu	clueless
Cluster-78088.0	2.63959	3.49241	19.5416	9.84329e-06	0.000896639	1.5108	1.11044	2.06962	9.17287	7.67425	10.6269	0.560155	0.602647	1.28573
Cluster-25337.0	2.63349	-0.211241	11.7052	0.000623255	0.0259634	1.91387	0.909118	1.34835	7.94923	9.00903	7.01286	0.654608	0.334296	1.11845
Cluster-36398.0	2.63324	0.526962	9.25535	0.00234808	0.0721055	0	0.148715	0.110282	0.910244	1.59652	1.38617	0.107082	0.136712	0.0609859	Ion transport protein	KCNH7	Potassium voltage-gated channel subfamily H member 7		NP_001286814.1	sei	seizure
Cluster-17572.0	2.63307	2.53613	12.5466	0.000396923	0.018252	1.04614	2.14064	3.10872	23.085	13.3686	19.4369	0.289006	1.18072	3.95031	Belongs to the mitochondrial carrier (TC 2.A.29) family	SLC25A11	Mitochondrial 2-oxoglutarate/malate carrier protein		NP_651703.1	CG1907
Cluster-14892.0	2.62515	4.24322	12.018	0.000526906	0.0228107	2.61937	7.57293	3.86263	39.0115	34.7989	7.82186	1.68313	2.11942	3.46666	chloride channel	TTYH2			NP_542443.4	tty	tweety
Cluster-15277.25747	2.6216	2.42856	12.5244	0.000401682	0.0183936	25.4871	21.3721	14.935	58.4541	44.6107	9.98286	2.76836	3.42629	3.45717
Cluster-23191.0	2.61964	1.68378	15.7819	7.1078e-05	0.00459761	0.807878	1.567	1.32804	12.5272	15.3435	26.19	1.77306	1.15242	1.65241
Cluster-15277.13777	2.61674	0.790541	13.7894	0.00020449	0.0107347	2.65999	2.8254	1.82194	8.87948	6.49246	8.52845	0.707626	0.542058	0.806022
Cluster-15277.27718	2.613	0.794635	11.1339	0.00084763	0.0331088	3.84681	1.76428	3.27084	22.6258	19.1225	6.80477	1.58796	1.62188	0.723507
Cluster-15277.36175	2.61249	-0.412673	9.36465	0.00221211	0.0690736	1.64847	1.45094	2.23164	4.51088	3.59457	2.90174	0	0.237126	0.793346
Cluster-80.1	2.61188	0.787392	9.01123	0.00268326	0.0795221	0.288027	0.33782	0.779524	2.59251	4.02209	15.1653	0.101555	0.641604	1.22396
Cluster-47615.0	2.60761	3.2734	15.9667	6.44677e-05	0.004233	1.05408	1.91178	1.33895	30.0895	14.0772	13.0063	2.06486	1.05448	1.95998	-	-			NP_001259649.1	CG12991
Cluster-41924.1	2.60442	1.26329	13.0328	0.000306089	0.0148209	0.599798	0.293293	1.27598	6.36001	4.16588	9.57765	0.54908	0.258836	1.05842
Cluster-51311.0	2.60333	6.09291	12.1211	0.000498557	0.0218605	6.00103	4.143	9.26573	57.2387	43.6856	34.6401	2.75993	3.93816	5.305	DUF4210	FAM214A			NP_001369081.1
Cluster-15277.34387	2.5977	1.41975	14.1068	0.000172714	0.00936566	3.08294	1.13064	3.27924	25.5722	14.5654	14.9237	1.95386	1.21954	1.60735
Cluster-28439.0	2.5965	6.05682	11.6154	0.000654091	0.0268503	25.4082	27.9856	51.8179	540.502	402.91	382.88	19.2005	30.2898	77.1958
Cluster-73753.1	2.59514	0.835433	8.8772	0.00288754	0.0839288	0.108082	0.521105	0.941658	2.89101	1.81036	3.60393	0.465791	0.0264301	0.235804			Histone acetyltransferase
Cluster-15277.33002	2.59508	-0.231715	8.44453	0.00366142	0.0997533	2.20074	1.60075	1.13054	10.9308	7.74257	3.52801	0.658636	0	1.50044
Cluster-15277.15689	2.58616	1.07363	9.91839	0.00163635	0.0550576	1.17808	0.758259	2.79199	5.86491	6.02399	7.27013	0.655708	0	1.22453
Cluster-15277.2846	2.58526	3.56376	13.679	0.000216863	0.0112566	6.16352	1.99389	7.06372	18.0748	54.9749	65.3297	3.40426	2.05869	7.55965
Cluster-79275.2	2.58117	-0.895712	8.59433	0.00337211	0.0943802	0.678597	0.564102	1.11552	1.97298	3.7267	1.8131	0.20309	0.207429	0.23133
Cluster-15277.33661	2.58099	-0.0253753	10.2687	0.00135308	0.0477551	0.641664	0.3556	0.527404	12.4373	4.40483	7.31485	0.256049	0.784557	1.16661
Cluster-15277.1534	2.57983	0.272144	10.4652	0.00121647	0.0439171	0.326807	0.368691	0.422106	1.80985	2.75622	1.1975	0.111779	0.285418	0.063661
Cluster-73484.0	2.57983	3.52911	9.19681	0.00242437	0.0738319	2.65685	0.455738	2.11442	8.7464	5.1531	47.2343	1.26213	1.08284	3.45031	-	-			NP_001368942.1
Cluster-41815.0	2.57555	4.75886	12.2329	0.000469538	0.0208687	9.87571	5.34858	11.5608	140.955	34.7187	65.246	6.35901	3.93351	13.2623	NUDIX domain	NUDT16
Cluster-15277.24667	2.57362	0.917943	12.2179	0.000473332	0.0210085	2.42729	1.68146	4.23951	21.9557	7.01219	10.5927	1.45287	0.741957	1.37908
Cluster-32182.0	2.5731	4.68711	15.2108	9.61538e-05	0.00586277	2.8337	3.14078	7.02106	47.3233	32.0543	50.4744	2.80231	3.36431	5.76795	Tetratricopeptide repeat	TTC19	Tetratricopeptide repeat protein 19-like protein, mitochondrial		NP_609934.3	Ttc19	Tetratricopeptide repeat domain 19
Cluster-33528.1	2.56863	1.9273	10.1654	0.00143101	0.0499284	6.82376	3.12562	5.95205	61.4084	32.3122	27.3851	7.6687	0.68109	2.27871
Cluster-56504.0	2.56843	2.13037	14.5657	0.000135358	0.00769402	0.597922	0.810958	1.00877	2.07391	7.77707	6.05387	0.339055	0.269344	0.901137	Histone methyltransferase that specifically trimethylates 'Lys-9' of histone H3 using monomethylated H3 'Lys- 9' as substrate. H3 'Lys-9' trimethylation represents a specific tag for epigenetic transcriptional repression by recruiting Su(var)205 HP1 to methylated histones. Mainly functions in heterochromatin regions, thereby playing a central role in the establishment of constitutive heterochroma…	SUV39H2	Histone-lysine N-methyltransferase		NP_524357.2	Su(var)3-9	Suppressor of variegation 3-9
Cluster-82194.0	2.56797	7.56602	8.83425	0.0029563	0.0853845	22.7751	40.1549	27.7677	209.158	112.136	141.537	10.361	14.0735	17.216
Cluster-75040.0	2.56125	3.99679	17.6667	2.6319e-05	0.00200743	8.9571	13.237	19.3597	101.597	122.52	88.9911	8.33988	8.41664	11.309	-	-	Transmembrane protein		NP_001260887.1	CG13220
Cluster-56267.0	2.56116	2.12568	14.2545	0.000159679	0.00880436	5.25913	2.47101	5.63823	54.071	30.1376	32.9905	3.83222	1.11831	6.54764
Cluster-15277.28656	2.55918	4.65021	14.7558	0.000122373	0.00709939	7.25658	5.02304	8.8277	56.1528	65.9778	28.935	4.81966	3.7886	4.84697
Cluster-28325.0	2.55603	0.86114	12.4102	0.000426998	0.0193496	2.21143	1.31308	2.46681	22.6567	18.6508	26.3354	2.83644	1.93136	0.861561
Cluster-15277.36576	2.55282	-0.634751	8.75502	0.00308751	0.0882393	0.641664	1.6002	1.05481	5.80408	2.93656	3.20025	0.256049	0.261519	0.583306
Cluster-51597.0	2.55207	5.59807	8.48888	0.00357324	0.0980209	6.92639	22.5764	27.8658	85.7633	183.246	277.008	2.61843	18.7206	29.8253
Cluster-33528.0	2.55042	3.32681	15.6902	7.46117e-05	0.00478733	6.62869	5.60135	6.88921	59.5695	33.4699	31.6159	5.50882	1.74154	4.25792
Cluster-57772.0	2.54801	0.786922	14.2066	0.000163791	0.00897247	0.71296	0.414867	0.879006	3.73119	4.6006	5.33375	0.341398	0.261519	0.680523
Cluster-56652.0	2.54468	-0.373274	9.29712	0.00229514	0.0709412	1.67112	1.04187	1.71694	5.66847	3.44153	4.91146	0.500133	0	0.854516
Cluster-76807.0	2.54272	0.399248	8.74357	0.00310695	0.0886538	0.612364	0.477228	0.912269	5.26704	3.04768	2.04517	0.641437	0	0.313127
Cluster-29425.0	2.54236	3.21048	15.0694	0.000103629	0.00619548	0.638456	0.406896	1.10201	12.2308	4.675	7.05084	0.789783	0.338275	1.21882	Sulfate transmembrane transporter activity. It is involved in the biological process described with sulfate transport	SLC26A11	Solute carrier family 26 member 11	SLC26A11
Cluster-71786.0	2.53868	4.29326	14.8034	0.000119323	0.00695054	10.6996	16.0173	19.9363	42.7082	49.5474	95.841	5.26458	2.99341	9.95317	tissue regeneration	NINJ2
Cluster-63686.2	2.53791	3.66771	13.8624	0.00019669	0.0103975	0.651982	0.944986	1.53345	6.03351	2.27685	11.1869	0.640409	0.474216	0.647395
Cluster-5108.0	2.53467	6.44711	11.1929	0.000821088	0.032283	10.0365	11.1006	17.0779	86.0107	91.0184	67.6046	5.03287	7.16089	10.6204	It is involved in the biological process described with signal transduction	RHPN2	Rhophilin Rho GTPase binding protein 1		NP_511168.3	Rhp	Rhophilin
Cluster-9593.0	2.53191	6.56548	10.0022	0.00156352	0.0532186	14.9991	11.5555	31.0406	258.642	127.271	238.847	12.4727	13.6234	35.9013	Aspartate aminotransferase	GOT1	Aspartate aminotransferase		NP_725534.1	Got1	Glutamate oxaloacetate transaminase 1
Cluster-74889.0	2.53006	1.16119	10.225	0.0013855	0.048696	2.90276	1.9304	1.51105	9.93998	4.25101	5.79092	0.115832	0.828144	0.923567
Cluster-50750.0	2.529	2.59214	14.6106	0.000132166	0.00755144	0.99956	2.1696	2.16803	11.4094	19.4033	8.07133	0.531818	1.29005	1.81731
Cluster-35865.0	2.52719	1.66317	14.1162	0.000171857	0.00933095	0.44653	0.618649	0.774813	6.7317	9.05965	2.86333	0.534548	0.545968	0.608878	Malonyl-CoA decarboxylase N-terminal domain	MLYCD	Malonyl-CoA decarboxylase, mitochondrial
Cluster-31941.3	2.52624	-0.355203	9.34991	0.00222997	0.0694446	0.176391	0.377048	0.383165	1.12338	0.726524	1.77743	0.150829	0.0924309	0.0687209
Cluster-12288.0	2.52412	1.96364	14.1819	0.000165962	0.0090741	0.623394	1.42509	1.70796	9.66656	6.49045	6.3293	0.870655	0.254073	1.06256	Zinc-binding domain present in Lin-11, Isl-1, Mec-3.	LMO1	Beadex A		NP_001259687.1	Bx	Beadex
Cluster-76340.0	2.52337	2.87027	16.5612	4.71039e-05	0.00326314	1.22566	0.990561	2.15474	8.57887	9.76936	10.2973	0.448329	0.582791	1.85698	It is involved in the biological process described with	MMD	Monocyte to macrophage differentiation factor 2		NP_572382.1	CG4615
Cluster-48927.1	2.52249	0.385479	10.9929	0.000914602	0.0351505	0.663352	0.520794	0.878426	0.785748	0.961341	1.89052	0.0441172	0.135179	0.150755
Cluster-50711.0	2.5223	3.45166	15.1825	9.76028e-05	0.00593598	1.08163	0.922794	2.80745	10.5377	15.0455	11.438	0.579269	0.730855	2.4452	Oxidoreductase activity, acting on paired donors, with incorporation or reduction of molecular oxygen, reduced ascorbate as one donor, and incorporation of one atom of oxygen	MOXD1	DBH-like monooxygenase protein 1		NP_001261921.1	CG5235
Cluster-15277.25441	2.51984	0.0218196	11.1653	0.000833418	0.0327229	1.20168	0.694256	1.38278	10.9473	10.6695	4.6234	0.863132	0.587715	0.983152
Cluster-61781.2	2.51682	4.56029	14.3429	0.000152354	0.00845245	3.8189	3.05589	4.20961	43.5367	22.6795	34.3294	1.81585	3.36018	4.2827
Cluster-35763.0	2.51454	-0.442963	8.79219	0.00302523	0.0869318	0.274811	0.38074	0.301168	5.14908	7.79752	1.958	0.219321	0.448012	0.749452
Cluster-18483.0	2.51388	2.36068	10.1013	0.00148164	0.0512338	1.84322	1.93388	3.14767	1.45683	9.53287	5.73761	0.0856913	0.612654	0.878461	nucleic acid binding. It is involved in the biological process described with transcription from RNA polymerase II promoter	OVOL1	Transcriptional regulator ovo-like		NP_001162673.1	ovo	ovo
Cluster-66950.0	2.51287	0.240542	8.97413	0.00273828	0.0808019	0.539514	0.704762	1.90047	1.94208	4.02106	1.9769	0.276798	0	0.525478
Cluster-38549.0	2.51104	-0.00283015	9.38065	0.00219288	0.0686471	0	0.224363	0.166381	2.87732	2.59392	2.45186	0.242328	0.0825019	0.460041	Belongs to the class-IV pyridoxal-phosphate-dependent aminotransferase family	BCAT1	Branched-chain-amino-acid aminotransferase	BCAT1	NP_572884.1	CG1673
Cluster-39815.1	2.51046	0.91109	9.22468	0.00238774	0.0728866	0.768966	0.383534	1.1798	3.77588	15.1556	3.72558	0.245478	0.376084	1.72451
Cluster-63080.0	2.50924	3.38044	14.5922	0.000133467	0.00760462	8.33957	12.3358	6.45135	68.4615	35.8646	32.2433	3.52357	4.64851	4.34799
Cluster-4628.0	2.50759	2.1475	9.40048	0.00216929	0.0680722	5.42817	1.85801	0.524892	81.0764	36.386	60.0602	8.02713	4.29452	3.48317
Cluster-15277.29	2.50385	5.39227	12.6371	0.000378175	0.0176329	1.56075	1.42782	3.51125	11.2431	12.4151	15.0896	0.818628	0.816444	2.24887	RAVE protein 1 C terminal	DMXL1			NP_572302.2	Rbcn-3A	Rabconnectin-3A
Cluster-15277.27177	2.50374	0.191453	10.0662	0.00151016	0.0518948	1.41723	1.86376	2.57441	9.00971	6.189	6.06068	0.118394	0.362771	1.75314
Cluster-40549.1	2.49906	3.96806	14.5042	0.000139847	0.00788665	5.51764	2.15655	5.36258	16.9991	25.1982	24.8153	1.83093	0.994203	3.95986
Cluster-73904.0	2.48959	0.903698	12.2342	0.000469211	0.0208606	0.421831	0.730138	1.10189	4.03216	1.58671	2.86552	0.276702	0.169568	0.378214
Cluster-77105.0	2.48921	1.61757	11.1632	0.000834372	0.0327425	0.933464	2.58656	1.10824	19.2995	8.82874	7.53761	1.11747	1.26816	0.848568
Cluster-15277.18870	2.48705	0.604371	9.69918	0.0018435	0.0604539	1.63116	0.928638	1.37694	11.9066	13.6391	3.70705	0.527753	1.4446	0.601139
Cluster-36801.0	2.4842	1.64868	13.2594	0.000271215	0.0134314	0.293052	0.385711	0.381375	4.63882	2.51464	1.56597	0.292347	0.149297	0.432899	metalloendopeptidase activity. It is involved in the biological process described with proteolysis	ECE2	Endothelin-converting enzyme 1	LOC112466968	NP_001245775.1	Nep3	Neprilysin 3
Cluster-2240.0	2.48329	3.5199	12.9989	0.000311678	0.0150306	0.825711	0.861643	2.38259	12.4802	6.97076	2.81638	0.79919	0.472574	0.910319	It is involved in the biological process described with signal transduction	ANKFN1	Ankyrin repeat and fibronectin type-III domain-containing protein 1		NP_001287469.1	wake	wide awake
Cluster-60020.2	2.48138	3.9701	15.3318	9.01867e-05	0.00556965	2.68888	1.82169	4.28754	14.8016	15.8373	16.2651	1.38413	0.657534	2.78653
Cluster-46986.0	2.47424	3.9886	15.0037	0.000107303	0.00636934	4.16943	4.56276	4.38133	35.7021	31.6652	29.7819	1.45316	2.64576	5.82927	catalytic activity. It is involved in the biological process described with metabolic process	BCKDHB	3-methyl-2-oxobutanoate dehydrogenase (2-methylpropanoyl-transferring)	BCKDHB	NP_001015354.3	CG17691
Cluster-71330.3	2.46478	2.59123	9.36913	0.0022067	0.0689444	4.5186	2.98276	2.70346	7.43789	53.7792	7.66958	2.56534	2.07174	1.495
Cluster-33273.0	2.46288	1.67653	12.2986	0.000453308	0.0203109	2.06787	1.01116	1.34972	4.12603	5.71989	10.53	0.94651	0.37182	0.580528
Cluster-27317.0	2.46177	1.49005	9.62334	0.0019212	0.0621774	0.725887	3.11763	1.49157	12.4283	13.4541	12.1539	1.30346	1.62715	0.329935
Cluster-57854.0	2.4603	0.863674	10.018	0.00155019	0.0528779	0.745487	0.398382	0.510543	3.14797	4.24025	3.07309	0.509963	0.325536	0.0726092
Cluster-55332.0	2.45889	1.6862	15.035	0.000105538	0.00628275	2.53033	2.7408	2.58395	6.98523	10.0009	5.90019	0.642538	0.562513	1.04555
Cluster-38345.0	2.45776	2.03323	13.7918	0.000204228	0.0107272	0.411568	0.789522	0.650539	6.01371	4.43353	4.46623	0.568494	0.154837	0.820222	Belongs to the protein-tyrosine phosphatase family. Non-receptor class myotubularin subfamily	MTMR6	Phosphatidylinositol-3-phosphate phosphatase		NP_726322.1	Mtmr6	Myotubularin related protein 6
Cluster-73551.0	2.45152	3.67601	16.3561	5.24877e-05	0.00357467	1.34481	1.32493	2.02646	14.6261	10.2575	12.3497	0.894388	0.761246	2.24126	Belongs to the TRAFAC class dynamin-like GTPase superfamily. Dynamin Fzo YdjA family	DNM1L	Dynamin-1-like protein isoform		NP_001259946.1	Drp1	Dynamin related protein 1
Cluster-39523.0	2.44939	-0.0251806	9.72168	0.00182107	0.0598276	0.285842	0.369622	0.5482	0.738727	0.52326	1.15407	0.0380207	0.038833	0.17323
Cluster-24425.0	2.44756	1.63007	12.1895	0.000480596	0.0212752	3.71331	7.3608	3.99119	51.4897	25.6869	18.9269	3.07749	2.79399	3.50542
Cluster-52962.0	2.44347	2.99256	9.59114	0.00195518	0.0630547	2.26122	3.32562	11.7233	34.2203	47.7225	87.185	1.97815	1.7014	15.7725
Cluster-78204.0	2.44335	5.27947	9.55372	0.00199544	0.06406	2.0383	1.75956	4.28961	5.42694	12.0934	33.047	0.797719	1.45835	2.85574					NP_001097706.1	CG17816
Cluster-15277.23440	2.44229	1.52017	10.882	0.000971048	0.0368921	4.93122	2.31694	6.34402	22.0253	17.6616	25.2051	2.56663	0.262146	4.09293
Cluster-75739.0	2.44152	0.603049	9.40259	0.00216679	0.0680217	3.4478	2.56959	3.0293	20.7399	9.79373	3.55772	1.28093	1.01756	0.972693
Cluster-24272.0	2.43991	3.96146	15.9646	6.45396e-05	0.00423579	3.30508	6.0071	6.76835	25.4076	34.5325	39.3337	3.2189	2.46575	4.04842	Fatty acid hydroxylase superfamily	FAXDC2	Fatty acid hydroxylase domain-containing protein		NP_001285210.1	CG1998
Cluster-19995.0	2.43854	-0.295475	9.45205	0.00210913	0.0666213	0.489623	0.325609	0.724386	3.98593	1.61334	2.09311	0.234454	0.239463	0.267056
Cluster-70529.0	2.43484	5.09979	9.38191	0.00219138	0.0686151	70.899	29.76	32.2578	322.22	171.812	218.722	42.2464	11.4699	13.5747
Cluster-52056.9	2.43268	5.03151	9.78656	0.00175792	0.0581795	8.3854	5.84663	2.55353	62.5595	58.3231	47.8212	6.56014	6.01443	2.64768	Cell division protein anillin	RTKN2	Anillin homology domain-containing protein
Cluster-14771.0	2.43252	0.692883	10.5771	0.001145	0.0418633	0.523517	1.13632	0.764969	1.46572	3.31428	4.35167	0.139269	0.32005	0.436246
Cluster-50451.4	2.42591	1.34523	9.86538	0.00168418	0.0563498	7.48325	2.61922	6.15072	47.7129	34.8777	27.7811	5.65789	0.481564	5.37052
Cluster-28500.0	2.41891	3.2545	9.9352	0.00162148	0.0546726	3.18006	1.85046	5.00354	3.34611	28.4728	15.7308	0.706997	0.88874	3.5929	YhhN family	TMEM86A	lysoplasmalogenase		NP_651710.1	CG7582
Cluster-15277.29863	2.41558	2.22103	10.9046	0.000959248	0.036524	0.349785	0.755998	1.97416	5.33349	3.79386	16.6478	0.809552	0.627264	1.1447
Cluster-51711.1	2.41237	1.75865	9.05849	0.00261478	0.078207	0.567909	0.606972	0.933565	1.65116	12.4753	1.73412	0.339927	0.545583	0.663762
Cluster-76770.0	2.41228	1.47314	11.1538	0.000838582	0.0328649	0.513233	1.19459	2.44668	13.9271	12.9653	5.48509	0.983039	1.25505	0.8398
Cluster-4150.0	2.40945	0.709053	12.8055	0.0003456	0.0163694	1.66723	1.64579	2.82634	10.0987	9.72828	16.7046	1.12268	0.76444	1.84713
Cluster-71661.0	2.4091	3.31896	12.1878	0.000481021	0.0212868	2.28568	1.93657	3.79347	26.8374	14.0008	7.7981	1.73645	0.537438	3.1167
Cluster-77567.0	2.40674	0.386497	10.8617	0.000981751	0.0372326	0.554021	0.748385	0.683051	4.42965	2.47207	1.92433	0.331614	0.254024	0.283294
Cluster-16403.0	2.40671	3.94707	11.6837	0.000630514	0.0261732	2.75214	2.05901	4.20098	12.6502	12.1453	47.1448	2.30624	1.10565	4.23525	GTP binding	GTPBP2	GTP-binding protein 2		NP_649603.3	CG2017
Cluster-9191.0	2.40489	2.20057	9.77785	0.00176626	0.0584284	8.147	1.80015	10.9337	101.937	26.4758	32.4011	7.40681	3.40427	5.48388
Cluster-18909.0	2.40289	1.06263	10.7973	0.00101648	0.0382265	0.529025	1.15438	0.910408	5.10587	5.33391	4.20506	0.217698	0.768116	0.39089	Component of the coenzyme Q biosynthetic pathway. May play a role in organizing a multi-subunit COQ enzyme complex required for coenzyme Q biosynthesis. Required for steady-state levels of other COQ polypeptides	COQ4	Ubiquinone biosynthesis protein COQ4 homolog, mitochondrial	COQ4
Cluster-9191.2	2.39709	3.97146	11.4865	0.000701038	0.0283476	7.82798	2.02185	7.16926	78.8703	29.2287	46.341	3.41366	3.69169	9.83521
Cluster-55677.0	2.39421	3.29272	13.7552	0.000208242	0.0108878	6.17004	4.22389	8.25338	66.5971	36.6251	31.807	6.80695	2.66261	4.0417
Cluster-590.1	2.39265	2.82202	13.356	0.000257597	0.0128546	3.32789	1.2768	3.41913	25.9257	10.0167	14.1581	1.83871	1.01725	2.44345
Cluster-80897.0	2.39174	4.86852	12.456	0.000416656	0.0189588	2.16927	2.92571	2.78366	28.4889	15.7424	33.096	1.98741	2.89594	2.74669	Otopetrin	-			NP_001303575.1	OtopLc	Otopetrin-like c
Cluster-15277.28982	2.3885	2.3572	14.0224	0.000180649	0.00968881	2.66881	4.75397	7.99089	44.7089	25.1254	41.5613	2.28206	2.79697	7.01832
Cluster-28724.0	2.38594	3.77607	10.7597	0.00103734	0.0388683	1.55249	4.36509	2.60212	19.7072	5.97649	19.3248	1.09324	2.0471	1.16224	ribosomal protein L9	MRPL9	Tudor domain-containing protein		NP_608657.1	papi	papi
Cluster-80329.0	2.38558	0.242325	11.108	0.000859565	0.0334475	0.892776	0.848164	1.15312	3.46092	5.60333	6.40636	0.305359	0.311883	1.04346
Cluster-15277.38526	2.38396	1.18789	12.7982	0.000346961	0.0164101	2.10361	2.27511	1.66653	14.4897	12.8384	9.80365	1.27415	1.17774	1.24399
Cluster-61842.1	2.38336	1.18804	8.62863	0.00330919	0.0930915	0.717851	1.95294	0.75094	16.8234	10.0797	6.83498	1.32809	1.43626	0.355944
Cluster-35763.1	2.3817	2.68635	13.743	0.000209602	0.010939	0.714319	1.16844	2.91667	7.90538	14.9322	11.6236	0.937878	0.619827	2.19942
Cluster-24768.0	2.37928	2.28914	10.5099	0.00118734	0.0431474	0.60643	1.62036	2.59903	6.80075	8.20699	7.59217	0.155564	0.582589	1.83103	This enzyme condenses acetyl-CoA with acetoacetyl-CoA to form HMG-CoA, which is the substrate for HMG-CoA reductase	HMGCS1	Hydroxymethylglutaryl-CoA synthase		NP_001286488.1	Hmgs	HMG Coenzyme A synthase
Cluster-47628.0	2.37716	-0.0864279	8.80156	0.00300973	0.0865501	0.615173	0.340919	1.46071	5.167	4.6922	3.06813	0.490956	0.0835741	0.838836
Cluster-43831.0	2.37176	3.23509	13.5622	0.000230786	0.0117828	3.97089	6.60181	12.264	40.5828	38.6582	46.1676	1.72859	3.38391	8.86028	It is involved in the biological process described with ER to Golgi vesicle-mediated transport	TRAPPC2	TRAPP subunit		NP_648841.1	Trs20	TRAPP subunit 20
Cluster-65830.0	2.37168	2.0398	12.3454	0.000442064	0.0199098	0.554164	0.537441	0.91097	6.62381	4.12119	12.0425	1.16095	0.508179	0.566735
Cluster-63934.0	2.3708	2.14328	13.0528	0.000302833	0.014703	0.406387	0.608076	0.912994	3.04576	3.27328	7.35447	0.518926	0.463761	0.332484	Adenylyl- / guanylyl cyclase, catalytic domain	ADCY9	adenylate cyclase		NP_001259575.1	Ac13E	Adenylyl cyclase 13E
Cluster-37061.0	2.36797	-0.0524141	9.95176	0.00160695	0.0543281	1.95066	2.16205	1.06887	10.0825	9.81984	11.8135	0.778388	0.795018	1.77325
Cluster-10889.0	2.36632	2.51239	12.0387	0.000521066	0.0226124	4.87411	8.50864	3.54833	38.8695	25.0467	18.9017	2.00053	3.57572	2.65849
Cluster-15277.7175	2.36004	3.47803	15.4123	8.64224e-05	0.00539553	1.37387	1.85316	3.4516	8.69229	11.8869	10.472	0.682698	0.824062	1.87338	Fumble	PANK4	4'-phosphopantetheine phosphatase	PANK4	NP_001260085.1	CG5828
Cluster-7054.0	2.35782	3.40272	13.0857	0.000297553	0.0145006	1.77337	1.33808	2.13032	18.5615	6.40522	6.64799	1.30642	0.76724	1.26487	Phosphofurin acidic cluster sorting protein	PACS1	Phosphofurin acidic cluster sorting protein 2		NP_524473.2	KrT95D	Krueppel target at 95D
Cluster-40549.3	2.35736	1.51502	10.5458	0.00116454	0.0424646	3.14026	0.583507	1.8523	6.08674	7.76052	6.87014	0.796079	0.361372	1.0579
Cluster-34822.0	2.35712	3.27517	8.56972	0.00341801	0.0953031	6.91003	3.97671	14.4174	70.6772	7.4437	27.7221	3.8179	1.16984	7.39293
Cluster-15277.17955	2.35469	0.123423	9.02436	0.00266405	0.0791649	7.2238	5.65174	7.07886	6.25964	8.63437	6.05636	1.22086	0.207823	0.695309
Cluster-55692.0	2.35257	0.175204	9.31625	0.0022713	0.0704261	0.692169	0.191795	0.758554	6.70812	3.64284	3.69872	0.690506	0.282103	0.471913
Cluster-80250.0	2.34424	0.664193	10.4318	0.00123866	0.0446059	0.327928	0.272599	0.269534	1.79129	1.88276	1.21071	0.249816	0.145802	0.081301	zinc ion binding. It is involved in the biological process described with proteolysis	NPEPPS			NP_649347.1	Als2	Amyotrophic lateral sclerosis 2
Cluster-56502.1	2.34185	3.58594	13.3722	0.000255383	0.0127709	2.72936	1.87027	4.83533	22.0191	8.53261	17.1864	1.94276	0.924487	2.33864	Rap/ran-GAP	RAP1GAP
Cluster-15277.25372	2.33916	3.70312	14.9069	0.000112949	0.00663856	8.62157	6.51208	9.89695	83.3928	47.8017	53.2902	5.76822	4.40909	10.2013
Cluster-38208.0	2.33374	0.385929	9.62988	0.00191437	0.0619842	0.624814	0.708263	1.4006	2.31204	2.88544	0.849875	0.203993	0.138901	0.309812	Transferase activity, transferring glycosyl groups	UGCG	ceramide glucosyltransferase		NP_611636.1	GlcT	Glucosylceramide synthase
Cluster-24298.0	2.32911	2.77779	9.45511	0.00210562	0.0665545	5.80182	5.13917	2.57979	30.9715	23.3744	14.0276	3.07422	2.79102	0.648462	helix loop helix domain	MXI1	Max-interacting protein 1-like isoform X2
Cluster-81619.0	2.32759	3.86455	14.0134	0.000181508	0.00972395	4.31446	5.11409	7.42073	51.7247	30.166	53.0265	2.86939	3.80991	8.49781	Matrix AAA peptidase interacting protein 1	C2orf47			NP_001286868.1	CG3776
Cluster-42130.0	2.3207	2.72174	12.064	0.000514058	0.0223692	0.318342	0.977096	1.71082	7.26208	3.83272	6.80445	0.556982	0.329352	1.16869	Oxidoreductase activity. It is involved in the biological process described with oxidation-reduction process	PDPR	Pyruvate dehydrogenase phosphatase regulatory subunit, mitochondrial		NP_572162.2	CG3626
Cluster-42780.2	2.31976	-0.0171865	8.53382	0.00348607	0.0966087	0.65464	0.28505	1.07614	2.41692	1.75477	0.932848	0.111954	0.152462	0.297551	Belongs to the peroxisomal membrane protein PXMP2 4 family	-			NP_569918.1	CG14778
Cluster-15277.28645	2.31267	3.52802	13.6194	0.000223862	0.0115405	1.75623	2.33417	3.64753	23.1895	19.7949	12.8234	1.53624	2.48608	1.64556
Cluster-23599.0	2.31253	3.04831	11.6678	0.000635902	0.0263069	4.2619	4.48757	8.79639	41.8547	12.0928	28.5436	3.28795	1.0422	5.29486
Cluster-58043.0	2.31197	2.4231	13.5806	0.000228536	0.0117183	5.38255	6.52199	9.14812	47.744	26.1779	29.0551	5.133	2.30565	3.48317
Cluster-66787.0	2.31033	3.76904	9.78902	0.00175557	0.0581416	2.0165	1.40259	1.16696	9.17317	2.89567	19.6158	1.50259	0.62897	1.2626	Alpha-1,6-mannosylglycoprotein 2-beta-N-acetylglucosaminyltransferase activity. It is involved in the biological process described with oligosaccharide biosynthetic process	MGAT2	Alpha-1,6-mannosyl-glycoprotein 2-beta-N-acetylglucosaminyltransferase
Cluster-15277.22845	2.30892	1.40468	11.662	0.000637891	0.0263436	3.70054	2.46094	2.91993	38.4458	18.8999	32.2719	3.89839	2.89576	2.42207
Cluster-61842.0	2.30458	0.409332	9.35678	0.00222162	0.0692298	1.4174	0.543808	1.43385	15.4273	6.81102	9.55503	1.69679	0.533244	1.18937
Cluster-28193.0	2.30217	5.58754	9.6672	0.00187587	0.0611517	6.62035	10.5018	21.6411	139.329	104.403	101.068	7.05282	7.7976	26.2953	Aspartate beta-hydroxylase domain-containing protein 2	ASPHD2	Aspartate beta-hydroxylase domain-containing protein 2
Cluster-30999.0	2.29919	4.83784	10.8147	0.00100697	0.0379381	5.48468	6.33458	13.923	37.9138	61.8405	57.4754	4.76457	2.0771	11.9131			LRAT domain-containing protein (Fragment)		NP_001096980.2	l(1)G0469	lethal (1) G0469
Cluster-6785.0	2.29823	2.23991	10.678	0.00108417	0.040151	2.49735	1.08989	1.84739	13.5537	7.88605	10.4091	2.01799	0.381686	1.0216
Cluster-43168.0	2.29692	1.16329	9.3647	0.00221204	0.0690736	0.761705	1.18723	1.64343	13.1031	7.18971	2.44218	1.02583	0.465666	1.03864
Cluster-15277.24637	2.28114	1.9461	13.157	0.000286445	0.0140523	4.32069	3.86797	5.87333	73.4402	37.1895	38.007	4.37663	4.06375	8.61081
Cluster-65205.0	2.27917	3.07584	14.6769	0.000127602	0.00734537	3.03914	2.26242	3.54189	13.8037	9.46611	16.6765	1.03173	1.05377	2.53594	acyl-CoA synthetase family member 3	ACSF3
Cluster-15277.19562	2.27772	0.441636	9.05074	0.00262589	0.0784209	1.58461	1.00527	1.02824	6.30451	9.99961	7.48715	0.19968	1.22368	1.13723
Cluster-30291.1	2.27562	2.81335	8.90808	0.00283912	0.0829324	0.586985	0.213477	1.568	7.11092	4.13022	20.4667	0.614853	0.852271	2.25112	Phytanoyl-CoA dioxygenase (PhyH)	-	phytanoyl-CoA dioxygenase
Cluster-62009.0	2.27403	3.64694	12.3991	0.000429534	0.0194339	3.55816	5.04079	9.43276	21.4674	31.5815	9.5336	2.42974	1.4706	3.14344	P21-Rho-binding domain	Pak3	Serine/threonine-protein kinase PAK 2		NP_001262638.1	Pak3	Pak3
Cluster-80268.0	2.27228	0.461343	9.85563	0.00169313	0.0565964	0.552737	0.631781	0.965412	2.27665	2.84578	4.28278	0.496268	0.0844783	0.471062	It is involved in the biological process described with tryptophanyl-tRNA aminoacylation	WARS2	tryptophan--tRNA ligase	TRPS	NP_001262001.1	TrpRS-m	Tryptophanyl-tRNA synthetase, mitochondrial
Cluster-83039.0	2.26686	4.51593	13.0981	0.000295598	0.0144329	3.18069	2.85958	3.53784	15.6473	12.0802	13.1169	1.22094	1.1202	2.36892	Phosphorylase b kinase catalyzes the phosphorylation of serine in certain substrates, including troponin I	PHKA2	Phosphorylase b kinase regulatory subunit		NP_001245588.1	CG7766
Cluster-15277.1149	2.26667	0.438806	9.98758	0.00157599	0.0535416	1.70993	2.25093	3.61401	10.7716	13.2474	8.35412	1.46214	0.298675	1.99854
Cluster-24893.0	2.26653	4.26082	9.98044	0.00158212	0.0536847	23.9982	11.2133	35.0665	117.201	88.0771	111.978	17.1809	2.68493	17.1103
Cluster-38157.0	2.26585	3.56286	15.4693	8.38564e-05	0.00525822	3.45142	4.63468	5.67367	29.2038	30.0719	28.2324	2.62208	2.75925	4.43477	Alcohol dehydrogenase GroES-like domain	BC026585	Quinone oxidoreductase-like protein 2-like
Cluster-68373.0	2.26384	3.72353	9.21323	0.00240272	0.0732503	6.34488	3.02076	3.69795	10.5094	48.7032	27.0007	5.17879	1.05789	3.14609	ZIP Zinc transporter	SLC39A13	Zinc transporter ZIP13 homolog		NP_001189313.1	Zip99C	Zinc/iron regulated transporter-related protein 99C
Cluster-57462.0	2.2632	4.78015	11.2381	0.000801333	0.0316571	3.37941	4.66826	11.6416	49.705	43.1904	66.9755	3.62909	5.22573	9.48723	Carboxyl transferase domain	PCCB	Propionyl-CoA carboxylase beta chain, mitochondrial	PCCB
Cluster-15277.35805	2.26133	2.42839	13.5899	0.000227403	0.0116769	10.5314	11.5485	11.6029	45.1691	28.9181	42.6264	2.95066	2.73972	8.24961
Cluster-74257.0	2.26124	1.83349	13.0022	0.000311132	0.0150093	1.57479	1.01157	2.5299	10.4059	8.15699	8.56816	0.599839	0.87522	1.65932	Belongs to the mitochondrial carrier (TC 2.A.29) family	SLC25A22	Mitochondrial glutamate carrier 1		NP_001262490.1	GC1	Glutamate Carrier 1
Cluster-7351.0	2.26105	0.440184	8.59958	0.00336241	0.0941936	1.46566	3.23737	1.37677	13.7985	7.61785	5.81805	1.25326	0.832023	0.856517
Cluster-15277.32354	2.25771	1.23547	8.66053	0.00325177	0.0918	1.03787	3.82078	2.80291	10.3459	20.1527	5.07066	0.709973	0.906426	2.62826
Cluster-67760.0	2.24975	3.63997	13.8115	0.000202099	0.0106442	1.9164	1.80007	2.01344	14.0169	14.4562	9.08349	1.75302	0.827391	1.66091	Domain in homologues of a S. cerevisiae phosphatidylinositol transfer protein (Sec14p)	TTPAL	Putative phosphatidylinositol transfer protein SEC14		NP_609967.1	CG10237
Cluster-42520.0	2.24915	0.967072	9.59844	0.00194743	0.0628563	1.32733	0.630502	0.857194	10.1072	6.63855	3.03977	0.567489	0.579613	1.16352
Cluster-74447.0	2.2488	1.33385	8.49762	0.00355611	0.0977594	1.42668	0.658869	5.86316	8.91046	11.7525	22.7017	1.1386	0.969104	3.02616
Cluster-78636.0	2.24701	3.23218	13.1918	0.000281178	0.0138389	2.12442	2.36293	1.91828	12.4692	8.79119	7.67472	1.21786	1.06096	0.816003	Sulfate permease family	SLC26A11	Sodium-independent sulfate anion transporter		NP_001189282.1	Esp	Epidermal stripes and patches
Cluster-70500.0	2.2445	2.35983	12.2957	0.000453994	0.020329	0.882772	0.529986	0.886817	11.9775	7.94529	10.0634	1.40904	1.07936	0.668738	Immunoglobulin domain	-
Cluster-68050.0	2.23957	5.92392	9.17276	0.00245644	0.0745079	7.4817	5.26403	11.9133	68.7126	48.526	42.1103	6.34534	2.86765	9.97802	RNA binding	PUM2	Putative rna-binding protein of the puf family (Fragment)		NP_001262403.1	pum	pumilio
Cluster-78204.1	2.23934	3.52884	9.90548	0.00164787	0.0553804	1.33424	1.34213	2.45134	2.97732	6.11123	19.6517	0.765064	0.64432	2.01809			Nuclear protein MDM1
Cluster-66812.0	2.23682	3.24294	14.1029	0.000173075	0.00937724	3.07832	3.17085	5.72038	20.4943	21.8668	27.4635	2.08289	1.39098	5.01879
Cluster-45843.3	2.23204	0.406326	8.70223	0.00317822	0.0901672	1.94359	1.46878	2.61409	6.84953	5.70075	9.44172	0.423037	0.216037	2.16838
Cluster-15277.32515	2.22883	-0.140208	8.52874	0.00349582	0.0967195	0.846639	0.914929	0.904643	1.80514	2.44101	1.6287	0.101353	0.310554	0.230892
Cluster-52280.0	2.22681	1.7428	11.7153	0.000619869	0.0258598	3.56094	3.80588	5.01746	19.4739	7.50806	12.7763	1.6747	1.24398	1.56074
Cluster-5973.0	2.22434	4.17542	10.6376	0.00110809	0.0407319	1.94043	3.54867	5.2831	6.58194	21.3793	18.2753	2.06159	0.771077	2.57977	GAF domain	-	3',5'-cyclic-GMP phosphodiesterase
Cluster-6431.0	2.22376	0.558744	9.45953	0.00210055	0.0664822	1.44981	1.00433	1.78747	6.67413	4.72746	5.68137	1.01243	0.147723	0.823722
Cluster-80300.0	2.2181	5.36374	10.6493	0.0011011	0.0405686	3.51196	4.86865	5.24515	31.8361	29.7535	39.0211	2.743	2.93252	6.36565	Villin headpiece domain	ABLIM3			NP_731390.1	Unc-115b	Uncoordinated 115b
Cluster-15277.3316	2.21606	2.60076	9.90016	0.00165265	0.0554888	5.80656	2.11588	4.70722	45.6359	20.9676	43.6386	1.23787	3.98747	8.35155
Cluster-15277.24842	2.2112	2.45587	12.4086	0.000427362	0.01936	10.2678	13.1851	15.5749	43.2019	29.5524	59.9531	5.09659	5.61426	3.58562
Cluster-47103.0	2.21037	0.957989	8.9048	0.00284422	0.0829892	1.19472	2.64839	0.981981	14.6662	14.4892	13.6196	2.38371	0.486926	2.17213
Cluster-15277.24613	2.20987	2.64923	12.3269	0.000446489	0.0200681	2.58262	2.31236	5.68283	41.7833	21.5218	21.3612	3.88156	1.60329	4.71389
Cluster-23948.1	2.20681	3.23213	13.2806	0.000268172	0.0133037	5.9825	4.7659	4.23426	27.5401	30.5159	25.93	4.27716	1.93028	3.399
Cluster-69953.0	2.20293	1.85197	8.60092	0.00335994	0.0941499	0.730241	0.885938	1.62218	2.21876	1.67999	11.0104	0.519785	0.458496	0.726621	phosphatidylinositol-3,4,5-trisphosphate binding. It is involved in the biological process described with mitotic nuclear division	SNX9	Sorting nexin		NP_648348.1	SH3PX1	SH3 and PX domain containing 1
Cluster-74175.0	2.19906	4.55552	10.1145	0.00147107	0.0510161	4.27086	4.36298	5.13865	22.0419	27.0222	14.1882	4.03474	1.0381	2.14002	PAS domain	ARNT	Hypoxia inducible factor 1 beta		NP_001262397.1	tgo	tango
Cluster-38534.1	2.19473	1.99772	11.6454	0.000643603	0.0265184	2.54146	2.43874	1.27203	24.9865	21.5903	16.765	1.90826	2.45747	2.96083
Cluster-10675.1	2.19436	3.09985	11.1495	0.000840539	0.0329125	1.45056	1.39722	2.14796	5.89099	10.7796	3.3712	0.316978	0.886794	1.14596	TB2/DP1, HVA22 family	REEP2	Receptor expression-enhancing protein 2
Cluster-39780.0	2.19251	6.42234	8.6244	0.00331689	0.0932166	13.3147	13.4759	18.183	121.076	75.698	82.6944	8.79225	8.85361	15.9995	transferase activity, transferring acyl groups. It is involved in the biological process described with metabolic process	-			NP_001286818.1	Gpat4	Glycerol-3-phosphate acyltransferase 4
Cluster-81288.0	2.1924	0.188188	8.6655	0.0032429	0.091658	0.848783	1.17596	1.39528	8.22594	9.71108	17.5377	2.03218	1.0378	0.771588
Cluster-12439.0	2.18836	2.02556	9.26593	0.00233456	0.0718286	0.658298	0.752438	1.82613	5.02415	2.99385	10.1135	0.246269	0.50306	1.57087	Transferase activity, transferring hexosyl groups. It is involved in the biological process described with carbohydrate metabolic process	MGAT4B	N-acetylglucosaminyltransferase vi		NP_001261847.1	Mgat4a	alpha-1,3-mannosyl-glycoprotein 4-beta-N-acetylglucosaminyltransferase a
Cluster-34935.0	2.18648	5.7541	8.76852	0.00306474	0.0877314	13.8615	10.0684	27.3368	138.287	94.7512	147.724	15.436	6.212	26.3241	Calcium-dependent phospholipid binding	-	Annexin
Cluster-15277.22576	2.18417	2.38914	10.9244	0.000949074	0.0362229	1.87184	1.18749	2.67218	12.3167	10.043	4.21158	1.35628	0.843201	0.806022
Cluster-71601.0	2.18117	3.36551	12.8056	0.00034559	0.0163694	1.96261	2.22116	3.14852	11.2748	5.03199	6.72213	0.622752	0.780615	1.41869	Leucine rich repeat C-terminal domain	-	Leucine-rich repeats and immunoglobulin-like domains protein 2		NP_001286640.1	Lrt	Leucine-rich tendon-specific protein
Cluster-39306.0	2.18066	0.864263	10.5106	0.0011869	0.0431423	1.09221	1.10248	2.2443	4.68769	5.14128	2.83482	0.373572	0.476941	0.638277
Cluster-70283.1	2.18045	4.30156	10.9144	0.000954205	0.0363802	2.57014	3.88258	3.42621	25.4289	18.8019	9.58591	2.50534	1.61862	2.1446	Recq-mediated genome instability protein 1, C-terminal OB-fold	RMI1
Cluster-58112.0	2.17919	0.508703	9.05815	0.00261526	0.078207	1.74347	0.927555	2.17818	9.19184	4.11713	5.36632	0.667884	0.341076	1.33132
Cluster-68599.0	2.17739	2.63557	9.35187	0.00222758	0.0694003	4.11264	2.52689	2.35152	21.9649	23.9972	15.0014	3.85302	1.91301	0.792421
Cluster-81868.0	2.17515	4.01151	12.1325	0.000495508	0.02178	2.21242	1.92439	2.10748	11.3882	5.7733	6.013	0.912074	0.69867	1.17875	It is involved in the biological process described with developmental process	DAB2	PID domain-containing protein		NP_001163455.2	Dab	Disabled
Cluster-10340.0	2.17358	4.64503	11.0727	0.0008761	0.0339583	6.40271	4.69341	11.6255	69.4414	45.5111	49.5169	5.64408	3.8431	11.2704
Cluster-54427.0	2.17354	5.63952	9.82837	0.00171841	0.057228	4.35895	3.53937	7.12713	27.64	28.9504	28.3839	2.21772	3.12165	4.87177
Cluster-63345.0	2.1706	1.58016	11.6188	0.000652881	0.0268314	1.32151	0.760527	1.46218	6.0096	5.79198	3.36789	0.547616	0.497169	0.762376	Endonuclease/Exonuclease/phosphatase family	SMPD2	sphingomyelin phosphodiesterase	LOC106747143	NP_647790.1	nSMase	neutral sphingomyelinase
Cluster-56502.0	2.16923	4.52749	10.348	0.00129617	0.0461901	7.27066	5.71184	12.3296	43.5556	18.7303	28.648	4.63885	1.68515	4.87535	GTPase activator activity. It is involved in the biological process described with regulation of small GTPase mediated signal transduction	RAP1GAP	Putative rap1-gtpase-activating protein rap1gap (Fragment)		NP_001097114.2	RapGAP1	Rap GTPase activating protein 1
Cluster-35685.0	2.16681	2.12632	8.87512	0.00289083	0.0839563	2.61906	0.593771	3.62043	33.9202	14.8736	9.41507	2.13772	2.18339	2.5973
Cluster-30779.1	2.16629	3.05112	11.5244	0.000686904	0.0279398	2.68109	1.76533	4.62553	16.2591	8.74689	22.0151	1.0169	1.36319	3.61968
Cluster-22992.0	2.1636	5.66415	9.51477	0.00203825	0.0650847	11.2549	15.725	21.4114	126.897	70.6236	96.3409	10.4055	9.04497	16.4998	Snf7	CHMP3	Charged multivesicular body protein 3		NP_001303457.1	Vps24	Vacuolar protein sorting 24
Cluster-48321.0	2.16251	2.1495	11.3202	0.000766681	0.0306066	2.1059	1.51187	3.22578	20.0382	11.0394	15.5499	1.71887	0.702237	3.65472	Ribosomal silencing factor during starvation	MALSU1			NP_001261254.1	CG9166
Cluster-73889.0	2.15877	4.45115	10.0892	0.00149138	0.0514715	6.8734	6.4332	13.1821	53.488	19.992	41.1367	5.42456	1.99207	7.08139
Cluster-8245.4	2.15851	2.20733	13.6485	0.000220419	0.0114204	1.24804	1.36757	1.84178	7.69703	8.8011	12.2469	0.95076	0.90171	1.62445	-	-
Cluster-15277.13838	2.15327	0.434609	9.14687	0.00249144	0.0752989	2.03018	2.05801	4.11003	13.2417	7.34041	19.4688	1.4223	0.907932	2.63263
Cluster-19860.0	2.15244	1.31128	9.61279	0.00193227	0.0624512	0.810764	1.04159	0.726973	10.0004	6.27401	3.46596	0.882345	0.720956	0.703525
Cluster-42964.1	2.15106	1.5828	10.1083	0.00147601	0.0510967	0.975582	0.810978	2.00465	5.80795	3.97042	12.7351	0.667363	0.681621	1.4253	Tetraspanin family	TSPAN13	Tetraspanin-13 isoform X2		NP_001263002.1	Tsp97E	Tetraspanin 97E
Cluster-15277.7324	2.14773	-0.0255767	9.07128	0.00259656	0.0778259	0.282278	0.362642	0.40075	1.29323	1.62067	1.86493	0.1536	0.219634	0.174958
Cluster-82996.0	2.14743	1.03355	9.24795	0.0023576	0.0722431	0.795677	1.32285	1.69443	5.60819	3.57519	4.94759	0.69274	0.132664	0.986334			BED-type domain-containing protein
Cluster-51350.0	2.14345	4.86415	8.43943	0.00367172	0.0999958	8.61086	13.7585	6.86731	95.0562	55.2639	27.4119	8.48232	6.61832	5.56737
Cluster-12606.0	2.14311	2.37765	9.03145	0.00265374	0.0789733	2.12196	0.587978	2.64522	14.5325	7.96308	18.8228	2.37088	0.5189	2.26654
Cluster-14809.0	2.13626	4.77732	9.07427	0.00259232	0.0777256	11.6367	11.0741	27.9096	41.6594	79.9259	51.6488	4.18674	2.95446	16.4744	Animal haem peroxidase	-
Cluster-19638.0	2.13525	3.47076	13.1925	0.000281066	0.0138381	3.5623	3.68352	9.14098	32.8398	39.3653	35.2858	3.53641	3.18703	6.75308	Links covalently the heme group to the apoprotein of cytochrome c	HCCS	Holocytochrome c-type synthase	EOG090X0CJG	NP_001262820.1	Cchl	Cytochrome c heme lyase
Cluster-2458.0	2.13437	1.82849	9.6299	0.00191435	0.0619842	2.49057	4.19379	6.92857	11.2641	23.4975	8.05352	0.764489	1.48356	3.22193	zinc-finger of a C2HC-type	ZC2HC1C
Cluster-59033.0	2.13317	3.48786	10.3639	0.00128506	0.0459081	12.6632	10.9071	9.90667	102.616	45.6639	30.3282	8.49287	6.34251	6.44921
Cluster-33133.2	2.13287	1.93148	9.23573	0.00237338	0.0725716	2.27812	1.89375	3.94154	22.2941	7.64337	14.1381	0.791825	1.01093	4.25937
Cluster-81296.1	2.13225	2.46032	12.5761	0.000390716	0.0180301	3.72521	2.35617	4.85905	15.2259	18.0119	11.5976	1.98739	0.990172	2.65024
Cluster-41945.0	2.12867	2.11248	8.86835	0.00290158	0.0842365	0.632882	0.666393	2.53157	5.39752	8.80495	5.23069	0.656616	0.206352	1.7835	Uncharacterized conserved protein (DUF2152)	KIAA2013			NP_608635.1	CG7289
Cluster-45239.5	2.12205	2.16231	9.62602	0.0019184	0.0621007	1.55159	1.63839	3.86037	18.1259	5.46954	16.4031	2.05824	0.666555	2.40162
Cluster-81733.0	2.12128	2.59691	10.4348	0.00123666	0.0445449	4.34672	2.62441	2.82056	30.3902	8.60618	19.6577	2.19096	2.12588	2.93235
Cluster-70628.0	2.11608	2.87277	12.142	0.000493	0.0217097	1.87875	1.83547	3.34312	12.1636	7.23299	9.02511	0.602846	0.994634	2.11284	Mitochondrial dicarboxylate carrier	SLC25A10	Mitochondrial dicarboxylate carrier
Cluster-49677.0	2.11229	4.43779	11.0646	0.000879911	0.0340613	15.4447	8.86058	16.1363	88.1223	63.9126	107.639	9.11434	7.24777	17.0557
Cluster-43533.0	2.10793	2.57569	12.5922	0.000387367	0.0179159	5.73908	5.97782	6.3937	11.6601	10.9173	8.86777	1.3244	0.676349	2.07428
Cluster-68885.0	2.10692	5.59216	8.77017	0.00306197	0.0877314	10.7668	15.3512	24.4763	134.461	81.9568	154.322	9.34051	13.2478	25.2742	Oxidoreductase activity. It is involved in the biological process described with oxidation-reduction process	NDUFV2	NADH dehydrogenase [ubiquinone] flavoprotein 2, mitochondrial	NDUFV2	NP_001285378.1	ND-24	NADH dehydrogenase (ubiquinone) 24 kDa subunit
Cluster-71938.0	2.10431	4.17227	11.1574	0.000836992	0.0328363	1.11954	2.14764	2.48921	8.40176	8.25677	10.4002	0.97939	1.22846	0.978575	Protein kinase C conserved region 2 (CalB)	DYSF	Myoferlin	LOC115230663	NP_001137919.1	mfr	misfire
Cluster-29770.0	2.10327	1.76994	10.6366	0.00110871	0.0407444	1.58367	0.83775	1.065	11.8598	8.40063	6.53927	1.29261	0.704122	1.3742
Cluster-71695.3	2.09583	0.516608	8.47993	0.00359085	0.0982597	0.397057	0.649584	1.27414	2.9056	2.44493	5.6032	0.276084	0.31347	0.838596
Cluster-71697.0	2.09223	5.01234	8.58356	0.00339212	0.0947738	10.526	5.51866	8.79521	81.3555	40.5662	29.594	7.84282	5.12664	5.59825			Major facilitator superfamily (MFS) profile domain-containing protein
Cluster-63530.4	2.08886	1.94923	10.9851	0.00091847	0.0352898	7.23756	8.37579	18.6045	25.3063	35.6554	41.2534	2.29347	4.51141	5.99879
Cluster-31422.0	2.08534	4.07906	11.5025	0.000695038	0.0281709	4.04971	4.27277	9.30296	33.0082	25.3052	35.7342	3.85352	2.28533	6.23006			TLDc domain-containing protein		NP_001285789.1	CG4658
Cluster-68865.0	2.08466	3.31605	10.2036	0.00140164	0.0490468	1.84402	1.58234	2.52609	6.76416	6.64239	5.17061	0.21363	0.945505	1.21668	Patatin-like phospholipase	PNPLA6	Neuropathy target esterase sws		NP_511075.3	sws	swiss cheese
Cluster-10941.0	2.08389	1.52974	8.7293	0.00313137	0.0891732	1.97217	2.0766	4.21457	13.2518	13.3579	12.0843	1.25916	0.321515	3.94418	Sulfotransferase	-	Sulfotransferase 1C4
Cluster-76386.0	2.08267	0.897858	9.64758	0.00189602	0.061585	3.19875	2.49286	4.33811	8.29265	5.70921	11.3669	0.765856	0.782218	1.7447
Cluster-46384.0	2.08032	1.9295	10.6867	0.00107909	0.0400247	1.17071	1.43416	1.51933	7.40467	5.41411	12.2483	1.18019	0.97939	0.840185	FGGY family of carbohydrate kinases, N-terminal domain	SHPK	Sedoheptulokinase-like isoform X1
Cluster-21469.0	2.08016	1.16227	10.2255	0.0013851	0.0486936	0.747023	0.592757	0.976822	2.96171	2.1911	1.59674	0.284542	0.207586	0.370409			FHF complex subunit HOOK-interacting protein C-terminal domain-containing protein
Cluster-10685.0	2.06739	0.996602	8.52857	0.00349614	0.0967195	0.371318	0.754522	1.08515	1.75932	2.83221	3.17472	0.14817	0.454008	0.337548	Belongs to the uridine kinase family	UCKL1	Uridine kinase		NP_725672.2	l(2)k01209	lethal (2) k01209
Cluster-80877.0	2.05618	2.17306	11.6752	0.000633378	0.0262327	3.78738	2.76674	3.4903	16.1281	24.266	13.7376	1.64871	2.03475	3.36468
Cluster-36466.0	2.05252	2.26512	12.0473	0.000518675	0.0225428	4.2332	3.09668	4.87116	31.3437	26.9674	31.1262	2.43246	3.10554	6.46497
Cluster-15277.4122	2.04152	0.81131	8.81007	0.00299573	0.0862348	1.01213	1.16856	1.87964	10.245	4.7864	4.3268	0.875075	0.550012	1.1501
Cluster-49619.4	2.03887	3.91027	9.29623	0.00229626	0.0709412	3.71177	2.61597	8.77674	54.4278	28.4159	56.3988	3.28426	3.65041	13.0933	Sel1-like repeats.	COA7	Cytochrome c oxidase assembly factor 7		NP_001036323.1	Coa7	Cytochrome c oxidase assembly factor 7
Cluster-15277.28713	2.03831	4.51478	9.99435	0.00157021	0.0533958	6.45824	6.05451	8.37809	37.4581	52.0359	25.1914	4.54153	5.27656	4.35442
Cluster-50530.0	2.03641	0.569385	8.91639	0.00282622	0.0826488	0.253004	0.4995	0.389909	1.53248	1.38944	1.41957	0.113578	0.193341	0.258743			E3 ubiquitin-protein ligase LRSAM1
Cluster-49354.0	2.03075	1.8657	9.72853	0.00181429	0.0596733	0.835996	0.617728	1.41244	5.94148	4.2085	8.04111	0.500393	0.397509	1.70992	Transmembrane protein 243	TMEM243
Cluster-80877.1	2.02483	2.22999	9.5482	0.00200145	0.0641959	3.70638	2.17926	2.37767	11.2141	23.4574	9.46807	1.08219	1.49217	3.5131
Cluster-58963.0	2.02114	3.52595	10.7371	0.00105006	0.0392321	3.63747	5.80877	8.22181	48.7967	33.3812	38.6702	2.7502	3.97935	10.442	ribosomal protein, L51	MRPL51	Large ribosomal subunit protein mL51		NP_609239.1	mRpL51	mitochondrial ribosomal protein L51
Cluster-38939.0	2.01983	3.2183	9.30612	0.0022839	0.0706945	0.749366	1.48545	2.96119	10.2792	6.64786	11.7051	0.483042	1.0572	2.51525	Belongs to the mitochondrial carrier (TC 2.A.29) family	SLC25A12	Calcium-binding mitochondrial carrier protein Aralar1		NP_001247368.1	aralar1	aralar1
Cluster-72047.0	2.01518	4.20577	9.48827	0.0020679	0.0657825	3.30693	3.63257	10.0957	40.1756	32.1058	49.4791	3.46393	3.17692	10.8705	ATP11 protein	ATPAF1	ATP synthase mitochondrial F1 complex assembly factor 1		NP_650565.2	CG10340
Cluster-63000.0	2.01503	2.96918	11.5981	0.000660177	0.0270305	3.81985	3.94773	4.83676	32.0172	22.1117	34.3142	3.33691	2.01968	7.17951
Cluster-12667.0	2.01467	2.64734	11.8169	0.000586957	0.0248627	4.21438	2.25213	4.94848	16.7264	24.1088	26.5954	3.12316	2.33107	3.2838	RAB21, member RAS oncogene family	RAB21	Ras-related protein Rab-21		NP_001036321.2	Rab21	Rab21
Cluster-15277.25742	2.01295	2.11887	9.12784	0.00251749	0.075914	15.87	18.8651	12.4297	37.1007	26.6403	11.1346	3.28771	2.81434	3.79939
Cluster-15277.11092	2.01023	1.54436	9.58748	0.00195909	0.0631434	2.905	1.27185	2.93447	15.3862	13.2429	11.5172	1.11488	2.08788	1.99557
Cluster-64215.0	2.00913	1.45192	9.30303	0.00228776	0.0707833	1.03774	2.25615	3.11655	5.95695	4.87704	9.29909	0.621147	0.634417	1.52389
Cluster-30489.0	2.00817	3.75088	8.86415	0.00290826	0.0843601	1.25473	1.13785	2.9814	4.46609	21.0792	8.53345	1.01048	1.2831	2.27086
Cluster-27255.1	2.00191	3.79968	11.6482	0.000642664	0.0264873	4.74777	4.8639	5.93595	33.8291	35.1627	32.3027	3.36215	3.10693	7.75051
Cluster-43612.0	2.00144	4.19826	8.8304	0.00296254	0.0854927	10.3224	23.2511	43.7899	70.3499	152.921	87.7212	8.37094	9.56761	26.1075
Cluster-51374.0	2.00031	2.76398	9.69012	0.00185262	0.0606418	1.24174	1.72038	3.96909	17.6502	23.11	11.354	1.40392	1.26522	4.98555
Cluster-13367.0	1.99934	0.882958	8.61299	0.00333774	0.0936559	0.634079	1.26503	2.50161	9.34062	8.1832	6.23448	1.21451	0.620227	1.38339
Cluster-17118.0	1.98929	1.97842	8.83365	0.00295726	0.0853845	3.12332	4.32724	8.34326	12.6123	11.9711	22.8097	2.02528	0.636477	4.2589
Cluster-49344.0	1.98108	4.24525	9.48891	0.00206718	0.0657825	1.97573	1.3588	4.0773	6.33663	8.82068	11.4539	0.765704	0.8342	2.20951
Cluster-15277.28707	1.97074	4.43461	10.0939	0.00148763	0.0513914	15.2388	13.0709	18.6402	115.172	97.2095	71.5839	12.6677	11.3872	14.1227
Cluster-54921.1	1.96994	1.6742	8.5975	0.00336625	0.0942532	0.759387	0.462924	0.873829	4.02323	5.31723	8.60277	0.84847	0.247599	1.51871	-	-			NP_001261746.1	CG9760
Cluster-75059.1	1.95491	1.74848	9.29212	0.00230141	0.0710679	0.456434	0.859508	0.857502	2.293	1.21495	1.75212	0.299519	0.148062	0.279437			Collagen alpha-1(VIII) chain (Fragment)
Cluster-41582.0	1.95142	2.3422	9.64853	0.00189503	0.0615804	1.92171	2.12996	4.21203	15.4314	11.433	22.4939	1.09548	1.79021	4.36733					NP_001262288.1	CG14671
Cluster-71392.0	1.95115	2.82781	9.71091	0.00183178	0.0601381	1.69591	2.31347	4.27113	6.15292	13.9405	10.1313	0.624679	1.48873	2.07533	Domain in Tre-2, BUB2p, and Cdc16p. Probable Rab-GAPs.	GRTP1	Rab-GAP TBC domain-containing protein		NP_001287357.1	CG5916
Cluster-15277.30153	1.94803	0.869509	8.45584	0.00363873	0.0992291	1.05883	1.01559	1.2632	2.97525	4.92755	2.14268	0.418888	0.459628	0.469874
Cluster-55331.0	1.94242	5.04926	8.51846	0.00351561	0.0970995	4.76097	6.30427	6.33729	29.2361	23.2249	15.85	2.52188	3.24545	3.59068	Rap guanine nucleotide exchange factor	RAPGEF1			NP_572350.2	C3G	C3G guanyl-nucleotide exchange factor
Cluster-15277.26167	1.93492	1.74625	8.6251	0.00331563	0.0932062	7.08493	5.32863	3.88222	20.1085	11.1168	19.1101	2.42328	2.2688	2.07018
Cluster-5443.0	1.92553	2.33716	10.6741	0.00108647	0.0401948	1.30025	1.59968	2.22293	9.17375	10.6396	7.33719	0.871668	0.890291	2.26943
Cluster-55615.0	1.92294	2.80919	9.55275	0.0019965	0.0640795	1.15104	0.846432	2.23784	6.82189	4.43704	3.50122	0.476977	0.405973	1.38844	WD40 repeats	WDR11	WD repeat domain 11	WDR11
Cluster-15277.287	1.92277	2.52191	10.5283	0.00117561	0.0428079	2.5229	1.44184	2.31125	9.67834	8.65947	12.3581	1.00673	1.09251	2.40095
Cluster-38534.4	1.91864	4.5526	8.83861	0.00294923	0.0852727	13.8188	7.87694	12.6201	70.5188	74.6649	76.9062	11.7637	9.9231	7.89609
Cluster-37367.0	1.91847	5.01402	8.64529	0.00327907	0.0923805	15.4915	14.5611	23.8431	139.537	93.6249	120.331	11.6362	13.1227	27.5439	It is involved in the biological process described with oxidation-reduction process	NDUFS8	Putative ubiquinone oxidoreductase ndufs8/23 kDa subunit		NP_524719.1	ND-23	NADH dehydrogenase (ubiquinone) 23 kDa subunit
Cluster-74521.0	1.91629	2.07411	9.56368	0.00198465	0.0637992	0.852379	1.02348	1.82934	9.17866	4.74608	6.68042	0.680265	0.636899	1.808
Cluster-27268.0	1.91412	1.93956	9.54531	0.00200461	0.0642718	2.01883	2.21762	1.65934	8.10565	10.097	9.2468	0.949446	1.49867	1.2781	Alpha beta hydrolase domain-containing protein 11-like	-	sn-1-specific diacylglycerol lipase ABHD11		NP_001188553.1	CG2059
Cluster-76103.0	1.90234	2.48899	9.15429	0.00248136	0.0750768	1.27494	1.3579	1.60462	8.72644	4.04784	10.2619	1.47856	0.779429	0.923567
Cluster-17578.0	1.9013	3.77676	9.38662	0.00218575	0.0684838	8.169	4.14987	8.35564	53.3074	30.282	49.2787	7.93206	3.77331	7.42605	Hsp20/alpha crystallin family	-
Cluster-15277.38823	1.89741	1.83712	8.47765	0.00359535	0.0983554	4.74568	1.76115	2.99512	10.1841	8.95886	7.06438	1.52173	0.828929	1.38666
Cluster-52140.0	1.89507	2.65902	10.845	0.000990625	0.0374701	1.85761	2.19175	4.28498	11.1502	15.2201	12.0398	1.29123	1.61188	2.69642	3-hydroxymethyl-3-methylglutaryl-Coenzyme A lyase (hydroxymethylglutaricaciduria)	HMGCL	Hydroxymethylglutaryl-CoA lyase, mitochondrial	HMGCL	NP_001285696.1	Hmgcl	3-Hydroxymethyl-3-methylglutaryl-CoA lyase
Cluster-30269.0	1.89409	3.18251	9.28324	0.00231261	0.0713084	3.19304	3.38423	7.21727	23.2089	18.3026	34.8076	2.00678	2.24486	7.72828
Cluster-43298.0	1.88756	3.35125	9.8673	0.00168242	0.0563172	2.92812	4.59769	5.88307	19.9275	16.9739	31.8501	2.25897	2.22767	6.03344					NP_001262561.1	140up	upstream of RpII140
Cluster-39390.0	1.8769	3.09978	10.6678	0.00109017	0.0403107	3.26826	3.38094	3.52202	25.0578	18.6465	22.3546	2.17361	3.01926	4.55557	Taurine catabolism dioxygenase TauD, TfdA family	-
Cluster-55213.1	1.86774	2.02402	8.48721	0.00357652	0.0980734	0.577553	0.576127	0.759534	8.7878	9.63429	8.51805	0.518548	0.847403	2.99264
Cluster-14056.0	1.86474	3.13	10.6043	0.00112825	0.041367	2.24121	2.13747	4.36968	11.4496	7.82381	9.06112	1.16471	1.18959	1.84785	Q-cell neuroblast polarisation	DPY19L1	C-mannosyltransferase DPY19L1	DPY19L1	NP_573317.1	CG6659
Cluster-32421.0	1.86208	4.57089	9.03707	0.0026456	0.0788453	1.82157	1.84877	2.26322	8.77551	8.11341	8.01345	1.15371	1.17835	1.21304	binding. It is involved in the biological process described with protein phosphorylation	-	non-specific serine/threonine protein kinase		NP_001262772.1	Lrrk	Leucine-rich repeat kinase
Cluster-15166.8	1.8517	2.71596	9.68917	0.00185358	0.0606594	2.58052	5.07141	6.13462	13.3894	22.6381	13.8319	1.6002	2.28144	3.57288	-	-
Cluster-73895.0	1.85054	4.11446	8.44654	0.00365739	0.0996623	7.25145	7.20415	14.6824	45.0802	57.0639	59.1637	7.83393	2.91939	15.0731
Cluster-49287.0	1.84898	3.57018	9.95029	0.00160824	0.0543536	0.71566	1.28414	2.02291	6.02229	7.52497	8.13352	0.919416	0.746978	1.6423	It is involved in the biological process described with protein phosphorylation	MAP3K4	Mitogen-activated protein kinase kinase kinase N-terminal domain-containing protein		NP_732373.1	Mekk1	Mekk1
Cluster-6676.0	1.84867	2.23522	8.95587	0.00276579	0.0813599	3.64093	2.01775	6.06832	9.01752	21.6614	15.9971	2.30038	1.85489	2.62026	protein depalmitoylation	LYPLAL1	palmitoyl-protein hydrolase		NP_001097742.1	CG6567
Cluster-21972.0	1.84846	3.37364	8.61118	0.00334106	0.0937306	3.60182	3.39332	7.96031	36.6134	16.7034	33.7035	2.29963	3.22954	8.40389	DnaJ molecular chaperone homology domain	DNAJC15	Mitochondrial import inner membrane translocase subunit TIM14		NP_001137933.1	CG7394
Cluster-62689.0	1.84684	1.94213	9.96846	0.00159245	0.0539468	0.614553	0.735643	0.899114	2.90648	3.03748	3.15261	0.353132	0.420789	0.569834	It is involved in the biological process described with lipid metabolic process	PLA2G6
Cluster-44929.0	1.84588	4.12852	9.0281	0.0026586	0.0790523	3.54134	7.4728	9.62782	33.2647	26.7787	36.6829	4.04373	3.5972	7.1319	Phosphatase activity. It is involved in the biological process described with metabolic process	PGP	Glycerol-3-phosphate phosphatase		NP_649015.2	CG5567
Cluster-78747.0	1.83756	3.5634	9.80942	0.0017362	0.0576467	2.59464	2.66866	4.48211	16.4513	14.9737	22.9358	1.78995	1.93573	4.85725	Dihydrolipoamide acetyltransferase component of pyruvate dehydrogenase complex	DBT	Dihydrolipoamide acetyltransferase component of pyruvate dehydrogenase complex	DBT	NP_573000.1	Dbct	Dihydrolipoamide branched chain transacylase E2
Cluster-24570.0	1.82302	3.60936	10.2062	0.00139973	0.0490038	4.98895	5.20045	9.82836	30.238	36.7483	31.9911	4.17117	3.96981	7.01879	Helix-turn-helix XRE-family like proteins	EDF1			NP_001261952.1	mbf1	multiprotein bridging factor 1
Cluster-12753.0	1.81019	3.98054	9.12855	0.00251652	0.075913	1.67339	1.31549	3.27206	6.94981	9.98624	11.5169	1.2091	1.0737	2.13641			Integrator complex subunit 8		NP_611162.2	IntS8	Integrator 8
Cluster-43538.0	1.80626	3.31961	9.48619	0.00207024	0.0658079	3.14516	3.04311	3.68696	14.2912	21.3075	17.4128	2.53066	2.89994	2.17949	It is involved in the biological process described with protein homooligomerization	KCTD9	BTB/POZ domain-containing protein KCTD9		NP_649465.6	CG14647
Cluster-68079.0	1.79435	2.88471	8.95179	0.00277197	0.0814776	4.86058	3.48951	3.75293	22.4111	12.9421	17.4729	1.8514	2.97149	3.21347
Cluster-45542.0	1.7848	2.8916	8.54265	0.00346919	0.0962897	10.7594	15.865	20.5294	31.0339	12.31	21.0813	2.60671	2.34918	5.58904
Cluster-71106.0	1.78292	2.34579	8.51193	0.00352826	0.0972704	0.80897	0.6261	1.85718	4.8122	2.94902	6.14145	0.734672	0.545722	0.874868	ATP binding. It is involved in the biological process described with protein phosphorylation	STK24	non-specific serine/threonine protein kinase		NP_650596.1	GckIII	Germinal centre kinase III
Cluster-15491.0	1.78041	2.32643	9.02307	0.00266594	0.0792046	3.80447	4.17911	7.81754	25.6779	16.4161	24.1054	2.60251	2.32585	5.9288
Cluster-44369.0	1.77672	3.39423	9.52085	0.00203151	0.0649273	1.51797	2.13742	3.61568	8.9769	10.9733	12.6473	1.85427	1.09845	2.15435	Alcohol dehydrogenase GroES-like domain	-	Reticulon-4-interacting protein 1, mitochondrial
Cluster-65571.1	1.77456	3.77161	9.24928	0.00235588	0.0722214	9.27977	11.5296	17.7151	36.7474	55.2777	35.1915	6.68928	4.88013	8.29974	centripetally migrating follicle cell migration	CYFIP1	Cytoplasmic FMR1-interacting protein		NP_650447.1	Cyfip	Cytoplasmic FMR1 interacting protein
Cluster-6266.3	1.77445	3.42111	9.17377	0.00245508	0.0744953	3.13571	2.45149	4.35693	15.1225	11.9417	11.2506	1.70262	1.09543	3.61406	STIM1 Orai1-activating region	STIM2			NP_523357.2	Stim	Stromal interaction molecule
Cluster-14014.0	1.75205	3.59397	9.23783	0.00237066	0.0725659	6.46302	9.55121	12.0015	53.5886	42.0663	51.4206	5.73111	6.58524	11.5872	28S ribosomal protein S25	MRPS25	Small ribosomal subunit protein mS25		NP_511153.1	mRpS25	mitochondrial ribosomal protein S25
Cluster-71595.0	1.67617	2.30258	8.52894	0.00349543	0.0967195	2.64851	3.0942	4.58913	9.43469	8.5501	13.4642	1.54244	1.40035	2.34256
Cluster-65774.0	1.67123	2.97047	8.84206	0.00294367	0.0851634	2.45482	2.48425	2.54405	7.65441	10.3063	7.52843	1.2777	1.13099	1.89197	It is involved in the biological process described with exocytosis	EXOC3	Exocyst complex component 3	SEC6	NP_611351.1	Sec6	Secretory 6
Cluster-78264.0	-1.63921	2.91626	8.51003	0.00353194	0.0973159	13.5247	13.2546	15.3289	10.2099	7.81834	8.5204	11.5891	13.2292	19.8008
Cluster-73881.1	-1.72053	3.46628	8.78923	0.00303014	0.0869811	21.6956	25.7405	26.3972	14.5845	8.83602	12.3279	23.2307	15.344	24.369
Cluster-38805.0	-1.73439	2.71506	8.52331	0.00350626	0.0969061	10.2688	6.77327	12.9355	5.40865	5.21028	6.44159	11.7584	4.36714	15.6003
Cluster-45368.0	-1.76281	3.10442	8.68847	0.00320229	0.0907425	13.4815	17.0151	26.4532	4.62517	6.42252	6.04748	5.08046	11.6234	14.1718
Cluster-75162.0	-1.77388	2.47908	9.23574	0.00237337	0.0725716	4.70298	7.57713	10.3612	3.19521	5.05903	3.93808	5.68806	7.23233	9.12348
Cluster-60860.2	-1.77945	3.65601	9.05109	0.00262538	0.0784209	31.3716	34.1898	52.0818	13.9753	20.2825	15.6846	17.1096	28.5241	48.3711
Cluster-15277.35106	-1.78787	2.29509	9.45165	0.00210959	0.0666213	1.71612	1.34732	2.17457	0.785386	1.01445	0.662305	1.22693	1.07829	2.43757	Copper type II ascorbate-dependent monooxygenase, N-terminal domain	MOXD1	DOMON domain-containing protein		NP_001262204.1	olf413	olf413
Cluster-24494.0	-1.79844	2.48933	9.30237	0.00228857	0.0707933	4.70553	4.4704	10.4426	2.08473	2.95334	2.29895	3.37984	3.28767	7.60797
Cluster-38313.0	-1.8099	2.25784	9.34694	0.00223359	0.0694969	3.50998	3.63344	4.51796	1.41202	2.90958	3.11423	3.56761	4.45357	5.68917
Cluster-25203.8	-1.83874	2.94317	9.43942	0.0021237	0.0669639	5.65747	5.98553	11.2376	1.16304	1.05919	2.29027	2.87325	1.78174	4.14941	Zinc-binding domain present in Lin-11, Isl-1, Mec-3.	LDB3	LIM zinc-binding domain-containing protein		NP_001027420.2	Zasp52	Z band alternatively spliced PDZ-motif protein 52
Cluster-15544.1	-1.84798	2.35541	9.1624	0.00247039	0.0748361	6.18652	7.05048	9.02158	3.09452	3.28789	4.26564	3.34464	5.24614	13.334
Cluster-15277.28869	-1.87474	3.26925	8.93451	0.00279832	0.0820169	34.3632	46.5134	29.9938	26.5245	20.0405	17.55	28.3953	53.542	37.3197
Cluster-55427.0	-1.8821	2.92722	8.90504	0.00284385	0.0829892	11.8076	4.89329	13.0349	3.08733	3.80319	1.92433	4.89131	2.96361	10.954
Cluster-15277.38374	-1.88357	1.72676	8.5294	0.00349455	0.0967195	2.4266	2.77362	6.01467	1.32285	2.08224	1.70191	1.58863	3.05971	5.89391
Cluster-41736.0	-1.88448	2.83619	10.3754	0.00127707	0.0457249	5.49872	6.65892	7.979	4.21062	3.3553	2.61185	4.22588	5.68571	11.1081
Cluster-23434.0	-1.88783	3.66093	9.03978	0.00264167	0.0788101	10.8124	15.063	25.9234	3.14777	10.2094	8.40404	10.0275	14.004	18.2983
Cluster-74558.0	-1.8881	3.20348	9.33946	0.00224271	0.0696903	10.2461	5.39519	7.91934	2.58564	3.0461	4.79268	9.26458	4.14113	6.72135
Cluster-76019.14	-1.95177	3.58082	9.05711	0.00261675	0.0782294	16.9571	10.3667	8.05524	4.71018	2.82306	2.22608	8.16779	4.55479	7.54369
Cluster-4229.0	-1.95703	1.73931	9.32248	0.00226359	0.0702477	2.25233	4.26471	3.23971	1.09142	1.20257	1.47103	3.22059	2.06543	2.21811
Cluster-15166.7	-1.96378	3.0672	11.6431	0.000644413	0.0265364	6.67247	7.05429	12.3119	2.62544	3.98078	4.3073	7.90732	4.59928	10.7164	-	-
Cluster-82957.0	-1.9656	2.80569	9.00905	0.00268645	0.0795835	1.81413	3.29475	7.13131	0.229325	0.48731	0.379335	0.731778	0.361651	1.34441			Protein disconnected		NP_001259598.1	disco-r	disco-related
Cluster-53304.0	-1.96696	2.67668	11.7802	0.000598656	0.0252391	5.5325	5.64148	8.24583	2.43068	3.13959	4.09952	4.8569	5.41163	10.461
Cluster-15479.0	-1.97261	3.14583	9.94803	0.00161022	0.0543823	2.47257	4.07816	9.35497	1.29323	3.07139	2.60058	3.19488	4.46281	7.0642
Cluster-15277.7058	-1.97618	1.86719	10.0754	0.00150263	0.0517475	13.2521	7.09164	22.9051	7.27567	8.43307	12.035	17.77	12.9342	29.2516
Cluster-15277.8260	-1.98307	3.8143	9.85933	0.00168972	0.0565088	43.3695	44.0677	87.035	4.56488	11.2865	16.3366	18.5119	19.6137	29.0841
Cluster-15277.29817	-1.98479	3.08284	9.81586	0.00173014	0.0574852	36.6074	31.4604	26.5996	18.1762	14.6905	30.3534	59.5154	34.9993	31.5089
Cluster-83600.1	-1.99718	0.764271	9.02649	0.00266095	0.0790894	3.13266	1.86008	3.14702	0.771049	0.955769	1.06285	1.66674	1.39836	3.11897	Calpain large subunit, domain III	-
Cluster-76819.0	-2.01031	1.47047	9.03843	0.00264363	0.0788259	1.40322	1.36643	2.60328	0.31084	0.55044	1.11404	1.15188	0.833343	2.46009					NP_787975.1	fipi	factor of interpulse interval
Cluster-15277.26257	-2.01216	2.54613	11.0464	0.000888617	0.0343636	11.4351	10.195	17.1901	3.78971	8.90716	9.30808	17.7671	8.69304	21.7319
Cluster-75298.0	-2.02985	1.85559	10.6901	0.00107711	0.0399617	0.994772	1.16287	2.65731	0.783314	0.597522	0.797359	1.3025	1.6344	1.69556	serine threonine-protein phosphatase	-	Serine/threonine-protein phosphatase
Cluster-35172.0	-2.03795	3.48685	10.8086	0.00101028	0.0380431	6.29449	7.94559	9.51695	0.979057	2.40055	3.65425	5.07001	3.80061	6.41079	Ion transport protein	pyx
Cluster-62453.0	-2.0512	0.763361	9.00624	0.0026906	0.0796899	1.35848	2.25855	2.30295	0.822855	0.699419	1.08889	2.33775	1.66101	1.50507	The purine nucleoside phosphorylases catalyze the phosphorolytic breakdown of the N-glycosidic bond in the beta- (deoxy)ribonucleoside molecules, with the formation of the corresponding free purine bases and pentose-1-phosphate	PNP	Purine nucleoside phosphorylase		NP_001261330.1	CG16758
Cluster-72179.0	-2.05204	2.90535	9.18936	0.00243426	0.074032	3.42692	8.15875	6.63543	0.866061	2.84281	0.82117	2.00535	3.54265	4.44795	Belongs to the sodium solute symporter (SSF) (TC 2.A.21) family	-	High-affinity choline transporter 1
Cluster-76019.9	-2.05475	2.05217	8.50374	0.00354417	0.0975367	11.0946	6.04292	7.22648	3.87309	2.42988	0.976248	5.85512	2.16396	9.57538
Cluster-51393.0	-2.05768	4.1521	9.94457	0.00161325	0.0544672	5.0881	6.70249	12.4356	2.29596	4.65711	1.43858	4.73748	5.33244	8.84689	protein serine threonine kinase activity. It is involved in the biological process described with protein phosphorylation	CAMKK2	Calcium/calmodulin-dependent protein kinase kinase 2-like		NP_001036633.2	CG17698
Cluster-77394.0	-2.0601	2.27114	9.18374	0.00244175	0.0741722	16.4006	7.66127	6.32256	3.37584	4.98166	4.03296	7.29739	11.3574	7.12466
Cluster-72543.0	-2.07183	3.50058	12.6309	0.000379417	0.0176736	5.61141	4.56005	5.43949	1.31689	1.20917	1.82871	3.13283	2.70749	3.84296
Cluster-32109.0	-2.07435	2.95405	9.19824	0.00242248	0.0738008	10.6814	8.78109	5.38404	4.00347	1.1343	1.38753	4.45069	4.69008	5.55238	Nucleoside sodium symporter activity. It is involved in the biological process described with transport	SLC28A3	Sodium/nucleoside cotransporter		NP_610446.1	CNT2	Concentrative nucleoside transporter 2
Cluster-15277.25647	-2.07604	3.11933	10.0807	0.00149833	0.0516367	22.5232	41.7838	21.9718	8.56944	20.1438	11.8125	34.9901	28.9805	21.1954
Cluster-76019.18	-2.07718	0.736429	8.46729	0.00361591	0.0986818	8.69217	6.00569	4.73198	1.75044	2.47976	0.965154	3.78383	2.8985	5.54141
Cluster-76019.2	-2.07846	3.29518	10.2112	0.0013959	0.0489533	7.56765	4.75903	3.89622	1.79946	1.08148	0.78172	2.35745	1.65108	4.87183
Cluster-44662.0	-2.0794	0.537922	8.76959	0.00306295	0.0877314	3.07234	4.21404	3.0303	0.595509	1.26544	1.64176	2.02287	2.44174	3.45624
Cluster-70224.0	-2.07954	4.93888	8.86576	0.0029057	0.0843199	26.2581	26.9975	13.8057	9.68464	9.26813	11.4751	21.253	25.314	17.9025
Cluster-28359.0	-2.0807	3.02909	8.94135	0.00278787	0.0817605	11.8108	3.4249	12.4732	4.12603	3.86534	1.46775	6.98726	2.85461	13.5769
Cluster-72013.14	-2.08216	4.37141	8.90281	0.00284733	0.0830629	16.4778	23.66	49.2482	11.1778	10.4186	2.63206	15.206	14.216	27.4798	AT DNA binding	H1F0	H15 domain-containing protein
Cluster-23391.0	-2.08962	3.01906	12.4941	0.000408232	0.018611	7.53782	6.97435	16.8089	2.54095	2.15979	3.22237	4.23719	5.04901	9.20588	Homeobox domain	DLX1	Homeobox protein DLX-6 isoform X1	LOC108679750	NP_001137759.1	Dll	Distal-less
Cluster-80949.0	-2.08971	1.83856	10.9578	0.000932087	0.0357173	5.69863	5.36875	8.22281	2.45458	2.08637	3.78953	8.4895	3.40642	6.90713
Cluster-15277.27755	-2.09329	4.41621	11.3125	0.000769853	0.0306959	10.7469	11.6898	20.448	4.52069	5.52523	8.40647	12.2631	10.624	19.7053	argininosuccinate lyase activity	ASL	Arginosuccinase		NP_001027234.1	Argl	Argininosuccinate lyase
Cluster-45142.0	-2.10281	1.78917	9.48709	0.00206923	0.0657956	5.85666	8.70529	14.5949	0.96274	2.21628	1.85792	1.63516	3.23922	7.48397
Cluster-15277.38573	-2.10298	0.472952	8.90522	0.00284356	0.0829892	1.10006	1.78735	1.31517	0.775361	1.12588	0.855036	2.48057	2.04201	1.50002
Cluster-47951.0	-2.10484	2.17357	11.7459	0.000609781	0.0255741	2.82298	2.37335	2.66307	0.746149	0.880861	0.47998	1.84333	1.33359	1.57474	CD80-like C2-set immunoglobulin domain	KIRREL	Ig-like domain-containing protein
Cluster-79245.0	-2.10613	2.16983	10.5537	0.00115957	0.0423313	2.78124	5.73177	6.00071	1.57233	1.35238	0.86695	1.7341	3.61313	3.16036	Ephrin	EFNB2	Ephrin RBD domain-containing protein		NP_651927.1	Ephrin	Ephrin
Cluster-77638.0	-2.10905	4.85554	9.7624	0.00178117	0.0588538	13.7446	11.286	21.7971	9.29002	5.94025	4.78349	8.81857	12.0625	28.6595	Extension to Ser/Thr-type protein kinases	PRKG1	cGMP-dependent protein kinase		NP_477487.1	for	foraging
Cluster-65959.2	-2.11856	2.08716	10.1462	0.00144603	0.0503422	9.89611	7.92676	6.89268	4.06361	3.12627	2.74653	9.49897	7.69008	4.24198
Cluster-33941.0	-2.11963	2.26812	10.4962	0.00119619	0.0434032	6.98264	8.08078	14.5169	2.6538	3.38356	5.853	4.09757	6.36136	19.5095
Cluster-28511.0	-2.12046	2.95686	12.5627	0.000393529	0.0181308	22.382	11.2452	19.2723	3.6947	4.55873	5.78296	7.94984	8.64596	16.9367
Cluster-15277.32461	-2.12066	2.58137	11.6874	0.000629238	0.0261518	2.14032	3.41793	6.32692	0.946162	1.54659	1.12365	1.66319	2.06601	5.22256	TLC domain	-
Cluster-35030.0	-2.12134	1.03773	9.14777	0.00249022	0.075278	0.585836	0.595212	1.63181	0.252338	0.670266	0.278268	0.662353	1.03465	1.06511	ADAM-TS Spacer 1	ADAMTS8	Thrombospondin type-1 domain-containing protein 4-like (Fragment)
Cluster-15277.16301	-2.12147	1.36447	10.4197	0.00124681	0.0448429	5.07608	8.92116	11.2221	3.58392	3.58388	2.32482	4.16656	6.78232	12.1362
Cluster-15277.29624	-2.1259	2.90982	9.49907	0.00205576	0.0654835	30.5588	54.1389	67.1017	7.58892	27.3062	9.71697	15.8729	22.4652	75.936
Cluster-40141.0	-2.13028	1.4154	9.58469	0.00196206	0.0632147	5.14002	6.1502	11.266	2.11333	2.35231	1.66464	2.42399	2.66622	11.0442
Cluster-9556.0	-2.13638	1.54112	9.02744	0.00265957	0.0790645	1.36624	1.27422	4.5192	0.322947	0.549003	0.142453	0.718044	0.57041	1.22683	-	-			NP_648662.1	CG10710
Cluster-31880.0	-2.14791	2.70991	12.6215	0.000381334	0.0177316	5.9809	4.2542	8.76751	1.19512	3.21685	2.50408	3.98589	5.1265	7.18854
Cluster-73542.0	-2.16131	2.5538	12.6037	0.000384982	0.0178517	4.90467	5.47501	7.42911	1.3581	3.8479	2.09671	5.53595	3.68381	8.78981	Limb expression 1	LIX1L	Limb and CNS expressed 1 like	LIX1L	NP_001188775.1	lft	lowfat
Cluster-73577.0	-2.16148	3.0956	10.8265	0.00100058	0.037747	5.88192	2.60032	2.59307	0.98462	1.83994	0.742915	2.94456	2.41905	2.98944
Cluster-15277.32226	-2.1656	0.466544	8.79131	0.00302669	0.0869515	3.05286	5.98188	3.94309	2.11333	1.19754	1.3983	2.3494	2.66622	7.13625
Cluster-53220.0	-2.16962	4.61355	9.06803	0.00260117	0.077877	47.3809	25.087	42.9127	8.33562	11.7051	3.22533	20.6831	7.19542	31.9952
Cluster-15277.32881	-2.17099	3.6222	9.87112	0.00167893	0.0562135	67.6443	56.2311	26.6209	27.1384	26.1708	24.8791	84.4111	56.72	32.6629
Cluster-44343.0	-2.17115	3.48094	9.11395	0.00253668	0.0764087	3.58536	6.97546	25.8326	5.91444	4.39882	5.86998	4.65738	13.0581	23.0923	cysteine dioxygenase activity. It is involved in the biological process described with	CDO1	Cysteine dioxygenase		NP_001246409.1	CG5493
Cluster-2744.0	-2.17945	0.315033	9.3713	0.00220409	0.0689152	2.31337	2.54522	4.30619	1.05506	0.560493	0.581737	1.7105	1.33108	2.41224
Cluster-15277.38252	-2.18446	1.13387	9.42583	0.0021395	0.067372	1.74815	1.76459	2.97634	0.24203	0.685743	1.26778	1.86851	0.83971	2.8094
Cluster-36210.0	-2.18593	6.09687	9.09411	0.00256434	0.0769995	19.7683	23.3593	31.3407	7.26765	8.83717	6.05537	11.8449	16.708	26.1603			Erbin		NP_001188938.1	Lap1	Lap1
Cluster-70837.0	-2.18914	2.06434	9.10638	0.00254719	0.0765807	0.893398	1.03248	1.70145	0.168943	1.13683	0.372606	0.62605	1.58524	1.84218	Voltage gated chloride channel	CLCN2	Chloride channel protein 2 (Fragment)
Cluster-74030.0	-2.18972	1.66519	10.1209	0.00146595	0.050863	1.88618	1.65754	5.04959	0.940107	0.961859	0.806331	0.83868	2.10855	4.04165
Cluster-12525.0	-2.19108	1.92839	11.0265	0.000898202	0.0346223	12.7058	5.66741	7.76877	2.10234	3.61649	3.97436	8.90358	6.91507	6.76109
Cluster-61321.0	-2.19214	2.23626	11.8393	0.000579947	0.0246167	6.50657	7.81265	9.0123	1.40129	5.12829	3.60567	6.3467	5.30369	14.3763
Cluster-26324.0	-2.19811	3.9593	11.3198	0.000766832	0.0306066	3.10541	2.7408	7.05333	0.421095	0.701818	1.44773	1.71343	1.93754	2.50932	Receptor tyrosine phosphatase type r2a	PTPRD	Putative tyrosine-protein phosphatase lar (Fragment)		NP_001260594.1	Lar	Leukocyte-antigen-related-like
Cluster-3802.0	-2.20412	4.01727	10.9536	0.000934196	0.035779	4.98707	8.80079	7.76297	1.02604	3.44261	2.91802	4.33584	6.94928	5.8885	M-phase inducer	CDC25A	M-phase inducer phosphatase	STG	NP_001263066.1	stg	string
Cluster-65238.0	-2.2052	1.4572	8.44706	0.00365633	0.0996524	8.65211	3.38461	12.5496	3.2883	3.02794	0.362619	6.29579	3.73372	6.9399
Cluster-41513.0	-2.20677	2.02373	12.2609	0.000462557	0.0206031	4.13714	2.32251	3.35628	1.04143	1.03274	1.49297	3.73056	1.77374	3.22361
Cluster-15570.0	-2.21017	1.6318	8.9058	0.00284266	0.0829892	1.19739	2.40546	2.91151	0.580223	0.410987	1.70625	0.955611	1.58604	4.62608	Glycine N-methyltransferase-like	GNMT	Glycine N-methyltransferase	GNMT	NP_650223.1	Gnmt	Glycine N-methyltransferase
Cluster-27990.1	-2.21222	0.81703	8.84779	0.00293443	0.0849647	3.80988	4.85616	5.94977	1.72308	2.44101	4.34319	1.97638	8.22968	11.0828
Cluster-16621.0	-2.21501	4.16317	12.5958	0.000386616	0.0178985	13.1442	12.1634	13.1478	3.36492	4.48317	3.18059	7.32326	10.1077	8.7361	Metal ion binding	-
Cluster-15277.39536	-2.21776	1.44637	8.66008	0.00325257	0.0918047	1.42998	1.52465	0.689879	0.301275	0.256081	0.797359	1.26529	1.14028	0.678225
Cluster-43237.0	-2.22116	2.13355	9.97957	0.00158287	0.0536861	4.86364	6.124	6.46667	1.10908	0.58919	2.59897	2.14057	4.72241	3.07215
Cluster-67821.0	-2.22149	2.28551	8.95032	0.00277421	0.0814856	0.840882	0.763529	0.59545	0.752249	0.230896	0.16591	1.20796	0.96487	0.529204
Cluster-66112.1	-2.22197	2.68415	10.5428	0.00116641	0.0425162	4.63294	5.70338	11.9471	0.959693	3.30177	3.17493	2.28621	5.44845	11.7908
Cluster-36737.7	-2.22446	2.08374	12.1188	0.000499156	0.0218699	3.28299	4.26183	6.91231	2.09207	3.27246	1.63416	3.06872	7.03839	7.11351
Cluster-57009.0	-2.23835	2.40742	9.35724	0.00222106	0.0692272	6.13121	4.05232	3.55239	0.779283	0.965977	2.04098	5.41459	1.84342	1.57614	O-acyltransferase	DGAT1	O-acyltransferase		NP_609813.1	mdy	midway
Cluster-4609.0	-2.24432	2.63195	9.11802	0.00253103	0.0762707	13.5837	19.7093	27.3031	1.43613	16.9541	9.50224	13.009	15.0988	47.653
Cluster-40641.0	-2.24472	2.9651	10.3414	0.00130077	0.0463309	4.3916	6.64632	16.6552	1.00387	3.46645	3.1827	3.44878	3.52246	14.3451
Cluster-63071.0	-2.24609	4.62426	9.6872	0.00185556	0.0607103	41.9758	64.4293	62.5504	7.36736	28.3614	36.7365	30.8622	58.3956	96.3344
Cluster-77519.0	-2.24797	1.66134	12.1098	0.000501588	0.0219331	3.99285	4.61797	4.85143	0.672983	1.54925	1.85534	2.59778	3.50232	4.02424	PRELI domain-containing protein 2	PRELID2	PRELI domain-containing protein 2
Cluster-15277.38301	-2.25011	0.35596	8.71184	0.0031615	0.0898351	3.54419	5.0209	4.79249	0.443205	2.14574	1.58843	2.4184	1.81726	7.58747
Cluster-42515.1	-2.26742	2.14978	11.9379	0.000550031	0.0236053	5.57315	3.3649	5.37635	1.47822	1.44978	0.501576	3.687	1.68563	3.67973
Cluster-43044.2	-2.26878	0.752803	10.4746	0.00121024	0.0437581	3.1749	2.32251	4.31776	0.98462	0.87179	1.35725	2.88855	1.08694	4.84873
Cluster-15145.0	-2.27044	1.17415	12.1708	0.000485447	0.0214363	3.17244	5.39422	6.04472	1.39752	1.78183	1.84936	3.97041	4.05523	4.71913
Cluster-8281.0	-2.27519	4.49138	10.3687	0.0012817	0.045845	6.25694	8.9519	7.95968	2.28539	0.884943	0.638458	2.57832	3.69061	3.42988	It is involved in the biological process described with proteolysis	ADAMTS12	A disintegrin and metalloproteinase with thrombospondin motifs 12		NP_572247.2	AdamTS-B	ADAM metallopeptidase with thrombospondin type 1 motif B
Cluster-36688.0	-2.27663	3.72945	9.111	0.00254077	0.0764618	22.3814	16.5017	31.7411	3.21129	0.496286	0.901417	4.32729	1.51008	7.31137	iron ion binding	-
Cluster-69902.4	-2.27685	4.29923	11.3391	0.000758926	0.0303801	3.55123	4.57719	6.0379	0.985723	1.9002	1.46125	1.42142	4.69402	4.91274
Cluster-70890.0	-2.27956	2.17715	9.46075	0.00209915	0.0664819	4.96006	8.5556	16.3073	0.961404	3.06444	4.24079	2.52355	4.47267	16.7395
Cluster-79101.0	-2.28252	2.8938	11.2006	0.000817697	0.032185	4.74158	6.3065	12.6444	0.612704	3.03796	1.46394	3.97336	2.06133	8.18965	Putative GTP-ase activating proteins for the small GTPase, ARF	-
Cluster-21947.0	-2.28844	2.50093	8.47747	0.00359572	0.0983554	14.7713	10.728	4.98419	3.61655	8.75247	3.32349	21.4057	11.2167	4.4524
Cluster-80390.0	-2.29284	2.98293	10.6169	0.00112061	0.0411184	42.9357	35.1039	21.4936	19.8636	13.5848	15.8621	75.3006	22.9	24.334
Cluster-15277.17136	-2.29292	2.9176	8.7681	0.00306545	0.0877314	4.05716	22.198	12.1262	7.72098	9.31751	3.31115	6.35812	26.1265	18.4073
Cluster-81689.0	-2.29307	5.04948	9.65557	0.00188778	0.0613996	10.6771	26.257	22.1791	1.66514	5.98154	5.70547	6.5194	9.84735	19.5794	EGF-like domain	-			NP_572673.1	C901	C901
Cluster-55270.0	-2.29427	2.47902	8.48358	0.00358365	0.0981939	1.37567	1.31173	2.92654	0.130708	0.536988	0.028828	0.548946	0.296828	1.14021	death domain	MADD			NP_001259560.1	Rab3-GEF	Rab3 GDP-GTP exchange factor
Cluster-65437.0	-2.2956	5.29718	9.71353	0.00182916	0.0600658	39.9694	51.1135	101.366	27.8628	11.0714	8.99296	44.0705	25.5068	62.8678			EGF-like domain-containing protein
Cluster-47953.2	-2.29682	2.02607	10.1032	0.00148009	0.0511927	4.62803	1.92359	3.50134	0.305812	0.938661	2.02342	3.55712	1.86478	2.86849
Cluster-53813.0	-2.30924	2.17157	9.84774	0.00170041	0.0567735	13.1511	5.48957	9.71123	2.62565	2.32477	1.44773	9.52715	1.38024	6.46497
Cluster-72013.8	-2.31245	5.4226	10.3206	0.00131554	0.0467755	37.2311	41.5514	82.6559	8.62359	29.1262	23.6684	44.0287	43.398	75.9199	nucleosome assembly	H1F0	Unannotated protein
Cluster-69902.5	-2.31488	4.28213	11.3831	0.000741157	0.0297852	4.86642	6.43668	8.35935	1.39898	3.01472	1.5936	2.01733	6.66192	6.98627
Cluster-77328.0	-2.3166	1.64054	10.2125	0.00139491	0.0489307	6.77312	10.2597	12.0001	1.16696	3.0997	0.965154	5.04511	1.47226	8.8252
Cluster-2554.0	-2.31738	2.74191	11.189	0.000822842	0.0323431	1.34366	2.19954	3.38115	0.240407	1.3481	0.486036	1.43529	1.01101	3.46706			Phosphoenolpyruvate synthase
Cluster-79238.0	-2.31891	0.0915187	8.90085	0.00285037	0.0831348	0.476925	0.609933	0.784	0.0711092	0.201474	0.235249	0.263509	0.627989	0.4002	ATP binding. It is involved in the biological process described with protein phosphorylation	-			NP_524743.2	Shark	SH2 ankyrin repeat kinase
Cluster-49759.0	-2.31984	0.33745	9.65852	0.00188476	0.0613395	1.17125	1.1359	0.962684	1.13511	0.871028	0.208625	2.45371	1.25306	2.39563	Structural constituent of ribosome. It is involved in the biological process described with	rpl10	Large ribosomal subunit protein uL16		NP_001262233.1	RpL10	Ribosomal protein L10
Cluster-18657.0	-2.32069	2.42064	10.0791	0.00149958	0.0516675	5.34587	2.50289	2.39899	1.01237	0.29527	0.394022	1.98609	1.23965	1.17303
Cluster-41877.0	-2.32184	1.44694	12.1581	0.000488748	0.0215556	2.13981	2.91072	5.30831	0.527873	1.65587	0.914754	2.14243	2.33091	4.03187	adenylate kinase activity. It is involved in the biological process described with ATP metabolic process	AK1	Adenylate kinase isoenzyme 1	AK1
Cluster-56611.0	-2.32271	4.09058	13.2724	0.000269341	0.0133571	7.47621	6.68626	13.9214	2.34855	1.80512	0.991871	4.72184	2.96298	6.57363			Transient receptor potential cation channel protein painless-like
Cluster-27618.0	-2.323	2.28495	8.66251	0.00324824	0.0917366	4.57315	10.2642	4.22867	4.21045	0.941801	4.64311	2.60043	8.2825	17.1486
Cluster-74372.8	-2.33133	2.08464	11.7145	0.000620151	0.0258641	27.4949	8.70699	23.2138	12.3263	8.98783	5.59709	27.093	11.4346	38.2566
Cluster-15277.26348	-2.33471	1.20046	9.88122	0.00166974	0.0559711	7.33705	5.51183	6.68313	3.9556	2.13475	0.415436	5.87493	5.34693	6.44935
Cluster-3968.0	-2.34035	3.45982	10.6109	0.00112423	0.0412408	22.3513	52.5146	35.3391	8.12312	8.09796	1.65886	11.1488	20.117	15.3447
Cluster-79285.0	-2.34265	3.46901	11.0169	0.000902871	0.0347463	18.6348	47.3423	111.346	6.49342	11.2112	4.47542	10.0261	15.3604	39.3998
Cluster-70019.1	-2.346	1.41369	9.85673	0.00169212	0.0565758	5.97995	11.0014	11.4417	1.14009	3.76858	1.67632	5.16365	1.79794	13.2337
Cluster-7435.0	-2.3473	4.19866	11.2045	0.000816012	0.0321363	6.15388	2.3504	4.48639	2.25665	1.10023	0.74333	4.32603	3.19829	3.40188	HOOK protein	CCDC88A	Girdin		NP_647780.1	Girdin	Girdin
Cluster-57126.0	-2.34987	3.09383	11.9071	0.000559199	0.0239009	2.41189	2.95249	8.39129	1.28081	2.08663	0.988694	1.46343	3.43377	7.83906	MFS_1 like family	-			NP_648493.3	Sugb	Sugar baby
Cluster-50503.0	-2.35511	1.16368	9.59861	0.00194725	0.0628563	2.00327	2.03533	1.76852	1.79765	0.611193	0.317179	3.55281	1.5422	2.37752
Cluster-72179.2	-2.35518	3.2306	11.1084	0.000859379	0.0334475	3.00927	5.18162	6.34287	0.328471	2.024	0.581753	1.5272	2.29069	4.48203	Belongs to the sodium solute symporter (SSF) (TC 2.A.21) family	-	High-affinity choline transporter 1
Cluster-15277.40193	-2.35987	0.362679	9.3425	0.002239	0.0696199	1.23705	1.2153	3.42005	0.435958	0.6176	1.20189	0.807762	2.33755	3.06694
Cluster-64751.0	-2.36167	2.71292	9.73597	0.00180697	0.0595005	8.32871	2.3933	8.49365	1.29546	2.61166	0.329673	3.7543	1.7601	7.08051
Cluster-66112.0	-2.36386	2.35356	14.7619	0.000121976	0.00708207	3.57722	2.95257	7.23588	1.1802	1.46294	0.921881	2.18673	2.66773	5.41403
Cluster-32925.1	-2.36613	3.0988	12.8811	0.000331921	0.0158365	65.3074	46.5206	41.5864	5.87434	3.64083	8.9963	8.74216	18.2454	24.0774
Cluster-73644.0	-2.37063	4.20269	14.9192	0.000112214	0.00660619	9.89622	8.53403	14.6716	1.9122	2.28565	2.96535	6.4217	4.52338	9.16434
Cluster-44796.0	-2.37067	2.71883	8.50698	0.00353786	0.0974416	13.6066	4.41398	4.47347	2.31572	1.0024	2.26994	9.53482	1.05501	4.8873	Aldo/keto reductase family	-	NADP-dependent oxidoreductase domain-containing protein
Cluster-5711.0	-2.37275	3.17146	8.75082	0.00309462	0.0883898	9.75553	11.2404	41.7666	0.957421	8.13799	6.59877	13.0829	3.92568	30.6461	serine-type endopeptidase activity. It is involved in the biological process described with proteolysis	CLIPC1
Cluster-5711.5	-2.3741	3.17782	8.48159	0.00358758	0.0982077	8.92811	3.86548	36.8785	1.56228	7.57599	9.93935	14.1764	6.44367	37.0298
Cluster-32925.2	-2.37429	1.48466	11.0897	0.000868076	0.0337056	13.3066	11.9222	8.51269	0.656413	1.79008	1.14552	2.00982	3.33017	4.94455
Cluster-48677.1	-2.37515	0.398632	8.90829	0.00283879	0.0829324	2.79049	1.81935	2.6084	0.742382	0.751212	0.233905	1.89952	1.87321	0.746089
Cluster-15277.25867	-2.37607	-0.0460053	8.85134	0.00292873	0.0848339	4.30868	2.73553	2.9512	0.695956	3.45075	1.53494	4.94308	6.36573	3.91682
Cluster-5711.1	-2.37649	1.32208	11.6588	0.000638981	0.0263582	7.14067	8.21265	11.4971	0.758395	2.41736	2.92714	6.67464	2.63121	8.13629
Cluster-11931.0	-2.37674	2.61269	10.9518	0.000935145	0.0357962	7.69996	20.9211	15.1189	1.10554	5.2858	5.79092	5.29168	10.9838	18.0825
Cluster-43948.0	-2.37963	0.682389	9.48829	0.00206787	0.0657825	3.70463	4.51671	10.1498	0.957421	3.05175	1.58371	3.84356	1.81185	12.1237
Cluster-68095.0	-2.38342	1.60332	12.3366	0.000444175	0.0199766	6.43559	4.85593	9.84681	0.575725	1.49527	0.634885	2.72608	1.45269	3.78018
Cluster-46580.0	-2.38602	6.24105	9.06836	0.0026007	0.077877	29.2255	57.1841	47.2518	14.0354	12.0912	5.99586	14.8575	33.8194	41.7637	Golgi casein kinase, C-terminal, Fam20	FAM20A	Extracellular serine/threonine protein CG31145		NP_001356923.1
Cluster-15277.35852	-2.39099	1.12861	10.2673	0.00135409	0.0477791	4.51452	9.71316	5.23853	1.37262	1.94452	1.51367	1.90744	6.06103	5.31097
Cluster-63167.1	-2.39168	2.25375	9.58821	0.0019583	0.0631361	34.6207	39.5321	14.5406	6.63676	7.83498	9.35173	41.2925	11.1641	9.77103
Cluster-62685.0	-2.3926	0.40375	9.12896	0.00251594	0.0759116	0.747009	0.588288	0.872512	0	0.323873	0.420186	0.658926	0.528788	0.911383
Cluster-51181.0	-2.39805	0.707056	8.61718	0.00333007	0.093532	1.10718	0.920376	1.72906	0	0.76005	0.591642	0.861529	0.812248	2.41557
Cluster-15277.11934	-2.39882	4.25659	9.03899	0.00264281	0.0788259	134.95	72.3366	40.007	20.362	16.1059	37.9827	123.038	39.8898	31.1971
Cluster-15277.5240	-2.39964	2.01536	15.4906	8.29157e-05	0.00521305	10.9321	10.6172	13.4337	3.35677	4.16095	6.47798	13.994	8.60227	17.1207
Cluster-12584.0	-2.39989	5.0444	9.33078	0.00225336	0.0699909	69.9417	39.5279	200.685	42.7865	13.6869	10.316	45.1793	55.9151	96.342
Cluster-15277.3208	-2.40015	2.07565	10.7132	0.00106375	0.0396048	2.36364	3.43369	1.75413	0.578237	1.57531	0.882908	4.1207	2.46913	1.25165	-	-
Cluster-76019.15	-2.40329	2.74352	10.2077	0.00139854	0.0489982	23.9155	15.7194	12.2096	5.92916	4.19978	0.594403	10.8194	9.86045	8.91106
Cluster-15277.32275	-2.40524	0.75051	9.08012	0.00258403	0.0774932	8.17267	3.03262	5.23507	0.914476	3.40067	1.34375	7.7758	1.73058	7.33074
Cluster-71279.1	-2.40652	2.17627	9.98222	0.00158059	0.053647	18.6678	34.7563	15.2516	1.16774	6.61714	2.83303	15.0013	4.12509	11.1724
Cluster-23475.0	-2.40978	-0.0317245	8.86691	0.00290386	0.0842837	0.676742	0.687573	1.29788	0	0.619418	0.482171	1.08019	0.919386	1.12786
Cluster-40637.0	-2.41109	3.56762	12.9393	0.000321749	0.0154281	29.2057	28.6133	15.4931	9.2423	10.4336	7.16627	33.268	22.6829	15.2389
Cluster-15277.32321	-2.41186	-0.00650613	8.66318	0.00324703	0.0917205	1.88041	0.829177	4.91773	0.662689	0.58675	1.09618	1.53482	1.25409	4.42889
Cluster-47719.0	-2.41687	6.22002	8.45971	0.003631	0.0990372	32.6898	39.1703	12.4104	8.21545	7.36369	10.5518	20.652	31.7773	15.7725	Actin	ACTR5	Actin-related protein 5		NP_001262697.1	Arp5	Actin-related protein 5
Cluster-76288.0	-2.41803	5.11275	9.67247	0.0018705	0.0610321	33.4624	14.6435	57.6732	7.57175	7.58953	27.0975	49.8525	17.8437	55.277	glutathione transferase activity	GSTM3	glutathione transferase
Cluster-15277.22225	-2.42023	-0.816296	8.55621	0.00344345	0.0957235	1.25334	0.926111	1.14462	1.07971	0.382393	1.19066	2.33395	2.38382	2.65849
Cluster-76961.0	-2.42121	1.56771	11.9424	0.000548701	0.0235693	2.00161	3.26615	5.72768	0.287385	1.32315	1.42612	2.4849	1.81285	4.75109			C-type lectin domain-containing protein
Cluster-73614.2	-2.42662	5.61417	8.94613	0.00278058	0.0816135	70.4868	62.1165	30.4389	32.1624	10.0873	19.2336	71.6651	59.3006	34.7176
Cluster-61098.0	-2.42836	2.3907	14.9776	0.000108797	0.00643937	10.7641	8.00049	12.9067	2.70004	4.17274	2.43613	5.30594	6.19348	17.4405
Cluster-25319.0	-2.43099	-0.0686086	10.1061	0.00147782	0.0511266	1.17638	0.88011	1.93381	0.912069	0.484532	0.251448	1.5491	0.863013	2.72695
Cluster-50049.1	-2.43156	1.00461	9.80569	0.00173972	0.0577235	2.66881	4.06728	6.94633	0.287385	1.42494	2.53533	1.77493	4.53213	5.86304
Cluster-81681.0	-2.4317	5.61591	9.11151	0.00254006	0.0764618	169.643	79.965	444.351	71.5109	45.3702	16.4492	95.3772	112.913	189.811
Cluster-25203.6	-2.43434	3.18856	16.4538	4.9851e-05	0.00343438	3.53101	4.46157	6.64614	0.707226	0.646382	0.754741	2.2826	1.03616	3.00123
Cluster-17328.0	-2.43569	4.96388	10.0152	0.00155255	0.0529459	17.1089	30.9616	88.0139	12.6191	7.5873	10.8414	10.4219	22.585	66.3749	Tetraspanin family	CD9	Tetraspanin		NP_001262976.1	Tsp96F	Tetraspanin 96F
Cluster-15277.38390	-2.43742	2.28155	12.2652	0.000461479	0.0205806	19.989	10.8762	12.5462	5.63555	2.74437	3.10732	8.15765	15.1086	7.68138
Cluster-62202.0	-2.44069	0.0782043	9.06736	0.00260212	0.0778895	3.28427	3.33683	1.9496	0.35366	0.501012	1.56	2.6211	2.00783	1.99038
Cluster-53538.6	-2.4421	0.510919	8.64117	0.00328651	0.0925441	1.48267	1.08461	1.58425	0.431078	0.763358	0.316916	1.55307	2.03946	0.353804
Cluster-45463.0	-2.44559	1.99549	9.40438	0.00216467	0.0680134	27.6635	37.9934	11.863	7.77099	10.4584	1.71391	30.7167	11.2746	14.7605
Cluster-16752.0	-2.44648	4.86458	8.95952	0.00276028	0.0812504	13.6831	11.4849	32.2793	4.828	4.65093	2.4136	2.66378	5.07592	33.5572	ABC transporter	ABCG4	Putative the eye pigment transporter (Fragment)
Cluster-15277.34136	-2.4479	0.896415	11.3817	0.000741713	0.0297992	8.95861	8.87632	14.5289	4.91114	2.2363	1.54737	9.09958	8.85141	6.41636
Cluster-59599.0	-2.44974	0.9215	9.55951	0.00198916	0.0639155	6.63626	4.52052	5.30303	0.714611	3.29015	0.394022	4.8549	2.02853	7.03816
Cluster-30254.0	-2.45021	1.05124	9.26283	0.00233851	0.0719195	9.00807	8.61143	3.14671	0.873013	3.71027	1.44408	7.27901	5.50705	3.99204
Cluster-70440.0	-2.45692	1.87881	12.3441	0.000442386	0.0199149	4.75286	8.9697	7.17956	0.746953	4.05633	1.92199	4.45952	6.43953	8.93313
Cluster-15277.16659	-2.45743	4.99354	10.1266	0.00146143	0.0507436	227.815	177.259	147.551	44.694	44.7078	87.1773	312.475	74.9185	102.382
Cluster-72697.0	-2.46196	5.09048	11.4705	0.000707095	0.0285684	14.2557	10.464	16.8645	2.2569	8.51157	6.79379	19.1001	16.1221	12.7661	Trehalose-phosphatase	Tps1	Bifunctional trehalose-6-phosphate synthase/phosphatase		NP_608827.1	Tps1	Trehalose-6-phosphate synthase 1
Cluster-47719.1	-2.46575	2.56911	9.5452	0.00200473	0.0642718	22.8343	28.0468	4.8848	4.59618	2.85407	4.19182	12.3713	13.6375	5.189
Cluster-15277.952	-2.47137	0.103427	9.08179	0.00258167	0.0774873	0.677312	1.17322	3.34022	0.98462	1.62734	0.361933	4.45952	2.07036	2.19347
Cluster-64261.0	-2.47158	4.7281	10.193	0.00140974	0.0492702	11.9838	17.1337	41.1766	1.91572	6.84132	3.69702	6.45819	4.73312	30.7164	amino acid transporter	-	Amino acid transporter		NP_001369123.1
Cluster-15277.33589	-2.47169	2.80864	14.0562	0.000177429	0.00957338	14.607	13.3364	8.39499	4.06791	6.53119	4.78499	18.5918	14.5411	9.15763
Cluster-60611.0	-2.47252	-0.00931748	8.48074	0.00358926	0.098235	0.57805	0.48052	0.910642	0.0933692	0.330679	0.205927	0.691994	0.824574	0.197054	Belongs to the class-III pyridoxal-phosphate-dependent aminotransferase family	ABAT	4-aminobutyrate aminotransferase, mitochondrial	ABAT	NP_001163479.1	Gabat	gamma-aminobutyric acid transaminase
Cluster-74372.7	-2.47267	3.84498	12.3541	0.000440013	0.0198516	23.3075	11.8734	34.0899	13.2055	8.04098	5.6206	35.4854	7.81865	41.9134	Regulatory CLIP domain of proteinases	-	Serine protease 55
Cluster-25203.4	-2.47361	2.73451	8.50451	0.00354268	0.0975367	5.45804	6.60845	13.5559	0	2.36211	1.90213	3.97717	2.24868	6.8762	Zinc ion binding	LDB3
Cluster-33057.0	-2.47528	0.971172	10.0508	0.00152278	0.0522036	1.20818	1.21577	2.35193	0.739516	0.349212	0.815507	1.06572	3.03221	0.953784
Cluster-76667.0	-2.47746	0.452644	9.96977	0.00159132	0.0539468	4.19591	1.34152	4.5099	0.625607	2.6588	4.82925	9.27322	4.73567	10.1226
Cluster-40799.0	-2.47874	3.10469	16.6665	4.45617e-05	0.00310803	3.74204	4.94574	8.05435	0.469629	0.997951	0.575431	1.83698	1.44832	2.97344	7 transmembrane sweet-taste receptor of 3 GCPR	-	Metabotropic glutamate receptor
Cluster-22890.1	-2.47989	0.846073	8.8432	0.00294184	0.0851275	0.775161	3.33827	5.99345	0.614515	1.16074	0.527446	0.759067	3.01521	3.17026
Cluster-70266.2	-2.48094	4.26797	11.2795	0.000783697	0.0311803	11.0637	12.9949	29.0479	1.7364	6.1497	2.20206	4.87955	5.25763	23.4233	Myelin proteolipid protein (PLP or lipophilin)	GPM6B	Neuronal membrane glycoprotein M6-b		NP_001262166.1	M6	M6
Cluster-36317.0	-2.48368	2.09841	8.78205	0.00304209	0.0872718	2.7718	4.7063	8.28886	1.02879	1.29549	0.378167	3.74176	0.216323	4.9858
Cluster-42452.0	-2.48396	2.41032	9.50133	0.00205323	0.0654175	12.895	15.2452	9.18561	4.99884	17.704	5.51251	52.8281	15.0658	9.37776
Cluster-69385.0	-2.48429	0.715266	9.72608	0.00181672	0.0597394	2.60043	3.39691	3.35873	0.240018	0.340022	2.11746	2.37182	2.42249	2.87048
Cluster-15277.28786	-2.48504	4.76057	9.71447	0.00182822	0.0600488	15.916	43.6045	59.5912	7.80917	16.3245	8.50546	9.80572	53.8051	24.8337
Cluster-15277.35745	-2.49203	1.46692	11.6654	0.000636731	0.0263269	1.34951	1.30879	4.06709	0.871915	0.4632	0.961512	1.68284	0.89377	5.13713
Cluster-41404.0	-2.49278	4.97762	12.5852	0.000388823	0.0179659	25.2003	29.7379	48.9577	8.99485	8.06492	5.65015	19.6899	9.04973	46.858	Trypsin	-	Prophenoloxidase activating factor		NP_001285802.1	CG5390
Cluster-15277.38596	-2.49714	0.144602	9.90669	0.00164679	0.0553569	3.28915	6.37937	9.54443	0.579576	1.64211	0.958698	4.29545	1.46241	4.48502
Cluster-81535.1	-2.49811	0.998084	8.50346	0.00354471	0.0975367	1.49392	0.76422	4.25041	1.67056	1.446	0.859707	1.23812	1.40508	11.8307
Cluster-15277.1961	-2.50015	1.01454	11.9722	0.000540012	0.0232797	4.02726	7.86725	7.99976	1.5612	1.3823	2.15203	2.16949	5.90892	7.4135
Cluster-26796.0	-2.50039	0.766895	9.32792	0.00225689	0.0700852	1.99401	1.27884	1.98594	0.114688	0.609272	0.421787	1.48749	0.217038	2.08443
Cluster-52686.0	-2.50069	2.19806	13.5663	0.000230282	0.0117759	12.2498	17.7822	19.5359	3.18945	4.26731	1.56319	14.2267	4.47096	8.47642
Cluster-67843.0	-2.50074	0.969529	13.1204	0.00029209	0.014278	1.46348	1.43775	2.67914	1.03151	2.37459	1.42188	5.25586	5.0428	3.53759
Cluster-61336.0	-2.50238	3.41107	13.0038	0.000310861	0.0150025	11.6152	25.1573	18.2617	6.81606	4.38908	3.64435	4.91132	18.4363	22.3043
Cluster-15277.16513	-2.50422	2.68404	10.7245	0.00105727	0.0394397	48.1085	80.7208	27.9942	3.71342	16.0741	9.10002	43.321	22.6438	14.8035
Cluster-15277.13482	-2.50579	3.37208	10.4873	0.00120198	0.0435472	6.09337	2.26395	17.5191	1.87282	3.14953	1.68317	8.79588	1.41941	11.6537
Cluster-15277.7883	-2.50668	2.48554	11.9892	0.000535104	0.023082	12.4606	15.7963	48.6485	5.43428	14.1139	6.65855	19.3919	9.14132	61.1678
Cluster-35883.0	-2.50758	5.43497	10.6648	0.00109194	0.0403553	7.16189	11.854	18.7532	1.83678	6.53022	2.88248	5.06127	10.3722	19.9292	sulfuric ester hydrolase activity. It is involved in the biological process described with metabolic process	SULF1			NP_001262626.1	Sulf1	Sulfated
Cluster-80313.0	-2.51144	4.41506	15.4906	8.29181e-05	0.00521305	10.0004	9.30848	11.154	1.20342	1.33951	2.18021	5.07005	3.23987	6.13788	Hemopexin-like repeats.	Mmp1	Matrix metalloproteinase-14		NP_726473.2	Mmp1	Matrix metalloproteinase 1
Cluster-33217.0	-2.51404	2.61599	15.1703	9.82352e-05	0.00596181	1.85277	1.35897	3.09049	0.739365	0.324202	0.232955	1.32644	0.999426	1.7338	Leucine rich repeat N-terminal domain	SLIT2			NP_001261017.1	sli	slit
Cluster-27710.0	-2.51628	3.63052	10.6442	0.00110415	0.0406462	7.33923	20.4658	31.7521	0.77594	4.94656	1.85396	5.51116	3.09998	17.0129			CHK kinase-like domain-containing protein		NP_648274.1	CG5644
Cluster-15277.32826	-2.51772	0.63862	10.9743	0.000923858	0.0354683	3.27731	7.41024	10.9904	2.03276	1.97981	0.560412	2.8248	3.84686	8.58024
Cluster-49963.0	-2.51896	1.56894	8.99852	0.00270199	0.0799116	7.00845	9.13259	18.6826	0.734293	4.68107	0.404874	6.34914	1.8528	11.6229
Cluster-56867.0	-2.52275	1.01356	9.02225	0.00266712	0.0792235	7.17633	12.4282	4.73105	0.289788	0.615793	0.319566	1.78977	0.731204	1.42705
Cluster-69479.0	-2.52306	3.32017	12.987	0.000313659	0.0151109	9.03562	12.7632	26.2446	1.31682	2.98475	2.03298	8.05153	1.57826	11.2091
Cluster-15277.951	-2.52759	0.843441	12.1226	0.000498148	0.0218578	4.15418	2.77763	5.66576	1.05026	2.76865	0.772123	6.37846	2.8709	5.17198
Cluster-70343.0	-2.53105	2.44606	14.1693	0.000167072	0.00912436	6.00412	9.12433	6.93981	1.27288	1.93203	4.0105	4.04305	8.83237	8.57086
Cluster-56827.1	-2.53313	3.8108	17.0289	3.6816e-05	0.00265825	2.12806	2.64802	3.74812	1.07604	0.762185	0.734567	1.73264	2.16561	4.46081	Plexin cytoplasmic RasGAP domain	plexB			NP_001245400.1	PlexB	Plexin B
Cluster-76894.0	-2.53502	3.25466	9.72333	0.00181943	0.0597875	18.898	15.7094	9.26397	4.27073	4.30491	0.362276	12.2246	8.60014	5.19999
Cluster-47905.1	-2.53659	3.29663	14.8724	0.000115036	0.0067446	24.1343	27.7429	48.5428	3.95647	15.2734	7.41714	24.3954	13.9763	49.4045
Cluster-79430.0	-2.53693	2.17168	14.12	0.000171512	0.00931716	2.00988	1.64196	2.62039	0.33584	1.09427	0.88884	1.16155	3.09302	2.64613	Sequence-specific DNA binding transcription factor activity. It is involved in the biological process described with regulation of transcription, DNA-templated	TFAP2A	Transcription factor AP-2 C-terminal domain-containing protein		NP_001262178.1	TfAP-2	Transcription factor AP-2
Cluster-15277.10330	-2.53712	4.55069	8.88858	0.0028696	0.0835767	178.761	67.7989	63.6301	30.4124	14.6322	48.4079	191.198	36.378	44.8083
Cluster-82910.0	-2.53723	0.773516	8.96519	0.00275172	0.0810649	1.99232	2.89829	6.24314	0	1.70958	0.79847	2.0869	1.37024	5.09377
Cluster-17877.0	-2.53964	1.11212	9.45702	0.00210342	0.0665366	4.53125	4.34622	12.4623	0.675607	0.717825	2.98012	6.25897	1.06545	6.65401
Cluster-68077.0	-2.53983	1.50491	11.7614	0.000604732	0.025428	0.859075	0.952171	1.88293	0.198231	0.196577	0.17488	0.195888	0.350128	1.47822			Calcium-activated chloride channel regulator 1
Cluster-65263.0	-2.5418	7.24749	9.45774	0.0021026	0.0665323	62.6459	80.6666	118.039	17.5659	12.4424	8.54763	33.1685	33.4962	56.1576			MAGE-like protein 2-like 6
Cluster-71305.1	-2.54318	0.987232	8.97085	0.00274322	0.0809308	3.81349	3.87452	2.00255	0.205324	0.581744	1.81138	1.26811	3.8856	2.23889
Cluster-33886.1	-2.54341	1.85257	10.825	0.00100138	0.0377674	2.83234	1.91942	6.4426	0.419596	1.26315	0.578391	3.585	0.485366	3.32082	Serine-type carboxypeptidase activity. It is involved in the biological process described with proteolysis	SCPEP1	Carboxypeptidase
Cluster-66295.0	-2.54427	0.727964	9.2506	0.00235418	0.0721869	5.44416	4.5256	4.57416	0	0.4983	0.77578	0.724144	1.77507	1.31974	Belongs to the short-chain dehydrogenases reductases (SDR) family	DHRS11	Dehydrogenase/reductase SDR family member 11	DHRS11
Cluster-74738.0	-2.54953	1.68094	12.634	0.000378784	0.0176532	2.92725	2.02092	4.64888	0.288501	0.544941	0.848393	2.55395	0.606631	2.1649			G-protein coupled receptor moody
Cluster-8803.0	-2.55015	1.39155	10.8376	0.000994596	0.0375708	1.64243	2.67126	3.31621	0.20762	0.0980416	0.228954	0.42743	0.174625	1.26585	Ligand for members of the frizzled family of seven transmembrane receptors	WNT4
Cluster-79787.0	-2.55224	0.587509	8.49997	0.00355153	0.0977055	7.0583	3.45141	15.243	1.07302	2.28015	0.591642	4.30764	0.676873	9.43583
Cluster-40093.0	-2.55406	3.03244	17.6201	2.69719e-05	0.00205177	17.6057	21.6818	34.5391	3.5108	4.67517	4.18129	10.4947	6.9097	24.4019
Cluster-5433.0	-2.55502	3.09865	12.9562	0.000318861	0.0153266	7.9391	11.9243	26.5465	0.874335	3.59202	4.43523	6.91203	4.302	19.0678	Zinc ion binding	CSRP2	Cysteine and glycine-rich protein 2
Cluster-51952.0	-2.55709	4.389	11.0774	0.000873873	0.0339103	4.63649	7.97163	14.5929	0.876768	2.11153	2.70722	1.46206	8.18549	7.64834	It is involved in the biological process described with signal transduction	TOLL6	Toll family protein LongTollA		NP_524757.1	Tollo	Tollo
Cluster-67772.0	-2.55862	0.568265	8.46995	0.00361062	0.0986126	2.16927	1.93207	4.96692	0	1.91461	1.32479	1.85491	1.51563	8.24008
Cluster-79248.13	-2.55907	2.42444	9.11162	0.00253991	0.0764618	17.0295	23.2251	56.754	5.15753	6.21047	2.27501	16.8825	0.976027	31.022
Cluster-83594.0	-2.55957	0.840173	9.95379	0.00160519	0.0543148	1.44313	2.9134	4.57515	0.1332	0.471745	0.293775	1.31626	0.252071	1.49929
Cluster-66021.0	-2.56461	4.87248	11.9997	0.000532087	0.0229865	24.2127	35.357	33.5958	5.01868	12.315	3.00748	12.7497	26.594	21.904
Cluster-70381.0	-2.56531	4.82811	12.568	0.000392402	0.0180905	12.0986	10.1312	36.1758	4.39699	5.92366	7.89121	11.0223	10.2789	42.2746	-	-	Acyltransferase 3 domain-containing protein
Cluster-15277.22890	-2.5657	1.47658	9.48283	0.00207404	0.0658549	10.1086	9.52346	14.7708	0	2.77571	4.32137	7.79855	2.74661	13.1713
Cluster-34353.0	-2.56591	0.224499	9.04687	0.00263145	0.0785541	0.429457	0.486815	1.12313	0.151348	0.321611	0.08345	0.420636	0.143207	1.54385
Cluster-74372.0	-2.56685	1.32867	10.659	0.00109536	0.0404368	5.69884	1.23047	8.15147	2.29527	1.42258	1.58196	7.88537	1.80985	7.87173
Cluster-62934.0	-2.56711	5.20296	12.1101	0.000501488	0.0219331	4.98135	4.00624	6.69766	0.390677	0.751115	1.8233	2.80066	2.10357	4.63301	Domain abundant in complement control proteins; SUSHI repeat; short complement-like repeat (SCR)	svep1	Sushi, von Willebrand factor type A, EGF and pentraxin domain containing 1
Cluster-69902.38	-2.56829	5.59442	10.7578	0.00103838	0.038897	3.46044	3.76923	9.60449	1.30373	0.876887	1.12241	1.02416	3.21027	7.05978	Repeat of unknown function (DUF1136)	sls			NP_001261304.1	sls	sallimus
Cluster-81821.0	-2.57299	0.632919	11.1972	0.000819228	0.0322275	2.51637	2.46094	7.36065	0.573818	1.6258	0.316392	2.65799	1.62887	4.44046
Cluster-81638.4	-2.57441	1.06169	9.03652	0.00264639	0.0788524	2.39631	2.86942	1.38341	0.110589	0.900831	0.121953	1.74169	0.941769	0.855788	Tyrosine kinase, catalytic domain	Pvr	Vascular endothelial growth factor receptor 1
Cluster-6252.0	-2.57738	1.48773	8.63448	0.0032986	0.0928117	2.52863	1.80171	5.39384	0.583479	1.23988	0	2.59463	0.588902	3.11961
Cluster-57507.1	-2.5786	2.7085	9.73932	0.00180368	0.0594401	24.2725	16.0225	14.0191	12.3521	0.858207	2.40378	20.755	10.3127	20.7019
Cluster-18415.0	-2.5787	-0.207136	8.94239	0.00278628	0.0817474	1.07286	1.63505	4.11515	0	0.736488	1.1466	1.92651	1.96767	1.95057
Cluster-15277.26128	-2.57886	1.54755	13.8001	0.000203329	0.0107012	4.896	8.25782	9.9537	1.65041	2.33806	0.455001	4.07727	4.25114	6.28905
Cluster-6013.0	-2.57981	2.17348	8.71109	0.0031628	0.0898542	3.04237	1.0622	2.83404	1.10077	0.724013	0.867062	6.36149	1.04157	0.497821					NP_001285694.1	CG13775
Cluster-29399.1	-2.5823	0.326387	9.60133	0.00194436	0.0628136	2.01844	2.27008	1.56143	0.230137	1.14108	0.507571	2.98486	1.81466	0.890451
Cluster-22132.0	-2.58245	3.20223	12.2183	0.000473226	0.0210085	18.3758	31.4319	54.7506	3.42477	10.4312	2.64368	16.2869	4.96886	37.5852			Transmembrane protein
Cluster-65019.0	-2.5848	0.860195	10.5161	0.0011834	0.043037	2.0083	1.5502	0.943248	0.0695119	0.196948	0.15331	0.601042	0.219244	0.586815	Dimerisation domain of Ca+-activated chloride-channel, anoctamin	ANO4	Anoctamin-5 isoform X2		NP_001261733.1	CG6938
Cluster-7986.0	-2.58743	4.31709	11.6159	0.000653919	0.0268503	4.17176	11.5098	20.9872	1.39415	2.91317	5.15034	3.78862	9.1902	18.7329	oxidoreductase activity, acting on paired donors, with incorporation or reduction of molecular oxygen, 2-oxoglutarate as one donor, and incorporation of one atom each of oxygen into both donors. It is involved in the biological process described with oxidation-reduction process	PLOD1	Procollagen-lysine,2-oxoglutarate 5-dioxygenase 1 isoform X3		NP_648451.1	Plod	procollagen lysyl hydroxylase
Cluster-56408.0	-2.59151	-0.592732	8.58477	0.00338987	0.0947294	1.47603	0.87642	2.5997	0.817421	0.8685	0	1.51455	1.03127	3.73783
Cluster-62431.1	-2.59239	4.55345	11.8937	0.000563245	0.0240429	2.21868	2.09897	6.17327	0.236184	0.78071	0.622194	2.11508	0.480069	2.99996			Integrin alpha-9		NP_611025.2	ItgaPS4	Integrin alphaPS4 subunit
Cluster-28972.1	-2.59407	1.5054	11.4236	0.000725168	0.0292491	0.901166	1.36024	2.76787	0.183865	0.260473	0.0506898	0.823295	0.202972	0.646742	in StAR and phosphatidylcholine transfer protein	DLC1	StAR-related lipid transfer protein 13		NP_001097786.1	cv-c	crossveinless c
Cluster-83547.0	-2.59477	1.66864	11.2396	0.000800691	0.0316539	3.13203	7.0415	2.22327	0.689861	0.977293	0.6086	1.44863	3.5684	1.84419
Cluster-21511.0	-2.59483	2.73658	12.1747	0.000484413	0.0214038	13.0615	6.98595	14.647	1.37379	2.78025	4.11202	16.1209	2.22839	7.73161	-	-			NP_001285745.1	CG7781
Cluster-55889.0	-2.59661	7.1281	10.0143	0.00155329	0.0529583	60.1929	50.4092	45.1046	15.0457	11.5086	13.6465	33.0185	45.1103	49.4157	Patched family	daf-6	Patched domain-containing protein 3	LOC108671169
Cluster-15277.39922	-2.59843	3.09772	16.9582	3.82113e-05	0.00273882	9.41768	17.2231	20.4354	3.40745	7.93035	3.4892	10.4473	13.8179	25.1698
Cluster-65387.0	-2.60247	1.67194	8.97611	0.00273533	0.080748	2.4117	0.490969	0.849536	0.476997	0.270296	0.157804	1.85598	0.481431	0.469791	myotome development	WDR19	WD repeat domain 19	WDR19	NP_611426.1	Oseg6	Outer segment 6
Cluster-28833.2	-2.60253	6.01003	11.99	0.000534856	0.0230783	47.2996	27.8289	57.5398	4.12603	4.36437	6.43068	9.85341	11.5909	30.0327	zinc ion binding. It is involved in the biological process described with proteolysis	-	Aminopeptidase
Cluster-75707.0	-2.60295	6.20367	9.40541	0.00216346	0.0680082	22.5602	44.3254	32.1067	3.36699	10.0529	2.96098	12.1085	24.7881	10.8988	Diaphanous FH3 Domain	mwh			NP_001261244.1	mwh	multiple wing hairs
Cluster-28184.0	-2.60554	1.84821	10.1399	0.00145096	0.0505016	2.21525	1.44013	1.75075	0	0.604382	0.546348	1.15596	1.21538	1.20052	zinc ion binding. It is involved in the biological process described with proteolysis	-
Cluster-18759.0	-2.61137	4.0816	11.4335	0.000721331	0.0291107	7.82565	16.9522	27.1776	0.959831	5.16086	1.05846	6.41308	3.66035	15.1928
Cluster-32452.0	-2.61734	0.809785	10.0252	0.00154412	0.0527252	4.08497	2.62398	4.80742	0	0.892249	0.198443	1.22255	1.13515	1.39254
Cluster-72680.0	-2.61838	0.457644	11.8057	0.000590505	0.0249762	0.409432	0.618821	1.31551	0.288581	0.102205	0.238677	0.490138	0.40959	1.3196
Cluster-15277.20679	-2.61867	4.78225	11.2411	0.000800044	0.0316464	257.058	173.475	124.974	47.2763	32.0611	77.3291	303.867	84.2976	96.6402
Cluster-75192.0	-2.6191	3.10081	13.5748	0.000229241	0.0117461	6.80208	4.32396	7.19867	1.37876	2.92984	0.475138	6.86557	2.2287	7.1534
Cluster-75251.0	-2.6199	6.23996	12.5167	0.000403335	0.0184345	40.8824	50.3083	61.5863	21.1745	30.687	32.0172	80.8329	83.1744	106.101	Fringe-like	MFNG	Fringe glycosyltransferase		NP_524191.1	fng	fringe
Cluster-72013.15	-2.62525	2.94368	16.4144	5.0897e-05	0.00348551	11.6227	9.05073	24.3642	2.4261	6.79206	2.54801	12.7956	7.48224	20.1559	nucleosome assembly	H1F0	H15 domain-containing protein
Cluster-54244.0	-2.62871	5.08582	12.7176	0.000362226	0.0170109	26.8215	47.7071	37.0937	11.9776	10.4697	4.35597	15.5821	34.0806	38.9487
Cluster-26585.0	-2.63033	4.07433	16.0619	6.13042e-05	0.00404008	11.2385	15.373	14.7866	3.25128	2.47569	1.52378	5.5221	9.48559	8.29131
Cluster-81638.1	-2.63552	0.451657	10.1291	0.00145949	0.0507	1.44052	2.31768	4.08674	0	0.701782	0.397298	0.723165	1.3636	1.71081	Tyrosine kinase, catalytic domain	Pvr	Vascular endothelial growth factor receptor 1
Cluster-55215.1	-2.63582	-0.429083	8.58287	0.0033934	0.0947858	2.47774	1.02984	1.01827	0.400215	1.13393	0.441341	2.96615	2.27214	1.1262
Cluster-70005.0	-2.63757	3.55384	13.8208	0.000201099	0.0105955	23.1133	5.78517	13.0269	6.89234	5.57946	5.21183	30.649	9.70978	17.4554
Cluster-58558.1	-2.63904	3.28014	18.5747	1.63377e-05	0.00136608	25.2221	19.887	28.1467	4.50456	6.85062	3.21423	18.9836	10.6975	19.0136
Cluster-77545.0	-2.64159	-0.505384	8.86498	0.00290693	0.0843387	0.539925	0.57848	0.571977	0	0.468057	0.334289	1.41157	0.416835	0.92973
Cluster-28182.0	-2.64232	4.83604	14.0427	0.000178704	0.00962102	25.4043	21.5567	17.0081	2.33785	2.58744	5.72013	12.7243	10.4153	10.7417	Protein kinase domain	STK17B			NP_001162723.1	Drak	Death-associated protein kinase related
Cluster-14700.1	-2.64233	3.403	11.8434	0.000578665	0.0245695	20.7003	19.3191	44.9536	2.70771	9.15379	1.6287	18.4715	3.64901	26.3217
Cluster-14850.0	-2.6436	0.608746	9.38703	0.00218526	0.0684833	1.07096	1.21999	1.5975	0.0768825	0.381205	0	0.712256	0.193993	0.811297	7 transmembrane receptor (rhodopsin family)	ador-1			NP_651772.1	AdoR	Adenosine receptor
Cluster-33204.0	-2.644	2.35302	11.8905	0.000564223	0.0240647	0.879395	3.91502	1.91141	0.113635	0.509773	0.167082	0.678431	0.573456	1.57218			Calcium-activated chloride channel N-terminal domain-containing protein
Cluster-15277.16586	-2.64567	2.45139	9.96717	0.00159356	0.0539468	9.73719	50.1607	28.1935	6.00521	18.634	10.5626	10.377	66.8337	29.1711
Cluster-26980.0	-2.65089	1.80086	9.19326	0.00242908	0.0739295	6.81714	8.91845	2.57197	0.433233	0.767175	3.34426	4.14735	6.83219	2.43822	sensory perception of sound	-
Cluster-30611.0	-2.65192	1.20001	12.2376	0.000468364	0.0208294	1.13958	1.80849	2.98027	0.301205	0.640053	0.442875	2.54239	0.44334	1.7658
Cluster-8434.0	-2.65582	1.18322	9.98005	0.00158245	0.0536847	1.80616	1.85175	2.62269	0	0.661269	1.0295	0.864876	2.282	2.38075
Cluster-15277.35855	-2.65654	0.961185	9.30625	0.00228374	0.0706945	2.14511	1.68224	2.47154	0.0742473	0.315548	1.55566	0.779556	2.7947	2.66386
Cluster-56972.0	-2.6581	-0.960687	9.27777	0.00231952	0.0714579	0.557041	0.694583	1.60247	0.539854	0.382393	1.19066	2.66737	1.70273	2.65849
Cluster-54815.1	-2.65983	3.7671	13.7963	0.000203733	0.0107146	7.12688	6.56548	17.7701	3.96894	3.79708	2.15997	16.0288	2.60119	16.8978
Cluster-15277.11445	-2.66004	4.98231	9.66543	0.00187767	0.0611967	208.532	113.215	86.325	23.9132	36.4064	78.0841	299.219	68.7626	61.5016
Cluster-36956.2	-2.66267	2.56422	9.68593	0.00185684	0.0607385	37.086	4.25027	28.7988	4.42922	11.765	6.71599	48.0431	5.93724	22.2653
Cluster-24256.0	-2.66296	1.69255	10.6851	0.00108	0.0400277	3.15795	4.72524	2.48026	0.272046	0.67444	1.8	1.26015	4.63344	2.58367
Cluster-58440.0	-2.66591	0.286218	10.398	0.00126155	0.0453164	0.866889	1.00887	1.18754	0.112019	0.555421	0.12353	0.62266	1.34259	0.630438
Cluster-11940.0	-2.66707	2.48956	10.1384	0.00145212	0.0505175	9.33879	30.5958	27.0912	0	0.942765	2.64194	2.7949	2.6867	7.11615
Cluster-15277.23447	-2.66731	2.79767	18.549	1.6559e-05	0.00137881	12.5849	14.7115	16.2701	3.04915	5.75944	2.24165	13.6532	7.93415	16.803
Cluster-15277.13345	-2.66808	-0.580393	8.74498	0.00310456	0.0886208	2.73689	1.51674	3.21362	1.01046	0.715732	0	3.06888	1.27481	1.77713
Cluster-4785.0	-2.67092	1.07373	9.83809	0.00170935	0.0570058	4.98913	5.1427	6.39712	0.386815	3.83588	1.27969	1.43342	8.54023	8.84398
Cluster-41645.0	-2.67381	2.9111	11.4073	0.000731554	0.0294735	40.5012	53.2257	32.046	11.0751	16.6125	0.718423	31.5855	19.726	50.8726
Cluster-53813.1	-2.6739	3.87555	12.1636	0.000487301	0.0215116	9.41867	3.11215	6.33432	2.03695	1.44282	1.06697	9.19947	1.2528	5.23038			Protein trapped in endoderm-1
Cluster-15277.25785	-2.67444	-0.608875	10.2697	0.0013523	0.0477448	0.43826	0.85007	1.08066	1.69895	0.802275	0.624511	1.74883	3.57238	5.97602
Cluster-7381.0	-2.67544	1.75477	15.4794	8.34112e-05	0.00523946	9.10307	15.9451	20.1749	5.67141	4.01721	4.86438	7.39469	13.1178	33.2484
Cluster-56338.0	-2.67608	1.25046	11.6047	0.000657861	0.0269553	17.6731	15.5554	21.9315	2.68672	2.85461	0.7407	7.67452	1.69481	15.1207
Cluster-54320.0	-2.67681	2.78817	11.1289	0.000849924	0.0331541	5.00402	18.8403	30.5031	0.862155	4.12748	1.54497	5.01862	2.41336	18.0114
Cluster-65137.1	-2.67704	0.337582	9.8166	0.00172944	0.0574852	5.50956	3.33088	13.2767	0	1.20341	1.07059	2.0986	1.53102	4.95156
Cluster-48073.0	-2.68072	-0.00952581	8.96058	0.00275868	0.0812365	1.77794	1.75948	1.183	0.164103	0.464955	0	0.608116	1.03518	0.57723
Cluster-24910.0	-2.68261	4.80359	11.9134	0.000557306	0.0238533	14.9613	61.5065	38.7174	5.97563	19.4206	6.9773	19.5387	41.0208	48.6945
Cluster-15277.1158	-2.68487	2.69366	13.5597	0.000231099	0.0117866	28.604	20.5408	52.6211	4.78951	2.00468	5.28167	5.37831	6.92145	35.2255
Cluster-46340.0	-2.685	2.05724	12.2066	0.000476203	0.0211061	4.60657	2.89154	5.60216	1.00222	0.193609	0.401894	2.81358	0.574737	2.30746	polysaccharide binding. It is involved in the biological process described with	TINAGL1	Tubulointerstitial nephritis antigen	TINAG	NP_611652.2	Swim	Secreted Wg-interacting molecule
Cluster-3972.0	-2.68662	0.595488	9.25627	0.0023469	0.0720847	1.33275	1.2002	4.38171	0.861084	0.152482	1.18696	1.19659	0.950565	6.51201	glutathione transferase activity	GSTM3	glutathione transferase
Cluster-73105.0	-2.68682	3.62702	14.6291	0.000130876	0.00748075	3.0245	6.18742	9.20324	0.332616	1.1191	0.82529	2.13132	0.996634	5.46961
Cluster-19162.0	-2.68687	0.132079	8.53533	0.00348318	0.0965846	1.17735	1.65156	2.66118	0	0.101027	0.471853	0.616625	0.179942	1.3044
Cluster-15277.28820	-2.68718	0.425544	13.0597	0.000301725	0.0146541	5.46722	5.07945	7.3128	2.49343	1.32462	1.37482	6.15991	6.68473	4.09366
Cluster-81143.1	-2.68749	2.58102	15.8639	6.80636e-05	0.00443864	2.54781	2.58003	5.14965	0.269368	0.6201	0.12377	1.02592	0.764638	1.92657	3'5'-cyclic nucleotide phosphodiesterase	PDE7B
Cluster-16658.0	-2.68813	1.17251	12.3677	0.000436831	0.0197267	0.542429	0.503957	1.02281	0.185539	0.131422	0.818418	0.80214	1.20941	1.87087	Notch ligand involved in the mediation of Notch signaling	DLL4			NP_001247193.1	Dl	Delta
Cluster-46455.0	-2.6894	0.168375	10.9058	0.000958655	0.0365189	0.192269	0.169818	0.434588	0.0465842	0.0659936	0	0.143855	0.0881572	0.19663	RIM-binding protein of the cytomatrix active zone	ERC1	Trichohyalin		NP_001400998.1
Cluster-56338.8	-2.69073	6.16499	9.83897	0.00170853	0.0569917	83.674	213.937	349.441	14.3758	53.413	23.4912	77.3252	36.6444	235.731
Cluster-32080.0	-2.69176	1.89069	12.5402	0.000398298	0.0183021	3.54782	6.93067	12.612	1.03151	1.21774	0.379168	1.16797	1.95205	7.2566	RNA recognition motif	RBM47
Cluster-73144.1	-2.69348	-0.18031	9.53256	0.00201858	0.0646005	0.389951	0.147344	0.757576	0.206138	0.146013	0	0.424379	0.303412	0.580068			Zinc finger protein 501-like (Fragment)		NP_001262221.1	jim	jim
[truncated: 3,270 more rows]
