# Supplementary material for: Gene Expression Analysis Provides Insights Into the Functional and Developmental Differentiations of Pleopodal Lungs in a Terrestrial Isopod Crustacean, Porcellio scaber
Source: Evol Dev. 2025 Nov 29;27(4):e70026. doi: 10.1111/ede.70026 (PMC12664292; doi:10.1111/ede.70026)
Supplement: Supplementary file 7 — Supporting_information_S4. [file EDE-27-e70026-s006.xlsx]

## Sheet: Sheet 1
contigs	glmLRT_by_edgeR					Transcripts per million									eggNOGmapper		panzzer2		blast
superTranscripts	logFC	logCPM	LR	PValue	FDR	p2x_1	p2x_2	p2x_3	p3n_1	p3n_2	p3n_3	p3x_1	p3x_2	p3x_3	Description	Preferred_name	desc	genename	accession	external_gene_name	description
Cluster-1224.0	16.3965	7.38763	47.1559	6.55604e-12	3.00963e-09	0	0	0	16.2624	1417.25	50.6022	0	0	0
Cluster-493.0	15.4112	6.40298	93.4153	4.23968e-22	3.80164e-18	0	0	0	560.849	293.307	643.962	0	0	0	Cation chloride symporter activity. It is involved in the biological process described with ion transport	SLC12A1	Solute carrier family 12 member 2-like (Fragment)
Cluster-21.3	15.3529	6.34536	48.6916	2.99554e-12	1.4718e-09	0	0	0	175.933	3103.31	45.5253	0	0.302812	0
Cluster-1314.2	14.9947	5.9881	98.5245	3.21026e-23	4.18702e-19	0	0	0	897.351	1211.38	814.476	0	0.466248	0.778983
Cluster-46.0	14.9878	5.98049	97.4825	5.43346e-23	6.49611e-19	0	0	0	164.777	146.742	190.151	0	0.0603617	0	Catalyzes the reversible phosphorolysis of thymidine. The produced molecules are then utilized as carbon and energy sources or in the rescue of pyrimidine bases for nucleotide synthesis	TYMP	Thymidine phosphorylase	DEOA
Cluster-20842.1	14.4925	5.48721	82.856	8.82549e-20	3.83692e-16	0	0	0	112.729	254.507	235.038	0.296478	0	0	lithium:proton antiporter activity	SLC9B2
Cluster-76772.0	14.2728	5.26752	93.5914	3.87865e-22	3.70977e-18	0	0	0	222.911	253.365	719.485	0	0.233579	0.260493
Cluster-1161.1	13.91	4.90448	75.1089	4.45459e-18	1.18351e-14	0	0	0	615.53	105.66	94.4261	0	0	0	Cation chloride symporter activity. It is involved in the biological process described with ion transport	SLC12A1
Cluster-1975.1	13.8483	4.84273	25.3683	4.73641e-07	6.18315e-05	0	0	0	0.427884	0.151541	1043.54	0	0	0
Cluster-22378.0	13.8382	4.83301	104.083	1.94017e-24	5.56707e-20	0	0	0	290.78	150.613	205.323	0	0	0
Cluster-1093.0	13.7713	4.76637	99.6378	1.82983e-23	3.14912e-19	0	0	0	132.485	52.7425	132.036	0	0	0	Peptidase family M13	Nep2
Cluster-20422.0	13.6356	4.63112	94.555	2.38376e-22	2.44282e-18	0	0	0	394.174	130.48	162.135	0	0	0
Cluster-1488.0	13.5248	4.52077	105.117	1.15141e-24	4.12979e-20	0	0	0	201.775	113.79	220.713	0	0	0
Cluster-34.0	13.5204	4.51653	107.311	3.80497e-25	3.00353e-20	0	0	0	145.22	252.493	265.439	0	0	0	Solute proton antiporter activity. It is involved in the biological process described with transmembrane transport	SLC9B2
Cluster-83.0	13.3765	4.37509	58.6399	1.89339e-14	1.53471e-11	0	0	0	38.1877	807.003	82.1906	0	0.332264	0
Cluster-493.1	13.3597	6.57416	76.8737	1.82243e-18	5.44714e-15	0	0	0.0717626	500.926	268.331	564.717	0	0	0.238107	Solute carrier family 12	-
Cluster-1747.0	13.3179	4.32105	69.8832	6.29235e-17	1.06207e-13	0	0	0	288.894	144.788	273.545	0	1.36303	0
Cluster-1185.0	13.203	4.20189	100.904	9.65513e-24	2.30869e-19	0	0	0	97.0298	215.57	239.073	0	0.225857	0
Cluster-1394.0	12.9879	6.33975	82.6586	9.75225e-20	3.99756e-16	0	0.0690068	0	209.577	433.436	452.111	0	0	0
Cluster-21.1	12.9103	5.40068	40.6748	1.79792e-10	5.7543e-08	0	0	0.0730466	8.61298	1193.12	41.4114	0	0	0			Translation initiation factor if-2
Cluster-1314.1	12.848	7.13144	74.0618	7.57091e-18	1.84657e-14	0.235898	0.196096	0	1637.28	2237.9	1464.96	0.282397	0	0
Cluster-21.2	12.8332	7.18897	46.9721	7.20028e-12	3.25873e-09	0	0.129704	0.192369	183.662	3465.51	111.197	0.133552	0.190777	1.0638
Cluster-54449.0	12.7672	6.94312	62.085	3.2894e-15	3.16729e-12	0.112885	0	0.0927839	987.683	498.276	729.174	0	0.414072	0
Cluster-15277.3542	12.7204	3.72185	39.4176	3.42196e-10	1.02708e-07	0	0	0	341.043	89.5886	0.452845	0	0	0.288888
Cluster-1769.0	12.7161	3.71689	84.2962	4.25941e-20	1.97127e-16	0	0	0	79.2898	551.208	275.383	0	0	0
Cluster-23336.0	12.7157	6.65063	32.1309	1.44129e-08	2.90423e-06	0	0	0.176646	6.87341	1737.43	46.1673	0	0	0.146528
Cluster-31108.1	12.6605	7.99618	71.1236	3.35526e-17	6.106e-14	0.0416484	0.0115404	0.0684642	603.844	221.938	296.864	0.132955	0.0509231	0.0567908	Band 3 cytoplasmic domain	SLC4A3	Anion exchange protein
Cluster-21.0	12.5341	8.46726	42.7985	6.06801e-11	2.21519e-08	0.123317	0.512554	0.101359	383.157	6540.98	284.41	0.442876	1.20623	0.336306
Cluster-70.0	12.4584	5.74753	86.2036	1.6233e-20	8.6121e-17	0	0.0254696	0.0251833	222.613	87.5882	215.201	0	0	0.0835579	acid phosphatase, prostate	ACPP	Lysosomal acid phosphatase	ACP2
Cluster-1092.0	12.4014	7.22052	69.6079	7.23466e-17	1.17949e-13	0.0835562	0.138917	0	1041.05	652.457	282.454	0.100027	0.102164	0.113935
Cluster-15277.5395	12.3154	3.32119	78.7671	6.98829e-19	2.27864e-15	0	0	0	411.84	76.7175	154.827	0	0.506088	0
Cluster-1314.7	12.2597	9.37098	66.0712	4.34916e-16	5.37905e-13	1.18417	0.492188	1.29775	5875.15	9251.16	6026.86	1.18133	1.52872	1.88383
Cluster-1843.0	12.2313	9.45814	65.215	6.71552e-16	7.83309e-13	0.690387	0.860854	1.27676	5619.15	7409.67	6605.51	0.619856	0.633098	2.11814
Cluster-1771.0	12.1923	8.18777	27.9637	1.23613e-07	1.91312e-05	0	0	0.562241	22.4075	3175.06	109.952	0.245666	0.501829	0.186551
Cluster-15277.5232	12.1314	3.13663	91.7857	9.65894e-22	7.29346e-18	0	0	0	79.3204	28.6412	94.9288	0	0	0
Cluster-38294.0	12.0649	5.42277	64.9069	7.85214e-16	8.94079e-13	0	0.0266381	0	151.553	19.8858	42.9459	0	0	0.0436957
Cluster-43391.0	12.0259	3.03217	64.509	9.60941e-16	1.07707e-12	0	0	0	29.2436	7.57309	2.39125	0	0	0	Solute carrier family 12	-	Bumetanide-sensitive sodium-(Potassium)-chloride cotransporter
Cluster-1678.0	12.0141	3.02575	71.1195	3.36222e-17	6.106e-14	0	0	0	272.228	55.7946	81.3046	0.778388	0	0
Cluster-76.0	12.0106	5.46116	52.0683	5.3604e-13	3.11357e-10	0.158801	0	0	35.0896	143.678	972.304	0.190104	0	0.216538
Cluster-1314.5	11.9991	6.77797	70.1365	5.53384e-17	9.4516e-14	0.344529	0	0.141589	955.188	1451.73	642.722	0.412441	0	0.234896
Cluster-1314.4	11.9898	8.02748	73.3152	1.10513e-17	2.44754e-14	0.412005	0.114163	0.45152	1794.75	2449.17	1540.42	0.328812	0.167918	0.280901
Cluster-54515.0	11.9554	6.776	44.7893	2.19417e-11	8.87287e-09	0	0	0.749846	267.013	3663.18	191.588	0.273032	0.278865	0.310997
Cluster-1314.0	11.9247	8.86386	61.5984	4.21159e-15	3.89828e-12	0.195635	0.433671	0.187598	1299.39	2403.1	1221.35	0.624528	0.239201	0.222303
Cluster-1146.0	11.9217	9.9547	55.091	1.15078e-13	8.09319e-11	0.208647	0.317979	0.485898	1240.01	1155.46	3209.98	0.499549	0.212592	0.189671	Peptidase family M13	Nep2	Neprilysin-2	NEP2
Cluster-27873.0	11.9163	5.11738	52.8992	3.51116e-13	2.18587e-10	0	0	0.0216514	5.66751	17.1066	127.532	0	0.0322083	0	Belongs to the TRAFAC class myosin-kinesin ATPase superfamily. Myosin family	MYO1H	Myosin-IB isoform X2		NP_476934.2	Myo61F	Myosin 61F
Cluster-14375.0	11.9133	7.37288	72.0464	2.10194e-17	4.18838e-14	0.447026	0	0.24495	1306.92	1663.24	1008.06	0.535142	0.364383	0.609554
Cluster-21.4	11.8887	9.38554	42.3881	7.48443e-11	2.6808e-08	0.365132	0.260165	0.38586	305.357	5240.38	218.648	0.142684	0.446444	0.355633
Cluster-1314.3	11.876	9.05088	63.9392	1.28316e-15	1.35363e-12	0.450782	0.187362	0.555768	1943.78	2601.83	1889.54	0.359759	0.826752	0.512231
Cluster-45.0	11.8554	5.229	37.1724	1.08134e-09	2.91066e-07	0	0.141293	0	6.25964	996.336	52.3165	0	0	0
Cluster-17.0	11.785	6.75848	35.817	2.16745e-09	5.40804e-07	0.620869	0	0	2726.36	699.408	53.5258	0.495502	0	0.282201			Glycine-rich cell wall structural protein 1.8-like
Cluster-17805.0	11.7835	5.71746	28.4695	9.51862e-08	1.52255e-05	0	0	0.203559	2.40018	1063.5	13.7635	0	0	0
Cluster-1995.0	11.7613	2.77105	99.4861	1.97548e-23	3.14912e-19	0	0	0	75.7529	47.6034	63.2073	0	0	0
Cluster-62279.0	11.7565	7.69507	68.5005	1.26843e-16	1.91558e-13	0.143815	0.0797001	0.0788042	580.741	320	694.161	0	0.0586139	0.130736	Cation chloride symporter activity. It is involved in the biological process described with ion transport	SLC12A1	Bumetanide-sensitive sodium-(Potassium)-chloride cotransporter
Cluster-31108.2	11.6856	7.3134	74.0208	7.72967e-18	1.84828e-14	0.0988995	0.0411064	0.121933	676.032	261.994	306.663	0.0591971	0.120924	0.0674286	Band 3 cytoplasmic domain	SLC4A3	Anion exchange protein
Cluster-1314.9	11.684	4.22706	99.1607	2.32824e-23	3.3403e-19	0	0	0.145803	299.25	526.387	244.942	0	0	0
Cluster-1314.6	11.6613	9.54946	58.3474	2.19685e-14	1.73176e-11	0.854608	0.273237	0.513313	2322.42	3053.25	2587.28	0.472184	0.187684	0.717123
Cluster-1193.0	11.6397	6.00501	52.9787	3.37184e-13	2.11246e-10	0.236209	0	0	872.99	183.392	124.96	0	0	0	Solute carrier family 12	SLC12A2
Cluster-12569.0	11.6029	3.3149	67.1172	2.55835e-16	3.49565e-13	0	0	0	11.2255	53.547	24.758	2.81654	17.5922	6.29297	Ribosomal large subunit proteins 60S L5, and 50S L18	-	60S ribosomal protein L5	RPL5
Cluster-762.0	11.5737	10.728	52.1494	5.14349e-13	3.02431e-10	3.93508	2.74776	2.71687	15006.5	14130.3	13809.4	3.58018	2.30947	2.36095	Insect cuticle protein	-
Cluster-1314.8	11.5631	10.17	57.014	4.32722e-14	3.28602e-11	0.361314	0.567331	0.808433	2344.83	2989.95	2129.65	0.336416	0.196345	0.383196
Cluster-1457.0	11.5296	6.03035	66.1549	4.1684e-16	5.20032e-13	0	0	0.861151	1218.13	676.073	1772.91	0	0.854023	1.42864
Cluster-27881.0	11.5119	2.5344	41.0546	1.48033e-10	4.87112e-08	0	0	0	5.97563	167.191	7.41338	0	0	0.525478
Cluster-15277.9374	11.5108	2.532	87.9997	6.54643e-21	4.26914e-17	0	0	0	49.0545	143.128	123.632	0	0.417233	0.465309
Cluster-15277.3541	11.4965	2.51016	92.5351	6.61415e-22	5.27181e-18	0	0	0	98.337	74.5256	148.255	0	0	0
Cluster-42630.0	11.4924	2.51868	75.8555	3.05195e-18	8.58549e-15	0	0	0	107.74	127.805	65.4895	0	0	1.82638
Cluster-1344.0	11.4501	2.46447	91.6009	1.06042e-21	7.60691e-18	0	0	0	77.1511	47.5859	89.0057	0	0	0
Cluster-51563.0	11.4433	2.45691	52.3211	4.71285e-13	2.82245e-10	0	0	0	280.735	26.7318	24.6307	0	0	0
Cluster-15277.26694	11.3778	2.39333	67.0756	2.61298e-16	3.50357e-13	0	0	0	196.566	74.5618	28.4282	0	0	0
Cluster-15277.23361	11.3655	2.38114	69.85	6.39892e-17	1.0675e-13	0	0	0	208.337	72.5577	38.6448	0	0	0
Cluster-1006.0	11.3654	2.38065	67.4476	2.16356e-16	3.10404e-13	0	0	0	217.989	34.9915	71.7708	0	0	0
Cluster-15277.24938	11.3456	3.07335	84.875	3.17844e-20	1.57244e-16	0	0	0.0292874	149.099	93.3952	41.7167	0	0.132023	0.588942
Cluster-850.0	11.3273	2.34414	92.7585	5.90811e-22	4.98606e-18	0	0	0	22.048	35.467	28.4038	0	0	0
Cluster-784.0	11.308	6.52056	56.1067	6.86418e-14	5.07628e-11	0.0860492	0.214592	0	900.324	180.164	150.177	0.103011	0.210423	0.117335	Cation chloride symporter activity. It is involved in the biological process described with ion transport	SLC12A1	SLC12A transporter C-terminal domain-containing protein
Cluster-67.0	11.2717	4.43975	30.9217	2.68646e-08	5.00551e-06	0	0	0.0956834	2.03078	411.478	3.73243	0	0	0
Cluster-72488.0	11.2616	2.28018	79.593	4.60047e-19	1.57149e-15	0	0	0	24.0072	64.99	21.301	0	0	0
Cluster-874.0	11.2551	2.27124	43.1584	5.04816e-11	1.87146e-08	0	0	0	19.4681	1.16533	88.6969	0	0	0
Cluster-63308.0	11.1585	5.80371	75.2556	4.13552e-18	1.141e-14	0.0361818	0	0.0594778	161.125	103.325	55.9922	0.0866276	0	0.0986733	Transmembrane transporter activity. It is involved in the biological process described with	SLC26A2	Sulfate transporter		NP_649024.1	Prestin	Prestin
Cluster-640.1	11.1457	5.41284	82.5054	1.05383e-19	4.19976e-16	0.136914	0.113814	0	333.981	373.476	228.365	0	0.167404	0
Cluster-691.0	11.1311	7.74981	64.0531	1.2111e-15	1.29668e-12	1.12933	0.312928	0.464115	2935.4	1855.69	1658.75	0.675969	1.38082	4.36313
Cluster-25089.0	11.1268	2.15289	82.7298	9.40706e-20	3.96947e-16	0	0	0	44.1476	27.7675	60.1987	0	0.23111	0
Cluster-1727.0	11.1105	5.5546	32.7694	1.03764e-08	2.19248e-06	0	0	0.27284	3.10984	738.843	118.61	0.132461	0	0
Cluster-63665.0	11.0376	2.05727	23.8869	1.02167e-06	0.000119851	0	0	0	0	1.53862	166.348	0	0	0
Cluster-20547.0	11.0204	2.04327	87.7795	7.31724e-21	4.56434e-17	0	0	0	17.9678	14.3048	17.3579	0	0	0
Cluster-78448.0	10.9889	5.50404	72.3541	1.79852e-17	3.63425e-14	0	0	0.113989	158.285	100.248	74.7505	0.0553404	0.0565227	0	7 transmembrane receptor (rhodopsin family)	GPRGRP1	Neuropeptide CCHamide-1 receptor		NP_611241.2	CCHa1-R	CCHamide-1 receptor
Cluster-26271.0	10.9563	5.44153	50.8458	9.99135e-13	5.32881e-10	0	0	0.294332	72.8803	668.969	109.2	0	0.291896	0.488295
Cluster-31108.0	10.9141	8.59695	51.7766	6.2189e-13	3.56888e-10	0.190037	0.109366	0.384486	967.572	334.085	489.755	0.279996	0.0178736	0.418595	Band 3 cytoplasmic domain	SLC4A3	Anion exchange protein
Cluster-69566.0	10.907	1.93276	69.5024	7.63229e-17	1.23033e-13	0	0	0	54.4432	41.3361	12.9493	0	0	0	7 transmembrane receptor (Secretin family)	PTH1R	Secretin receptor
Cluster-770.0	10.8475	5.61675	79.7969	4.14949e-19	1.45201e-15	0.226056	0	0.0929012	335.194	324.716	228.366	0	0.138198	0.154123	MFS_1 like family	-
Cluster-65091.0	10.7838	1.81263	82.161	1.25439e-19	4.86394e-16	0	0	0	6.98907	10.5992	8.00369	0	0	0	propionate transmembrane transporter activity	-	Sodium-coupled monocarboxylate transporter 2
Cluster-583.0	10.7787	5.95797	56.4813	5.67345e-14	4.26159e-11	0.252557	0.104972	0.103792	956.661	149.274	111.745	0	0	0	potassium:sodium symporter activity	SLC12A1
Cluster-901.0	10.7494	3.9183	28.3861	9.9374e-08	1.58061e-05	0	0	0.0611864	0	147.533	37.87	0	0	0
Cluster-16933.0	10.7467	6.89607	73.7344	8.93682e-18	2.1019e-14	0.0548498	0.0455953	0.112707	252.365	176.874	89.571	0.0656616	0.167661	0.112188	Solute carrier family 12	-	Solute carrier family 12 member 1	SLC12A1
Cluster-496.0	10.6799	11.9227	40.9314	1.57665e-10	5.12924e-08	6.76657	16.8148	14.2	32895	31077.1	25808.3	4.13636	4.57679	4.90785	Insect cuticle protein	-
Cluster-54254.0	10.5245	5.44297	59.1293	1.47641e-14	1.2315e-11	0.507023	0	0	499.405	427.994	245.468	0	0	0.230455	MFS_1 like family	-	Major facilitator superfamily associated domain-containing protein
Cluster-21797.0	10.4977	1.53446	76.5086	2.19255e-18	6.41965e-15	0	0	0	35.1549	26.3659	34.6626	0	0	0
Cluster-1657.0	10.4506	3.60694	21.8324	2.97526e-06	0.000295519	0	0	0.249949	0	599.545	9.10002	0	0.37182	0
Cluster-31870.0	10.4004	1.43967	66.5432	3.42307e-16	4.4774e-13	0	0	0	56.1234	21.8529	64.424	0	0	0
Cluster-76081.0	10.3574	1.39861	71.7333	2.46338e-17	4.77593e-14	0	0	0	11.852	6.82987	9.45165	0	0	0
Cluster-66202.0	10.3568	3.77282	68.3871	1.34352e-16	1.98715e-13	0.0644594	0	0	47.7275	10.7969	82.2545	0	0	0			Hexosyltransferase
Cluster-57198.0	10.3315	5.44048	50.1091	1.45428e-12	7.61477e-10	0.150387	0	0.123608	266.716	239.456	9.96487	0.0900155	0.275816	0.410129
Cluster-1744.0	10.2658	4.9158	77.5363	1.30308e-18	4.06417e-15	0.109834	0	0.180553	80.8985	210.21	248.971	0	0.134294	0
Cluster-16085.0	10.2589	4.29409	73.0104	1.28971e-17	2.76169e-14	0	0	0.530577	454.191	120.975	429.114	0	0	0.440112
Cluster-1526.0	10.2153	1.27278	69.2464	8.68988e-17	1.37003e-13	0	0	0	27.3333	40.6579	37.3761	0	0.344842	0
Cluster-15229.0	10.2103	2.11115	69.7537	6.71917e-17	1.10804e-13	0	0	0	23.2782	73.7404	27.8094	18.7699	20.3946	12.737
Cluster-1975.0	10.2036	1.24679	29.8088	4.76814e-08	8.22212e-06	0	0	0	0.804145	2.70558	74.895	0	0	0
Cluster-1285.0	10.1984	4.73779	82.8901	8.67466e-20	3.83692e-16	0	0	0.366204	182.361	223.781	231.733	0.177788	0	0.20251
Cluster-83288.6	10.1773	4.32831	52.107	5.25576e-13	3.0652e-10	0.203193	0.16891	0.334022	887.997	352.809	29.5337	0	0.496886	0
Cluster-519.0	10.1486	1.19817	69.0391	9.65324e-17	1.50537e-13	0	0	0	20.6989	34.0967	33.9734	0	0	0
Cluster-30060.0	10.1106	3.46224	96.1977	1.03963e-22	1.14735e-18	0	0.110432	0	66.9483	86.4525	81.0686	0	0	0.181145
Cluster-1603.0	10.0927	4.31965	63.0432	2.02225e-15	2.02889e-12	0	0.102723	0	37.2455	137.169	25.9511	0	0	0
Cluster-71526.0	9.93219	3.28836	79.4092	5.04912e-19	1.68463e-15	0	0.0322711	0	25.2076	26.7562	8.13194	0	0	0	Angiotensin-converting enzyme	-	Angiotensin-converting enzyme
Cluster-20614.0	9.91097	4.17499	84.5953	3.66143e-20	1.751e-16	0.081574	0.0678106	0	78.4246	68.7658	88.0527	0.292961	0	0.111233
Cluster-79614.0	9.89948	4.45738	22.8612	1.74131e-06	0.000189489	0	0.111592	0.220675	0.2602	482.698	3.73019	0	0	0.183049
Cluster-640.0	9.89581	4.95951	87.5286	8.30702e-21	4.96584e-17	0.115511	0.0960212	0.189883	259.156	135.223	176.944	0	0	0
Cluster-524.0	9.89505	0.952961	48.3543	3.55764e-12	1.71279e-09	0	0	0	20.5023	2.59327	13.7269	0	0	0
Cluster-62882.0	9.86327	1.55365	21.899	2.87383e-06	0.000287392	0	0	0	5.65086	88.0584	2.76957	0.775568	22.5759	0
Cluster-81625.0	9.85583	0.919206	61.7082	3.98323e-15	3.71085e-12	0	0	0	18.266	35.4974	16.5276	0	0	0
Cluster-15277.3090	9.8301	4.14786	71.7715	2.41613e-17	4.7485e-14	0.452684	0	0	152.235	136.421	358.737	0	0	0
Cluster-17167.0	9.79862	4.61193	65.4472	5.9692e-16	7.07765e-13	0.040146	0.0667448	0	95.8676	20.3937	37.3277	0	0.0490862	0.0547422	ectonucleotide pyrophosphatase phosphodiesterase	ENPP1	Venom phosphodiesterase 2-like 2
Cluster-73954.0	9.79708	7.28542	58.5863	1.94571e-14	1.55949e-11	0.814007	0.958609	0.780568	1348.46	361.275	1672.71	0.324821	0.49764	0.184994
Cluster-1481.0	9.74295	5.72051	59.3975	1.28832e-14	1.09369e-11	0.03923	0.195666	0	134.741	120.109	75.3208	0.0469629	0.0479662	0.106986	MFS_1 like family	-
Cluster-1286.0	9.71977	4.57298	67.3054	2.32545e-16	3.30326e-13	0.49947	0.207599	0	558.846	174.179	199.908	0	0	0	Solute carrier family 4, anion exchanger, member	SLC4A2
Cluster-65.0	9.69902	0.766149	42.3901	7.47664e-11	2.6808e-08	0	0	0	8.84049	0.761121	3.12397	0	0	0
Cluster-30701.0	9.63526	0.708801	60.3549	7.92075e-15	7.05827e-12	0	0	0	31.7704	20.0488	21.6581	0	0	0
Cluster-73954.1	9.6329	6.16218	75.1457	4.37221e-18	1.18351e-14	0.271336	0.507499	0.557548	783.129	359.101	395.758	0.487231	0.16588	0.369988			Neuropeptide-like protein 31
Cluster-74094.0	9.6163	0.7453	41.9035	9.58914e-11	3.32306e-08	0	0	0	34.0625	16.5876	1.87814	0.262969	0.537174	0.299535
Cluster-43675.0	9.58587	5.79439	66.221	4.0309e-16	5.07289e-13	0.54934	0	0.5644	471.964	350.991	389.98	1.64406	0.839593	0.749069
Cluster-6210.0	9.57499	2.95759	36.975	1.19655e-09	3.17904e-07	0	0.157458	0	10.2801	222.611	6.88286	0	0	0
Cluster-42902.0	9.52597	7.57536	48.2242	3.80164e-12	1.81202e-09	0.0666705	0.997589	0.876777	417.013	1155.62	496.06	0.159625	0.0815175	0.454552
Cluster-1161.0	9.51009	5.99459	33.8956	5.81494e-09	1.32004e-06	1.08534	0	0.11151	1041.21	170.432	129.914	0	0	0.184994	Solute carrier family 12	-
Cluster-13930.0	9.46465	0.55014	50.1865	1.39805e-12	7.34714e-10	0	0	0	16.0715	18.8082	4.6234	0	0	0
Cluster-31319.0	9.45754	2.73794	86.9439	1.11644e-20	6.40698e-17	0	0	0.0662623	32.346	30.1059	22.0567	0.193018	0	0.109929	Tumour protein p53-inducible protein 11	TP53I11
Cluster-1506.0	9.45667	2.85544	86.2724	1.56785e-20	8.6121e-17	0.361964	0	0	171.89	111.567	129.979	0	0	0
Cluster-15277.25220	9.44729	2.85943	71.5607	2.68863e-17	5.07546e-14	0.299014	0	0	170.685	125.416	44.1001	0	0	0
Cluster-15277.1132	9.42458	0.512079	57.1595	4.01868e-14	3.09976e-11	0	0	0	17.8209	31.5576	18.9745	0	0	0
Cluster-83346.0	9.30603	5.68225	56.1137	6.83985e-14	5.07628e-11	0	0.0850834	0.420635	59.6656	225.788	143.079	0.122528	0.125146	0.069783	glucose transmembrane transporter activity	MFSD4	Major facilitator superfamily domain-containing protein 4A (Fragment)
Cluster-81541.0	9.23833	8.85835	41.3949	1.24384e-10	4.20879e-08	0.113372	1.07438	0.745472	342.719	355.605	1010.24	0.325727	0.304962	0.216428	Produces nitric oxide (NO)	NOS1	Nitric oxide synthase		NP_523541.2	Nos	Nitric oxide synthase
Cluster-51596.0	9.19673	4.12981	45.1739	1.80288e-11	7.4973e-09	0.891081	0	0	595.299	117.039	93.3282	0	0	0
Cluster-15277.32546	9.19093	0.31177	37.2782	1.02421e-09	2.77773e-07	0	0	0	2.32608	21.0072	32.7051	0.359156	0	0
Cluster-10183.0	9.14629	8.40767	52.1241	5.21006e-13	3.05095e-10	1.40558	0.542485	1.40286	952.82	719.327	1054.92	2.58407	1.53446	1.40324	Oxidoreductase activity. It is involved in the biological process described with oxidation-reduction process	-	Enoyl reductase (ER) domain-containing protein
Cluster-13178.0	9.12693	0.527478	17.2741	3.23569e-05	0.00221374	0	0	0	0	68.4347	2.53673	0	6.77172	0.539429
Cluster-30662.0	9.07663	0.638339	43.5779	4.07418e-11	1.55045e-08	0	0	0	3.48578	30.687	9.88451	1.53776	3.76948	3.85351
Cluster-33131.1	8.95333	3.61708	88.3765	5.41094e-21	3.69668e-17	0.217531	0	0.357591	147.362	113.788	164.521	0	0	0
Cluster-1758.0	8.95092	3.39467	20.7286	5.29202e-06	0.000482978	0	0	0.435681	0.684953	302.079	1.88834	0	0	0.120465
Cluster-766.0	8.92992	4.43707	63.9852	1.2536e-15	1.33224e-12	0.0995603	0.331048	0	125.531	70.874	148.007	0	0	0	metalloendopeptidase activity. It is involved in the biological process described with proteolysis	Nep2	Membrane metalloendopeptidase (Fragment)
Cluster-81751.0	8.86785	2.29843	67.0808	2.60601e-16	3.50357e-13	0.1931	0	0	38.9255	59.9159	50.7675	0	0	0.789919
Cluster-2091.0	8.86402	-0.00784422	33.5462	6.95919e-09	1.54555e-06	0	0	0	1.24971	8.26189	22.5094	0	0	0
Cluster-19358.0	8.86397	-0.0101981	39.173	3.87858e-10	1.14733e-07	0	0	0	7.3782	1.20604	5.42425	0	0	0
Cluster-45252.0	8.76229	9.15302	44.0996	3.12088e-11	1.21341e-08	2.75971	2.29408	1.48612	1796.8	965.914	1547.98	2.84802	2.32709	1.88154	Belongs to the ammonium transporter (TC 2.A.49) family. Rh subfamily	RHCG	Ammonium transporter AmtB-like domain-containing protein		NP_001369039.1
Cluster-76345.0	8.75533	-0.104892	48.3857	3.50119e-12	1.69129e-09	0	0	0	18.6738	14.2853	18.9453	0	0	0
Cluster-60582.0	8.73837	4.21061	37.6929	8.28073e-10	2.30685e-07	0	0.121439	0.0600367	9.76898	98.7801	19.7502	3.84743	33.6697	3.18721	Belongs to the peptidase C1 family	-
Cluster-44136.0	8.71896	-0.138756	43.3482	4.58146e-11	1.71618e-08	0	0	0	6.13963	2.40902	3.02004	0	0	0	transporter activity. It is involved in the biological process described with transport	-
Cluster-6817.0	8.69363	0.195947	14.3834	0.000149111	0.00786212	0	0	0	0	52.2816	2.65417	0	7.08523	0
Cluster-4020.0	8.62081	1.7993	13.7258	0.000211528	0.0104287	0	0	0.284825	0	192.686	0	0.414839	0	0
Cluster-63423.1	8.5938	1.88438	64.8119	8.2398e-16	9.30831e-13	0	0	0.12413	32.9316	13.2701	40.2973	0.180791	0	0.205931	Beta-eliminating lyase	-	Threonine aldolase, low-specificity (Fragment)
Cluster-15277.21845	8.58245	3.24712	55.691	8.48037e-14	6.23934e-11	0	0	1.04732	351.4	66.1134	147	0	0	0
Cluster-0.0	8.57029	2.00246	59.9225	9.8667e-15	8.5275e-12	0.275942	0	0	39.0444	105.889	30.0806	0	0	0
Cluster-77710.0	8.56159	6.04851	62.7423	2.35601e-15	2.33113e-12	0.899587	0.690282	1.08066	459.209	485.957	523.851	0.331357	0.169218	2.07588
Cluster-22177.0	8.5389	1.79394	42.8679	5.85649e-11	2.15442e-08	0	0	0.0446174	21.2539	5.66415	1.62441	0	0	0
Cluster-15277.23704	8.52734	-0.308889	44.7129	2.2815e-11	9.19453e-09	0	0	0	16.848	13.0704	17.6945	0	0	0
Cluster-10962.0	8.46598	2.94841	25.903	3.59002e-07	4.84987e-05	0	0	0.178073	9.51853	1.98301	77.7986	0	0	0.590844	-	C4orf33
Cluster-15277.22923	8.45515	-0.338571	29.8472	4.6748e-08	8.09033e-06	0	0	0	14.4411	22.6499	1.51667	0.424716	0	0
Cluster-41143.0	8.42546	-0.409719	20.7737	5.16882e-06	0.000474365	0	0	0	1.2334	0.436826	33.3236	0	0	0
Cluster-35927.0	8.4192	2.41851	54.2368	1.77727e-13	1.18597e-10	0	0	0.181893	15.442	70.1851	28.1448	5.56336	21.5112	9.65631
Cluster-46823.0	8.34852	2.9296	53.2492	2.93802e-13	1.86511e-10	0.364919	0.455023	0	304.324	52.6063	71.3702	0	0	0
Cluster-49301.0	8.32977	1.62097	65.1181	7.05423e-16	8.1618e-13	0	0	0.0409615	10.529	6.56846	6.60437	0	0	0
Cluster-81739.0	8.29337	3.25727	48.6469	3.06445e-12	1.50053e-09	0	0.259408	0	19.3556	95.1137	31.3498	8.0318	28.4257	8.08484	ribosomal protein	RPL18	Cytoplasmic ribosomal protein L18
Cluster-46922.0	8.28998	4.70136	48.8617	2.74668e-12	1.36827e-09	0	0.556707	0.275224	42.8365	238.83	130.442	19.0406	87.0016	36.1852
Cluster-1173.0	8.28598	-0.523954	35.2796	2.85605e-09	6.96208e-07	0	0	0	6.89089	1.80778	3.94022	0	0	0
Cluster-33131.0	8.23405	2.31753	73.3302	1.09679e-17	2.44754e-14	0	0	0.38984	60.9054	55.6762	70.0355	0	0	0
Cluster-59991.0	8.23286	7.09182	12.845	0.000338386	0.0153633	0	0.0519723	1.87566	0.424144	688.998	7.88457	0.112268	0.343998	4.85939
Cluster-28586.0	8.19149	5.31642	37.5817	8.76624e-10	2.42796e-07	0	0.560003	0.237303	35.4887	235.547	93.5786	14.1764	84.9968	21.1822
Cluster-1095.0	8.17648	1.46262	53.3251	2.82666e-13	1.81044e-10	0	0	0.170895	48.7639	26.2624	12.4438	0	0	0
Cluster-30751.0	8.15683	4.00075	74.0558	7.59381e-18	1.84657e-14	0.0873951	0.217948	0.215498	84.5291	88.1914	49.5031	0.209244	0	0
Cluster-1085.0	8.15182	-0.643519	27.6453	1.45725e-07	2.20482e-05	0	0	0	4.76954	3.37839	28.9281	0	0	0
Cluster-12898.0	8.15155	-0.638259	37.464	9.31135e-10	2.54242e-07	0	0	0	2.71619	1.79569	3.79405	0	0	0
Cluster-70851.0	8.11555	3.85377	41.2831	1.317e-10	4.42503e-08	0	0.304176	0.100252	23.4052	139.159	21.6389	6.71665	33.1077	6.81903	14-3-3 homologues	-	14-3-3 protein homolog
Cluster-41028.0	8.0877	8.43594	42.4977	7.07637e-11	2.55085e-08	2.36522	4.48282	6.99856	1880.64	1853.37	1496.35	1.13258	2.66058	7.99839	EF-hand domain	-	Calmodulin-beta-like isoform X1		NP_569879.1	CG11638
Cluster-17028.0	8.05352	5.00667	45.1794	1.79785e-11	7.4973e-09	0	0.359731	0.355687	28.0154	167.843	86.578	11.2416	49.6309	21.1249	Belongs to the peptidase C1 family	-	Cathepsin S	CTSS
Cluster-73394.0	8.04956	1.46489	54.5963	1.48014e-13	1.01121e-10	0	0.193543	0	26.6258	35.4819	36.8267	0	0.569349	0
Cluster-51634.0	8.02368	7.55046	45.6973	1.38012e-11	5.91057e-09	1.20546	0.960319	1.94033	424.714	570.192	519.514	0.120257	0.42989	1.57525
Cluster-48433.2	7.99598	3.61309	64.4591	9.85577e-16	1.08769e-12	0.196351	0.326444	0.107591	73.5798	48.7937	131.224	0.430934	0	1.07096	activity. It is involved in the biological process described with carbohydrate metabolic process	Mal-A2
Cluster-60959.0	7.96133	-0.774105	16.8594	4.02529e-05	0.00266992	0	0	0	1.61544	0	0.269916	0.030234	0	0	NMDA receptor subtype of glutamate-gated ion channels with high calcium permeability and voltage-dependent sensitivity to magnesium. Mediated by glycine. This protein plays a key role in synaptic plasticity, synaptogenesis, excitotoxicity, memory acquisition and learning. It mediates neuronal functions in glutamate neurotransmission. Is involved in the cell surface targeting of NMDA receptors. Pl…	GRIN1	Glutamate [NMDA] receptor subunit 1		NP_730940.1	Nmdar1	NMDA receptor 1
Cluster-63338.0	7.95578	-0.170805	27.6438	1.45841e-07	2.20482e-05	0	0	0	2.49702	13.7959	3.85505	0.308439	4.4104	1.75664
Cluster-938.0	7.90802	-0.843248	34.9745	3.34055e-09	8.01448e-07	0	0	0	10.9679	8.28679	8.86964	0	0	0
Cluster-69113.0	7.88071	-0.642684	14.4649	0.000142798	0.00758145	0	0	0	0	26.1048	4.32354	0	2.47319	0
Cluster-22617.0	7.86055	8.35267	25.2482	5.04061e-07	6.48036e-05	0.0905827	6.17454	2.08468	291.017	1607.22	1095.68	82.0876	522.319	303.171
Cluster-12539.0	7.82639	1.13325	54.5094	1.54703e-13	1.04694e-10	0	0	0.219358	18.1053	45.4351	27.3816	0	0	0
Cluster-4659.0	7.80965	1.59677	15.7707	7.15001e-05	0.00427063	0	0	0.155688	0.734293	57.2131	2.83412	0	12.6222	0.516572	Belongs to the histone H2A family	-
Cluster-6659.0	7.80282	-0.923703	23.6596	1.14971e-06	0.000132808	0	0	0	0.288341	5.51447	4.76956	0	0	0
Cluster-15277.25731	7.80167	3.50017	33.7985	6.11254e-09	1.37887e-06	0.999738	0.237445	0.234776	432.034	17.4514	42.4329	0.341944	0	0
Cluster-12425.0	7.80157	3.37296	40.8856	1.61402e-10	5.22714e-08	0	0.289184	0	15.284	71.4836	25.7775	5.27507	25.8046	6.79918	Ribosomal Proteins L2, C-terminal domain	-	Large ribosomal subunit protein uL2
Cluster-76588.5	7.79526	8.21557	41.6373	1.09877e-10	3.78034e-08	1.89999	6.84414	7.201	1514.35	1602.64	1911.17	1.20044	3.48466	5.18157	Solute carrier family 12	SLC12A1	SLC12A transporter C-terminal domain-containing protein (Fragment)
Cluster-21481.0	7.78848	-0.954132	21.0301	4.52133e-06	0.000423138	0	0	0	2.34974	0.83219	18.1384	0	0	0
Cluster-30176.0	7.77261	4.2961	74.4601	6.18768e-18	1.55744e-14	0.168371	0.186617	0.18452	60.8647	49.1609	65.6196	0	0	0.153058
Cluster-8519.0	7.7433	4.76969	40.1133	2.39648e-10	7.394e-08	0	0.484397	0.205265	18.5556	141.149	71.8851	9.9654	40.3061	15.6645	anther wall tapetum development	-	Cathepsin S
Cluster-31082.0	7.73979	-0.987239	27.2017	1.83294e-07	2.70386e-05	0	0	0	13.2816	3.1359	4.88213	0	0	0
Cluster-59245.0	7.73908	-0.983938	29.6629	5.14098e-08	8.78061e-06	0	0	0	9.53907	4.87989	3.50643	0	0	0
Cluster-15277.24428	7.72465	4.57226	52.7835	3.72421e-13	2.28337e-10	0.466234	2.38057	1.29173	277.652	668.281	390.786	0.62712	1.70805	0
Cluster-18250.0	7.71547	3.0514	51.2803	8.00753e-13	4.33522e-10	0	0.132715	0.0656115	5.87959	36.386	26.7882	2.48459	10.4435	5.66015	cysteine-type peptidase activity	LGMN	Legumain	LGMN
Cluster-18447.0	7.70191	-0.952401	24.3044	8.22531e-07	9.89997e-05	0	0	0	1.98427	0.374803	2.0423	0	0	0.186123
Cluster-33927.0	7.69721	3.74653	28.5512	9.12522e-08	1.4677e-05	0	0	1.25187	69.3763	149.514	108.084	0	0	1.45379
Cluster-44299.0	7.68616	5.31997	37.5675	8.83044e-10	2.44103e-07	0.0641817	0.480175	0.263765	51.7516	175.619	25.791	15.7508	50.616	7.08886	Tubulin is the major constituent of microtubules. It binds two moles of GTP, one at an exchangeable site on the beta chain and one at a non-exchangeable site on the alpha chain	-	Tubulin beta chain
Cluster-18382.0	7.66774	-1.04084	31.8496	1.66581e-08	3.28738e-06	0	0	0	8.21649	7.93629	8.23709	0	0	0
Cluster-18698.0	7.6583	-1.05195	27.746	1.38332e-07	2.10907e-05	0	0	0	2.25544	2.66265	7.46162	0	0	0
Cluster-27822.0	7.6555	5.72312	32.6819	1.08543e-08	2.28002e-06	0	0.679007	0.671373	75.5639	248.045	67.4566	20.4456	78.6269	11.9481	Tubulin is the major constituent of microtubules. It binds two moles of GTP, one at an exchangeable site on the beta chain and one at a non-exchangeable site on the	TUA1	Tubulin alpha chain
Cluster-71998.0	7.65458	5.37815	37.7473	8.05288e-10	2.25212e-07	0	0.511144	1.31404	48.8653	271.835	179.009	17.5191	95.0303	50.4748	Cysteine-type peptidase activity. It is involved in the biological process described with proteolysis	-
Cluster-7689.0	7.64982	5.88376	26.8115	2.24293e-07	3.20509e-05	0	0.846068	0.0880586	33.8488	186.512	85.5888	8.33654	67.0037	23.4472
Cluster-15277.24863	7.64377	1.73899	62.5459	2.60313e-15	2.558e-12	0	0	0.328058	33.4595	35.2079	35.4048	0	0	0
Cluster-37655.0	7.64216	2.43226	57.0132	4.32886e-14	3.28602e-11	0.237464	0	0.0975895	48.789	37.0037	13.9582	0	0	0	7 transmembrane receptor (Secretin family)	PTH1R
Cluster-36400.0	7.61079	-0.83681	16.2168	5.64914e-05	0.00351159	0	0	0	0.737418	18.804	4.06597	0	2.32585	0
Cluster-76588.3	7.59526	9.99946	34.35	4.6041e-09	1.06884e-06	3.4074	7.14619	8.01653	1754.87	1662.72	1693.91	1.90855	1.98754	4.73151	Solute carrier family 12	-	Na+/K+/2Cl-cotransporter
Cluster-4625.0	7.57874	1.05129	46.2207	1.05657e-11	4.70762e-09	0.359057	0	0	52.1967	44.3668	16.1169	0	0	0
Cluster-37551.0	7.55368	-1.13743	26.9949	2.03988e-07	2.96033e-05	0	0	0	10.7413	3.55056	7.10704	0	0	0
Cluster-3264.0	7.54781	3.7796	34.8019	3.65013e-09	8.65588e-07	0	0.359731	0	15.0981	71.7714	28.3043	5.38768	24.5509	5.66479	Ribosomal protein L3	-	Ribosomal protein RPL3	RPL3	NP_524316.1	RpL3	Ribosomal protein L3
Cluster-72121.0	7.53573	1.40478	28.9192	7.54613e-08	1.23589e-05	0	0	0.0948192	5.81371	20.2732	5.17821	1.24291	5.92417	0.157304
Cluster-51484.0	7.49105	-1.17628	17.0637	3.61465e-05	0.00243813	0	0	0	0	0.893363	0.973583	0	0	0	helicase superfamily c-terminal domain	DDX4	RNA helicase		NP_001260458.1	vas	vasa
Cluster-1188.0	7.48373	3.25839	36.5693	1.47335e-09	3.82243e-07	0.291697	0	0.119877	24.3119	36.4439	52.9969	5.06333	40.6587	2.98314
Cluster-35407.0	7.47772	1.62155	12.7364	0.000358598	0.0161329	0	0.0293989	0.0290684	0	17.3343	0	0	0	0					NP_001036571.2	CG9380
Cluster-52799.0	7.47282	4.08202	40.2246	2.26378e-10	7.04517e-08	0	0.940764	0.155031	42.7749	193.056	83.0521	11.0641	58.8087	25.7196
Cluster-9911.0	7.43679	1.45196	17.1354	3.48082e-05	0.00235561	0	0	0.46072	1.08648	118.131	1.19812	0	0	0.764332
Cluster-65175.0	7.40488	-1.25103	20.277	6.70027e-06	0.000588655	0	0	0	0.251514	2.316	4.43775	0	0	0
Cluster-15277.9373	7.40453	5.10808	63.6204	1.50861e-15	1.55712e-12	2.11768	1.8331	1.11606	481.139	511.724	315.513	2.58245	1.02574	1.25343
Cluster-37081.0	7.36506	2.8702	40.2162	2.27351e-10	7.06015e-08	0	0.362538	0	13.2435	71.6529	19.2654	6.09105	18.6635	7.13625	Belongs to the universal ribosomal protein uL22 family	-	60S ribosomal protein L17
Cluster-1986.0	7.34129	-1.23336	19.4275	1.04494e-05	0.000851311	0	0	0	0.410647	6.39919	4.0756	0	0.25904	0
Cluster-79892.0	7.3261	5.1387	18.5602	1.64621e-05	0.00125295	0	0.585776	0	24.9269	117.185	15.3445	6.06319	33.4945	1.86169
Cluster-36263.0	7.32414	-1.31715	24.605	7.03696e-07	8.70333e-05	0	0	0	0.708766	0.669382	1.69346	0	0	0
Cluster-34348.0	7.29991	3.65098	65.9458	4.63495e-16	5.68352e-13	1.5205	0.505581	0.499897	186.85	239.651	179.4	0	0.37182	1.24399
Cluster-9410.0	7.28076	-1.30945	10.8308	0.000998253	0.0367698	0	0	0	0	16.9959	0	0	0	0
Cluster-15277.32422	7.2802	1.55524	45.1323	1.84164e-11	7.61435e-09	0	0.589844	0	79.7699	53.3369	25.7834	0	0	0.483773
Cluster-39609.1	7.2795	6.99373	14.1415	0.000169559	0.00871602	1.42894	0.738388	1.26972	0.44914	803.589	0.66039	0.369861	0.661084	3.21234	divergent subfamily of APPLE domains	-	Putative PAN domain-containing protein 3 (Fragment)		NP_651871.2	nyo	nyobe
Cluster-32871.0	7.26563	2.96142	39.3531	3.53694e-10	1.05717e-07	0	0.226586	0.224039	12.68	63.8065	32.0443	2.93676	21.663	3.7168
Cluster-12850.0	7.26165	3.20231	32.6759	1.0888e-08	2.28376e-06	0	0	0.396501	31.947	13.2462	31.3918	0	0.131073	0.584705
Cluster-1293.0	7.25921	5.53085	27.6466	1.4563e-07	2.20482e-05	0.84433	0.155971	2.31327	403.138	69.2953	177.665	1.5723	0.229412	16.8859
Cluster-945.0	7.23437	2.32072	26.6944	2.38314e-07	3.38858e-05	0.827825	0	0	40.2479	118.518	44.5311	6.93703	0.337392	0.376268
Cluster-28586.1	7.22364	5.75485	24.9012	6.0345e-07	7.62788e-05	0	2.12344	0.599877	56.055	436.098	147.442	18.4861	146.298	32.4407
Cluster-62447.1	7.22211	-1.39303	24.0956	9.16695e-07	0.000109052	0	0	0	0.530598	0.751672	1.28727	0	0	0	Belongs to the sulfatase family	GNS	N-acetylglucosamine-6-sulfatase isoform X1
Cluster-77889.0	7.21073	8.82401	36.256	1.73025e-09	4.42491e-07	5.62834	4.62971	10.2695	1386.8	972.274	1879.26	8.04301	2.45004	10.7285	Neural proliferation differentiation control-1 protein (NPDC1)	NPDC1			NP_611974.2	CG44247
Cluster-39609.0	7.20203	2.12626	11.5842	0.000665141	0.0265962	0	0.270256	0.801653	0	228.311	0	0	0	0
Cluster-43789.0	7.19854	5.30029	23.2794	1.40091e-06	0.000157884	0.272162	1.69681	0	51.3022	361.425	72.7171	21.3405	135.437	15.7723	Ubiquitin homologues	-
Cluster-33948.0	7.19707	6.06966	23.9031	1.01308e-06	0.000119136	0	0.860854	0.141863	28.6365	151.894	54.9687	6.52915	46.0891	13.4149
Cluster-77710.1	7.1958	5.32156	17.5955	2.73238e-05	0.00192257	0.0906746	0.150751	6.3349	190.575	437.337	527.625	0.217096	0	12.8588
Cluster-33098.0	7.18382	2.39245	22.4998	2.10165e-06	0.000222034	0.254715	0.423478	0.209359	35.1351	3.49709	169.05	0	0	3.82057
Cluster-29812.0	7.12964	-1.41089	21.2911	3.94551e-06	0.000377517	0	0	0	7.9426	2.55725	5.57376	0.445952	0	0
Cluster-549.0	7.12888	-1.44587	19.0795	1.25385e-05	0.000991118	0	0	0	2.00339	8.15955	1.10463	0	0	0
Cluster-63665.1	7.12623	1.42427	15.6644	7.56334e-05	0.00448158	0	0.578369	0	0.674292	1.67167	146.114	0	0	0
Cluster-76588.4	7.11756	4.38112	42.2678	7.9591e-11	2.82253e-08	2.16552	2.18589	0.254273	542.566	373.235	93.8971	0.18517	0	0.421837
Cluster-57681.0	7.10966	-1.48743	18.4104	1.78086e-05	0.00133909	0	0	0	8.63488	0.984937	3.28351	0	0	0
Cluster-317.0	7.1032	-1.49169	17.0219	3.69519e-05	0.00248661	0	0	0	6.77238	0.846538	0.878623	0	0	0
Cluster-51975.0	7.09486	1.86088	16.2501	5.55062e-05	0.00347096	0	0	0.342587	5.25131	63.2338	1.78182	0.498967	20.7673	0.284175	This protein promotes the GTP-dependent binding of aminoacyl-tRNA to the A-site of ribosomes during protein biosynthesis	-	Elongation factor 1-alpha (Fragment)
Cluster-15277.20569	7.09184	0.52259	51.7678	6.2469e-13	3.57066e-10	0	0	0.337087	27.8223	25.901	29.8047	0.490956	1.00289	1.11845
Cluster-63660.0	7.08303	4.21499	45.6134	1.44051e-11	6.14709e-09	0.0850667	0.424284	0.209757	13.8503	95.0684	43.2749	8.55413	28.7069	12.9915	cysteine-type peptidase activity	CTSB	Cathepsin B
Cluster-57362.0	7.08049	-1.33863	14.3133	0.000154765	0.00810362	0	0	0	9.14902	1.52482	0.59348	0.997159	0	0
Cluster-79075.0	7.03073	-1.32458	13.7819	0.000205305	0.0101955	0	0	0	0	0.174792	1.15654	0	0.0778319	0.0868002	Sugar (and other) transporter	-			NP_001260948.1	CG4630
Cluster-56675.0	7.0293	1.21948	24.1501	8.91119e-07	0.00010654	0	0.19925	0	3.25215	43.7681	4.611	3.73021	11.4297	0.980517
Cluster-14345.0	7.02745	1.95885	44.2954	2.82382e-11	1.10691e-08	0.453833	0	0	18.9127	35.3082	38.4788	0	0	0
Cluster-17918.0	7.01942	-1.2193	20.0108	7.70068e-06	0.000661752	0	0	0	0.554538	3.14235	2.14033	0	0.524712	0.585172
Cluster-74819.0	7.01017	2.7933	43.7632	3.70615e-11	1.42935e-08	0	0.370367	0.122068	15.9764	70.1417	17.7768	7.28931	16.252	5.46776					NP_609292.2	CG31883
Cluster-15277.22909	7.00998	-1.54272	17.9936	2.2165e-05	0.00161257	0	0	0	7.1543	8.16443	0.876608	0	0	0
Cluster-21177.0	7.00901	0.383166	26.8567	2.19109e-07	3.14353e-05	0	0	0.283725	21.7453	41.7059	0.73784	0.413237	0.422065	0.470699
Cluster-70.1	7.00412	3.88145	63.1077	1.95709e-15	1.97733e-12	0.112601	0.0351009	0.219807	20.1756	12.7121	32.6423	0.0336991	0.103257	0.15354	Belongs to the histidine acid phosphatase family	-	Lysosomal acid phosphatase	ACP2
Cluster-874.1	6.98808	0.557479	22.1998	2.45704e-06	0.000251972	0.12164	0	0	4.00814	0.501012	22.533	0.145617	0	0
Cluster-47806.0	6.98586	-1.44716	17.488	2.8912e-05	0.00201358	0	0	0	3.81703	2.97407	0.841852	0.471491	0	0
Cluster-2928.0	6.97688	-1.53952	11.8191	0.000586273	0.0239977	0	0	0	0.46836	9.12316	0	0	0	0
Cluster-41686.0	6.94875	8.00257	11.4176	0.000727529	0.0285967	0.0678854	7.90042	0.111594	39.2114	1577.64	51.0762	23.9737	471.706	11.3858
Cluster-15277.30690	6.94555	-1.5658	12.3938	0.000430752	0.0187271	0	0	0	1.40889	12.6415	0	0	0	0
Cluster-14110.0	6.94097	2.51501	16.1972	5.70788e-05	0.00354504	0.045522	0.151365	0	32.8233	0.062499	6.13001	0.163485	0	0	Bacterial protein of unknown function (DUF885)	-	DUF885 domain-containing protein
Cluster-15277.22086	6.93963	3.82395	15.956	6.48308e-05	0.00392125	2.00161	0.431687	0	431.869	35.7252	2.13918	3.19488	0	1.21304
Cluster-56253.0	6.92496	0.534247	15.4584	8.43413e-05	0.00492085	0.419742	0	0	5.69508	86.4423	0	0	0	0
Cluster-4465.0	6.91444	-1.6252	20.3479	6.45655e-06	0.000573215	0	0	0	2.18568	1.10584	2.7546	0	0	0
Cluster-57451.0	6.90987	3.06271	33.2763	7.99502e-09	1.74322e-06	0.485458	0.0672583	0	56.4575	40.5457	8.12826	0	0	0	Sterol-sensing domain of SREBP cleavage-activation	daf-6	Patched domain-containing protein (Ptchd), putative (Fragment)
Cluster-77278.0	6.90961	-1.47106	13.466	0.000242924	0.0116993	0	0	0	0	13.8392	2.8103	0.524649	0.535858	0
Cluster-47080.0	6.90125	3.47534	24.1354	8.97939e-07	0.000107177	1.38077	0.143476	0	133.148	81.2791	79.6867	3.09928	0.422065	0
Cluster-55371.0	6.88325	5.17416	26.9942	2.04069e-07	2.96033e-05	0.0876521	1.45726	0.072044	52.4127	196.156	65.3863	13.431	64.5173	12.7887
Cluster-38363.3	6.85865	3.15089	33.4873	7.17315e-09	1.58571e-06	0.555311	0.0769362	0.0760713	60.1108	52.7327	14.837	0.443182	0	0
Cluster-59870.0	6.85596	-1.38423	11.405	0.00073248	0.0287676	0	0	0	7.69186	0.320491	0	1.11779	0	0.318305
Cluster-80419.0	6.8443	6.98561	44.8502	2.12694e-11	8.66903e-09	2.27109	1.32153	6.34671	559.204	351.199	603.075	2.35626	1.75867	3.25165
Cluster-66909.0	6.83452	-1.6775	20.8211	5.04251e-06	0.000464938	0	0	0	3.30082	3.11741	3.64001	0	0	0
Cluster-66557.0	6.8334	3.89599	15.2697	9.32019e-05	0.0053337	2.24214	0.698938	0.69108	575.923	38.8638	1.19812	7.71678	0.34268	0
Cluster-27660.0	6.82791	1.95314	27.3179	1.72606e-07	2.56618e-05	0.139914	0.116307	0	3.25433	36.3058	10.4672	2.6799	12.4883	0.953919	glutathione transferase activity	-	glutathione transferase
Cluster-63423.0	6.82306	2.83458	41.1113	1.43799e-10	4.75363e-08	0	0.0622449	0.492361	35.0505	10.7944	36.8917	0.179277	0	0.408412	Beta-eliminating lyase	-	Low-specificity L-threonine aldolase	LTAE	NP_651161.1	CG10184
Cluster-11565.0	6.82002	8.3895	25.4863	4.45534e-07	5.84815e-05	3.72131	4.70514	0.848199	872.497	606.076	166.102	1.01076	1.07059	0.213205	Otopetrin	-
Cluster-72010.0	6.81224	4.03253	48.6182	3.10971e-12	1.51751e-09	0.757671	0.0699815	0.484364	95.3765	91.0786	27.1715	0.70546	0.617599	0.344381
Cluster-48274.0	6.77474	3.20428	49.4068	2.08025e-12	1.07356e-09	1.02294	0	0.840788	135.488	72.8904	81.3751	0.489833	1.50089	0.557945
Cluster-41804.0	6.77228	0.817704	19.3105	1.11094e-05	0.000896932	0	0.262616	0	3.67406	50.7474	2.70107	1.13458	10.8156	0.861561
Cluster-15277.32314	6.76131	-1.68606	8.84774	0.00293452	0.0842361	0	0	0	0	14.407	0	0	0	0
Cluster-72176.0	6.76116	-1.62265	8.77147	0.00305978	0.0869359	0	0	0	0	7.7103	0	0.268916	0	0
Cluster-22046.0	6.74628	1.93391	31.9676	1.56767e-08	3.13039e-06	0	0	0.988586	30.3069	112.29	11.9973	8.15912	25.4905	7.6536
Cluster-59405.1	6.74598	7.73218	32.6044	1.12958e-08	2.35894e-06	5.30902	1.38404	7.4621	1164.25	507.727	391.064	6.8068	1.49799	9.46673	Alpha-carbonic anhydrase	CA14	Carbonic anhydrase
Cluster-15277.38215	6.74574	-1.75308	14.7699	0.00012146	0.00662074	0	0	0	6.59891	0.508063	2.53113	0	0	0
Cluster-15977.0	6.74372	3.13522	37.0247	1.1664e-09	3.12206e-07	0	0.544871	0.107749	15.7539	65.8736	32.7841	4.23719	21.9592	7.1502	Belongs to the eukaryotic ribosomal protein eS8 family	RPS8	40S ribosomal protein S8
Cluster-18750.0	6.74013	3.62924	26.3054	2.9148e-07	4.04042e-05	0	0.617407	0	12.5966	72.7821	26.4921	5.11247	23.0436	6.07656
Cluster-17965.0	6.69695	-1.48872	12.6759	0.000370405	0.0165571	0	0	0	0	1.42069	1.99063	0.123875	0.379566	0
Cluster-18588.0	6.69447	2.63823	53.9295	2.07813e-13	1.38031e-10	0.232826	0	0.143525	17.7129	22.0563	17.1692	0.06968	0	0
Cluster-45063.0	6.69284	-1.7724	19.1047	1.23741e-05	0.000981369	0	0	0	0.78502	1.39013	1.08211	0	0	0	mechanosensitive ion channel activity	-
Cluster-59464.0	6.68691	1.09965	49.6125	1.87314e-12	9.70172e-10	0.311516	0.258956	0	41.059	27.3724	26.6342	1.11876	0.380888	2.12388
Cluster-41684.0	6.68202	-1.777	12.1417	0.000493072	0.0207905	0	0	0	0.795734	0.626265	0	0	0	0	Belongs to the adenylyl cyclase class-4 guanylyl cyclase family	GUCY1B3	Guanylate cyclase soluble subunit beta-1		NP_524603.2	Gycbeta100B	Guanylyl cyclase beta-subunit at 100B
Cluster-44230.0	6.6809	1.67243	11.2974	0.000776161	0.0300472	0.558782	0.0622433	0	95.4564	6.90458	0	1.60543	0	0
Cluster-61038.0	6.66016	3.97852	15.6311	7.69765e-05	0.00454662	0	0.877172	2.75963	3.71874	368.551	116.567	0	0	3.13934
Cluster-10939.0	6.65291	-1.76011	8.44714	0.00365617	0.0993273	0	0	0	0	12.2563	0	0	0	0
Cluster-4646.0	6.63786	3.41337	24.4495	7.6285e-07	9.26778e-05	0	0	0.81437	29.5977	14.7234	53.9417	0	0	0.158945	Belongs to the type-B carboxylesterase lipase family	CEL	Acetylcholinesterase
Cluster-75056.0	6.63021	-1.74533	17.9843	2.22733e-05	0.00161963	0	0	0	0.454242	0.72394	0.626148	0.0701366	0	0	Piezo-type mechanosensitive ion channel component	-
Cluster-42339.0	6.62284	-1.4898	9.30614	0.00228387	0.0697157	0	0	0	2.42934	0	0	0.200053	0	0.455742	DNA-dependent RNA polymerase catalyzes the transcription of DNA into RNA using the four ribonucleoside triphosphates as substrates	rpoA
Cluster-66036.0	6.60534	3.65186	30.6281	3.12529e-08	5.68291e-06	0	0.0215047	0.403997	12.987	24.1163	14.2109	0.123875	0	0.211651	HCO3- transporter family	SLC4A11	Bicarbonate transporter-like transmembrane domain-containing protein	SLC4A11
Cluster-57395.11	6.60399	-1.83377	11.6413	0.000645026	0.025951	0	0	0	5.59961	3.34008	0	0	0	0
Cluster-2901.0	6.59777	-1.72296	16.6398	4.51926e-05	0.00293781	0	0	0	2.40685	2.98346	3.98126	0	0	0.846603
Cluster-6350.0	6.59453	-1.54197	16.9572	3.82318e-05	0.00255953	0	0	0	4.58044	5.4074	1.6837	0	0.481564	2.14821
Cluster-7851.0	6.59007	2.7591	31.5442	1.94951e-08	3.80019e-06	0	0.721557	0	17.8341	71.742	28.9434	5.19555	20.8017	6.86489	Belongs to the eukaryotic ribosomal protein eS7 family	-
Cluster-52361.0	6.58575	1.06507	20.2314	6.86162e-06	0.000599507	0.0497663	0	0	5.73946	0.239142	1.59561	0.0595761	0	0	Inorganic anion exchanger activity. It is involved in the biological process described with anion transport	SLC4A7	Anion exchange protein
Cluster-53528.0	6.55953	5.7451	38.5499	5.33721e-10	1.54692e-07	2.46635	0.384416	7.85528	462.663	303.061	533.104	2.02985	1.31932	5.35988
Cluster-29726.0	6.55509	-1.87403	11.0228	0.000899974	0.0338749	0	0	0	4.38213	1.4109	0	0	0	0
Cluster-74555.0	6.5391	1.99932	33.7252	6.34734e-09	1.42511e-06	0	0	0.444689	4.19469	29.2478	25.4415	2.10495	7.6074	3.50425	-	-
Cluster-69828.0	6.52291	1.81072	15.4428	8.5042e-05	0.00494965	0	0.045943	0.0151422	0.321376	4.93218	4.01654	0	0.427979	0
Cluster-12669.0	6.52139	-1.90078	13.2226	0.000276593	0.0129979	0	0	0	6.52817	1.26111	0.654454	0	0	0
Cluster-44136.1	6.5075	0.352367	33.6685	6.53501e-09	1.45812e-06	0	0	0.168543	5.43197	8.10156	11.786	0	0	0.559224	CRAL/TRIO domain	-
Cluster-54312.0	6.49864	0.64004	43.8555	3.53534e-11	1.37084e-08	0	0	0.1775	7.53449	9.04303	8.77031	0	0	0
Cluster-19473.0	6.49376	4.68348	35.8054	2.18037e-09	5.43084e-07	0.979112	0.0508695	0.905358	131.897	73.0103	38.4555	0.659313	0.074822	0.584104			Neuronal acetylcholine receptor subunit alpha-10
Cluster-26687.0	6.49043	-1.91738	16.4591	4.97122e-05	0.00317408	0	0	0	0.493311	0.199671	0.310859	0	0	0	Runt domain	Runx3	Segmentation protein Runt		NP_001285501.1	run	runt
Cluster-11691.0	6.48254	1.51634	34.8777	3.51076e-09	8.35298e-07	0	0.113988	0.338121	40.3996	9.60146	7.62057	0	0.335322	0.37396
Cluster-47750.0	6.48239	3.3822	60.7412	6.50923e-15	5.87626e-12	0.691723	0.718766	0.710685	148.824	84.2854	44.356	0.207018	0.634323	0.707413
Cluster-40986.0	6.47157	1.88978	12.2729	0.000459592	0.0196593	0.760895	0	0.938105	0	221.163	2.43958	0	0.46517	0
Cluster-46817.1	6.46559	5.97339	30.9042	2.7109e-08	5.04448e-06	1.02529	0.340919	1.65479	234.52	33.0928	90.1312	2.03077	0.22793	0.610063	AAA domain	unc-132	TRPL translocation defect protein 14
Cluster-71281.0	6.45904	2.24737	38.1452	6.56719e-10	1.87314e-07	0	0.421079	0.208173	22.0912	54.7672	13.534	8.18631	30.0384	8.97927
Cluster-35635.0	6.45874	-1.85068	16.1897	5.73037e-05	0.00355516	0	0	0	1.15068	0.81506	1.26893	0	0.145173	0
Cluster-53327.0	6.4426	4.24791	50.389	1.26097e-12	6.6511e-10	0.444525	0.369523	0.502383	82.0692	21.8185	61.0476	0	0	0.151536	extracellularly glycine-gated chloride channel activity	GLRA3	Glycine receptor subunit alphaZ1-like
Cluster-54192.0	6.44099	1.02148	33.3502	7.69691e-09	1.69107e-06	0.429832	0	0.235529	51.9324	27.933	6.73752	0	0	0
Cluster-7744.0	6.42888	-1.93888	14.0307	0.000179855	0.00912754	0	0	0	0.16333	1.38829	0.720454	0	0	0
Cluster-15277.26227	6.42826	3.29141	28.2698	1.05529e-07	1.66376e-05	0.279391	0.139351	1.47372	106.548	46.1264	57.1809	0	0	2.20678
Cluster-82361.0	6.42675	2.16864	35.3935	2.69384e-09	6.60653e-07	0	0.179952	0.533788	13.8467	54.984	22.6729	3.10978	20.6454	5.75608
Cluster-42962.0	6.4267	-1.81957	9.53452	0.00201643	0.0636512	0	0	0	2.95596	0	2.03732	0.456411	0	0	-	-
Cluster-43671.0	6.42577	2.85219	51.6077	6.7774e-13	3.81313e-10	0.493951	0.205305	1.62398	112.976	88.5006	70.7389	0.591317	0.301975	3.3677
Cluster-72906.0	6.41618	-1.9519	10.8216	0.00100323	0.0368867	0	0	0	1.053	0.958969	0	0	0	0	WIF domain	RYK	Tyrosine-protein kinase RYK
Cluster-85.0	6.41014	3.06693	37.947	7.26941e-10	2.05678e-07	1.01213	1.96318	0.277301	224.3	163.51	47.5948	0.403881	1.23753	0
Cluster-46817.0	6.38162	2.61485	40.9007	1.60167e-10	5.19886e-08	0.303411	0	0.221674	37.0829	8.65531	16.3574	0.201788	0.0824397	0.551633	AAA domain	unc-132	TRPL translocation defect protein 14		NP_001097366.1	Ttd14	TRPL translocation defect 14
Cluster-62219.0	6.37885	-1.98986	13.0911	0.000296695	0.0137934	0	0	0	4.41824	1.39091	0.541361	0	0	0
Cluster-53528.1	6.37401	8.90741	26.1435	3.1697e-07	4.36006e-05	1.33819	0.661741	8.06591	341.691	262.95	434.503	1.23229	1.49356	3.08801
Cluster-15277.1082	6.37044	-0.220327	34.9799	3.33125e-09	8.00555e-07	0	0	0.30876	18.9312	17.0197	9.63532	0	0	0
Cluster-1087.0	6.36872	4.72412	26.0183	3.3819e-07	4.60777e-05	2.73361	2.13872	0.132167	376.507	219.666	63.5856	0.192497	0.786439	0
Cluster-12492.0	6.36821	-1.71933	10.9492	0.000936442	0.0349416	0	0	0	6.01712	0	4.42362	1.48651	0	0.564402
Cluster-15277.7550	6.35622	-1.68428	14.3245	0.000153853	0.00806471	0	0	0	5.05438	3.40881	0.796252	0.891903	0.910958	0
Cluster-1003.0	6.34931	2.14716	40.3201	2.15579e-10	6.78413e-08	0	0.147461	0.947722	24.2404	25.5725	72.9898	0	0.216895	0.483773
Cluster-29642.0	6.34367	-2.01736	13.9005	0.000192742	0.0096586	0	0	0	1.68714	0.341441	1.06315	0	0	0
Cluster-32990.0	6.34172	-2.0104	13.26	0.000271129	0.0127872	0	0	0	1.09506	0.484787	0.150948	0	0	0
Cluster-73407.0	6.34114	-2.00153	10.4251	0.00124312	0.043746	0	0	0	2.49599	2.02054	0	0	0	0
Cluster-68437.0	6.34114	-2.00153	10.4251	0.00124314	0.043746	0	0	0	1.84075	1.49011	0	0	0	0
Cluster-48864.3	6.33901	4.7958	51.4114	7.49026e-13	4.08601e-10	0.779469	0.323977	2.05015	110.505	98.5623	132.482	0.373246	0.142958	0.850294
Cluster-18512.0	6.33383	0.84696	14.3043	0.000155513	0.00812797	0.636336	0	0	0.616702	84.7442	2.72029	0	0	0
Cluster-15277.12120	6.30948	-1.95402	14.2539	0.000159732	0.00831212	0	0	0	3.09452	1.64395	5.11876	0.477805	0	0
Cluster-38363.1	6.30496	4.31025	41.8162	1.0027e-10	3.46643e-08	2.28407	0.271242	1.87735	49.0945	205.737	259.102	1.75777	0.59844	2.66958
Cluster-62016.0	6.29868	0.898819	30.8742	2.7531e-08	5.10317e-06	0	0	0.0936511	6.6991	1.92934	1.78599	0	0	0.0517888	arachidonate 5-lipoxygenase activity	ALOX5	Allene oxide synthase-lipoxygenase protein
Cluster-51521.0	6.28516	6.93646	26.6857	2.39382e-07	3.40038e-05	1.21414	2.47735	18.6887	990.338	671.932	461.708	1.05707	0.472349	0.150507
Cluster-16742.0	6.27575	-1.95579	12.8498	0.000337518	0.0153287	0	0	0	0.143812	0.713059	0.951538	0	0.0907178	0	Family with sequence similarity 151 member	FAM151B
Cluster-64141.0	6.27345	-2.05626	13.9046	0.000192329	0.00964127	0	0	0	0.456636	0.646893	1.76246	0	0	0
Cluster-54192.1	6.27291	2.18253	34.2568	4.82982e-09	1.11943e-06	0.450631	0.299679	0.29631	80.8818	30.1921	8.86152	1.2947	0	1.22894
Cluster-72335.0	6.27119	-1.90391	11.4089	0.000730929	0.0287146	0	0	0	0.905398	0.128263	1.19812	0.223675	0	0
Cluster-48508.0	6.26942	-1.81525	12.6407	0.000377445	0.0168277	0	0	0	1.11622	1.38363	0.923191	0.517045	0	0
Cluster-59604.0	6.26714	-0.351138	20.973	4.65807e-06	0.000433953	0	0	0.0810197	0.573186	1.35334	9.27059	0	0	0
Cluster-15277.2859	6.21597	1.08996	42.2716	7.94383e-11	2.82253e-08	0.293132	0.487347	0	38.0677	23.7447	32.5811	0	0	0
Cluster-38334.2	6.20494	6.50272	19	1.30718e-05	0.00102537	0.982651	0.187475	1.03276	7.0254	223.833	5.26818	0.17356	0.157571	1.14223
Cluster-5712.246	6.20227	-1.92373	10.4845	0.00120379	0.0426648	0	0	0	4.65217	0.411906	1.60319	0	0.733657	0
Cluster-15277.5258	6.1949	2.02007	11.51	0.000692244	0.0274352	0.164197	0.204739	0.0674792	0.159131	52.6007	0	0.147422	0	0
Cluster-66585.0	6.18001	1.59763	23.9195	1.00447e-06	0.000118414	0	0.176115	0.11609	19.0267	0.969574	11.9249	0	0	0.288888
Cluster-53528.2	6.17745	4.23588	44.3054	2.80947e-11	1.10691e-08	0.359345	0.358458	3.89872	117.502	123.965	180.654	1.2045	1.58173	1.56799
Cluster-34808.0	6.16592	1.4173	19.5961	9.56658e-06	0.000792899	0.428802	0	0.352446	53.6087	18.839	8.70722	2.30997	0	0
Cluster-40238.0	6.16435	-0.255047	34.5981	4.05304e-09	9.4859e-07	0	0.21418	0	10.4875	10.6122	8.26083	0.308439	0	0.351328
Cluster-61038.1	6.16168	4.97471	19.8538	8.35965e-06	0.000709296	0.180252	4.86978	3.6298	8.03577	771.218	139.184	0.215783	1.32236	1.47473
Cluster-1538.0	6.15473	-0.441955	13.2571	0.000271554	0.0127989	0	0	0.167774	1.18694	19.6173	0	0	0	0.139168	-	-
Cluster-29396.0	6.14833	-2.13258	12.1269	0.000496995	0.0209223	0	0	0	0.280864	0.795773	2.16808	0	0	0
Cluster-60566.0	6.14591	-2.03302	13.235	0.000274764	0.0129246	0	0	0	0.847399	1.65065	2.33619	0	0.267274	0
Cluster-47943.0	6.14287	4.00779	48.984	2.58063e-12	1.29003e-09	0.542319	0.772829	0.509427	105.793	61.8527	23.101	0.741965	0.378908	0.316926
Cluster-70000.0	6.14028	-1.95064	13.6427	0.000221104	0.0108435	0	0	0	1.9384	1.92223	0.427518	0.239437	0.244553	0
Cluster-56954.0	6.13784	-2.14807	11.6935	0.000627172	0.0253608	0	0	0	3.75364	0.443134	2.75957	0	0	0
Cluster-15277.32990	6.13521	5.07741	49.2906	2.20722e-12	1.1267e-09	0.527686	1.62928	1.79685	184.909	118.97	87.0909	1.53413	0.645198	2.467
Cluster-65237.0	6.13462	-2.13927	12.1104	0.000501427	0.0210718	0	0	0	1.32429	0.536018	0.208625	0	0	0	ATP binding. It is involved in the biological process described with protein phosphorylation	RYK
Cluster-42753.0	6.13018	0.458358	16.0506	6.16725e-05	0.00376605	0.28473	0	0.234028	1.10378	55.9012	1.2172	0.340855	0	0
Cluster-51836.0	6.09858	-2.13521	9.1724	0.00245692	0.0735739	0	0	0	0	5.87056	2.49261	0	0	0
Cluster-26443.0	6.09312	2.86447	27.0622	1.97017e-07	2.8784e-05	0	0.715996	0.141589	11.3525	57.7081	26.8793	3.60886	36.0171	8.92604
Cluster-81281.0	6.0903	-2.15042	9.30523	0.002285	0.0697356	0	0	0	1.64727	1.86689	0	0	0	0
Cluster-63686.3	6.08781	-2.17407	10.9126	0.000955118	0.0354907	0	0	0	6.50866	1.15256	0.897185	0	0	0
Cluster-33098.1	6.06779	2.69612	32.3247	1.30447e-08	2.66978e-06	0.235277	0.39116	2.0305	40.2838	35.6938	164.196	0	0	1.28327
Cluster-15277.10245	6.06008	-0.493767	31.7211	1.77978e-08	3.50265e-06	0	0	0.340208	12.8365	10.7973	17.2521	0	0	0
Cluster-59871.0	6.04975	-2.08408	12.8194	0.00034305	0.0155406	0	0	0	2.3418	2.48814	1.29122	0	0.369307	0
Cluster-41570.0	6.04706	-2.18399	12.2288	0.000470571	0.0200512	0	0	0	1.22903	1.04466	0.271064	0	0	0
Cluster-15277.4438	6.04471	-2.19459	13.1676	0.000284838	0.0133373	0	0	0	2.35453	1.00066	1.55788	0	0	0
Cluster-41675.0	6.04458	-2.09819	9.16822	0.00246253	0.0736543	0	0	0	3.38133	5.38894	0	0	0	0.594687
Cluster-11692.0	6.04308	-2.19574	12.5001	0.00040693	0.0178976	0	0	0	2.11333	0.748463	0.776831	0	0	0
Cluster-81448.0	6.03077	2.38538	49.3741	2.11525e-12	1.08771e-09	0.0526842	0.175181	0.216514	21.1383	12.5135	8.22059	0	0.128833	0.143678	activity. It is involved in the biological process described with regulation of transcription, DNA-templated	NPAS3			NP_001261207.1	trh	trachealess
Cluster-15165.0	6.02904	1.63177	41.518	1.16789e-10	3.97054e-08	0.0919333	0.114633	0	8.64238	7.9518	5.01086	0.0550275	0	0.0626791	Leucine Rich repeat	FBXL16	F-box/LRR-repeat protein 16		NP_729732.1	CG32085
Cluster-57497.0	6.0258	3.12953	55.3526	1.00735e-13	7.19025e-11	0.212869	0.176953	0.209957	19.2273	14.7298	23.7511	0	0.208219	0.232211
Cluster-17134.0	6.02424	0.953785	37.5242	9.02838e-10	2.49095e-07	0.709565	0.294922	0	40.2288	42.8644	20.0959	0	0	0
Cluster-80147.0	6.02287	3.30662	27.8109	1.33772e-07	2.04607e-05	0	1.02276	0.224724	15.6335	82.7705	31.8501	6.05512	27.2452	7.08351	Belongs to the eukaryotic ribosomal protein eL13 family	-	60S ribosomal protein L13
Cluster-15277.28508	6.02069	-0.359504	25.0267	5.65433e-07	7.20446e-05	0	0.310964	0	7.25076	21.2292	10.7944	0.895635	0	0
Cluster-24338.0	6.01728	4.38898	52.8586	3.5844e-13	2.20708e-10	1.41772	0.441945	1.16527	113.182	91.4223	78.5993	2.33362	0.975059	1.20823	Sterol-sensing domain of SREBP cleavage-activation	daf-6
Cluster-38334.1	6.00995	2.78615	19.8174	8.52049e-06	0.000721196	0.0614891	0.408915	0.202159	2.26449	63.7939	1.44574	0.220829	0	0.0838452
Cluster-1730.0	6.0088	-1.8753	9.93549	0.00162122	0.0539265	0	0	0	0.634773	1.79851	4.20001	1.56818	0	0
Cluster-31453.0	5.99534	-2.21991	11.5835	0.000665406	0.0265994	0	0	0	3.5366	1.67004	0.650002	0	0	0
Cluster-44136.2	5.97559	4.34831	36.759	1.33669e-09	3.49952e-07	0.14506	0.602923	0.973704	35.4272	52.5556	62.3046	0.115769	1.06418	2.70327	transporter activity. It is involved in the biological process described with transport	-
Cluster-44708.0	5.96018	5.47865	11.4557	0.000712748	0.0281468	0	0.249876	3.84719	152.984	79.0021	64.8016	0	0	1.40531	Sulfate transmembrane transporter activity. It is involved in the biological process described with sulfate transport	SLC26A11	Sulfate permease pediculus us corporis sulfate permease
Cluster-46155.1	5.95854	-2.22834	12.3064	0.000451419	0.0194139	0	0	0	0.210947	0.597677	0.232624	0	0	0	Sequence-specific DNA binding. It is involved in the biological process described with regulation of transcription, DNA-templated	-	Homeobox protein unc-4 homolog (Fragment)
Cluster-1203.0	5.95472	-2.22949	11.6416	0.000644939	0.025951	0	0	0	1.34684	2.544	0.495079	0	0	0
Cluster-38334.0	5.95104	0.696089	14.5205	0.000138645	0.00739452	0.255443	0	0.419914	0.990247	61.4915	0.546001	0	0	0
Cluster-57838.0	5.94989	0.117468	30.7894	2.87604e-08	5.32417e-06	0	0	0.0612629	0.866827	1.84199	3.26599	0	0	0	Forms chloride channels	-	Bestrophin homolog
Cluster-52025.1	5.94868	-2.04341	9.84757	0.00170056	0.0558047	0	0	0	1.81935	2.57739	0	0.280915	0.286916	0
Cluster-1745.0	5.94624	0.0974303	20.0392	7.58719e-06	0.000654556	0	0	0.275741	16.9066	7.36949	0.717075	0.200804	0	0
Cluster-23115.0	5.94518	-2.09986	10.6715	0.00108802	0.0392597	0	0	0	3.56082	0.84074	1.30891	0	0	0.835006
Cluster-38002.0	5.94292	-2.25719	10.4314	0.00123893	0.0436298	0	0	0	5.39134	1.09109	0.849336	0	0	0
Cluster-78727.0	5.942	-2.08823	9.18901	0.00243472	0.0730358	0	0	0	4.54539	0.804905	0	0.350913	0	0.399708
Cluster-3952.0	5.94166	3.5856	63.4824	1.61809e-15	1.65818e-12	0.391746	0.253283	0.214659	27.4198	31.434	20.7475	0.312644	0.478985	0.593529
Cluster-60903.0	5.93614	2.04136	31.4445	2.05227e-08	3.97888e-06	0.110286	0	0.151079	8.69316	5.47622	8.25064	0.0880168	0	0.551406
Cluster-57438.0	5.92377	1.2864	9.07616	0.00258963	0.076682	0	0.183961	0.727573	2.14472	75.0464	0	0	0	4.82815
Cluster-33098.2	5.91615	2.36926	15.4503	8.47029e-05	0.00493191	0.224073	0	2.11799	11.5094	1.99965	167.632	0	0.821917	0.916623
Cluster-58794.0	5.908	-2.25138	10.9933	0.000914424	0.0342894	0	0	0	0.646616	4.12214	1.42612	0	0	0
Cluster-70008.0	5.9043	-2.08162	11.0013	0.000910503	0.0341692	0	0	0	0.827175	1.75773	1.36826	0.510876	0	0
Cluster-12876.0	5.90273	-0.854177	23.2977	1.38764e-06	0.000156759	0	0.0606697	0.0124974	5.18701	2.00405	1.56	0	0	0
Cluster-66037.0	5.89991	-2.06715	8.91539	0.00282778	0.082092	0	0	0	0.496542	4.22056	0	0	0.313223	0.349315
Cluster-15879.0	5.89255	-2.28103	10.8071	0.00101113	0.0371014	0	0	0	2.69368	0.954	0.495079	0	0	0
Cluster-60214.0	5.89125	1.79854	13.965	0.000186247	0.0094087	0.181841	0	0.199281	0.352461	0.582533	32.2604	0	0	0.165303	Sarcoglycan complex subunit protein	SGCG	Delta-sarcoglycan		NP_001162639.2	Scgdelta	Sarcoglycan delta
Cluster-64995.0	5.8793	1.96601	33.2329	8.17566e-09	1.77452e-06	0.809096	0.336291	0.166255	66.2591	11.3861	40.6413	0.726437	0	0.275817
Cluster-26733.0	5.8723	3.70837	55.6006	8.87964e-14	6.4341e-11	1.78414	1.48311	1.14056	154.85	122.476	110.169	4.50896	0.969534	4.86562
Cluster-40997.0	5.85595	6.33997	34.4241	4.43212e-09	1.03226e-06	6.6154	2.66874	5.27748	592.855	277.953	348.514	2.91155	0.4758	3.97968
Cluster-57681.2	5.85245	1.58817	33.6097	6.73546e-09	1.49819e-06	0.362453	0.502165	0.397216	78.9959	12.8836	16.0111	0	0.147723	0
Cluster-70780.0	5.85239	-2.30027	10.9913	0.000915391	0.0343032	0	0	0	0.674292	1.91047	3.71791	0	0	0
Cluster-321.1	5.85077	-2.20576	9.67135	0.00187164	0.0600308	0	0	0	0.358414	0.126937	1.18573	0	0.113045	0
Cluster-15277.10291	5.8439	-2.30388	12.1658	0.00048674	0.0205752	0	0	0	1.88362	1.33422	1.03859	0	0	0
Cluster-12281.0	5.84211	5.26024	49.8787	1.6355e-12	8.5325e-10	1.67217	1.15836	1.0079	141.962	104.611	83.2788	0.867437	0.749666	1.21607	Hedgehog receptor activity	daf-6
Cluster-21954.2	5.82215	-1.91621	9.58608	0.00196058	0.0622444	0	0	0	1.39752	2.96971	1.92642	0	1.76314	0
Cluster-39815.2	5.81265	-0.478942	14.2614	0.000159094	0.00828494	0	0.106936	0	6.73225	4.73949	0	0	0.235932	0.350823
Cluster-29243.0	5.80625	1.86328	37.2347	1.04732e-09	2.82441e-07	0.285639	0.118723	0.58694	44.2922	17.2553	15.5689	0.683888	0	0.194746
Cluster-51806.1	5.80142	0.0604724	18.0472	2.155e-05	0.00157582	0	0	0.256492	0.604863	19.7082	1.66754	0.560358	0.190777	0.212759
Cluster-36344.0	5.79694	-1.88671	9.22793	0.0023835	0.0719006	0	0	0	0.489529	1.73373	2.15933	1.5117	0	0
Cluster-62144.0	5.79256	-2.23032	11.5725	0.000669337	0.0267267	0	0	0	1.96181	2.316	1.44227	0.403881	0	0
Cluster-72141.0	5.78871	-1.53817	12.3593	0.000438796	0.0189905	0	0	0	1.20762	0.855387	3.32928	2.23753	0	2.12388
Cluster-7122.0	5.775	-0.539578	25.3254	4.84292e-07	6.28302e-05	0.307234	0	0	5.35958	9.91264	13.1341	0	0.375653	0
Cluster-5344.0	5.77443	3.43811	29.2445	6.37965e-08	1.06428e-05	0.106689	0.177376	0.526145	42.0481	5.61497	10.1859	0.255438	0.130447	0
Cluster-2175.0	5.7712	0.458815	31.8729	1.646e-08	3.26174e-06	0.386199	0	0.0793573	9.16994	21.4743	8.66763	0	0	0
Cluster-2043.0	5.77046	-2.24968	11.0214	0.000900644	0.0338832	0	0	0	0.531574	1.75713	0.781597	0	0	0.249306
Cluster-80636.1	5.76849	0.890839	26.6608	2.42496e-07	3.44121e-05	0.234659	0	0.578621	25.4709	35.1169	2.50788	0.561829	0.143458	0.319976
Cluster-70087.0	5.76786	-1.99479	9.63103	0.00191317	0.0609957	0	0	0	0.170396	0.120696	1.22139	0	0.0537438	0.479492
Cluster-52255.0	5.76693	2.66632	24.5206	7.35212e-07	9.01383e-05	0.585441	0.347616	0	42.9585	34.4475	4.11161	0	0	0	Sterol-sensing domain of SREBP cleavage-activation	daf-6	Patched domain-containing protein 1
Cluster-15277.22908	5.74075	-0.535077	19.9341	8.01597e-06	0.000684957	0	0.302115	0	5.63555	22.7034	3.10733	0.435075	0	1.48672
Cluster-42458.0	5.73591	-2.08074	9.50051	0.00205415	0.0645154	0	0	0	0.596534	0.633811	1.31567	0.552642	0	0
Cluster-15277.34001	5.73517	-2.25483	10.4376	0.00123475	0.043504	0	0	0	1.90432	2.69776	0.700002	0.392045	0	0
Cluster-15277.1440	5.73399	-2.36638	11.3454	0.000756365	0.0294555	0	0	0	1.60457	1.70483	3.5389	0	0	0
Cluster-69884.0	5.7323	-2.17164	10.1582	0.0014366	0.0489876	0	0	0	0.899446	0.6371	0.991871	0.370341	0	0
Cluster-15277.2188	5.73197	-1.8214	11.881	0.000567082	0.0233253	0	0	0	1.63484	1.3896	2.52397	1.61552	0.825019	0
Cluster-31833.1	5.7297	-2.0999	12.6431	0.00037695	0.0168109	0	0	0	0.786505	0.557102	0.867325	0	0.165378	0.368868
Cluster-66319.0	5.72679	-2.2028	9.62194	0.00192266	0.0612711	0	0	0	4.10647	1.74523	0.90569	0	0	1.15555
Cluster-13830.0	5.72625	-2.37012	10.2942	0.00133451	0.0463586	0	0	0	2.29832	0.976775	0.506898	0	0	0
Cluster-32423.1	5.71925	0.0580235	18.4908	1.70725e-05	0.00129051	0	0.102088	0.100941	1.7853	0.590135	15.4875	0	0.150158	0.50238
Cluster-67347.0	5.71515	6.1751	25.5818	4.24012e-07	5.60153e-05	0.883225	0.189472	3.57121	29.5173	142.737	142.564	1.50072	1.39343	7.42033	Peptidase family M1 domain	-	Aminopeptidase
Cluster-43823.0	5.71499	2.67343	61.9716	3.4845e-15	3.33279e-12	0.0712818	0.0296274	0.131825	5.00847	6.1166	6.07545	0.106666	0.0871557	0.121498			Macroglobulin complement-related protein
Cluster-58033.0	5.70243	6.77489	35.3525	2.75121e-09	6.73572e-07	9.10698	3.66311	9.81945	714.431	399.502	552.684	1.2895	2.51436	4.40642
Cluster-25159.0	5.70062	1.06916	31.0326	2.53736e-08	4.76483e-06	0.208404	0	0.685174	30.7	12.8757	20.9364	0.498967	0	0
Cluster-59010.11	5.68484	0.486439	10.0595	0.00151564	0.0511399	0	0.291453	0.144088	33.9791	0.240682	0	0.20986	0	0
Cluster-13882.0	5.68481	8.00702	17.8853	2.3463e-05	0.00169156	8.86763	28.9809	22.7643	2405.38	1729.23	317.289	3.0538	108.275	114.54	Domain of unknown function, currently peculiar to Drosophila.	-			NP_649446.1	TwdlV	TweedleV
Cluster-7632.0	5.67806	0.875372	12.0723	0.000511757	0.0214118	0	0	0.252873	4.5321	12.3339	0	0	0	0.0839029
Cluster-50331.0	5.67579	-2.39279	11.4896	0.000699879	0.0276996	0	0	0	0.511944	0.725247	0.846826	0	0	0
Cluster-59938.0	5.66715	0.0515026	24.4553	7.60526e-07	9.25462e-05	0	0.328125	0	12.624	13.5483	2.95299	0	0	0
Cluster-24199.0	5.6645	-2.41137	9.45094	0.00211041	0.065807	0	0	0	3.70285	0.524564	1.63334	0	0	0
Cluster-42549.1	5.6631	-2.41265	8.75116	0.00309406	0.0876409	0	0	0	3.68709	0.435277	0.677661	0	0	0
Cluster-47985.0	5.63577	2.51678	26.8593	2.18816e-07	3.14247e-05	0.980081	0	0.26852	10.5538	71.0922	14.897	0.39109	0.266297	0.445472	Sulfotransferase activity	WSCD1
Cluster-26581.0	5.61905	-2.20746	11.1523	0.000839268	0.0320066	0	0	0	0.460886	1.63229	1.52474	0.28465	0.290731	0
Cluster-40345.0	5.61748	-2.31484	9.92058	0.00163441	0.0542542	0	0	0	0.853661	3.02335	2.82415	0.527234	0	0
Cluster-39369.0	5.61411	-2.34339	9.36897	0.00220689	0.0679444	0	0	0	0.608046	0.86139	3.35264	0	0	0.427758
Cluster-68747.0	5.60894	-2.43472	10.3372	0.00130378	0.0455055	0	0	0	1.44411	1.0229	3.18501	0	0	0
Cluster-1538.1	5.5998	-0.0246965	13.1409	0.000288915	0.0134976	0.180982	0	0.148755	2.10478	23.3569	0	0	0	0.123392
Cluster-57395.8	5.59379	2.14437	36.9259	1.22705e-09	3.2361e-07	0.217319	0	0.214346	10.3201	7.61819	11.6128	0	0.0531429	0
Cluster-23088.0	5.59055	-0.689909	22.835	1.76521e-06	0.000190846	0.303068	0	0	10.8675	4.99314	8.42138	0	0.370559	0
Cluster-15277.6121	5.58807	0.0818912	13.1873	0.000281857	0.013215	0.181349	0.150751	0	3.16357	24.6492	0	0	0	0
Cluster-15277.23431	5.57146	10.7775	19.0154	1.29667e-05	0.0010186	44.2527	106.381	183.847	9035.98	7637.44	4904.45	88.5212	178.524	254.474	Glutathione peroxidase	GPX3	Glutathione peroxidase
Cluster-63960.2	5.55181	-0.0058282	10.2427	0.00137229	0.0472703	0.146807	0	0.120665	17.3578	1.4109	0	0.702978	0	0
Cluster-3016.0	5.55038	3.23509	10.1619	0.00143376	0.0489179	0.346196	0.46765	0	20.2986	42.54	0.0924978	0.414437	0	0	Glucose dehydrogenase acceptor -like	-	Glucose dehydrogenase [FAD, quinone]
Cluster-55676.0	5.54979	-2.33118	9.32898	0.00225558	0.0691169	0	0	0	0.893264	1.89817	0.492527	0	0.28174	0
Cluster-9406.0	5.54864	-2.46086	9.77031	0.00177352	0.0577236	0	0	0	0.418583	0.889478	1.84638	0	0	0
Cluster-14504.0	5.54756	-0.8203	23.5628	1.20902e-06	0.000138988	0	0.289184	0	10.1144	10.5076	5.20507	0	0	0
Cluster-19286.0	5.53898	-2.35772	9.40339	0.00216585	0.0670405	0	0	0	2.0816	1.10584	0.573875	0.321407	0	0	Catalyzes the attachment of proline to tRNA(Pro) in a two-step reaction proline is first activated by ATP to form Pro- AMP and then transferred to the acceptor end of tRNA(Pro)	proS
Cluster-15277.22802	5.53863	-2.4716	9.90442	0.00164882	0.054556	0	0	0	2.18437	0.773622	2.40883	0	0	0
Cluster-6547.0	5.53127	-0.956439	11.5534	0.000676272	0.0269522	0	0	0.0489573	0	0.98133	2.99191	0.0713047	0	0	Repeated motif present between transmembrane helices in cystinosin, yeast ERS1p, mannose-P-dolichol utilization defect 1, and other hypothetical proteins.	CTNS	Cystinosin, lysosomal cystine transporter	CTNS
Cluster-4871.2	5.49428	-1.84828	10.2277	0.00138349	0.0475649	0	0	0	1.82634	2.66258	0	0.980762	1.42231	0.301378
Cluster-21623.0	5.48429	-2.01101	12.4339	0.000421606	0.018402	0	0	0	0.583479	1.65317	1.93031	1.08109	0.368064	0.410474
Cluster-78551.0	5.47949	-2.48986	10.5125	0.0011857	0.0421484	0	0	0	0.653936	0.9264	0.721134	0	0	0
Cluster-1779.0	5.47557	-2.49117	9.82018	0.00172607	0.0563728	0	0	0	2.3418	2.21168	0.860813	0	0	0
Cluster-42634.0	5.47348	-2.50687	8.92833	0.0028078	0.0817436	0	0	0	0.98462	0.348716	2.1716	0	0	0
Cluster-80067.0	5.47294	-2.0276	10.4925	0.00119861	0.0425442	0	0	0	1.84846	1.30931	0	0.570818	0.291507	0.650192
Cluster-32981.0	5.46757	0.846015	20.3984	6.28825e-06	0.000560005	0.337378	0	0.346627	20.599	2.5476	20.5523	0	0	0.920082
Cluster-52619.0	5.44677	3.79167	52.3726	4.59095e-13	2.76747e-10	0.541381	0.514328	1.71634	52.0179	55.003	57.1979	0.277755	0.661942	1.16005	GTP binding. It is involved in the biological process described with protein transport	-	Ras-related protein Rab-8A		NP_733043.1	RabX4	RabX4
Cluster-69931.0	5.44452	-2.32814	8.68006	0.0032171	0.090253	0	0	0	0.674292	1.43286	2.60254	0	0	0.948723
Cluster-66398.0	5.43642	2.39835	45.4862	1.53718e-11	6.46736e-09	1.10037	1.37207	0.904429	69.8505	69.3054	82.3202	0.329318	0	1.87555
Cluster-29495.0	5.43522	5.31005	42.8243	5.98831e-11	2.19168e-08	1.51856	2.76137	5.53867	245.499	172.851	157.729	1.2498	1.62464	3.7531
Cluster-18587.0	5.41495	4.99	9.07898	0.00258564	0.0766129	10.911	0	0	414.294	164.558	176.481	20.275	1.1947	0.44412
Cluster-38660.0	5.40954	-2.42396	9.31245	0.00227602	0.0695652	0	0	0	0.646616	1.14504	0.356531	0	0	0.227446	receptor activity. It is involved in the biological process described with G-protein coupled receptor signaling pathway	CALCRL
Cluster-15277.28688	5.40869	-1.82109	14.3547	0.000151399	0.00795115	0	0.0450841	0.0445772	4.88343	3.15896	1.75644	0	0	0
Cluster-15277.26536	5.40846	-2.39735	8.9011	0.00284999	0.0825364	0	0	0	1.32792	2.35149	0.732186	0	0.418831	0
Cluster-81081.0	5.40546	-2.5341	8.90993	0.00283624	0.0822378	0	0	0	0.49231	0.697432	2.1716	0	0	0
Cluster-80636.0	5.40343	1.03056	33.7748	6.18745e-09	1.39139e-06	0.553592	0.460188	0.227507	24.6795	41.4227	15.6785	0	0.507655	1.50973
Cluster-67416.0	5.39659	-2.53679	9.75178	0.00179149	0.0581632	0	0	0	1.00363	0.473931	0.73784	0	0	0
Cluster-37497.0	5.39504	-2.42577	8.6055	0.0033515	0.0930192	0	0	0	1.63871	0.580369	0.451774	0.253022	0	0
Cluster-1184.0	5.39005	1.72871	15.5889	7.87163e-05	0.00463161	0	0.591017	0.876559	1.7226	16.5942	70.2855	0	0.217326	2.42368
Cluster-41425.0	5.38135	2.02357	49.1892	2.32423e-12	1.17002e-09	0.390985	0.541694	0.321362	22.9879	23.2613	33.4287	0.624072	0.159351	0.355425
Cluster-9970.0	5.37367	5.86688	11.2955	0.000776971	0.0300624	2.14987	0.493004	3.19897	0.143693	339.241	3.56531	0.976213	1.4956	1.21304
Cluster-17687.0	5.36651	2.61035	46.8975	7.47998e-12	3.37467e-09	0.152309	0.443137	0.563342	25.5364	19.1336	23.7655	0.182331	0.465566	1.45379
Cluster-73918.0	5.34265	-1.9499	9.35102	0.00222861	0.0684514	0	0	0	0.756739	3.21611	0.8345	1.86949	0.954716	0
Cluster-25628.0	5.34226	-0.981494	17.9964	2.21324e-05	0.00161102	0	0.122641	0	4.86136	3.64598	0.946042	0	0	0
Cluster-15277.38651	5.33931	-2.48276	8.64566	0.00327841	0.0914476	0	0	0	0.853661	3.62802	0.941382	0	0.269249	0
Cluster-72229.0	5.33273	7.91755	17.5267	2.83296e-05	0.00198265	21.7439	4.54404	57.8094	2470.13	829.717	1029.5	33.1555	2.82199	94.0006
Cluster-6077.0	5.3317	-2.44927	8.78011	0.00304532	0.0866516	0	0	0	0.798586	1.69698	2.64194	0.493219	0	0
Cluster-80578.0	5.3317	-2.44927	8.78018	0.0030452	0.0866516	0	0	0	0.637107	1.35384	2.10773	0.393487	0	0
Cluster-15277.12122	5.33159	-2.56293	9.18889	0.00243488	0.0730358	0	0	0	0.666512	1.41632	2.20501	0	0	0
Cluster-83569.0	5.32782	-2.56428	9.8786	0.00167212	0.0551487	0	0	0	0.53076	0.563927	0.5853	0	0	0
Cluster-49184.0	5.3245	2.4811	33.8315	6.00969e-09	1.35994e-06	0.235742	0.244958	0.387527	24.1034	11.2472	14.2349	0.352763	0	0	Motif C-terminal to PAS motifs (likely to contribute to PAS structural domain)	NPAS3
Cluster-15277.32792	5.32302	-0.236136	21.9188	2.84432e-06	0.000285166	0.346531	0	0.284825	18.807	14.7488	5.1849	0	0	1.41757
Cluster-15277.33518	5.3183	-2.573	8.74077	0.00311172	0.0879677	0	0	0	1.50502	0.581744	0.452845	0	0	0
Cluster-14221.0	5.31033	0.148038	30.95	2.64757e-08	4.93946e-06	0	0.48895	0.241727	21.6616	11.7095	13.201	0	0	0
Cluster-16832.0	5.30449	-0.330591	26.0501	3.32677e-07	4.53696e-05	0	0.122844	0.121463	6.588	6.69535	2.52695	0	0.180686	0
Cluster-15277.32449	5.29898	-0.294156	18.2672	1.91983e-05	0.00142639	0	0.2794	0.276259	10.4236	23.9959	1.43685	0.201181	0.821917	0
Cluster-55821.0	5.29136	-0.958365	16.1718	5.78478e-05	0.00357731	0.153882	0	0	6.26361	0.845081	2.96025	0	0	0
Cluster-82922.0	5.28757	7.52116	22.0665	2.6336e-06	0.000267024	11.5776	5.48937	2.25565	459.663	315.671	415.93	14.0138	3.30304	3.6544
Cluster-66168.0	5.27304	2.74685	42.1749	8.34649e-11	2.92778e-08	0.467274	0.517912	1.79231	71.2495	36.1401	37.2879	1.11876	1.714	6.79643
Cluster-57395.3	5.26907	2.26531	44.2992	2.81835e-11	1.10691e-08	0.073163	0.152047	0.270607	13.5784	6.40359	6.72449	0	0	0.0249409
Cluster-22445.0	5.25605	-2.59202	9.00535	0.00269191	0.0789303	0	0	0	0.207288	0.587311	0.457178	0	0	0
Cluster-25199.0	5.25604	-2.59202	9.00456	0.00269307	0.078948	0	0	0	0.809781	2.29436	1.78599	0	0	0
Cluster-46300.0	5.25566	9.12395	14.0748	0.000175683	0.00895066	18.4418	1.24495	38.1308	1178.99	950.257	762.206	31.4372	1.32013	55.5889
Cluster-62118.1	5.25228	-2.59339	9.01563	0.0026768	0.0786158	0	0	0	1.45625	2.06299	0.802943	0	0	0
Cluster-15277.8473	5.25181	-2.49453	8.80728	0.00300032	0.0856622	0	0	0	1.61956	2.29436	0.892993	0	0	0.569677
Cluster-1651.2	5.25025	-0.943491	9.5632	0.00198517	0.0628442	0	0.0380155	0	0	1.19295	1.71062	0	0.111831	0			Pantetheinase (Fragment)
Cluster-18763.0	5.2502	1.23517	22.9874	1.6307e-06	0.000179254	0	0.516114	1.53094	72.2055	16.1959	15.925	0	0.379566	1.69321
Cluster-46804.10	5.23119	-2.4032	8.82042	0.00297878	0.0851828	0	0	0	2.9003	0.51359	0.799584	0.447818	0	0.510088
Cluster-38141.0	5.23074	0.871485	30.7181	2.98363e-08	5.47389e-06	0.380447	0.474385	0	20.6477	13.8418	17.0771	0	0	0
Cluster-49164.0	5.21854	4.92399	30.7311	2.96377e-08	5.46395e-06	0.428802	0.467844	1.586	49.3491	37.5309	35.459	0.0962486	0.622597	1.93683	Microphthalmia-associated transcription factor	MITF			NP_001245436.1	Mitf	Mitf
Cluster-70594.1	5.20393	0.18799	29.5707	5.39149e-08	9.14317e-06	0	0.125259	0.165135	2.43389	7.33247	6.97839	0	0	0
Cluster-63503.0	5.20194	0.850751	22.3972	2.217e-06	0.000231324	0.152568	0.38048	0.125401	2.6615	7.95977	28.6977	0.547927	0	1.0402	FAD-binding domain	NOX4
Cluster-35732.0	5.18927	-0.868103	15.6975	7.43239e-05	0.00441357	0	0	0.210558	5.46196	2.46199	5.47566	0	1.87934	0.69863
Cluster-59164.0	5.18574	1.83215	34.6005	4.04796e-09	9.4859e-07	0	0.485754	1.08066	25.2011	27.879	25.605	0	0.178619	0.398402
Cluster-15277.2845	5.17981	0.429841	14.3566	0.00015125	0.0079486	0	0	1.05886	1.99762	5.65985	44.0578	0	0	0.351328
Cluster-24159.0	5.17572	2.214	44.6333	2.37619e-11	9.52261e-09	0.951118	0.263547	0.912046	47.6249	26.3342	35.9161	0.189767	0.581463	0.432308
Cluster-50451.5	5.17521	4.42039	38.7269	4.87453e-10	1.43015e-07	5.17972	2.94881	7.58587	347.589	176.58	268.265	13.0027	2.14945	6.89173
Cluster-15277.13735	5.1674	2.18186	29.8362	4.70124e-08	8.12628e-06	1.96064	0.912706	1.03137	141.696	18.606	45.73	1.50215	0.191781	2.42325
Cluster-15277.4918	5.16635	-2.58124	8.95759	0.00276319	0.0806248	0	0	0	0.866466	1.07405	0.477751	0	0	0.152389
Cluster-1103.0	5.15735	-2.64324	8.99243	0.00271101	0.0793836	0	0	0	1.09333	0.774436	1.20568	0	0	0
Cluster-31527.0	5.14745	3.03502	26.1172	3.21307e-07	4.40283e-05	1.56668	1.21552	2.40371	26.9252	11.0416	228.606	0.750199	0.255409	1.13935
Cluster-10530.3	5.14585	-1.50524	13.6451	0.000220812	0.0108343	0	0	0.106192	2.50424	4.96668	0.552314	0.463996	0.631878	0.176172
Cluster-10482.0	5.1396	2.15616	24.3662	7.96527e-07	9.59504e-05	0	0.86868	0.668044	9.45235	22.3178	48.6438	0	0	0.316652					NP_523542.1	AstC	Allatostatin C
Cluster-73839.0	5.09522	9.65603	16.4664	4.95202e-05	0.00316605	47.8786	28.0963	16.4387	2469.41	1384.76	986.972	80.849	42.4305	14.3359	It is involved in the biological process described with one-carbon metabolic process	CA2	Carbonic anhydrase		NP_523561.1	CAH1	Carbonic anhydrase 1
Cluster-31741.0	5.07796	-2.67219	8.48675	0.00357743	0.0977433	0	0	0	0.553652	1.1765	1.22109	0	0	0
Cluster-70663.0	5.07796	-2.67219	8.48544	0.00358001	0.097758	0	0	0	0.693173	1.47298	1.5288	0	0	0
Cluster-44078.0	5.07562	2.54524	48.3196	3.6211e-12	1.73751e-09	0.927164	0.550521	0.870932	57.2509	30.7325	26.3294	0.634242	0.323896	0.903044
Cluster-21534.0	5.0747	-0.851427	9.46904	0.00208968	0.0652458	0	0.152296	0.301168	21.4841	2.51533	0	0.877282	0	0
Cluster-76207.0	5.07378	-2.67361	8.49407	0.00356305	0.0975736	0	0	0	1.31283	1.39486	0.723866	0	0	0
Cluster-51303.0	5.07377	-2.67361	8.49316	0.00356484	0.0975851	0	0	0	1.01638	1.0799	0.560412	0	0	0
Cluster-59010.2	5.07141	-0.428221	11.5571	0.000674896	0.0269112	0	0.271242	0.268193	26.5632	0.895971	0.697447	1.17184	0.79792	0
Cluster-26443.1	5.06548	4.08831	17.7291	2.54702e-05	0.00181529	0	2.57083	0.462169	27.5198	92.061	42.0661	10.9384	74.9392	15.143
Cluster-62780.0	5.05595	-0.398931	10.4145	0.00125032	0.0439555	0	0	0.205552	0.727104	2.06011	7.48366	0	0	2.21656
Cluster-59391.0	5.05423	-1.20906	15.3105	9.12069e-05	0.00524674	0	0.150751	0	1.05452	2.98778	5.81442	0	0	0
Cluster-15277.38557	5.02164	-2.69937	8.51743	0.00351761	0.0964763	0	0	0	1.10144	1.04024	1.6195	0	0	0
Cluster-77889.1	5.01603	2.69341	34.7567	3.73588e-09	8.81551e-07	0.480673	0.310778	1.58032	37.5779	34.39	30.9368	0.831164	0	1.23804	Neural proliferation differentiation control-1 protein (NPDC1)	NPDC1
Cluster-15277.8003	5.01483	1.04953	38.5391	5.36671e-10	1.55233e-07	0.820231	1.02276	0.674173	37.7588	40.2591	46.3682	0.490956	0	1.21072
Cluster-33491.0	5.01421	3.40573	45.785	1.31973e-11	5.74047e-09	0.539176	0.448204	0.684892	37.4328	20.5253	19.1729	0.528101	0.119863	0.802045
Cluster-14367.0	5.01093	1.65682	20.5926	5.68166e-06	0.000513961	0	0.150294	0.891626	30.1379	6.20566	5.70017	0	0	0
Cluster-57621.0	5.01006	-0.706769	20.1372	7.20819e-06	0.000625243	0	0	0.51388	8.48288	12.8757	4.0091	0	0	0
Cluster-61457.0	4.99304	2.90258	13.3688	0.000255841	0.0122107	0.390529	0	0.213992	14.9373	12.1533	0.890393	0.592178	0	0.31951	Low-density lipoprotein receptor domain class A	TMPRSS15	Peptidase S1 domain-containing protein
Cluster-71021.0	4.98225	-1.68689	8.60262	0.00335681	0.0931267	0	0	0.108705	0	2.90528	4.52309	0	0.646834	0.360683
Cluster-37743.0	4.97111	0.335072	27.7054	1.41264e-07	2.14693e-05	0.366414	0.609183	0.301168	31.9598	19.1165	10.9648	1.31592	0	0.99927
Cluster-11335.0	4.96099	-2.40521	8.46716	0.00361616	0.09852	0	0	0	1.39753	0.494952	1.54113	0.431566	0	0.983152
Cluster-57896.0	4.96052	0.973583	32.3422	1.29277e-08	2.66101e-06	0.0430246	0.0357653	0.176816	1.58449	5.67075	4.13837	0.103011	0.263029	0.410672	acid synthase	NANS	Sialic acid synthase		NP_650195.1	NANS	N-acetylneuraminic acid synthase
Cluster-61457.1	4.95876	-0.00201703	10.8442	0.00099108	0.0365337	0.361233	0	0.148454	13.3033	10.9109	0	0.432438	0	0
Cluster-48363.0	4.95793	0.575031	25.8475	3.69479e-07	4.97269e-05	0.286555	0	1.17764	16.8489	11.9345	34.3001	0	0	0
Cluster-31527.1	4.95318	1.08518	27.4049	1.65009e-07	2.46089e-05	0.500402	1.10926	0.548395	9.37594	43.7404	52.0535	0.79872	0.407892	0
Cluster-63960.40	4.92938	-1.19862	8.44861	0.00365322	0.099266	0.129761	0	0	5.65907	1.06892	0	0	0	0	-	-			NP_001286529.1	CG14478
Cluster-73839.1	4.91358	3.96444	18.3955	1.79486e-05	0.0013482	8.50804	1.75906	2.50023	293.009	110.945	183.185	20.7407	1.29367	0.721366
Cluster-79574.0	4.91335	-0.123666	22.1901	2.46938e-06	0.000252696	0	0.0797429	0.157693	1.85937	2.10726	7.17652	0.114837	0.469163	0.130806
Cluster-15277.10244	4.91286	0.34313	23.5442	1.22079e-06	0.000140116	0	0.294922	1.16643	25.4438	28.7386	7.96252	0	0.867579	0.483773
Cluster-47766.0	4.91097	2.66688	31.7913	1.71664e-08	3.38303e-06	0.695136	0.3556	1.36246	41.4577	31.1275	27.2021	0.0640122	0.326899	2.26031
Cluster-15277.10095	4.90699	6.1924	27.6348	1.46517e-07	2.21271e-05	5.08121	5.83299	22.7714	615.789	297.319	393.45	5.21383	5.76899	24.2502
Cluster-15277.16368	4.906	3.85699	33.47	7.23727e-09	1.59742e-06	2.21894	2.70439	4.12743	238.205	29.6991	108.56	3.58448	3.51919	2.33029
Cluster-62171.0	4.90511	2.50259	40.015	2.52026e-10	7.74259e-08	0.32511	0.67564	2.13774	55.4538	36.1549	34.3981	1.36218	1.78879	5.5414
Cluster-71987.0	4.90448	6.65343	23.6895	1.132e-06	0.000131079	1.85616	3.47171	10.012	325.224	193.997	75.8368	0.416633	0.189126	0.158189	Solute carrier family 13	SLC13A5
Cluster-83410.0	4.90249	3.10891	29.3287	6.10835e-08	1.02498e-05	2.42562	0.527844	0.52191	25.354	110.776	28.2891	1.5963	1.08694	0.995721
Cluster-64842.0	4.89636	-0.380407	11.3971	0.000735591	0.0288424	0.386199	0	0	10.8542	6.89298	0.825488	0.693489	0	0
Cluster-74935.0	4.88886	1.45622	32.878	9.81294e-09	2.08262e-06	0.20031	0.333026	0.0548804	10.6124	8.43377	8.42041	0	0	0
Cluster-31706.0	4.8883	2.94843	30.3828	3.54652e-08	6.33643e-06	0.526532	1.22554	1.03866	27.8616	64.2656	30.1619	0	1.15882	1.00516
Cluster-31520.1	4.88198	-1.30013	11.2862	0.000780862	0.0301892	0	0.258057	0	10.2291	0.852417	3.31772	0	0	0.423302
Cluster-19431.0	4.88044	1.66737	11.4563	0.000712505	0.0281449	1.77921	0	0.182798	46.5564	34.5038	9.98286	6.92224	0	0.606522
Cluster-15277.15348	4.87373	-1.4991	11.7698	0.000602008	0.0245298	0	0.119103	0	4.44341	1.57369	1.8375	0	1.05111	1.17222	Reverse transcriptase (RNA-dependent DNA polymerase)	-
Cluster-68649.0	4.86979	-1.45042	11.4278	0.00072354	0.0284867	0	0	0.127578	4.21199	0.426208	1.65886	0	0	0.211651
Cluster-77508.0	4.85974	-0.570918	21.8742	2.91124e-06	0.00029005	0.275093	0.228678	0	10.131	7.93141	5.88002	0	0.336354	0
Cluster-15766.0	4.84755	0.871428	18.8716	1.3982e-05	0.0010908	0.32511	0.540512	0	6.30157	27.2277	8.33893	3.89194	15.9004	2.65987
Cluster-24049.0	4.84727	1.77377	41.458	1.20433e-10	4.08474e-08	0.181718	0.302115	0.597438	11.6233	21.3312	11.4583	0.543844	0.222185	0.991146
Cluster-12785.0	4.82925	0.725599	28.3782	9.9783e-08	1.58536e-05	0.294096	0.9779	0.241727	29.0722	19.785	18.8586	0	0.719177	1.20307
Cluster-15277.34794	4.82597	-0.0248392	25.3875	4.68949e-07	6.13306e-05	0.729838	0	0.449907	21.9269	14.2789	13.26	0	0	0.497596
Cluster-69845.0	4.81235	-0.490027	20.9317	4.75945e-06	0.000441677	0.176342	0.146589	0	7.17782	3.8737	3.76924	0.527753	0	0.721366
Cluster-72195.0	4.81172	0.827923	16.6498	4.49539e-05	0.00292835	0	0	0.342144	6.54444	4.00058	1.38407	0	0	0	Phosphotyrosine interaction domain (PTB/PID)	LDLRAP1
Cluster-80557.0	4.798	5.68166	25.2481	5.04087e-07	6.48036e-05	2.68215	1.39351	0.803741	92.6306	63.9824	53.3588	3.44498	1.36644	0.723846	Belongs to the two pore domain potassium channel (TC 1.A.1.8) family	-	Potassium channel subfamily K member 10-like (Fragment)
Cluster-73989.0	4.79681	-0.351658	13.8864	0.0001942	0.00972145	0.0335479	0	0.0551481	0.130051	0.368474	3.22684	0	0	0	Domain first found in C1r, C1s, uEGF, and bone morphogenetic protein.	NETO2	CUB domain-containing protein (Fragment)		NP_001285211.1	Neto	Neuropilin and tolloid-like
Cluster-15277.14401	4.79049	1.46948	23.5403	1.22326e-06	0.000140288	1.217	1.16334	1.19975	103.622	21.3757	18.5913	1.52898	0.446184	0
Cluster-15277.34225	4.79031	-1.81374	10.0582	0.00151672	0.0511524	0	0.0622449	0	0.725683	1.33645	1.92061	0	0.274661	0
Cluster-15277.16591	4.78265	-1.46203	11.0212	0.000900756	0.0338832	0	0	0.188423	2.22171	0.944216	5.88002	0	0	0.625184
Cluster-24234.0	4.7689	0.840575	11.1409	0.000844467	0.0321707	0	1.97311	0.325154	92.0792	1.53978	2.53673	0.473577	0.967389	0.539429
Cluster-77347.0	4.76828	-1.54984	11.3464	0.000755963	0.0294555	0	0	0.148454	2.8007	3.71964	0.386062	0	0	0
Cluster-15277.38214	4.7629	-1.29431	12.1178	0.000499416	0.0210058	0	0.271242	0	4.11097	3.24789	6.97447	0	0	1.33479
Cluster-83288.4	4.76151	2.29447	29.9118	4.52152e-08	7.85348e-06	0.53472	1.9558	1.23061	29.6423	68.2749	54.4042	0.512098	0.523038	5.24975
Cluster-60228.0	4.76089	-0.815291	8.61012	0.00334299	0.0928229	0	0.288063	0.284825	0.671679	24.9778	0	0	0	0
Cluster-26314.0	4.75894	-1.54578	15.1062	0.000101628	0.00573359	0	0	0.363787	6.00521	6.07663	5.20323	0	0	0
Cluster-79572.0	4.75453	1.90539	38.4935	5.49361e-10	1.58266e-07	0.0424795	0.0706244	0.0756496	1.00177	3.24658	3.34441	0.135608	0.0519393	0.135156	Belongs to the MAGUK family	CASK			NP_001262811.1	CASK	CASK
Cluster-29772.0	4.74599	-0.349491	20.7842	5.14053e-06	0.000472458	0.0432536	0	0.0711029	1.34141	2.55354	0.647172	0.0517796	0	0	Piezo-type mechanosensitive ion channel component	-			NP_001303314.1	Piezo	Piezo
Cluster-83009.0	4.74441	-0.61908	10.6151	0.00112166	0.0402813	0.0343338	0	0.02822	0.598939	2.02695	0	0.0822031	0.0839593	0
Cluster-40926.0	4.7408	-1.36973	10.1715	0.0014263	0.0487098	0	0.324543	0	0.756739	4.82416	11.683	0	0	0.798543
Cluster-20106.0	4.71843	1.01886	11.6103	0.000655891	0.0262996	0.0754474	0.125435	0.24805	5.55708	5.59358	5.80558	0	2.58297	0	zinc ion binding	PTER	Phosphotriesterase-related protein	PTER	NP_731339.1	CG18473
Cluster-57166.0	4.71025	-0.96103	14.5602	0.000135751	0.00727534	0	0	0.177714	1.25727	4.89805	0.924307	0	0	0	mechanosensitive ion channel activity	PIEZO2	Piezo non-specific cation channel R-Ras-binding domain-containing protein
Cluster-57395.2	4.70647	-0.370144	15.0614	0.000104071	0.00583241	0.240984	0	0.396145	13.0787	1.32343	9.78682	0.576972	0	0
Cluster-79439.2	4.69893	0.683959	22.2726	2.36563e-06	0.000243993	0	1.49839	0.59262	23.0592	49.124	12.7143	0	0	0
Cluster-32981.1	4.69799	2.84378	43.4638	4.31878e-11	1.62628e-08	0.818728	1.90565	1.95152	53.0036	89.9253	33.2501	0.784091	0.600632	1.1164
Cluster-15277.24049	4.69455	0.0434942	11.9059	0.000559575	0.0230761	0.290276	0.2413	0.477175	36.2903	0.398533	0.620456	0.347495	0.709838	0.791629
Cluster-15277.12209	4.68301	-1.54655	9.0699	0.00259851	0.0768989	0	0	0.269175	0.634773	9.89178	1.4	0.392045	0	0
Cluster-27367.0	4.681	2.44145	24.0634	9.32137e-07	0.000110614	0.429832	0.133991	0.662424	18.1729	23.9373	1.37813	0.06432	0.131388	0.219791	-	-
Cluster-83558.0	4.67662	0.292272	12.2383	0.000468185	0.0199579	0	0	1.41772	20.0597	17.761	8.6026	0	0	2.74397
Cluster-15277.33204	4.67223	-1.09367	12.4768	0.000412048	0.0180452	0.170621	0	0.280477	5.95282	11.9468	0.364696	0.408505	0	0.465309
Cluster-16338.0	4.66836	0.399848	12.6682	0.000371928	0.0166024	0.0485898	0.0403915	0.139781	0.0470905	6.60438	1.86946	0.0872514	0	0.530047	Bacterial protein of unknown function (DUF885)	-	DUF885 domain-containing protein
Cluster-43940.0	4.65332	-0.346929	21.89	2.88728e-06	0.000288263	0.430868	0	0.177072	10.8569	5.61979	6.44676	0	0	0
Cluster-58208.0	4.65299	1.54647	16.2487	5.55474e-05	0.00347096	0.415838	0.172838	0.68358	7.95939	37.1812	0.44442	0	0.12711	0.141757	-	-
Cluster-80704.0	4.65207	7.87242	20.0286	7.6294e-06	0.000656903	57.364	50.9789	47.9988	1395.86	2096.18	2405.51	21.6532	40.2296	197.312	Cuticle protein	-	Cuticle protein (Fragment)
Cluster-57813.0	4.63632	5.15162	27.6858	1.42709e-07	2.1666e-05	4.9491	2.19061	1.69052	150.744	94.8628	90.9479	3.5394	2.20045	1.05171
Cluster-9466.0	4.62652	-1.46082	11.9321	0.000551743	0.0227793	0.39913	0	0	8.50993	2.19193	5.97189	0	0	0
Cluster-15277.5252	4.62261	5.16152	10.2703	0.00135192	0.0468161	0.830388	2.42562	1.96225	0.368851	190.63	1.40515	0.455616	1.07877	0.872814	Ribonuclease H protein	-
Cluster-15277.134	4.62034	-2.25268	8.48619	0.00357852	0.0977441	0	0	0	0.508191	0.359965	1.12082	0.627733	0.641143	0.35751
Cluster-56952.0	4.6152	2.70929	14.474	0.000142107	0.00755149	0.703977	0.975333	5.20759	15.2371	191.371	15.7996	0.280915	0.573832	10.8792
Cluster-1448.0	4.61512	-1.16753	13.0082	0.000310134	0.0142886	0	0	0.140776	3.98375	0.470299	1.46437	0.205035	0.837663	0.934183
Cluster-30350.0	4.61383	0.657161	17.968	2.24646e-05	0.00163023	0.270106	0.112266	0.444017	0.523544	7.04596	22.2277	0.161674	0.330257	0.736622
Cluster-8805.0	4.61287	0.267985	18.33	1.85758e-05	0.00138588	0	0.20818	1.0292	16.0187	3.09449	22.4824	0.599599	0	0.341487
Cluster-80537.0	4.60776	4.2214	35.554	2.48082e-09	6.105e-07	2.57977	2.34555	0.86141	91.1781	62.7576	65.05	2.31621	1.87284	1.75886
Cluster-69010.0	4.60364	1.4833	22.2677	2.37165e-06	0.000244439	0.17669	0.367196	0.508295	2.05486	8.73306	26.8145	0	0.108019	0	NADPH oxidase	NOX3
Cluster-5706.0	4.59898	-1.69891	9.40524	0.00216366	0.066987	0	0	0.231084	4.35958	0.386	4.80756	0	0	0
Cluster-15277.2849	4.58972	0.0463212	15.2557	9.38933e-05	0.00536898	0.423721	0	0.435337	6.981	1.74523	21.7365	0	0	0.577777
Cluster-30105.0	4.56803	-0.47272	24.2866	8.30146e-07	9.98325e-05	0	0.278353	0.550449	14.2788	6.89596	8.94665	0.400855	0.409419	0.456595
Cluster-70594.0	4.56074	2.63845	25.518	4.38267e-07	5.76552e-05	0.0879107	0.255773	0.975463	8.22163	15.3788	17.4283	0.0526197	0.0537438	0.659302
Cluster-10860.0	4.54146	-0.0389738	22.8397	1.76092e-06	0.000190526	0.347204	0.144311	0.142689	9.75826	9.77217	2.96855	0.207822	0.212262	0	galactoside 2-alpha-L-fucosyltransferase activity	FUT1
Cluster-79567.0	4.54114	7.42913	10.6303	0.00111252	0.039963	2.03555	4.67973	20.4822	40.8111	745.68	36.303	1.21839	1.90553	27.843	Stathmin family	STMN1	Stathmin-4		NP_001245912.1	stai	stathmin
Cluster-1449.0	4.53525	1.76737	35.1861	2.99655e-09	7.26203e-07	2.02274	0.672583	3.32511	44.3035	85.5348	67.0149	3.39004	0.989276	2.20653
Cluster-72418.0	4.52265	9.32332	9.41468	0.00215255	0.0667874	53.0116	3.45355	115.736	1456.78	77.0407	3666.73	62.4001	7.04384	113.904
Cluster-49267.1	4.52028	1.18506	12.5754	0.000390848	0.0173391	0	0.759922	1.05193	7.08765	12.9275	39.2753	0	0	2.49307
Cluster-10019.2	4.51133	1.73729	30.7269	2.97024e-08	5.46395e-06	0.157265	0.555605	0.387783	15.5842	13.2426	8.27766	0.564794	0.336502	0.107221
Cluster-14893.0	4.51016	4.19498	12.1441	0.000492423	0.0207787	0.12033	1.00027	10.0881	5.36439	180.24	129.629	0.720245	3.82529	15.8337
Cluster-15277.17419	4.50546	2.79169	18.4155	1.77603e-05	0.00133756	4.41611	0.926131	1.42046	146.272	14.763	69.365	2.34469	0	1.72812
Cluster-78312.0	4.50389	-0.929373	12.1154	0.000500079	0.0210275	0.069576	0	0.0571867	1.07887	3.24781	0.148716	0	0	0.0948723
Cluster-27517.0	4.48714	-0.683466	17.1214	3.50646e-05	0.00237073	0	0	0.340208	3.74399	3.40967	3.83381	0	0.168696	0
Cluster-81548.0	4.48302	-1.14336	13.5734	0.000229409	0.0111457	0	0	0.0879006	1.14009	1.46828	0.342884	0	0	0	Xylose isomerase-like	-	Xylose isomerase
Cluster-47766.1	4.48296	2.15091	27.001	2.03352e-07	2.95589e-05	0.169542	0.845617	1.25417	26.7279	19.7856	24.1594	0.0676539	1.17469	1.61829
Cluster-57577.0	4.46529	8.70923	18.3439	1.84411e-05	0.00137799	28.3647	19.7379	38.7776	1358.15	714.3	615.359	29.0067	11.1369	33.5225	pyruvate kinase activity. It is involved in the biological process described with glycolytic process	PKM	Pyruvate kinase		NP_524448.3	PyK	Pyruvate kinase
Cluster-38186.0	4.45934	-1.44372	9.46993	0.00208868	0.0652428	0.0644594	0	0	1.37435	0.619493	0.413339	0.154331	0	0	Belongs to the 5'-nucleotidase family	-	Apyrase		NP_611218.1	NT5E-2	Ecto-5'-nucleotidase 2
Cluster-77941.0	4.45772	0.798485	20.2727	6.71512e-06	0.000588882	0.719558	0	0.591428	27.8943	7.16236	5.38311	0.861396	0.659849	0.735881
Cluster-3102.0	4.45005	-0.56038	19.8368	8.43428e-06	0.000714468	0	0.06293	0.0311113	1.24724	0.779517	1.2945	0	0.0462807	0	Sodium:neurotransmitter symporter family	-	Transporter		NP_001369117.1
Cluster-74451.0	4.4497	0.871233	15.4258	8.58093e-05	0.00498546	0	0.360429	0.285101	2.18507	14.0488	5.00457	0	0.318084	1.18245	NIPSNAP	NIPSNAP3A
Cluster-82202.4	4.44947	0.0510732	8.48775	0.00357545	0.0977079	0	0.0722961	0.119198	0	5.96516	0.185895	0.0520566	0	0.11859
Cluster-27193.0	4.44539	-1.69742	8.74737	0.00310048	0.0877363	0	0	0.173723	1.63871	4.35277	0.451774	0	0.258428	0
Cluster-61224.0	4.44086	2.03447	38.1332	6.60763e-10	1.88093e-07	0.174756	0.14527	0.316002	9.2134	6.28616	3.88476	0.418407	0.341876	0.285952	RNA recognition motif. (a.k.a. RRM, RBD, or RNP domain)	MSI1	RNA-binding protein Musashi homolog Rbp6		NP_001097631.1	Rbp6	RNA-binding protein 6
Cluster-26414.0	4.43978	3.84788	37.9728	7.17362e-10	2.03398e-07	2.81302	3.05008	1.91	121.613	74.7235	56.4675	2.78186	2.39267	2.16805
Cluster-15277.38216	4.4381	-1.77517	11.9817	0.000537251	0.0223094	0	0	0.261512	3.49362	2.9857	3.40036	0	0	0
Cluster-15277.1305	4.43735	-0.887734	11.4828	0.000702449	0.0277859	0	0.08267	0.122611	5.68648	0.557759	0.42514	0	0	0
Cluster-6794.0	4.43669	-1.59633	11.7355	0.000613196	0.0248938	0.182088	0	0	2.47057	1.49998	2.72445	0	0	0
Cluster-41675.1	4.43307	1.07962	11.6644	0.000637081	0.025689	0.837799	0.0994918	0.0983733	18.0949	16.7608	0.255824	0.573111	0	0.326401
Cluster-29253.0	4.43296	0.671336	27.3506	1.69714e-07	2.52843e-05	0.366414	1.21837	0.903503	22.727	45.2759	13.3144	0.438641	0.896024	0.499635
Cluster-57432.0	4.43181	-0.300397	12.1911	0.000480185	0.0204003	0.188221	0	0.464115	2.91862	1.29208	16.0927	0	0	0.769964
Cluster-15277.27353	4.42972	0.209184	15.4516	8.46463e-05	0.00493191	0	0	2.50924	13.5253	12.5742	44.7455	0.52209	0	0.594687
Cluster-36493.0	4.41501	-1.79984	9.27575	0.00232207	0.0705966	0	0	0.29751	0.701592	4.96956	5.4158	0	0	0
Cluster-10019.4	4.40926	4.13414	37.701	8.2463e-10	2.30173e-07	1.98889	3.46408	2.2964	106.335	87.2928	50.2216	1.36053	1.1001	2.712
Cluster-82969.0	4.40516	1.9275	20.1658	7.10099e-06	0.000617063	2.88404	0.653845	0.861993	67.3353	37.4363	36.9872	2.51093	0.641143	0
Cluster-66321.0	4.40395	0.0493672	16.4601	4.96835e-05	0.00317366	0.0377078	0	0.108476	1.64449	0.93187	1.77318	0.496547	0.046105	0.0514175
Cluster-15277.38631	4.4032	1.27671	23.255	1.41882e-06	0.000159527	0.180356	0.149926	0.0847088	7.19142	2.20487	3.91013	0.987005	1.22861	0.24593
Cluster-62630.1	4.39974	2.29405	17.4921	2.88498e-05	0.00201023	3.64919	0.325016	1.71393	56.5855	9.12558	113.936	4.36851	0.318702	3.19883
Cluster-58123.0	4.39889	0.264811	21.0887	4.38514e-06	0.000412005	0	0.068435	0.338328	3.35097	6.32955	2.28758	0.0985529	0.402633	0.785798
Cluster-15277.11904	4.39112	0.799679	16.8046	4.14332e-05	0.00272929	1.71933	0.952825	0	27.7713	26.4905	36.7501	2.28693	0.700737	0
Cluster-38534.0	4.39011	2.61742	14.1178	0.000171707	0.00879495	0.46264	0.288436	2.947	17.7104	5.79599	75.9371	0.138459	0.42425	5.99303
Cluster-10861.0	4.38106	-1.83069	9.79649	0.00174845	0.0569851	0	0	0.160098	3.20913	0.802275	1.66536	0	0	0
Cluster-58099.0	4.37865	1.38852	21.7265	3.14416e-06	0.000309602	0.101366	0.421317	0.749846	5.89433	19.9013	11.7	0	0.743639	0.552884
Cluster-41037.0	4.37799	-1.59054	9.81377	0.0017321	0.0565292	0	0.154512	0	1.80138	1.27597	3.17839	0	0	0.506906
Cluster-15277.13653	4.37744	2.35067	32.66	1.09772e-08	2.29575e-06	1.85708	1.43348	3.45292	119.043	33.2676	40.2615	0.952775	1.62188	1.44701
Cluster-83636.0	4.37307	1.3651	19.1672	1.19753e-05	0.000954492	0.0650219	0.108102	0.694766	16.6361	3.48158	2.64066	0.0778388	0.238505	0.531975	Protein phosphatase 1 regulatory subunit	PPP1R14B			NP_001285813.1	CG17124
Cluster-33496.0	4.36848	4.53415	11.1958	0.000819808	0.0314316	1.03209	2.25213	13.4139	24.8812	397.116	18.7516	0.463326	0.94645	18.1195
Cluster-20625.0	4.35938	-0.579583	16.5029	4.85757e-05	0.00311677	0.831676	0	0.34179	12.0902	19.9822	4.4442	0	0	0
Cluster-15277.34053	4.35676	-1.05373	14.1927	0.00016501	0.00852901	0.43826	0	0.36022	11.8927	3.00853	10.3044	0.524649	0	0
Cluster-49504.0	4.35251	-1.64268	10.9817	0.000920164	0.0344327	0.218594	0	0	2.1185	3.60141	1.86895	0	0	0
Cluster-61987.0	4.34462	5.14677	32.3119	1.31307e-08	2.68355e-06	4.00505	3.43175	2.88673	142.241	91.9553	77.7045	4.0569	3.16418	3.27672
Cluster-58549.0	4.34125	4.55211	34.1791	5.02663e-09	1.15757e-06	0.823299	1.09075	1.12078	31.1429	20.3108	38.1101	0.431194	0.188745	1.01739
Cluster-48299.0	4.33612	2.50348	32.7187	1.06506e-08	2.24116e-06	2.27126	1.88805	1.18798	68.4368	55.8461	39.2793	3.70768	1.51476	1.1262
Cluster-15277.1223	4.32863	-0.245857	9.52829	0.00202329	0.0638117	0	0	1.36589	7.08634	26.9224	2.13123	1.19362	0	0
Cluster-15277.1152	4.32782	-1.71754	9.4154	0.00215171	0.0667756	0	0.334776	0	4.6836	6.91149	1.29122	0	0	0
Cluster-79029.0	4.3231	-0.169977	13.8144	0.000201787	0.0100375	0.266483	0	0.219031	1.54957	12.4394	0.569599	0.319012	0.325827	0.363371
Cluster-18006.0	4.32205	-0.594181	15.8077	7.01164e-05	0.00420022	0.280267	0	0.46072	12.4945	4.23269	4.79249	0.335512	0	1.52866
Cluster-45104.0	4.30931	1.02174	17.853	2.38649e-05	0.00171537	0.398241	0	0.654654	19.2977	5.19424	3.40491	0.119185	0.243463	0.135758
Cluster-59040.0	4.30924	3.4281	40.8471	1.64621e-10	5.29553e-08	1.63094	2.34177	4.26529	50.7235	71.0432	108.068	2.12992	1.81285	5.05435	Acylphosphatase	ACYP1	Acylphosphatase		NP_001262612.1	Acyp2	Acylphosphatase 2
Cluster-57395.4	4.30894	3.18955	34.0149	5.46923e-09	1.2472e-06	0.525913	0.495469	0.576352	19.6059	11.5207	14.9133	0.503663	0.471555	0.119521
Cluster-53500.0	4.3074	0.716104	17.5109	2.8566e-05	0.00199335	0.368681	0.612952	0.454546	2.50114	10.3766	31.1277	0.441354	0	0
Cluster-15277.1222	4.30604	-0.604148	15.1566	9.89502e-05	0.00560896	0	0.635217	0.314038	5.18398	20.458	4.90001	0	0.934316	0.520987
Cluster-61267.0	4.29783	12.8921	10.4224	0.00124493	0.0437981	555.23	743.051	761.01	16616.4	14399	28179.2	390.104	273.961	588.175			Chitin-binding type-2 domain-containing protein
Cluster-21041.0	4.29748	3.39288	30.9791	2.60827e-08	4.8852e-06	0.57311	2.93788	1.57019	48.9701	41.2439	58.596	0.228693	0.700737	1.30247	Peroxiredoxin	TPX1	Thioredoxin-dependent peroxide reductase, mitochondrial	PRDX3	NP_524387.1	Prx3	Peroxiredoxin 3
Cluster-56022.0	4.2961	2.64786	30.4256	3.46914e-08	6.22921e-06	0.396137	0.0506615	0.525965	8.18033	8.19994	10.1608	0.255351	0.260806	0.955675	Paired Box domain	Eyg	Paired box protein Pax-6		NP_001014582.1	eyg	eyegone
Cluster-7721.0	4.29393	1.26651	20.2303	6.86552e-06	0.000599507	1.15043	0.273237	2.56657	77.09	18.0512	8.4309	1.96743	1.20568	2.46511
Cluster-15277.32450	4.29165	-0.65889	12.438	0.000420691	0.0183732	0	0.0774171	0.918561	5.77644	19.6908	2.38876	1.11488	0.455479	0
Cluster-27608.0	4.29016	-0.811835	9.60727	0.00193808	0.0616796	0.217531	0	0	2.31901	1.64261	3.02227	0.520819	0	0
Cluster-688.1	4.28921	4.29315	31.0452	2.52086e-08	4.74004e-06	7.84675	5.08657	2.37499	202.45	129.787	131.064	8.85121	6.65034	6.76768
Cluster-76110.0	4.2878	1.45789	14.077	0.000175478	0.00894433	0.846105	0.468898	0.463627	1.09333	15.1015	37.979	2.02577	0.172421	0.192289			NADPH oxidase 4 (Fragment)
Cluster-63779.0	4.28557	-1.75578	10.2588	0.00136034	0.0470279	0	0.369753	0	6.03509	4.88549	2.85225	0	0	0
Cluster-66916.1	4.2842	-1.14995	12.3041	0.000451976	0.019432	0.165975	0	0.0304671	3.32431	0.683621	2.01034	0	0	0
Cluster-18643.0	4.28197	-0.253343	15.2357	9.48923e-05	0.00541101	0	0.216677	0.856967	19.7039	5.01012	3.90001	0.312036	0	0
Cluster-10019.0	4.27427	2.61632	32.5673	1.15136e-08	2.39397e-06	1.11408	1.96799	1.14462	45.0778	58.5539	19.3482	0.500133	0.68109	2.27871
Cluster-651.0	4.2735	1.70703	13.6245	0.000223251	0.0109103	0.0837911	0.417922	0.826447	2.92341	26.8044	6.08943	0	1.84411	1.14256
Cluster-53301.0	4.26568	2.56353	36.988	1.18857e-09	3.16369e-07	0.932383	0.430593	2.00104	31.1918	18.9171	38.198	0.620095	0.633343	0.988849
Cluster-59465.0	4.2576	1.20848	16.1503	5.85092e-05	0.00361043	1.82459	0.189593	0.562384	11.936	57.1467	7.31252	0	0.278865	0.932992
Cluster-11776.0	4.25517	-1.78326	9.16556	0.00246612	0.0737261	0	0.345676	0	4.03007	1.71276	7.11072	0	0	0
Cluster-30765.1	4.25296	-2.09919	9.05716	0.00261668	0.0773194	0	0	0.117764	1.11085	1.57369	2.14376	0	0.350369	0.58611
Cluster-10019.3	4.25147	2.00966	17.2711	3.24074e-05	0.00221614	0.202733	2.44364	1.41638	54.8172	48.292	10.2549	0.242695	2.72668	0.691105
Cluster-45838.0	4.2403	-1.30985	9.7191	0.00182363	0.0588735	0	0	0.306187	4.69336	3.58015	1.5925	3.12166	0	1.52389
Cluster-20970.0	4.23782	-0.592261	11.085	0.000870274	0.0329582	0.33113	0.275261	0.272166	11.5529	0.909245	13.4478	0	0	2.25761
Cluster-83133.0	4.2262	-1.83574	9.66658	0.00187651	0.0601341	0	0	0.27941	2.63564	2.80034	3.63309	0	0.415646	0
Cluster-15277.12523	4.22104	-2.15921	9.17465	0.00245391	0.0734989	0	0	0.0272166	0.385096	0.40916	0.283112	0.0792803	0	0.0903044
Cluster-15277.3201	4.21622	-0.969706	12.501	0.000406741	0.0178962	0	0.637943	0	7.43747	5.26816	8.20174	0.918699	0.938326	0
Cluster-56035.0	4.21297	0.709843	11.5045	0.000694268	0.0274927	0	0	0.940105	3.69495	12.301	5.70449	0.456411	0	0.129969	Glutathione S-transferase, C-terminal domain	GstD1	Glutathione S-transferase
Cluster-80310.0	4.21183	0.31123	24.9716	5.81809e-07	7.38033e-05	0.241309	0.200595	0.29751	4.91114	5.13521	10.4448	0.288876	0.147524	0
Cluster-10665.0	4.21084	5.11397	11.1043	0.000861294	0.0327236	0.140408	1.34226	6.46275	83.7209	56.9161	39.6907	0	0.214595	2.01031	Forms chloride channels	-	Bestrophin-2 isoform X2
Cluster-21228.0	4.20359	2.53308	21.1081	4.34085e-06	0.000409008	0.851928	0.157375	0.389015	4.12821	6.56302	28.7308	0.708235	0.347215	0.258149	sialic acid transmembrane transporter activity	SLC17A5	Putative inorganic phosphate cotransporter
Cluster-72265.0	4.20264	0.927405	18.6618	1.56079e-05	0.00119813	0.377875	0.251295	0	5.12702	9.13088	4.52309	0.361888	0.0924049	0.927471	Transmembrane transporter activity. It is involved in the biological process described with transmembrane transport	-	Facilitated trehalose transporter Tret1
Cluster-30740.0	4.2003	3.91176	21.0372	4.50455e-06	0.000422165	0.244181	1.65285	0.487414	21.7715	19.0611	26.5438	0.918699	4.13716	1.09401	PDZ domain binding	LNX2	Ligand of Numb protein X 2
Cluster-58233.1	4.20024	7.16054	17.2589	3.26172e-05	0.0022273	28.378	8.54534	18.8324	553.275	476.332	479.84	25.1322	3.098	9.49276	pericentric heterochromatin assembly	CENPV
Cluster-346.0	4.19866	5.65558	18.9505	1.34156e-05	0.00105004	34.1064	41.8396	5.71549	789.447	696.027	920.114	28.9373	32.3896	9.93348
Cluster-16421.1	4.1978	1.14883	12.729	0.000360032	0.0161872	0	0.250237	1.11341	1.36145	10.539	21.1261	0	0	0.27365
Cluster-47490.0	4.1955	-1.75307	9.68839	0.00185436	0.0596243	0.142592	0	0	1.93469	0.978852	1.52393	0	0	0
Cluster-15277.27020	4.19547	2.28879	15.7691	7.15611e-05	0.00427249	2.55443	0.26543	0.962521	63.8508	17.6812	21.1576	5.22432	0.390411	0.653094
Cluster-29776.0	4.1878	-1.8651	9.47851	0.00207893	0.0650543	0	0	0.226107	2.66605	2.6438	1.764	0.329318	0	0
Cluster-29104.0	4.18056	5.82294	25.9086	3.57962e-07	4.84039e-05	1.35565	1.69038	4.38272	66.786	72.1226	42.4024	2.08269	1.16028	4.94483	It is involved in the biological process described with transmembrane transport	-	Monocarboxylate transporter 12	LOC115886898	NP_001286894.1	CG13907
Cluster-59554.1	4.17075	-0.890399	16.444	5.01092e-05	0.00319135	0	0	0.58694	4.98287	4.70599	6.10545	0.341944	1.04775	0.778983
Cluster-4338.0	4.16898	2.67898	27.3483	1.69917e-07	2.52882e-05	0.647863	0.769362	2.13	17.4011	38.6288	31.7512	0.443182	0	1.13582
Cluster-36979.0	4.16848	1.57282	9.1559	0.00247918	0.0740394	0.241114	0.0601298	0.554902	18.1332	1.32414	0.309224	0.288642	0	0
Cluster-32077.0	4.16705	1.75443	24.7606	6.49113e-07	8.09805e-05	2.28711	0.86419	0.512685	41.1067	29.117	31.5538	0	0.254221	0.850541
Cluster-27999.5	4.16663	-0.0735943	14.6587	0.000128842	0.00694657	0	1.29253	0.319499	27.1241	8.53899	9.97046	0	1.42585	1.06009
Cluster-65428.0	4.15697	-1.24421	14.5417	0.00013709	0.00732245	0.137124	0	0.112707	2.92366	2.44743	1.46549	0	0	0
Cluster-19278.0	4.15328	2.58053	22.853	1.74875e-06	0.000189782	2.28768	0.359781	1.42294	66.8725	13.5821	23.392	0.888203	0.302393	1.68618
Cluster-38363.2	4.15304	0.604138	10.4413	0.0012323	0.0434498	0	1.26772	0	8.49839	27.2846	2.03732	1.02693	0.699243	0.259938
Cluster-56764.0	4.15171	3.13081	19.7768	8.70308e-06	0.000735349	0.991554	1.78589	6.11242	17.2973	30.4034	163.901	0.791338	1.21237	5.1829
Cluster-79457.0	4.15005	1.51225	16.6775	4.43028e-05	0.00289307	0.581092	0.483048	0.136462	2.25265	9.80161	22.3572	0.496882	0	0.22639	NADPH oxidase 4	NOX4
Cluster-27274.0	4.1495	-1.85045	8.53242	0.00348875	0.0959233	0	0.327402	0	6.10725	1.62222	3.36741	0	0	0
Cluster-39027.0	4.14792	5.48597	22.857	1.74512e-06	0.000189532	4.30041	1.27973	3.44553	144.82	41.3543	40.9391	3.02829	1.63486	3.203	Converts proline to delta-1-pyrroline-5-carboxylate	PRODH	Proline dehydrogenase		NP_001245796.1	slgA	sluggish A
Cluster-15277.28582	4.14582	1.24479	28.4694	9.51931e-08	1.52255e-05	0.687732	0.952825	1.41317	36.8803	20.9301	19.2742	0	0.56059	0.36417
Cluster-71021.1	4.14331	-1.16603	9.39364	0.0021774	0.0673397	0.20091	0	0.0825673	0	3.5859	4.72383	0.240513	0.736955	0.547914
Cluster-25448.0	4.14082	1.7758	18.6159	1.59882e-05	0.00122206	0	1.02747	1.52388	26.7526	13.6701	21.1355	0.328812	2.35086	1.49814
Cluster-15277.37593	4.13525	0.779822	16.9123	3.91471e-05	0.00261106	0.323463	0.107555	0.797593	3.26022	7.46081	19.4972	0	0.790991	0.52928
Cluster-24119.0	4.12061	3.84103	31.0789	2.47754e-08	4.6647e-06	2.61418	2.31798	10.6002	136.473	84.464	132.243	2.71222	2.77016	9.03044
Cluster-50451.7	4.1186	-1.23103	8.66272	0.00324787	0.0908008	0	0	0.208468	1.47484	1.74111	2.16852	0.607253	0	0
Cluster-15277.9375	4.10794	1.90246	11.6016	0.00065895	0.0263928	2.68781	1.76393	1.04646	3.29038	5.56833	141.814	4.06437	0.634788	0.771588
Cluster-66448.0	4.10312	6.78775	16.6632	4.46387e-05	0.00291236	11.5871	14.4481	66.9914	969.574	558.964	500.126	7.7237	18.1923	78.9997	cytochrome	CYCS	Cytochrome c, somatic b		NP_001285984.1	Cyt-c-p	Cytochrome c proximal
Cluster-46019.0	4.10018	1.11661	20.6781	5.43344e-06	0.000495255	0.0440419	0.146444	0.361994	5.20733	2.17681	5.55415	0.0527234	0.0538497	0.540492			N-acetyltransferase domain-containing protein		NP_001285667.1	AANATL2	Arylalkylamine N-acetyltransferase-like 2
Cluster-28930.0	4.0925	1.33135	14.2891	0.000156767	0.00818455	0.0876521	0.109295	0.468286	4.16243	10.4697	0.56206	0.367254	0	0.239041
Cluster-38363.0	4.08424	2.10661	8.82862	0.00296543	0.08491	3.23932	0.179518	1.42	99.901	18.7532	0	5.04119	0.792138	2.65024
Cluster-15277.35883	4.07758	-0.370898	18.1272	2.06632e-05	0.00151816	0.693063	0	0.712063	16.9599	6.82013	10.3698	0.414839	0	0.472523
Cluster-11766.0	4.07343	6.59308	17.8556	2.3832e-05	0.00171386	0.69049	1.83235	5.62624	84.6776	49.5969	41.6374	1.04914	2.59771	6.73561
Cluster-60635.0	4.05685	2.35625	12.9809	0.000314692	0.0144521	0.748608	1.6891	0	14.5102	43.0205	9.60074	5.37703	35.9157	5.83306
Cluster-23365.0	4.05024	7.02906	9.47877	0.00207863	0.0650543	25.0605	1.95185	3.48868	467.06	93.5799	226.618	42.3789	1.82192	3.94055
Cluster-79772.0	4.04907	-0.0118394	9.23319	0.00237667	0.0717547	1.27722	0.26543	0	34.6586	1.31516	4.09501	0.764489	0	0.435396
Cluster-79572.1	4.04344	-0.400759	20.6069	5.63934e-06	0.000510776	0.0996713	0.165709	0.122884	2.02852	4.92634	2.98262	0	0	0.13591	Belongs to the MAGUK family	CASK
Cluster-72946.0	4.04219	6.06595	21.4244	3.68065e-06	0.000354402	11.899	14.0917	5.225	417.831	198.668	171.154	5.85388	4.8828	4.55638
Cluster-63089.0	4.03898	-0.901623	9.24598	0.00236013	0.0714206	0.319304	0	0.524892	17.3293	0.876772	1.365	0.382244	0	0.435396
Cluster-15277.7541	4.03861	0.921305	21.3627	3.80087e-06	0.000364754	0.246635	0.0768831	0.177377	3.22684	4.44432	4.54687	0.258344	1.58318	0.588535
Cluster-15277.35987	4.03412	0.178661	9.9003	0.00165252	0.0546406	0	0.779584	1.02776	6.0592	11.1589	26.0592	0	0	5.11514
Cluster-15277.2097	4.0335	-1.71751	8.77429	0.00305506	0.086845	0.372521	0	0	2.16616	2.0458	6.37002	0	0.455479	0.507962
Cluster-41574.0	4.03204	3.47606	27.2009	1.83375e-07	2.70386e-05	0.607166	0.205043	0.405477	7.64961	18.0788	3.89339	0.431566	0.208793	0.802045	Notch ligand involved in the mediation of Notch signaling	JAG1	Jagged		NP_001287558.1	Ser	Serrate
Cluster-3426.0	4.03022	3.20851	28.8639	7.76452e-08	1.26876e-05	0.651958	0.361305	1.53614	32.2661	9.07034	13.9354	0.988595	0.531429	0.711196
Cluster-17025.0	4.02328	-0.176839	22.0857	2.60751e-06	0.000264754	0.17989	0.149538	0.591428	5.40451	6.05096	10.1895	0.107675	0	0
Cluster-73469.0	4.0226	2.00297	21.9895	2.74144e-06	0.00027698	4.72329	0.841363	1.94111	81.0881	51.4152	49.7582	6.05821	0.825019	2.30021
Cluster-32679.0	4.00486	4.69003	12.2503	0.00046518	0.0198569	12.5923	1.80805	1.97591	270.147	63.7315	72.1423	13.3614	0.69984	1.71705
Cluster-41783.0	4.00202	0.852381	22.284	2.35154e-06	0.000243064	1.7881	0.891845	1.17576	52.6811	17.1847	20.6389	0	0	0.487644
Cluster-82938.3	3.99231	1.4051	15.7927	7.06732e-05	0.00423005	0.30184	0.100365	0.595421	1.87217	1.40899	18.9681	0.144535	0.369058	0.411583
Cluster-63793.0	3.99024	0.455412	18.2774	1.90954e-05	0.00141948	0	0.12026	0.535084	4.62676	4.17105	5.1022	0.0865926	0	0
Cluster-31337.0	3.9884	-0.244766	16.5573	4.72028e-05	0.00303956	0	0.0420602	0.124762	1.56915	1.52827	0.757048	0.302853	0.0618647	0.896911
Cluster-60279.0	3.98813	-0.512262	18.5294	1.67307e-05	0.00127002	0	0.144311	0.428067	2.35544	3.81353	7.42138	0.623466	0.424524	0.47344
Cluster-67893.0	3.98509	2.90314	14.8294	0.000117686	0.00644682	3.33277	1.325	1.36965	62.4923	43.3696	39.0254	7.80596	0.177172	0.59276
Cluster-27025.0	3.98081	4.40243	33.3216	7.81111e-09	1.71354e-06	1.01419	0.713372	1.77407	22.6319	32.2222	22.4563	1.12072	0.604126	1.84391
Cluster-62196.0	3.96034	3.90844	27.6293	1.46936e-07	2.21669e-05	2.88936	1.57836	3.3248	85.6065	19.948	65.8176	3.36008	1.31218	2.58906
Cluster-61192.0	3.96033	3.32364	34.7913	3.67007e-09	8.68879e-07	1.46381	0.702019	1.38825	24.3352	38.61	17.4494	0.876177	0.481867	1.22832	Cytidylyltransferase-like	PCYT1A	choline-phosphate cytidylyltransferase		NP_647622.1	Pcyt2	Phosphocholine cytidylyltransferase 2
Cluster-3528.0	3.95312	6.47833	17.8433	2.39867e-05	0.0017224	2.71859	2.2366	12.5316	60.1909	195.069	98.1262	6.84445	1.95328	8.9809
Cluster-48864.0	3.95009	9.43422	13.6067	0.000225378	0.0109982	7.78269	12.4082	22.8614	335.606	246.555	330.556	4.09589	4.83601	16.0118
Cluster-50092.0	3.93979	3.18057	14.3663	0.000150468	0.00791913	0.266087	0.398145	2.93065	10.3151	23.3075	36.2863	0.0637074	0.130137	2.24955	Xylose isomerase	-	Xylose isomerase
Cluster-15277.3359	3.93886	2.65264	11.9497	0.000546562	0.0226109	5.09141	1.35436	0.474555	93.2921	43.3854	30.8351	9.71179	0.249009	0.833104
Cluster-55821.1	3.92948	-0.909563	10.3658	0.00128371	0.0449043	0	0.144592	0.285933	6.40578	2.86571	0.371791	0.416453	0	0.711542
Cluster-76006.0	3.92946	11.7975	8.76186	0.00307596	0.0872488	90.9176	261.888	550.318	7907.29	3945.81	6374.57	76.8221	513.195	714.706	ATP:guanido phosphotransferase, C-terminal catalytic domain	F46H5.3	arginine kinase		NP_729446.1	Argk1	Arginine kinase 1
Cluster-53600.0	3.92638	1.92905	9.17025	0.00245982	0.0736183	5.42817	0.53086	0.787338	109.546	26.7415	21.8401	8.40937	0	0.435396
Cluster-23418.0	3.9224	-1.56291	9.69327	0.00184945	0.0594929	0	0	0.367424	3.46586	3.37557	1.43325	0	0	0
Cluster-15277.33944	3.91868	-1.39774	12.4963	0.000407768	0.0179213	0	0.223857	0.22134	2.08787	3.32751	5.75604	0	0.110303	0.367202
Cluster-688.0	3.91314	2.51349	21.2156	4.10414e-06	0.000389945	3.97641	4.51948	1.73782	95.1356	84.5966	58.4277	3.07345	4.801	0.411861
Cluster-61697.0	3.90527	3.11848	37.2474	1.04052e-09	2.81666e-07	1.17157	0.79129	2.16663	18.7344	35.8895	32.2414	1.57781	1.34294	2.29644
Cluster-34858.0	3.90178	7.33472	20.0019	7.73663e-06	0.000663855	19.5453	18.1779	29.5318	426.981	411.728	595.569	31.3518	17.7459	31.7531	Belongs to the phosphoglycerate mutase family. BPG- dependent PGAM subfamily	PGAM2	Phosphoglycerate mutase		NP_001034075.1	Pglym78	Phosphoglyceromutase 78
Cluster-78188.0	3.89431	1.82918	28.5163	9.29107e-08	1.4927e-05	0.531646	0.71816	0.655465	20.6097	5.961	14.7729	0.530369	0.758379	1.32906
Cluster-48780.0	3.88137	0.866855	21.2258	4.08242e-06	0.000388653	0.371489	0.720558	0.305339	8.64066	9.1806	14.0282	0	0.302812	0
Cluster-39706.0	3.87653	4.1837	10.848	0.000989002	0.0365045	13.8676	1.76307	1.47506	247.923	77.0535	68.3498	19.9213	0.997399	1.33479
Cluster-66587.0	3.87049	-0.975241	14.1707	0.000166949	0.00860653	0.483271	0	0.198608	5.62032	5.30802	4.1319	0	0	0
Cluster-30674.0	3.86951	4.04617	24.0916	9.18601e-07	0.000109189	1.99934	1.15617	1.64332	51.9795	9.78642	39.9945	1.24875	0.531429	0.65193			DM domain-containing protein
Cluster-53301.1	3.86937	0.228195	11.6383	0.000646081	0.0259862	0	0.234449	1.97041	15.1235	5.80827	20.798	0	0.344842	2.69204
Cluster-22139.0	3.8686	1.47111	19.9353	8.01075e-06	0.000684919	0.293132	0.852857	1.68654	24.1474	16.5006	15.9773	0	0.179205	1.39898
Cluster-60249.0	3.86708	0.687558	15.6087	7.78947e-05	0.00458575	0.0843445	0.280454	0.554603	13.2422	2.2002	2.70425	0.10097	0	0.345031
Cluster-53298.2	3.86162	0.890989	20.4136	6.23839e-06	0.000557626	0.377237	1.56794	2.4805	29.2478	10.3585	51.6052	0.903193	2.30622	2.05757
Cluster-55846.0	3.84958	3.81479	10.8461	0.000990043	0.0365143	11.0767	2.38417	3.5767	330.867	5.70289	24.7331	13.8521	2.90217	4.04572
Cluster-4628.0	3.8484	2.1475	19.6686	9.21035e-06	0.000769598	5.42817	1.85801	0.524892	81.0764	36.386	60.0602	8.02713	4.29452	3.48317
Cluster-15277.36573	3.84607	-0.480404	20.6364	5.5531e-06	0.000503283	0.187826	0.312271	0.30876	4.7328	5.41535	7.62796	0	0	0
Cluster-17025.1	3.84491	4.8782	21.7138	3.16506e-06	0.000310806	3.1597	1.91024	10.6243	98.0603	77.4446	119.649	2.19215	1.66826	10.6733
Cluster-3159.0	3.84403	0.148713	10.7459	0.00104511	0.0381143	0.640132	0.177376	0.526145	0.413587	26.9518	1.82435	0.766313	0.782685	0.581914
Cluster-24055.0	3.83892	0.141857	11.9421	0.000548785	0.0226833	0	0.273237	2.16132	5.09686	4.06152	37.2365	0.393487	0.803787	1.79281
Cluster-81470.0	3.83812	0.0232263	10.1951	0.00140812	0.0482151	0.144825	0	0.158715	0.654996	3.38021	2.27009	0	0.236101	0	PAS domain	-
Cluster-61733.0	3.83803	2.85885	31.9345	1.59458e-08	3.16859e-06	0.860847	0.613373	1.66781	15.0172	30.8981	16.9546	0.736096	0.300729	1.42537
Cluster-41589.0	3.83507	0.83167	23.708	1.12118e-06	0.000130247	1.80982	0.902677	1.48755	38.5875	28.8234	20.1158	0.866627	0	1.4807
Cluster-81752.0	3.8348	0.0141393	19.0587	1.26757e-05	0.00100087	0.150514	0.375355	0.371136	10.7944	2.89305	5.14749	0.540547	0.184032	0.205237
Cluster-77256.0	3.83204	2.7344	24.5763	7.14256e-07	8.79601e-05	0.380245	0.0987777	0.644604	10.8711	3.36072	7.36565	0.341398	0.116231	0.518494	domain in glucosyltransferases, myotubularins and other putative membrane-associated proteins	-
Cluster-15277.10297	3.83143	3.15363	15.9588	6.47371e-05	0.00391724	8.47231	1.85338	1.64929	152.55	70.7102	39.5545	10.9431	1.90824	1.8241
Cluster-55384.0	3.8268	-0.55472	18.2336	1.95406e-05	0.00144807	0.0866329	0	0.213619	1.51128	2.61672	2.03692	0.311129	0.317776	0.236261
Cluster-49837.1	3.82044	-0.159784	9.70473	0.00183795	0.0592691	1.03558	0.430427	0	28.1016	1.42179	2.95136	2.47942	0.844131	1.17675
Cluster-15277.35803	3.81664	-0.770488	12.37	0.000436292	0.0189221	0	0.86419	0	3.35839	8.08805	9.62909	0.829678	0.423701	1.89009
Cluster-66320.0	3.81227	-1.82486	9.46912	0.00208959	0.0652458	0	0.245282	0	2.85962	1.21533	2.52278	0.353229	0.360776	0.402346
Cluster-37816.0	3.81095	-0.0129459	10.6484	0.00110166	0.0396225	0.987123	0	0.463627	3.82666	26.2011	0.904261	1.01289	1.72421	1.34602
Cluster-268.0	3.80879	7.34471	17.3024	3.1879e-05	0.00218313	75.6155	56.0552	29.8299	1270.33	1008.3	1220.13	45.2603	28.1625	35.7468			Neuropeptide-like protein 31
Cluster-62537.0	3.797	-0.00292709	13.3389	0.000259962	0.0123621	0.488553	0.101531	0.100389	9.46957	2.09611	3.00226	0.438641	0	0.66618
Cluster-32169.0	3.7916	1.7362	19.2158	1.16746e-05	0.000934157	0.277656	0.288511	1.14107	12.4454	2.28723	16.7658	0.664773	0.254616	0.283954
Cluster-59405.2	3.78996	6.43976	19.4282	1.04452e-05	0.000851311	9.50862	6.98379	13.4742	350.856	117.559	106.613	8.213	5.23911	9.28939	Alpha-carbonic anhydrase	CA14	Carbonic anhydrase
Cluster-49486.1	3.78869	2.03898	16.1408	5.88042e-05	0.00362396	0.172198	0.114515	0.820902	12.216	3.49898	3.68067	0.206141	0	0.42265
Cluster-30571.0	3.78636	1.00399	19.8776	8.25629e-06	0.000701731	1.31909	1.46204	1.0842	39.204	30.7876	9.39839	0.175456	0.35841	1.99854
Cluster-32178.0	3.78273	2.7709	22.4593	2.14646e-06	0.00022577	0.9352	0.310964	0.153734	11.7221	11.1064	7.46278	0.223909	0.228692	0.127522	Belongs to the monovalent cation proton antiporter 1 (CPA1) transporter (TC 2.A.36) family	-	Sodium/hydrogen exchanger
Cluster-8223.0	3.77714	0.200363	13.3362	0.000260336	0.0123717	0.260277	0	0.855719	2.52246	5.71752	12.5175	0.155791	0	0
Cluster-70517.0	3.77377	2.17541	34.9843	3.3237e-09	8.00082e-07	0.586538	0.97515	1.03306	17.7029	18.0613	15.7609	0.702155	0.512254	1.25681	cyanocobalamin reductase (cyanide-eliminating) activity	MMACHC	Cyanocobalamin reductase (cyanide-eliminating)
Cluster-22203.0	3.76723	0.919356	21.1249	4.30305e-06	0.000406154	1.44786	1.80535	1.19004	18.943	40.2534	33.2685	2.16657	0	1.4807
Cluster-53400.1	3.75742	1.51561	22.2084	2.44605e-06	0.000251385	0.244811	0.244207	0.523167	3.79613	3.93251	11.7564	0.0586136	0.119732	0.534111
Cluster-33683.0	3.75667	-1.3526	10.8162	0.00100616	0.0369591	0.253992	0	0.208764	3.93848	3.48716	2.1716	0.608116	0.310554	0
Cluster-39815.0	3.75542	-1.09524	10.804	0.00101282	0.0371538	0.135053	0.112266	0.0555022	1.57063	4.14136	0.866014	0	0.0825642	0.614158
Cluster-66916.0	3.75478	3.5293	22.1979	2.45947e-06	0.000252041	0.928139	0.224448	1.79385	22.5366	8.01639	22.6161	1.13129	0.288865	1.24258	Hepatocyte nuclear factor	hnf4a
Cluster-12054.0	3.75352	2.65745	17.4468	2.95463e-05	0.00204881	0.644272	0.617963	1.01836	3.26606	4.21861	37.2879	0.177985	0.363575	0.946094					NP_650123.1	sad	shadow
Cluster-73689.0	3.75221	4.31161	16.5791	4.66613e-05	0.00300604	1.40243	0.999266	5.2695	23.1058	19.736	93.7302	0.899398	0.918613	7.51272	activity. It is involved in the biological process described with oxidation-reduction process	-	Gamma-butyrobetaine dioxygenase
Cluster-38549.0	3.74963	-0.00283015	19.128	1.22241e-05	0.000970546	0	0.224363	0.166381	2.87732	2.59392	2.45186	0.242328	0.0825019	0.460041	Belongs to the class-IV pyridoxal-phosphate-dependent aminotransferase family	BCAT1	Branched-chain-amino-acid aminotransferase	BCAT1	NP_572884.1	CG1673
Cluster-6344.0	3.74246	4.85964	17.9077	2.31884e-05	0.00167514	4.19615	1.91286	8.95614	103.11	37.9116	129.836	6.56268	0.662014	5.81407	Oxidoreductase activity. It is involved in the biological process described with oxidation-reduction process	-	Aldo-keto reductase family 1, member C12
Cluster-14182.0	3.74241	6.57095	20.4071	6.2598e-06	0.000558165	19.5998	40.5441	43.8059	663.219	799.311	527.057	18.9511	29.7713	43.4809
Cluster-51583.0	3.73965	8.74146	12.8563	0.000336337	0.0152799	29.1244	33.219	97.5623	1215.63	609.29	1009.02	28.4367	20.881	111.224	It is involved in the biological process described with glycolytic process	enol-1	Enolase		NP_722721.1	Eno	Enolase
Cluster-48433.0	3.73577	7.53127	14.1067	0.000172723	0.0088218	15.8434	7.48389	32.8973	448.023	236.333	318.916	33.6144	5.21153	48.5376	activity. It is involved in the biological process described with carbohydrate metabolic process	Mal-A2	alpha-glucosidase		NP_476627.3	Mal-A1	Maltase A1
Cluster-77550.0	3.73458	3.24776	32.9267	9.57016e-09	2.03712e-06	0.770677	0.823603	1.90014	18.8382	30.8975	14.6729	0.451835	0.403802	0.471882
Cluster-21439.0	3.73444	3.58012	19.5672	9.71239e-06	0.000802665	0.549372	1.38695	1.52188	8.24267	52.9934	5.56688	0.974314	1.02001	2.05312	5' nucleotidase family	NT5DC3			NP_610499.2	Nt5c	5' nucleotidase C
Cluster-14877.0	3.7227	0.0741934	19.445	1.03538e-05	0.000846406	0.109297	0.0908562	0.17967	2.9659	1.2755	3.03705	0.196262	0	0.149035	Belongs to the G-protein coupled receptor 1 family	npr-9	A-type allatostatin receptor		NP_524700.1	AstA-R1	Allatostatin A receptor 1
Cluster-30473.0	3.71258	-0.643094	9.2024	0.00241699	0.0726471	0	0.238972	0.354429	0.835819	9.76853	0.921707	0.172071	0	0
Cluster-25059.2	3.70983	3.12297	22.2131	2.44002e-06	0.000250945	0.319774	0.156365	0.896723	7.92999	8.12208	7.80002	0.0225181	0.0229991	0.256493					NP_001137648.1	CG42319
Cluster-77215.0	3.70872	2.77894	18.5394	1.66431e-05	0.00126471	0.0654743	0.544272	1.31848	5.45705	15.7986	12.3505	0	0	0.0446397	Inward rectifier potassium channel activity. It is involved in the biological process described with potassium ion transport	irk-2	ATP-sensitive inward rectifier potassium channel 12		NP_001262861.1	Irk1	Inwardly rectifying potassium channel 1
Cluster-79025.0	3.70293	2.45564	26.3357	2.86936e-07	3.99212e-05	4.63471	2.73419	3.9323	115.915	60.3477	36.4305	6.98011	2.55921	4.68888
Cluster-18411.0	3.70207	1.07151	22.431	2.17826e-06	0.000227945	0.458488	0.508173	1.38177	20.1435	5.87512	16.0067	0.365909	0.56059	1.25037
Cluster-77413.0	3.69899	-0.336091	12.3549	0.000439841	0.0190186	0.235898	0.196096	0.775566	14.6316	4.53423	2.52111	1.12959	0	0.321665
Cluster-60071.5	3.68941	1.03854	21.5442	3.45776e-06	0.000335643	0.497617	0.896257	0.886181	17.04	7.05972	18.9682	1.38998	0.202811	1.80944
Cluster-51617.0	3.68822	0.26609	9.15647	0.0024784	0.0740392	0.982474	0.680589	1.0767	46.3385	1.34888	2.10001	0.392045	0.800842	0
Cluster-56012.0	3.68661	7.69029	14.0028	0.000182542	0.00924759	10.6009	35.9392	59.9689	378.646	481.523	1022.39	9.02097	17.4904	40.3612	Phosphatidylethanolamine-binding protein	-	OV-16 antigen, variant 2		NP_609588.1	CG6180
Cluster-2750.0	3.68508	1.15507	9.36959	0.00220615	0.0679444	0.319467	0.113814	0.300091	0.70768	0.43861	12.8766	0.382439	0	0.124462			Monocarboxylate transporter 6 (Fragment)
Cluster-15277.8620	3.67734	1.10966	21.799	3.02755e-06	0.000299765	1.61222	0.974693	1.85519	49.2607	21.0664	10.2348	1.40365	1.34404	1.99854
Cluster-9426.0	3.67593	3.87939	18.2645	1.92255e-05	0.00142767	0.516153	1.71626	2.06061	7.36049	11.4649	59.6549	0.308948	0.676175	1.15627			Major facilitator superfamily (MFS) profile domain-containing protein
Cluster-17197.0	3.67344	-0.822532	11.4411	0.000718386	0.0283226	0.276796	0	0.227507	5.63337	1.90012	1.77493	0.165679	0	0
Cluster-63905.0	3.67144	4.56958	29.117	6.81351e-08	1.13402e-05	1.60444	1.95804	2.63749	32.1575	50.7115	30.6461	1.47118	1.41913	1.34991	protein serine threonine kinase activity. It is involved in the biological process described with protein phosphorylation	STK39	non-specific serine/threonine protein kinase	OXSR1	NP_001303449.2
Cluster-15277.7542	3.6698	-0.152351	12.7978	0.000347031	0.0156863	0.173602	0.0360779	0.178361	1.8507	2.2047	3.24685	0.0519555	1.27357	0.35508
Cluster-15277.8593	3.6668	-1.2892	11.4375	0.000719765	0.0283692	0	0.333275	0.329529	5.82825	6.05484	1.71391	0.479948	1.4706	1.09337
Cluster-20742.0	3.66373	-1.29575	8.79392	0.00302235	0.0861713	0.576807	0	0	4.47208	3.56365	3.69872	0	0.352629	0.786522
Cluster-79735.0	3.65378	5.55386	20.2752	6.70638e-06	0.000588655	9.31115	9.76911	13.3744	304.709	75.1506	197.477	11.6876	4.08964	11.3405
Cluster-6713.0	3.65164	2.8631	20.6487	5.51751e-06	0.000501008	3.12605	1.24734	2.46663	77.073	22.6612	23.2528	1.94597	0.305776	2.89858
Cluster-36502.0	3.64207	-0.939094	10.658	0.00109598	0.0395074	0	0.283125	0.139971	0.990247	1.16903	6.55202	0.203864	0.416438	0.928845
Cluster-11627.0	3.63699	10.2203	11.0032	0.000909572	0.0341521	193.537	233.743	220.117	4619.65	2837.42	4329.88	164.212	292.299	386.935	Proton-conducting pore forming subunit of the membrane integral V0 complex of vacuolar ATPase. V-ATPase is responsible for acidifying a variety of intracellular compartments in eukaryotic cells	Vha16	V-type proton ATPase proteolipid subunit
Cluster-67683.0	3.63622	0.177438	9.32048	0.00226607	0.06932	0	1.257	0.155359	3.29733	9.34234	16.1607	0	0.46222	0
Cluster-56059.0	3.63188	-0.288158	13.2571	0.000271555	0.0127989	0.481536	0.13343	0.26386	9.33356	1.32224	5.48942	0.384303	0	0.218871
Cluster-54432.0	3.62439	9.23732	11.766	0.000603227	0.0245586	94.4763	103.569	132.01	3049.33	861.811	1862.23	94.679	34.1025	97.3298	hydrolase activity, acting on ester bonds	ENDOU	Endoribonuclease		NP_001285102.1	CG2145
Cluster-56425.0	3.6239	0.836729	9.98133	0.00158135	0.0528846	0.796128	0.13236	0.0654362	1.69744	1.63956	16.6766	0.190612	0	0.108558
Cluster-15277.38218	3.61488	-1.67702	9.72768	0.00181513	0.0587447	0	0.298475	0.29512	5.33451	2.62996	3.83736	0	0	0
Cluster-71779.0	3.6093	-0.491372	12.4616	0.00041541	0.0181592	0.144552	0.180243	0	1.26082	2.48076	2.78077	0	0.088371	0
Cluster-12957.0	3.5973	3.27911	19.2686	1.1356e-05	0.00091479	0.878675	9.86069	3.4305	65.5704	98.4699	98.1327	4.47047	11.8178	15.2763
Cluster-58167.0	3.58856	1.05611	11.4441	0.000717224	0.0282846	3.25648	0.984376	0	40.7411	8.94191	32.2719	1.41759	0.36197	0.807357
Cluster-59098.0	3.57946	1.83375	20.4805	6.02414e-06	0.000540511	0.383713	0.2791	0.749041	5.48514	3.88526	14.353	0.287093	0.293227	0.0654028
Cluster-44033.0	3.57894	5.8435	20.9332	4.75569e-06	0.000441615	3.60085	1.67273	3.52943	52.5702	64.4275	34.8204	2.97365	1.50682	2.57318	Sodium:dicarboxylate symporter family	-	Amino acid transporter		NP_001162844.1	Eaat2	Excitatory amino acid transporter 2
Cluster-37929.0	3.57453	3.41898	12.6897	0.000367668	0.0164704	2.57386	0.363326	1.03781	11.9545	4.66723	56.0534	1.39526	0.118756	1.45684	FAD binding domain	-	Delta(24)-sterol reductase
Cluster-15277.1224	3.5522	-1.27964	11.3874	0.000739422	0.0289452	0	0.13343	0.26386	2.64451	1.54261	2.91626	0.0960758	0.196257	0
Cluster-36003.0	3.55091	1.03213	15.0962	0.000102169	0.00575728	0.440058	0.36581	0.331556	6.68152	12.5366	0.783841	0.0878002	0.269028	0.350031	-	-
Cluster-80.0	3.5459	2.19523	13.0055	0.000310581	0.0143011	0.578358	1.15353	1.94181	4.6426	4.40029	51.8185	0.217735	1.75728	1.73473
Cluster-2423.0	3.54524	0.850918	19.3393	1.09429e-05	0.000884989	0.238414	0.990938	2.15556	26.8027	8.1832	18.8552	0.856227	1.16603	1.62548
Cluster-52899.0	3.54379	5.55508	9.3768	0.00219749	0.0677421	4.72435	1.48598	2.39282	80.0386	45.2636	23.4168	13.0843	0.187344	1.18394
Cluster-11670.0	3.53861	1.65456	12.7113	0.000363457	0.0163207	0.351396	0.125189	0.86647	2.33523	16.1964	2.78979	0.120189	0.0613784	1.09521					NP_001259606.1	CG32579
Cluster-77757.0	3.53527	2.03062	19.0778	1.25495e-05	0.000991444	0.344455	0.445413	0.503321	2.81898	2.99514	16.3613	0.0916339	0.102951	0.365315	Carbon-nitrogen ligase activity, with glutamine as amido-N-donor	FAAH2	Fatty-acid amide hydrolase 2
Cluster-22433.0	3.5351	2.22206	14.7971	0.000119717	0.00654314	0.244499	0.270995	3.21538	9.79414	10.8537	33.4469	0.0975646	0.398596	0.666787
Cluster-59919.0	3.52553	1.82108	10.4152	0.00124983	0.0439555	0.130709	0.181093	1.18177	2.11127	0.47855	19.6502	0.0521581	0.0532724	0.178232	5'-nucleotidase activity	NT5DC1	5'-nucleotidase domain-containing protein 1		NP_001261248.1	Nt5a	5' nucleotidase A
Cluster-4504.0	3.525	1.4432	9.07597	0.0025899	0.076682	0.198458	0.0824865	0.897152	0.0961671	15.5308	2.33308	0.118788	0.363979	0.608878	metallocarboxypeptidase activity. It is involved in the biological process described with proteolysis	CPM	Peptidase M14 carboxypeptidase A domain-containing protein		NP_001138211.1	CG4678
Cluster-15277.14626	3.52474	-0.0585333	19.0984	1.24146e-05	0.000983493	0.88345	0.881269	0.871362	16.0964	8.97565	20.3941	0	0	0
Cluster-38158.0	3.52199	0.765058	12.2902	0.000455339	0.0195339	0.627405	0.260773	1.16029	19.1535	9.90598	3.01738	1.87769	0	0.855515
Cluster-35540.0	3.51932	2.92787	9.49735	0.00205769	0.0645911	0.10881	0.572855	1.90792	8.78769	4.0833	25.5059	0	0.133041	1.58262	cytochrome P450	CYP2J2
Cluster-44091.6	3.51881	0.541091	17.3121	3.17165e-05	0.00217511	0.24339	0.472089	0.133366	5.81837	6.01488	3.29484	0.097122	0.396788	0.110627	Reverse transcriptase (RNA-dependent DNA polymerase)	-
Cluster-7569.0	3.51816	-0.85749	12.8272	0.000341625	0.0154858	0.270106	0.224533	0.444017	8.90025	2.96672	4.0414	0	0.660513	0.736622
Cluster-63019.0	3.51632	5.4009	20.1495	7.16179e-06	0.000621594	6.1301	3.88065	5.65865	123.572	102.484	33.362	4.79821	6.51508	7.07289	Amino acid permease	SLC7A6	Large neutral amino acids transporter small subunit 1		NP_524074.1	mnd	minidiscs
Cluster-15277.32453	3.51552	0.288338	12.8299	0.000341125	0.0154725	0.246976	0.0513262	2.43596	8.13808	17.9714	14.2534	0	0.452963	0.33677
Cluster-28460.1	3.51464	0.927979	14.5359	0.000137516	0.00733977	0.632583	1.48991	0.77991	6.53936	6.6585	38.0849	2.0194	0.257818	1.43763
Cluster-71765.1	3.5114	-0.622287	9.86118	0.00168803	0.0555371	0.2213	0	0.727573	3.78972	6.98813	4.25719	1.58953	0	0.30176
Cluster-15277.6919	3.51054	-0.589981	15.1459	9.95122e-05	0.00563414	0.345638	0.191547	0.536932	5.35958	8.8581	3.69395	0	0.563479	0.314203
Cluster-42566.0	3.50595	4.52279	13.8906	0.000193762	0.00970289	1.55017	0.56939	5.9262	20.1942	72.4114	26.0451	0.474723	0.220393	2.99861	Sugar (and other) transporter	-			NP_648019.2	CG42269
Cluster-50696.0	3.50059	7.09033	16.2943	5.42262e-05	0.00340621	28.9749	42.268	53.0982	819.373	393.243	782.958	28.073	46.4554	85.3223	Subunit of the peripheral V1 complex of vacuolar ATPase essential for assembly or catalytic function. V-ATPase is responsible for acidifying a variety of intracellular compartments in eukaryotic cells	ATP6V1F	V-type proton ATPase subunit F		NP_476969.1	Vha14-1	Vacuolar H[+] ATPase 14kD subunit 1
Cluster-29955.0	3.49472	0.49602	12.3336	0.000444867	0.0191878	0.123573	0.154085	0.457059	0.958082	9.33122	1.32067	0.147931	0	0.252752
Cluster-5000.1	3.49404	0.444564	17.0048	3.72861e-05	0.00250792	0.143623	0.23878	0.29512	4.7325	2.07045	4.29784	0.2579	0.0878032	1.27297
Cluster-61656.0	3.49301	2.79155	27.5198	1.55492e-07	2.33351e-05	0.221163	0.214489	0.742272	4.32251	5.41498	8.19396	0.154442	0.0901381	0.276442			Putative Pre-mRNA-splicing factor ATP-dependent RNA helicase prp43
Cluster-60071.4	3.48351	-0.677044	11.3378	0.000759454	0.0295279	0	0.471234	0.199687	1.88362	3.33554	6.75083	0.387784	0	0.220853
Cluster-33475.0	3.47026	-0.522897	9.7578	0.00178563	0.0580331	0.187432	0.623232	0	6.90266	5.404	2.40378	0	0.229172	1.02231
Cluster-30571.1	3.46948	-0.879664	11.3974	0.000735476	0.0288424	0.507984	0.281517	0.417528	8.86158	9.06662	2.1716	0.202705	0	1.38535
Cluster-17343.0	3.46163	7.26046	11.2237	0.000807579	0.031054	15.2776	35.1839	54.2327	266.663	571.897	776.814	3.26591	46.0324	50.9114
Cluster-54779.0	3.46101	2.14654	22.5314	2.06734e-06	0.00021883	0.54258	0.250574	1.68475	6.66063	14.9814	14.9478	0.360851	0.294848	0.904262
Cluster-41145.1	3.46067	5.00007	22.9188	1.68989e-06	0.000184932	3.26653	3.12163	8.60424	99.8081	67.9069	54.3724	2.89432	2.29574	6.13763			Phospholipid phosphatase 1 (Fragment)
Cluster-50147.0	3.45854	5.56886	10.7064	0.00106766	0.0387014	6.27649	17.1598	36.2839	109.221	281.88	502.496	0.667884	24.5575	33.4732
Cluster-15277.226	3.45443	-0.931925	10.1461	0.00144606	0.0492322	0.323932	0.80783	0	3.13937	9.33952	8.30872	0	0	0
Cluster-80.1	3.44104	0.787392	14.8766	0.000114775	0.00631512	0.288027	0.33782	0.779524	2.59251	4.02209	15.1653	0.101555	0.641604	1.22396
Cluster-37720.0	3.43635	-0.73812	10.6546	0.00109796	0.039549	0.638608	0	0.787338	6.80795	7.89094	7.50752	0	0	1.30619
Cluster-27378.0	3.43609	7.35635	13.8769	0.000195184	0.00976388	69.2281	30.4608	55.4711	768.918	383.767	1311.06	90.5091	36.2965	70.838	Lipocalin / cytosolic fatty-acid binding protein family	FABP5	Fatty acid-binding protein 3, muscle and heart		NP_001027179.1	fabp	fatty acid binding protein
Cluster-15277.33661	3.43169	-0.0253753	17.4839	2.8975e-05	0.00201504	0.641664	0.3556	0.527404	12.4373	4.40483	7.31485	0.256049	0.784557	1.16661
Cluster-62630.0	3.42941	8.688	12.1831	0.00048224	0.0204573	26.5583	31.6787	37.3293	577.273	359.691	544.544	19.2403	47.1427	58.9701	Essential component of the vacuolar proton pump (V- ATPase), a multimeric enzyme that catalyzes the translocation of protons across the membranes. Required for assembly and activity of the V-ATPase	unc-32	V-type proton ATPase subunit a		NP_651672.1	Vha100-1	Vacuolar H[+] ATPase 100kD subunit 1
Cluster-79098.1	3.42094	1.47161	8.84808	0.00293397	0.0842361	0.713813	0.148344	0.537814	0.345894	21.1114	1.01717	0.14242	0.145462	0.730005	DNA polymerase type B, organellar and viral	-	DNA-directed DNA polymerase
Cluster-53700.0	3.41943	1.15513	11.9372	0.000550253	0.0227343	0.50165	0.139003	0.412322	4.64564	9.79535	2.02538	0.533807	0	0.0760043
Cluster-53615.0	3.41605	0.123057	12.4128	0.000426407	0.0185551	0.400321	0.665556	1.42583	26.8992	6.0458	3.4227	0.319488	0	0.909783
Cluster-66297.0	3.41498	0.647372	11.0023	0.000909995	0.0341591	0.189017	0.157126	0.124287	0.586193	6.85105	0.323214	0.0452551	0.138666	0.134025
Cluster-15277.39571	3.41435	-0.589906	11.0934	0.00086634	0.0328795	0	0.624541	0.20584	5.58227	5.84514	2.67648	1.499	1.83723	0.341487
Cluster-60041.0	3.40479	-1.45116	8.91282	0.00283175	0.0821552	0.351989	0	0.289311	6.14031	1.93304	2.25709	1.26412	0.430374	0.479964
Cluster-79098.0	3.4033	1.25461	10.5654	0.00115226	0.0412076	0.531383	1.0491	1.0919	1.54496	38.5142	1.98767	0.477095	0.974576	0.543436	DNA polymerase type B, organellar and viral	-
Cluster-15277.2842	3.40272	-0.981979	8.47537	0.00359988	0.0981697	0.657391	0.273237	0.270165	0.637107	14.8922	4.56674	0	0	0
Cluster-40643.0	3.40215	0.629111	16.2468	5.56042e-05	0.00347149	0.373299	0.0775787	0.690359	9.5872	4.3564	2.39374	0.670324	0.684645	0.509023
Cluster-54328.0	3.39311	3.08835	14.4372	0.00014491	0.00767729	0.517391	3.09668	4.84796	13.0371	14.4911	95.6608	0.619377	1.51826	2.11651
Cluster-68099.6	3.39234	-0.80732	9.10137	0.00255418	0.0758217	0.369443	0	1.21463	5.7287	3.04334	14.4786	1.39977	0	0.503764
Cluster-70883.0	3.39197	-1.24837	8.74748	0.00310031	0.0877363	0.266483	0.110761	0	3.35739	1.28053	1.7088	0	0	0
Cluster-51177.0	3.38967	2.51768	11.3345	0.000760794	0.0295713	8.0335	2.36964	1.278	86.8977	53.3687	52.068	9.30682	1.26742	0.353365
Cluster-40043.1	3.38624	0.894695	14.6372	0.000130318	0.00701562	0.196279	0.407905	1.04863	12.5547	3.63798	7.0273	0.587423	0	0.669105
Cluster-77724.0	3.38414	5.02973	17.6909	2.59864e-05	0.00184749	1.78741	1.11077	2.2964	32.812	37.8823	5.97189	0.747869	1.25186	1.44343	protein tyrosine/serine/threonine phosphatase activity	TPTE2	Tyrosine-protein phosphatase TPTE		NP_001162933.1	Pten	Phosphatase and tensin homolog
Cluster-41590.0	3.38093	2.33282	27.1671	1.86605e-07	2.74303e-05	0.835562	1.32602	1.12381	16.0484	16.2691	18.1846	0.545599	1.20739	0.932199
Cluster-13313.0	3.37925	4.43752	10.2056	0.00140018	0.0480119	3.38561	3.33556	4.68943	0.729144	140.523	34.441	5.77923	4.9828	5.12949	methyltransferase activity	-	Methyltransferase domain-containing protein
Cluster-36717.0	3.37738	-0.566182	8.76991	0.0030624	0.0869584	0	0.3779	0.373652	1.17487	0.624143	10.0409	0.362808	0.277919	0.206629
Cluster-75811.0	3.37629	6.20214	10.6521	0.00109944	0.0395594	8.0879	1.24198	2.24319	90.6044	44.3348	48.9674	12.0431	1.14479	3.09667	Voltage gated chloride channel	CLCN2			NP_788639.1	ClC-a	Chloride channel-a
Cluster-62153.0	3.37526	-1.16545	8.6555	0.00326075	0.0911213	0	0.18697	0.184868	3.92362	1.0808	0.721134	0	0	0
Cluster-15277.33950	3.37279	2.20451	19.9076	8.1278e-06	0.000692451	1.38255	1.22111	1.96496	14.4597	14.2758	39.8331	0.379289	1.4087	3.77044
Cluster-64228.0	3.3671	2.12062	19.4238	1.04694e-05	0.000852202	0.463239	0.654635	0.647276	7.36271	2.544	16.8822	0.332731	0.566399	0.378998	transporter activity. It is involved in the biological process described with sodium ion transport	SLC13A5	Sodium-dependent low-affinity dicarboxylate transporter 1
Cluster-35763.0	3.36617	-0.442963	15.3147	9.10061e-05	0.00523939	0.274811	0.38074	0.301168	5.14908	7.79752	1.958	0.219321	0.448012	0.749452
Cluster-12526.0	3.34964	1.18607	15.2829	9.25485e-05	0.00530054	0.409645	0.340529	1.3468	6.5506	2.53089	20.1389	0.612992	0.375653	1.53611
Cluster-33033.0	3.34641	-0.874768	11.8228	0.000585092	0.0239767	0.244946	0.407235	0.402657	9.49552	4.37185	2.09425	0	0	0
Cluster-36398.0	3.34402	0.526962	14.5619	0.000135632	0.00727356	0	0.148715	0.110282	0.910244	1.59652	1.38617	0.107082	0.136712	0.0609859	Ion transport protein	KCNH7	Potassium voltage-gated channel subfamily H member 7		NP_001286814.1	sei	seizure
Cluster-82598.0	3.33961	1.31296	16.4486	4.99865e-05	0.00318842	0.670386	0.101323	0.601103	9.33208	4.09997	6.25278	0.510701	0.149032	0.166204
Cluster-285.0	3.33952	4.90788	8.69008	0.00319947	0.0898992	1.82162	11.993	4.43185	46.7482	79.9313	156.836	0.0872277	13.8091	8.14726	Trypsin-like serine protease	-	trypsin
Cluster-22387.0	3.33468	2.31688	22.9585	1.65539e-06	0.000181573	2.45204	2.03832	4.03082	40.0329	19.1632	62.4907	1.80639	1.38373	5.65831
Cluster-21617.0	3.33252	4.21025	17.617	2.70159e-05	0.00190557	2.12436	0.983875	1.89574	38.2645	15.8331	18.0981	3.0154	0.408169	1.61389
Cluster-11220.3	3.32628	-0.818111	9.82719	0.00171951	0.056259	1.15114	0	0.630772	11.1562	11.8533	3.2807	0	0	0
Cluster-30291.1	3.32524	2.81335	17.5119	2.85515e-05	0.00199335	0.586985	0.213477	1.568	7.11092	4.13022	20.4667	0.614853	0.852271	2.25112	Phytanoyl-CoA dioxygenase (PhyH)	-	phytanoyl-CoA dioxygenase
Cluster-13677.0	3.32406	0.826773	10.9525	0.000934765	0.0348972	0	0.429598	1.13271	10.5178	2.95636	6.90392	0.20622	0.105313	0
Cluster-34209.0	3.32396	1.32533	24.4386	7.67146e-07	9.31148e-05	0.484768	0.460545	0.341525	6.17466	6.27527	6.95718	0.663228	0.846746	1.60533
Cluster-64674.0	3.31956	3.64294	9.55616	0.0019928	0.0630162	0.997547	3.05781	2.10103	0.966768	80.9332	11.0609	1.26882	6.78454	4.6758	Sulfotransferase family	-	Heparan sulfate 2-O-sulfotransferase pipe		NP_788536.1	pip	pipe
Cluster-50366.1	3.31497	5.81533	19.8891	8.20689e-06	0.000697946	13.6632	16.8723	24.617	199.297	266.634	317.866	7.70415	3.9949	10.463
Cluster-15277.35808	3.30882	0.195209	13.3156	0.000263204	0.0124791	0.903082	0.500474	1.73197	11.0861	13.6387	19.3031	0	0	2.05237
Cluster-15277.7715	3.30636	-0.965584	11.9444	0.000548117	0.0226687	0.0924405	0.458768	0.340208	6.33001	5.43084	1.76945	0.330335	0.84348	0.752536
Cluster-23191.0	3.29904	1.68378	24.1184	9.05919e-07	0.00010786	0.807878	1.567	1.32804	12.5272	15.3435	26.19	1.77306	1.15242	1.65241
Cluster-10098.0	3.29212	0.388239	13.6629	0.000218729	0.0107468	0.320449	2.13105	1.05355	24.2238	14.9585	12.3291	1.15084	0	2.18478
Cluster-23844.0	3.28793	2.87708	12.5613	0.000393808	0.0174596	8.81	9.76472	2.95012	92.9711	67.6458	170.875	3.51553	4.38856	0
Cluster-75712.0	3.28503	2.07089	9.64574	0.00189791	0.0606304	1.38613	0.192042	1.39248	27.1657	9.3039	3.4566	1.56717	0	1.78509
Cluster-11978.0	3.2832	3.16579	18.0353	2.16842e-05	0.00158272	1.02294	1.39457	0.975314	20.0655	15.8983	13.2065	1.02865	0.750446	0.111589	Pleckstrin homology domain.	SNTA1	Putative syntrophins type gamma		NP_001262192.1	Syn1	Syntrophin-like 1
Cluster-42435.0	3.28047	4.31689	22.7994	1.79817e-06	0.000193972	3.65597	3.16981	6.56993	41.0363	42.5283	100.168	1.35278	1.6255	3.53496	3-hydroxyisobutyrate dehydrogenase	HIBADH	3-hydroxyisobutyrate dehydrogenase	MMSB	NP_001188972.1	CG15093
Cluster-55213.1	3.27865	2.02402	23.369	1.33715e-06	0.000151772	0.577553	0.576127	0.759534	8.7878	9.63429	8.51805	0.518548	0.847403	2.99264
Cluster-63960.11	3.27839	0.707323	13.8564	0.000197319	0.0098501	0.201061	0.167137	0.605947	1.03924	9.29352	2.86508	0.240694	0.573617	0.36555
Cluster-14151.0	3.27151	1.24756	16.9219	3.89489e-05	0.00260026	0.550609	0.343281	0.565704	11.873	1.79539	6.473	0.329572	0.336613	0.844648
Cluster-79025.2	3.26765	5.76086	15.6294	7.70491e-05	0.00454904	10.8096	6.07155	8.85661	184.731	108.644	66.2098	11.982	2.71726	8.47559	Aldo/keto reductase family	-	Alcohol dehydrogenase [NADP(+)] A
Cluster-2480.0	3.26112	-0.99663	10.0081	0.00155855	0.0522683	0	0.0703791	0.069588	0.410258	0.929909	0.723866	0.101353	0	0.230892					NP_648043.1	CG13300
Cluster-41097.11	3.25875	-0.292995	9.48765	0.0020686	0.0648416	0.77407	0.160867	0.477175	15.0037	1.59413	2.89546	0	0	0.263876
Cluster-48965.0	3.25	9.15551	10.4108	0.00125281	0.0440215	50.1807	57.531	106.526	1133.32	814.136	876.579	38.1811	63.0718	153.492	proton-transporting ATPase activity, rotational mechanism. It is involved in the biological process described with ATP hydrolysis coupled proton transport	ATP6V1A	H(+)-transporting two-sector ATPase	ATP6V1A	NP_001246015.1	Vha68-2	Vacuolar H[+] ATPase 68 kDa subunit 2
Cluster-15277.3315	3.24275	0.98649	13.4709	0.000242287	0.0116803	1.59054	0.139177	1.1009	24.1767	8.73488	5.13001	1.70364	0.716484	1.94053
Cluster-15277.2477	3.23695	0.608621	8.7476	0.0031001	0.0877363	0.710693	1.12249	0	10.8825	4.00053	13.292	0.170156	0.521375	0
Cluster-15277.22921	3.23106	-0.780169	9.69425	0.00184845	0.0594875	0.574953	0.716917	0	4.4577	8.68314	6.75918	0.344143	0	0
Cluster-15277.20666	3.22546	2.29972	15.0369	0.000105431	0.0059017	5.94353	4.77154	5.50422	154.47	22.4887	40.2166	7.32332	1.55891	3.20194
Cluster-41145.0	3.2242	0.0831151	11.8633	0.00057252	0.023522	0.127358	0.635217	1.88423	6.66512	14.1632	13.0667	0	0.155719	1.56296
Cluster-68680.0	3.22127	8.74029	10.4961	0.00119627	0.0424724	44.4465	50.1275	103.185	1014.44	688.508	830.292	25.6701	60.1802	136.61	hydrolase activity, acting on acid anhydrides, catalyzing transmembrane movement of substances. It is involved in the biological process described with ATP hydrolysis coupled proton transport	ATP6V1B2	Vacuolar proton pump subunit B		NP_001163597.1	Vha55	Vacuolar H[+]-ATPase 55kD subunit
Cluster-46801.0	3.212	1.3779	10.7581	0.00103824	0.0379408	0.574337	0.159144	0.786776	10.3902	3.41697	5.59252	1.45149	0	0.696137
Cluster-36828.0	3.21177	-1.07503	10.9155	0.000953611	0.0354623	0.674756	0	0.277301	5.88543	3.7056	3.60567	0.807762	0.825019	1.84016
Cluster-75585.0	3.21088	1.46298	15.7682	7.15949e-05	0.00427273	0.621408	0.516562	1.02151	4.96844	4.69237	19.0934	0.650911	0.0949739	0.264793
Cluster-50379.0	3.20509	3.71099	10.4961	0.00119629	0.0424724	1.53892	0.418221	1.92165	35.3642	1.544	11.5761	2.33826	0.325665	0.686026	Formin Homology 2 Domain	FHOD1	Putative rac1 gtpase effector fhos	FHOD3	NP_001163387.2	Fhos	Formin homology 2 domain containing
Cluster-79025.1	3.20162	2.35699	14.8519	0.000116292	0.00637537	6.1451	1.80292	3.5653	81.275	53.4334	20.6038	7.06791	1.47325	1.8073
Cluster-67077.1	3.19788	1.95116	16.0548	6.15341e-05	0.0037599	0.624021	0.259367	1.39882	4.89311	11.4882	12.3076	0.848893	0.0693623	0.850901	Sulfotransferase family	-	Carbohydrate sulfotransferase		NP_728688.2	CG13937
Cluster-5187.0	3.19534	-0.358856	15.6525	7.61125e-05	0.00450115	0.401821	0.167012	0.825673	7.00961	6.89596	4.07967	0.240513	0.245652	0.821871
Cluster-64677.0	3.19218	6.20868	14.4739	0.000142114	0.00755149	2.56989	8.04856	6.0033	99.8205	79.681	39.8969	1.97001	4.3274	5.96337	Proprotein convertase P-domain	FURIN	Furin-like protease kpc-1		NP_001262954.1	Fur1	Furin 1
Cluster-70891.1	3.18686	3.40187	10.0497	0.0015237	0.0513169	7.81513	4.54758	1.79858	103.612	91.7391	5.34547	12.5365	4.20442	1.70505
Cluster-28439.0	3.18298	6.05682	16.6232	4.5589e-05	0.00295554	25.4082	27.9856	51.8179	540.502	402.91	382.88	19.2005	30.2898	77.1958
Cluster-34961.0	3.18253	0.160428	14.8633	0.000115592	0.00634665	1.36705	0.454559	1.12362	19.6081	6.75677	12.2725	0.327304	0	0.745632
Cluster-47615.0	3.18245	3.2734	22.8168	1.78198e-06	0.000192369	1.05408	1.91178	1.33895	30.0895	14.0772	13.0063	2.06486	1.05448	1.95998	-	-			NP_001259649.1	CG12991
Cluster-43191.0	3.17939	3.6258	11.9369	0.000550336	0.0227343	0.818728	0.136118	2.01882	3.71796	12.6538	19.6001	1.37216	0.171609	2.64746	Belongs to the two pore domain potassium channel (TC 1.A.1.8) family	-			NP_001285097.1	Ork1	Open rectifier K[+] channel 1
Cluster-60857.0	3.17767	1.40485	8.70806	0.00316806	0.0891562	2.96553	0.0611728	2.88884	21.0762	2.86513	51.8836	1.57781	0.22427	2.09675
Cluster-70500.0	3.17419	2.35983	23.0052	1.61564e-06	0.00017803	0.882772	0.529986	0.886817	11.9775	7.94529	10.0634	1.40904	1.07936	0.668738	Immunoglobulin domain	-
Cluster-51178.2	3.17218	3.62669	12.4162	0.000425622	0.0185378	2.02937	0.718524	1.93056	39.3107	12.8733	6.94838	2.33942	0.13785	1.17863
Cluster-20416.0	3.15432	-0.523848	11.2159	0.000810989	0.0311434	0.152309	0.253221	0.625936	4.13306	7.52799	1.30222	0	0	0.207685
Cluster-17657.0	3.14933	-1.39558	9.91039	0.00164349	0.0544526	0	0.487347	0.240934	2.84087	4.42698	3.1328	0.350913	0.35841	0.399708
Cluster-6221.0	3.14855	5.99977	14.5069	0.000139649	0.00743699	2.44892	2.61737	8.22711	50.4811	36.5309	70.3541	2.07077	2.54276	10.4949	mRNA-binding protein involved in proper cytoplasmic distribution of mitochondria	CLUH	Clustered mitochondria protein homolog		NP_611095.1	clu	clueless
Cluster-70698.0	3.14254	0.626156	12.5359	0.000399212	0.017661	1.55758	1.55374	1.53627	37.4362	17.5354	4.66099	0.372921	1.52355	0.424777
Cluster-53442.0	3.13993	0.257558	14.452	0.000143774	0.00762553	0.527464	0.657702	2.1677	11.2462	7.60386	21.985	0.631436	0	0.359619
Cluster-75921.0	3.13843	4.32063	18.9847	1.31774e-05	0.00103308	5.7557	4.99722	16.6629	99.7861	62.6032	162.258	5.05284	5.62996	17.964					NP_001036552.1	mRpL34	mitochondrial ribosomal protein L34
Cluster-4794.0	3.13777	-1.74751	8.59464	0.00337155	0.0934349	0	0.142376	0.140776	1.32792	0.940598	1.83046	0.205035	0.209416	0.233546
Cluster-45839.1	3.13681	5.56871	17.7218	2.55686e-05	0.0018214	2.59563	3.46706	4.88684	26.4025	36.1848	75.5867	3.18695	2.30565	3.6906	Catalyzes the phosphorylation of D-fructose 6-phosphate to fructose 1,6-bisphosphate by ATP, the first committing step of glycolysis	PFKL	ATP-dependent 6-phosphofructokinase		NP_001246234.1	Pfk	Phosphofructokinase
Cluster-22572.0	3.13508	-1.08566	10.239	0.00137502	0.0473283	0.0578674	0.0481038	0.0951261	0.560819	1.11228	0.989517	0.0692741	0	0.315627
Cluster-55799.0	3.12841	2.89743	17.6281	2.68584e-05	0.0018954	0.379103	0.315139	1.94748	12.3693	13.0555	4.11913	0.567288	0.811171	0.904639	Domain of unknown function (DUF4792)	CWC27	E3 ubiquitin-protein ligase APD1-4 middle domain-containing protein
Cluster-29685.0	3.12441	6.37212	15.5332	8.1067e-05	0.00474912	10.5083	13.827	24.2255	160.223	148.401	283.888	10.2925	13.5355	27.5085	Phosphoglycerate kinase	PGK1	Phosphoglycerate kinase		NP_001259956.1	Pgk	Phosphoglycerate kinase
Cluster-22707.0	3.12105	2.87519	10.5729	0.00114758	0.0410681	1.73698	0.490384	3.07085	32.5242	18.7182	10.5077	2.07936	0	1.65348	transporter activity. It is involved in the biological process described with transport	SEC14L2	CRAL-TRIO domain-containing protein
Cluster-65865.1	3.11943	-0.443693	12.4695	0.000413643	0.018104	0.311733	0.103655	0.358713	3.98792	1.11278	4.66424	0.298545	0.152462	0.765131
Cluster-15277.16620	3.11875	-0.333464	10.3854	0.00127013	0.0445317	1.02934	0.122237	0.483453	9.40571	8.4793	3.1431	3.34464	0.719177	0.802045
Cluster-61333.0	3.10207	0.217198	12.9664	0.000317133	0.014541	0.3723	0.088424	0.17486	2.47414	4.45427	1.25051	0	0	0	It is involved in the biological process described with transport	SLC19A2	Thiamine transporter 1	SLC19A2	NP_001285882.1	CG17036
Cluster-67859.1	3.09517	-0.339615	14.3654	0.000150543	0.00792014	0.134917	0.186922	0.406606	4.27131	2.7785	1.73029	0.0538372	0	0.0613234	Zinc ion binding	ZNRF2	RING-type E3 ubiquitin transferase
Cluster-15277.33205	3.0908	0.255377	10.8233	0.00100229	0.0368711	1.045	0.38608	1.52696	3.15078	20.4049	12.6573	0	0	0.949955
Cluster-39810.0	3.08624	7.3259	9.12271	0.00252456	0.0751445	27.2063	11.5454	7.56099	185.005	186.537	244.755	33.5049	5.58705	5.53395	Rab GTPase activator activity. It is involved in the biological process described with regulation of Rab GTPase activity	TBC1D24			NP_001260649.1	sky	skywalker
Cluster-10158.0	3.08586	0.556841	9.47376	0.00208432	0.0651722	0.604089	0.251082	1.36543	20.198	1.45141	3.22805	1.44633	0.553961	0.411861
Cluster-42937.0	3.0851	5.05394	16.0695	6.10608e-05	0.00374054	5.49856	5.2238	16.0235	67.8224	196.23	44.4171	6.92436	4.9768	9.93204	UDP-glucose 4-epimerase	-	UDP-glucose 4-epimerase		NP_001246537.1	Gale	UDP-galactose 4'-epimerase
Cluster-8657.0	3.08303	-0.508872	9.53178	0.00201944	0.0637043	0	0.177376	0.526145	2.48152	3.66193	2.05239	0.383157	0.260895	0	Rab subfamily of small GTPases	RAB9B	Ras-related protein Rab-9A		NP_609966.1	Rab9	Rab9
Cluster-11727.0	3.07981	1.87457	14.1183	0.000171663	0.00879495	0.980934	2.2133	1.7277	31.7795	15.9688	12.5803	3.18737	2.22742	0.382166
Cluster-15277.36611	3.07939	0.977825	15.3308	9.02317e-05	0.00520322	0.426077	0.354188	0.75878	10.048	2.43741	5.61614	0.0850106	0.26048	0.0968315
Cluster-60421.0	3.07519	-0.0490228	10.1922	0.00141033	0.0482679	0	0.205874	0.678531	5.12039	2.38016	2.29391	0	0.100937	0.225136
Cluster-26282.0	3.07436	2.68217	13.6961	0.000214903	0.0105733	0.51235	0.212952	2.35124	3.47579	13.4824	16.7008	1.68669	0.417631	1.5137	Oxidoreductase activity. It is involved in the biological process described with metabolic process	BDH1	17-beta-hydroxysteroid dehydrogenase type 6		NP_610724.1	CG8888
Cluster-63561.0	3.07334	-0.962742	9.24779	0.0023578	0.0713803	0.674756	0.560909	0	2.61575	9.264	5.04794	0.403881	0.825019	0.920082
Cluster-66408.0	3.07263	1.93153	11.2981	0.000775857	0.0300436	1.7658	0.386281	1.68053	23.418	16.0772	5.95948	1.22382	0	1.14054
Cluster-76948.1	3.06644	1.63448	8.8387	0.0029491	0.0845532	0.589826	0.309668	1.12269	17.931	0.468829	4.11397	1.22637	0.531392	0.211651	Formin Homology 2 Domain	FHOD1	FH1/FH2 domain-containing protein 3 (Fragment)
Cluster-70402.0	3.06466	4.0754	15.5168	8.17766e-05	0.00478483	2.2626	2.04206	8.60777	31.7641	24.0526	87.3286	2.24427	1.02754	6.17047	Mitochondrial carrier protein	SLC25A40	Solute carrier family 25 member 40		NP_001027071.1	Shawn	Shawn
Cluster-15277.36250	3.05982	0.276519	13.7058	0.000213795	0.0105263	0.974443	1.01254	0.600694	12.7491	8.86328	11.1953	0.874892	2.08503	0.332182
Cluster-15277.28509	3.05904	-0.491263	12.5329	0.000399855	0.017684	0.620869	0.430095	0.340208	4.41256	7.76694	5.52953	0	0	0.564402
Cluster-15952.0	3.05188	-0.565085	13.938	0.000188941	0.00951541	0.685097	0.569505	1.12621	7.9675	7.05448	13.9115	0	0	0
Cluster-60071.1	3.05182	0.208637	9.58257	0.00196433	0.0623222	0.684722	0.24394	1.60798	16.1159	3.31312	8.78142	0.702593	0	0
Cluster-19120.0	3.04113	-0.397076	9.47798	0.00207953	0.0650543	0.423721	0.176115	0.0870674	4.10647	3.49047	1.13211	0.507244	0	0.288888
Cluster-15277.33414	3.0367	-0.464962	11.0821	0.000871655	0.0329875	0.119846	0.6645	0.985052	9.4475	5.42987	5.8073	0	0.468911	0
Cluster-22079.0	3.03586	-0.66494	9.56779	0.00198021	0.0627425	0.253992	0.422275	0.835055	5.90772	8.36918	3.52884	0	0	1.38535
Cluster-396.0	3.03564	1.82192	21.0129	4.56192e-06	0.000426103	2.42572	3.07268	3.79767	20.1504	39.9645	51.3552	0.414839	0.847403	1.26006
Cluster-10403.0	3.03507	7.15944	12.5155	0.000403598	0.0178166	5.38081	6.88875	7.70835	48.8271	99.8536	91.0474	2.27882	5.61704	5.83165	Belongs to the TRAFAC class myosin-kinesin ATPase superfamily. Myosin family	MYO7A	Myosin-VIIa isoform X2		NP_001285949.1	ck	crinkled
Cluster-47987.2	3.03362	2.59962	21.8441	2.95728e-06	0.000294229	1.06766	1.19623	0.610466	11.7868	14.4672	9.78968	0.444562	0.794605	1.01276	Choline ethanolamine kinase	CHKA	CHKB kinase (Fragment)		NP_001033932.2	CG2201
Cluster-42138.0	3.03199	6.42183	9.74702	0.00179614	0.0582877	20.5597	14.708	4.67151	178.61	229.177	109.336	32.6588	11.9044	4.65	Lysin motif	-			NP_001247097.1	red	red Malpighian tubules
Cluster-29425.0	3.02376	3.21048	20.6399	5.543e-06	0.000502685	0.638456	0.406896	1.10201	12.2308	4.675	7.05084	0.789783	0.338275	1.21882	Sulfate transmembrane transporter activity. It is involved in the biological process described with sulfate transport	SLC26A11	Solute carrier family 26 member 11	SLC26A11
Cluster-17769.0	3.01946	0.797353	12.6327	0.000379067	0.0168948	0.355841	0.221852	1.16991	7.50075	1.9542	9.50749	0.692223	0.217542	0.242609
Cluster-19421.0	3.01215	-0.403197	8.4411	0.00366834	0.099553	0.846639	0.281517	0.835055	3.28207	0.929909	19.5444	1.21623	2.2774	1.84713
Cluster-81973.0	3.00633	6.30906	9.56681	0.00198126	0.0627621	7.53179	4.61845	33.8191	141.392	43.6608	287.346	6.81798	3.86553	28.1479	structural constituent of cytoskeleton	-	Tubulin alpha chain
Cluster-44891.0	3.00541	2.72038	20.304	6.60616e-06	0.00058289	2.18951	2.83125	3.99918	53.2847	33.5678	14.82	1.60179	2.23092	1.99038
Cluster-73484.0	2.99636	3.52911	12.0237	0.000525272	0.0218816	2.65685	0.455738	2.11442	8.7464	5.1531	47.2343	1.26213	1.08284	3.45031	-	-			NP_001368942.1
Cluster-5712.138	2.9962	3.01282	17.3735	3.07076e-05	0.00211909	0.527153	0.394389	1.64648	5.97739	16.7186	4.84512	0.362862	0.3545	1.1501	-	-	Kin of IRRE-like protein 3		NP_731246.2	CG45263
Cluster-46753.0	2.99384	5.09003	16.1703	5.7895e-05	0.00357869	7.87732	4.05749	6.0774	111.282	47.1087	49.8411	6.19029	2.89537	4.81054			Condensation domain-containing protein (Fragment)
Cluster-65830.0	2.99368	2.0398	19.0001	1.30709e-05	0.00102537	0.554164	0.537441	0.91097	6.62381	4.12119	12.0425	1.16095	0.508179	0.566735
Cluster-52246.0	2.99343	0.0682493	16.638	4.52364e-05	0.00293799	0.380988	0.211137	0.626292	4.18464	4.01023	5.70044	0.912174	0.621108	0.519507
Cluster-9593.0	2.99088	6.56548	13.4441	0.000245772	0.0118087	14.9991	11.5555	31.0406	258.642	127.271	238.847	12.4727	13.6234	35.9013	Aspartate aminotransferase	GOT1	Aspartate aminotransferase		NP_725534.1	Got1	Glutamate oxaloacetate transaminase 1
Cluster-15277.20541	2.98887	1.05479	18.7698	1.47486e-05	0.00114253	1.15244	0.806734	0.797665	12.1094	11.0756	9.39945	0.217833	0.444973	0.33083
Cluster-77182.0	2.98051	4.35362	10.1162	0.00146974	0.0498373	8.0448	2.75771	30.6073	116.815	110.678	191.928	9.92842	1.01405	35.6233	Insulin growth factor-binding protein homologues	-	Venom allergen 5 (Fragment)
Cluster-40431.0	2.9732	8.378	8.83406	0.00295659	0.0847173	40.0801	34.238	145.218	797.095	391.806	1068.86	51.029	31.0008	167.694	Malate dehydrogenase	MDH1	Malate dehydrogenase		NP_001285803.1	Mdh1	Malate dehydrogenase 1
Cluster-79025.3	2.97288	4.60469	14.4813	0.000141554	0.0075273	10.2375	4.64738	6.86158	127.38	65.9976	56.8083	8.97575	1.43575	5.94481	Aldo/keto reductase family	-
Cluster-52443.112	2.97121	-0.939883	9.28496	0.00231043	0.070347	0	0.293756	1.16182	4.79467	6.79238	4.53203	1.90367	0.86415	0.481861
Cluster-60820.0	2.97086	-0.116351	10.4804	0.00120647	0.0427385	0.267413	0	0.29306	1.55497	2.44762	2.28635	0.320125	1.41684	0.729278
Cluster-9191.1	2.97063	2.52876	17.194	3.37507e-05	0.0022927	2.8398	0.985584	1.73245	36.3158	10.2292	16.9888	1.4719	0.751675	1.79633
Cluster-28325.0	2.9637	0.86114	16.8088	4.13407e-05	0.00272569	2.21143	1.31308	2.46681	22.6567	18.6508	26.3354	2.83644	1.93136	0.861561
Cluster-58981.0	2.95833	7.56534	11.6865	0.000629553	0.0254283	31.9805	42.1962	58.8351	582.609	406.242	471.345	28.7419	45.379	86.6072	Subunit of the peripheral V1 complex of vacuolar ATPase. Subunit C is necessary for the assembly of the catalytic sector of the enzyme and is likely to have a specific function in its catalytic activity. V-ATPase is responsible for acidifying a variety of intracellular compartments in eukaryotic cells	ATP6V1C2	V-type proton ATPase subunit C		NP_001137679.1	Vha44	Vacuolar H[+] ATPase 44kD subunit
Cluster-43723.0	2.9571	8.20328	10.1559	0.00143839	0.0490295	86.9038	134.672	201.161	1825.17	1122.52	1632.85	77.5457	138.094	287.461	Catalytic subunit of the peripheral V1 complex of vacuolar ATPase (V-ATPase). V-ATPase is responsible for acidifying a variety of intracellular compartments in eukaryotic cells	ATP6V1G1	V-type proton ATPase subunit G		NP_001287407.1	Vha13	Vacuolar H[+] ATPase 13kD subunit
Cluster-15277.25091	2.95149	-0.523304	9.52478	0.00202716	0.0638777	0.732829	0.40663	0.602335	6.03685	12.4936	1.5664	1.31592	3.5841	1.4989
Cluster-15277.27418	2.94679	1.97991	8.97985	0.00272973	0.0798178	0.843445	4.67424	7.51025	17.4383	80.481	41.4652	0	4.46885	6.51725
Cluster-45353.0	2.94529	3.94346	8.47236	0.00360583	0.0982759	1.39805	5.63649	3.38984	52.7061	38.7726	25.998	0.502088	15.0426	1.52508
Cluster-19266.0	2.94423	5.60274	13.392	0.000252698	0.0120928	6.35507	3.37969	13.4479	55.0866	55.9276	132.716	6.94621	2.12356	11.3568	Methylmalonate-semialdehyde dehydrogenase (acylating) activity. It is involved in the biological process described with oxidation-reduction process	ALDH6A1	Probable methylmalonate-semialdehyde/malonate-semialdehyde dehydrogenase [acylating], mitochondrial		NP_569845.2	CG17896
Cluster-77182.2	2.9426	5.07684	8.7789	0.00304735	0.0866601	11.574	41.0644	12.1553	193.072	567.028	14.8793	7.53014	5.12734	9.83521
Cluster-82062.0	2.94244	0.281084	11.7775	0.000599515	0.024463	1.14622	0.866205	0.51388	11.7145	13.8771	4.0091	0.249483	0.254814	1.98922
Cluster-61739.1	2.94019	4.17088	11.5355	0.000682781	0.0271653	0.875617	0.18197	1.63826	8.41901	17.9614	1.52683	0.3586	0.225392	0.408464					NP_001246293.1	cnn	centrosomin
Cluster-50366.0	2.9339	6.63486	13.7211	0.00021206	0.0104514	21.3955	25.5912	36.4944	213.659	352.314	349.443	10.1167	4.67438	10.4717	MIF4G domain	MIF4GD	CBP80/20-dependent translation initiation factor isoform X1 (Fragment)		NP_001162923.1	CG13124
Cluster-9475.0	2.93379	1.95568	15.878	6.756e-05	0.00406065	0.595119	0.304436	0.865413	10.1154	3.95961	4.59894	1.91807	0.447783	1.06118
Cluster-61781.1	2.93335	1.50812	12.5998	0.000385781	0.0171473	1.01963	0.401491	2.38186	19.2089	2.70178	16.7471	0.513942	0.328076	1.09764
Cluster-69003.56	2.9284	1.3368	11.6235	0.000651245	0.0261498	1.1409	1.55193	3.32472	3.01554	23.2823	38.5748	0.86914	2.53631	1.41428
Cluster-74492.0	2.91812	0.476912	11.1185	0.000854706	0.0325003	0.565408	0.235005	0.116182	3.15078	2.42585	5.28737	0.169215	0.17283	1.25284
Cluster-28779.0	2.9152	1.87987	16.3386	5.29739e-05	0.00333631	0.0923607	0.211137	0.77812	3.78184	3.64567	3.20804	0.221133	0.112929	0.409308	Myosin. Large ATPases.	Myo20	Unconventional myosin-IXb		NP_001188730.1	d	dachs
Cluster-15277.28678	2.91147	0.116608	14.6668	0.000128285	0.00692176	1.64887	1.21837	1.50584	12.0737	27.6686	9.00679	0.438641	0.448012	0.99927
Cluster-15277.33989	2.90745	-0.100269	13.7662	0.000207029	0.010261	0.764692	1.4061	1.0767	19.678	8.31809	7.93452	0.392045	0.400421	0.89312
Cluster-57594.0	2.90653	1.57939	18.0917	2.10512e-05	0.00154249	0.478358	0.437413	0.786355	5.1923	4.13757	8.89553	0.45812	0.233954	0.195684	WD repeat-containing protein	WDR92			NP_649025.1	Wdr92	WD repeat domain 92
Cluster-15277.27000	2.90223	0.606062	9.9507	0.00160788	0.0535844	0.726028	1.6097	1.19349	20.3047	13.5279	4.76643	0	1.26816	0.282856
Cluster-15277.14378	2.9016	0.900779	15.9298	6.57368e-05	0.00396769	2.70925	1.50142	0.989695	25.6731	12.8121	20.59	2.88292	2.94451	4.10474
Cluster-56126.0	2.89587	4.1768	15.0884	0.000102592	0.00577433	2.19454	1.34946	3.03922	21.0352	30.1298	18.3133	2.26725	0.257298	2.33656			Sulfhydryl oxidase		NP_001286383.1	Qsox1	Quiescin sulfhydryl oxidase 1
Cluster-15277.24637	2.89444	1.9461	20.5015	5.95832e-06	0.000536597	4.32069	3.86797	5.87333	73.4402	37.1895	38.007	4.37663	4.06375	8.61081
Cluster-31990.0	2.89132	0.0326475	14.3093	0.000155095	0.00811498	0.297027	0.987646	1.70895	10.363	9.78722	11.4279	1.06673	2.17904	1.21506
Cluster-81694.0	2.89127	2.84828	10.0139	0.00155364	0.0521278	6.05169	1.32884	0.844654	28.9917	30.2551	38.0724	7.92803	1.11688	1.24558
Cluster-28460.0	2.88615	2.73489	18.4107	1.78059e-05	0.00133909	2.99682	3.11398	7.86849	37.4339	23.5438	81.3156	1.79377	2.03566	4.99449
Cluster-69672.0	2.88248	3.36407	19.4302	1.04342e-05	0.000851042	3.22102	3.47359	3.72075	57.3707	18.8843	34.5172	1.66743	2.76747	3.91729
Cluster-52962.0	2.88137	2.99256	12.9487	0.000320136	0.0146506	2.26122	3.32562	11.7233	34.2203	47.7225	87.185	1.97815	1.7014	15.7725
Cluster-41776.0	2.87692	-1.14172	9.87634	0.00167418	0.0551939	0.574953	0.238972	0.236286	2.22885	5.92032	3.68683	0.688286	0.351495	0.783993
Cluster-36563.2	2.87577	0.941265	11.4197	0.00072669	0.0285715	0.679887	3.95622	1.39705	27.236	19.6023	20.7086	0.813904	5.81905	5.56247
Cluster-32182.0	2.86629	4.68711	18.4927	1.70554e-05	0.0012904	2.8337	3.14078	7.02106	47.3233	32.0543	50.4744	2.80231	3.36431	5.76795	Tetratricopeptide repeat	TTC19	Tetratricopeptide repeat protein 19-like protein, mitochondrial		NP_609934.3	Ttc19	Tetratricopeptide repeat domain 19
Cluster-9524.0	2.86573	-0.78483	9.66483	0.00187829	0.0601644	0.167112	0.138917	0.54942	2.91521	1.37661	4.64356	1.00027	0.204327	0.455742
Cluster-44946.0	2.86252	7.97488	10.1303	0.00145854	0.049528	35.195	47.3391	58.8201	641.677	380.458	438.256	29.0539	54.6874	82.7181	Receptor activity	ATP6AP2			NP_649876.1	ATP6AP2	ATPase H+ transporting accessory protein 2
Cluster-21560.0	2.84818	5.04229	9.651	0.00189248	0.0605515	27.1941	10.9416	6.2258	147.781	165.539	191.101	32.2572	5.31392	4.40234
Cluster-50412.1	2.84549	0.599646	12.3139	0.000449604	0.0193532	1.50683	0.347942	1.0548	5.1923	10.3439	15.4777	0.969068	0.511774	0.228298
Cluster-81663.0	2.83608	0.229695	11.1318	0.000848594	0.0322936	0.994772	0.206733	0.306613	7.47161	4.26801	4.51837	0.893144	0.152037	0.508669
Cluster-67269.0	2.82707	4.61677	13.1149	0.000292964	0.0136554	1.82357	0.792714	2.65393	20.8185	15.5502	15.4661	1.42197	0.184101	2.1672	endopeptidase inhibitor activity	-	TGF-beta-1-binding protein
Cluster-75800.0	2.82456	0.87567	10.3327	0.00130692	0.0455878	0.371438	0.0926303	0.366356	1.43991	5.96656	1.11151	0.266793	0.0454154	0.101297
Cluster-35865.0	2.82016	1.66317	17.6565	2.64613e-05	0.00187198	0.44653	0.618649	0.774813	6.7317	9.05965	2.86333	0.534548	0.545968	0.608878	Malonyl-CoA decarboxylase N-terminal domain	MLYCD	Malonyl-CoA decarboxylase, mitochondrial
Cluster-62391.0	2.81753	4.60278	17.4443	2.95847e-05	0.00205048	3.01399	2.49306	3.80179	43.6414	18.6826	31.0634	1.07171	1.56894	1.91249	biotin- acetyl-CoA-carboxylase ligase activity. It is involved in the biological process described with cellular protein modification process	HLCS	Putative biotin holocarboxylase synthetase/biotin-protein ligase (Fragment)		NP_001287175.1	Hcs	Holocarboxylase synthetase
Cluster-31874.0	2.81651	4.82451	9.57319	0.00197439	0.0626017	1.21727	3.06229	7.97776	8.63051	69.9941	37.6929	0.805302	1.37084	7.73136	Glutaminase activity. It is involved in the biological process described with glutamine metabolic process	GLS	glutaminase
Cluster-15277.40056	2.81649	4.45734	14.873	0.000114996	0.00632362	3.17842	1.46282	2.8479	44.6057	15.8881	14.6372	1.95963	0.833956	1.8229	binding. It is involved in the biological process described with protein phosphorylation	CAMK2G	Calcium/calmodulin-dependent protein kinase type II alpha chain isoform X32		NP_001162833.1	CaMKII	Calcium/calmodulin-dependent protein kinase II
Cluster-3483.0	2.81396	-0.949627	9.66572	0.00187739	0.0601489	0.113171	0.188153	0.279056	1.31615	2.33066	2.41899	0.135479	0.276747	0
Cluster-81288.0	2.81288	0.188188	14.2383	0.000161058	0.00836633	0.848783	1.17596	1.39528	8.22594	9.71108	17.5377	2.03218	1.0378	0.771588
Cluster-43240.0	2.81286	2.64021	18.8127	1.44205e-05	0.00112075	6.72516	12.4963	6.50309	107.35	57.8436	106.966	8.99796	12.3342	22.3863
Cluster-12050.0	2.80988	2.69341	19.7594	8.78282e-06	0.000741213	3.69225	2.41158	4.22701	41.4063	26.8851	35.5143	2.21003	3.70832	2.15772
Cluster-47149.0	2.80855	8.30829	9.22127	0.0023922	0.0720968	46.2424	58.5201	67.2132	766.366	445.269	514.35	32.3561	61.0365	103.859	Vacuolar ATP synthase subunit S1 (ATP6S1)	ATP6AP1			NP_610470.1	VhaAC45	Vacuolar H[+] ATPase AC45 accessory subunit
Cluster-71761.0	2.80639	0.817414	13.2494	0.000272671	0.012843	3.11516	0.776868	1.79231	23.5485	11.12	23.9708	4.10213	1.14267	3.82299
Cluster-15277.29402	2.80043	0.181829	8.51255	0.00352706	0.0966985	1.13171	2.5087	0.930188	21.9358	8.80471	18.1425	2.93538	0.461245	0
Cluster-78219.0	2.79695	0.798583	12.5241	0.000401733	0.0177561	0.456149	1.13756	0.374923	4.64178	7.20205	9.50627	1.22864	1.25489	0.466496
Cluster-4216.0	2.79177	7.26172	10.8282	0.00099966	0.0368027	32.4622	46.4725	54.0105	506.213	422.935	389.086	20.5659	44.6362	75.7429	Subunit of the integral membrane V0 complex of vacuolar ATPase. Vacuolar ATPase is responsible for acidifying a variety of intracellular compartments in eukaryotic cells, thus providing most of the energy required for transport processes in the vacuolar system	ATP6V0D1	V-type proton ATPase subunit		NP_570080.1	VhaAC39-1	Vacuolar H[+] ATPase AC39 subunit 1
Cluster-34386.0	2.78975	0.0632429	9.2176	0.002397	0.072171	0.672219	0.33528	0.442014	4.43005	4.15313	6.46581	1.4485	0	0.366649
Cluster-50487.0	2.78944	6.02902	12.1936	0.000479537	0.0203787	3.57008	3.33618	7.32597	33.8651	24.5076	78.8242	2.81704	1.00506	3.64832					NP_001259585.1	tay	tay bridge
Cluster-22551.0	2.78583	1.99876	14.5434	0.000136965	0.00731854	3.55681	1.07516	2.12615	31.3369	10.2105	26.9545	5.6127	2.56979	3.52726
Cluster-27345.0	2.78214	1.06795	13.5561	0.000231532	0.0112108	1.36288	3.3988	1.79231	16.9066	28.8158	22.7223	1.95784	0.333277	3.7168
Cluster-38534.3	2.78187	2.33185	10.0549	0.00151944	0.0512264	1.25806	1.51199	5.28089	11.1031	11.9185	51.3949	0.625491	0.283935	4.61757
Cluster-41652.0	2.77897	0.999097	15.6121	7.77558e-05	0.00458133	0.56112	0.388705	1.46047	7.06949	7.57545	7.99584	0.783681	0.228692	0.510088
Cluster-73622.6	2.77649	2.20647	9.92571	0.00162986	0.0541478	2.84256	0.9196	1.37753	6.23777	24.094	23.7554	4.75548	0.778977	0.571157
Cluster-39815.1	2.7729	0.91109	11.3093	0.000771208	0.029912	0.768966	0.383534	1.1798	3.77588	15.1556	3.72558	0.245478	0.376084	1.72451
Cluster-49619.4	2.7719	3.91027	16.2934	5.42512e-05	0.00340629	3.71177	2.61597	8.77674	54.4278	28.4159	56.3988	3.28426	3.65041	13.0933	Sel1-like repeats.	COA7	Cytochrome c oxidase assembly factor 7		NP_001036323.1	Coa7	Cytochrome c oxidase assembly factor 7
Cluster-58640.0	2.76971	3.17893	12.6737	0.000370827	0.0165591	0.791196	0.830782	3.62804	5.00427	10.0623	32.488	0.598203	1.17105	1.87381
Cluster-34238.0	2.76951	-0.395242	9.21143	0.00240508	0.0723386	0.67121	0.111592	0.331013	5.4642	2.02737	3.73019	0.321407	0	0.549148
Cluster-34360.0	2.76748	7.41939	10.4317	0.00123868	0.0436298	43.8944	59.9654	72.4361	736.949	421.735	550.664	35.1839	68.2828	96.276	hydrogen ion transmembrane transporter activity. It is involved in the biological process described with ATP hydrolysis coupled proton transport	ATP6V0B	V-type proton ATPase 16 kDa proteolipid subunit c		NP_001247111.1	VhaPPA1-1	Vacuolar H[+] ATPase PPA1 subunit 1
Cluster-43240.1	2.75929	8.49384	8.76304	0.00307396	0.0872094	70.8048	95.0788	140.494	1084.11	861.682	973.954	53.3912	104.331	185.249	proton-transporting ATPase activity, rotational mechanism. It is involved in the biological process described with ATP hydrolysis coupled proton transport	ATP6V1E1	V-type proton ATPase subunit E		NP_001287182.1	Vha26	Vacuolar H[+]-ATPase 26kD subunit
Cluster-41924.1	2.75647	1.26329	14.908	0.000112881	0.00622641	0.599798	0.293293	1.27598	6.36001	4.16588	9.57765	0.54908	0.258836	1.05842
Cluster-80897.0	2.7493	4.86852	16.0396	6.20298e-05	0.00378201	2.16927	2.92571	2.78366	28.4889	15.7424	33.096	1.98741	2.89594	2.74669	Otopetrin	-			NP_001303575.1	OtopLc	Otopetrin-like c
Cluster-51597.0	2.74769	5.59807	9.69668	0.00184601	0.0594223	6.92639	22.5764	27.8658	85.7633	183.246	277.008	2.61843	18.7206	29.8253
Cluster-15277.22845	2.74657	1.40468	16.364	5.22697e-05	0.0032997	3.70054	2.46094	2.91993	38.4458	18.8999	32.2719	3.89839	2.89576	2.42207
Cluster-16501.0	2.74385	1.06702	12.745	0.000356961	0.0160743	2.22125	0.61549	2.13	24.3974	12.961	9.6935	0.443182	0.45265	2.01923
Cluster-2325.0	2.73833	0.0912755	12.1838	0.000482071	0.0204561	0.227494	0.945552	1.49588	12.7875	5.30971	6.80765	1.63402	0.834465	1.08572	acyl-coenzyme A thioesterase	BAAT
Cluster-15277.40136	2.73783	4.69598	11.3015	0.000774466	0.0300071	3.05202	4.33636	18.401	34.2654	56.5994	133.956	3.55605	5.58091	18.5237	positive regulation of isoprenoid metabolic process	C21orf33	ES1 protein homolog, mitochondrial
Cluster-38534.1	2.73137	1.99772	17.5592	2.78507e-05	0.00195294	2.54146	2.43874	1.27203	24.9865	21.5903	16.765	1.90826	2.45747	2.96083
Cluster-53658.0	2.72691	-0.728601	9.20101	0.00241882	0.0726604	0.879395	0.243673	0.481868	3.40905	4.82943	7.83199	1.93002	0.35841	0.799416
Cluster-845.0	2.72642	0.981498	12.6737	0.000370842	0.0165591	2.03193	2.6543	1.19294	19.1298	17.1369	23.5773	4.16994	3.90411	1.18744
Cluster-72913.0	2.72567	0.239484	11.6151	0.000654199	0.0262391	0.192166	0.0399357	0.0394868	0.884624	1.05533	0.821496	0.186912	0.11748	0.262033	Sulfotransferase domain	Chst4
Cluster-35896.0	2.7246	2.01986	8.6344	0.00329874	0.0918253	0.726084	0.563338	0.994652	1.03207	19.9374	1.13812	1.101	0.769407	1.3861	positive regulation of protein exit from endoplasmic reticulum	SLC35D3	UDP-galactose/UDP-glucose transporter 7
Cluster-31298.0	2.72261	0.198602	13.5761	0.000229085	0.0111348	0.249456	0.165894	0.328058	2.90111	1.78094	2.3461	0.119451	0	0.0680306
Cluster-61636.0	2.71614	3.62024	8.58806	0.00338374	0.0936461	2.83671	6.42375	3.77876	57.9224	42.1695	26.7624	0.936791	16.9833	2.26749
Cluster-41924.0	2.71573	-0.353616	9.94748	0.0016107	0.0536409	0.230902	0.230332	0.303657	3.49093	2.53612	1.28322	0.0552833	0.564643	0.251882
Cluster-28193.0	2.71417	5.58754	13.024	0.000307527	0.0141959	6.62035	10.5018	21.6411	139.329	104.403	101.068	7.05282	7.7976	26.2953	Aspartate beta-hydroxylase domain-containing protein 2	ASPHD2	Aspartate beta-hydroxylase domain-containing protein 2
Cluster-61842.0	2.71394	0.409332	13.1011	0.000295128	0.0137295	1.4174	0.543808	1.43385	15.4273	6.81102	9.55503	1.69679	0.533244	1.18937
Cluster-63686.1	2.71232	2.09086	15.2055	9.64235e-05	0.00549178	0.195832	0.422375	0.556836	3.01263	1.42426	6.50117	0.30413	0.232971	0.360854
Cluster-61561.0	2.71145	3.5833	14.3943	0.00014825	0.00781958	1.25297	2.04952	3.42176	17.3136	25.0823	19.0928	1.3064	0.197676	2.64544	Oxidoreductase activity, acting on the aldehyde or oxo group of donors, disulfide as acceptor. It is involved in the biological process described with metabolic process	BCKDHA	2-oxoisovalerate dehydrogenase subunit alpha	BCKDHA	NP_649905.1	CG8199
Cluster-30753.0	2.70588	1.10356	13.0708	0.000299929	0.0139212	2.36313	1.63701	6.47444	22.9022	22.7111	47.9856	1.41447	5.2972	5.90758
Cluster-61842.1	2.7045	1.18804	11.1321	0.000848473	0.0322936	0.717851	1.95294	0.75094	16.8234	10.0797	6.83498	1.32809	1.43626	0.355944
Cluster-81733.1	2.7041	1.85855	8.64136	0.00328616	0.0915993	0.342361	1.91086	2.45218	2.02207	19.5403	22.0581	0.234198	1.79401	1.33382
Cluster-39199.0	2.70065	0.138623	11.7906	0.000595295	0.0243185	0.351989	0.5852	3.03776	15.3508	11.8399	7.14746	2.73892	2.36706	4.55966
Cluster-62159.0	2.68719	5.31762	10.6818	0.00108196	0.0391001	4.32305	2.27701	2.48115	48.5062	16.9105	21.1095	4.17139	3.14412	1.21962			Interference hedgehog		NP_001096868.3	boi	brother of ihog
Cluster-56747.1	2.6871	2.30476	13.9365	0.00018909	0.00951545	0.482441	0.391927	0.5948	1.91273	3.14623	8.81209	0.105007	0.160876	0.538238	PBC domain	PBX1	Putative transcription factor pbx		NP_001259592.1	exd	extradenticle
Cluster-52056.9	2.68662	5.03151	11.7194	0.000618512	0.025067	8.3854	5.84663	2.55353	62.5595	58.3231	47.8212	6.56014	6.01443	2.64768	Cell division protein anillin	RTKN2	Anillin homology domain-containing protein
Cluster-15277.21389	2.68616	-0.572956	9.63932	0.00190456	0.0608157	0.795891	0.882141	0.436112	9.25601	3.64237	7.93889	0	0	0.361753
Cluster-15277.16851	2.68559	-0.115128	11.7885	0.000595986	0.0243397	2.33047	0.880573	0.870674	17.2472	7.85355	14.491	1.77535	1.81328	2.02222
Cluster-41815.0	2.68416	4.75886	13.2043	0.000279309	0.0131126	9.87571	5.34858	11.5608	140.955	34.7187	65.246	6.35901	3.93351	13.2623	NUDIX domain	NUDT16
Cluster-9191.2	2.68143	3.97146	14.1078	0.000172628	0.0088218	7.82798	2.02185	7.16926	78.8703	29.2287	46.341	3.41366	3.69169	9.83521
Cluster-15277.9547	2.67736	-0.0901154	9.73447	0.00180845	0.0585679	0.645524	1.34152	1.1938	11.5737	16.2475	2.06968	0.772768	1.97319	2.20056
Cluster-17572.0	2.67336	2.53613	13.064	0.000301023	0.0139539	1.04614	2.14064	3.10872	23.085	13.3686	19.4369	0.289006	1.18072	3.95031	Belongs to the mitochondrial carrier (TC 2.A.29) family	SLC25A11	Mitochondrial 2-oxoglutarate/malate carrier protein		NP_651703.1	CG1907
Cluster-78134.0	2.67225	3.46815	11.6215	0.000651949	0.0261635	1.09455	1.44753	5.64325	42.2384	9.01655	15.1009	0.952952	0.851647	3.79912
Cluster-15277.7210	2.67114	3.21677	18.5494	1.65553e-05	0.00125871	1.90224	2.87506	2.55847	18.9941	32.7645	17.1264	1.44913	0.704803	1.10042	Cytoplasmic FMR1-interacting protein 2	CYFIP2
Cluster-82588.0	2.6658	0.423838	8.49033	0.00357038	0.0976252	1.38613	2.88063	1.1393	14.1053	28.5461	10.3698	0.829678	0	4.72523
Cluster-74934.0	2.66339	3.84819	9.44905	0.00211258	0.0658606	0.637308	1.77854	7.10903	28.5881	10.8748	37.0719	2.01632	0.556593	7.44873
Cluster-15277.2846	2.66078	3.56376	14.498	0.000140309	0.00746385	6.16352	1.99389	7.06372	18.0748	54.9749	65.3297	3.40426	2.05869	7.55965
Cluster-15077.0	2.65944	4.64731	14.7954	0.000119826	0.00654562	4.00497	7.49079	8.5684	86.5324	38.7327	53.5031	2.74974	4.24874	8.27195	Catalytic activity	PPTC7	Protein phosphatase PTC7 homolog		NP_001261261.1	CG12091
Cluster-36563.0	2.6566	2.38843	9.55554	0.00199347	0.0630236	3.40591	6.10489	3.84921	24.4818	38.1396	64.9901	0.254829	8.32876	7.2566
Cluster-49806.0	2.65594	2.13275	10.0918	0.0014893	0.0503817	1.33773	0.231672	1.60347	16.8539	3.44368	7.02926	1.60142	0.272606	1.59609	Serine aminopeptidase, S33	ABHD3	Phospholipase ABHD3		NP_001188892.1	Hydr1	alpha/beta hydrolase 1
Cluster-41091.1	2.65543	-0.115814	8.6699	0.00323509	0.0906159	0.129198	0.107399	0.53096	1.75297	1.24167	3.59004	0	0.315939	0.264258
Cluster-32285.0	2.65489	-0.448661	11.0325	0.000895273	0.03373	0.188618	0.627176	0.620126	3.65597	4.14339	5.64432	0.225798	0.922489	1.02878
Cluster-15277.36433	2.6547	-0.404425	9.27817	0.002319	0.0705332	0.220481	0.183281	0.724882	1.28207	3.02708	5.65526	0.0659855	0.13479	0
Cluster-61781.2	2.65414	4.56029	15.8396	6.89459e-05	0.00413874	3.8189	3.05589	4.20961	43.5367	22.6795	34.3294	1.81585	3.36018	4.2827
Cluster-35685.0	2.64786	2.12632	12.9447	0.000320835	0.0146779	2.61906	0.593771	3.62043	33.9202	14.8736	9.41507	2.13772	2.18339	2.5973
Cluster-79098.3	2.63972	0.272884	9.68047	0.00186237	0.0597841	0.464442	0.53086	0.763479	2.0255	12.2485	1.73728	0.555992	0.283935	0.474977
Cluster-49276.0	2.63767	4.27649	16.0303	6.23374e-05	0.00379604	6.03943	7.7996	9.21885	58.9489	45.7529	103.042	10.1993	18.8565	21.0293
Cluster-15277.29863	2.63387	2.22103	12.9686	0.000316764	0.0145287	0.349785	0.755998	1.97416	5.33349	3.79386	16.6478	0.809552	0.627264	1.1447
Cluster-30218.0	2.62559	1.41045	9.0232	0.00266574	0.0783712	0.304675	0.422115	0.41737	1.24671	0.604212	8.6831	0.243154	0.413915	0.369287	Heat shock protein family B (small) member 11	HSPB11
Cluster-56267.0	2.62522	2.12568	15.1815	9.76553e-05	0.00554791	5.25913	2.47101	5.63823	54.071	30.1376	32.9905	3.83222	1.11831	6.54764
Cluster-3162.0	2.62065	0.401518	9.63455	0.00190951	0.0609061	0.894051	2.97282	0.979798	16.174	15.1389	14.651	0	1.09315	2.03185
Cluster-9369.0	2.61659	0.339067	9.06847	0.00260055	0.0769274	0.172098	0.715307	0.282906	1.83467	3.42608	5.88567	0.103011	0.841694	0.938679
Cluster-18941.0	2.61103	-0.646127	8.52237	0.00350808	0.0963439	0.154948	0.128805	0.318392	2.40268	2.44645	0.331197	0.0927456	0.094727	0.211284
Cluster-15277.1304	2.60763	1.48477	12.368	0.000436745	0.0189361	0.293132	0.527959	1.18459	1.89391	10.5654	4.49034	0.336291	0.23894	0.466326
Cluster-63705.0	2.6072	0.928064	8.80397	0.00300576	0.0858005	0.196639	0.544871	1.13137	3.81143	2.87972	8.96659	0.0784666	0	0.625642	Uncharacterized conserved protein (DUF2181)	FAM151B			NP_723327.1	CG7231
Cluster-61624.1	2.60243	-0.0066685	9.86827	0.00168154	0.0553704	0.266087	0.165894	0.382734	4.77072	1.00463	1.1375	0.238903	0.244007	0.272122
Cluster-55692.0	2.59818	0.175204	11.7929	0.000594572	0.0243027	0.692169	0.191795	0.758554	6.70812	3.64284	3.69872	0.690506	0.282103	0.471913
Cluster-35422.0	2.59374	5.81243	11.1871	0.000823693	0.0315468	26.4933	7.27612	24.9874	191.092	100.484	214.654	21.9857	14.2377	25.0429
Cluster-40105.0	2.59273	7.827	8.7097	0.00316522	0.0891112	29.0832	31.5347	46.371	348.607	285.159	282.496	17.8099	37.6769	67.1715	proton-transporting ATPase activity, rotational mechanism. It is involved in the biological process described with ATP hydrolysis coupled proton transport	ATP6V1H	V-type proton ATPase subunit H		NP_723992.1	VhaSFD	Vacuolar H[+]-ATPase SFD subunit
Cluster-15277.3316	2.59107	2.60076	13.2685	0.00026991	0.0127423	5.80656	2.11588	4.70722	45.6359	20.9676	43.6386	1.23787	3.98747	8.35155
Cluster-57462.0	2.588	4.78015	14.3738	0.00014987	0.00789634	3.37941	4.66826	11.6416	49.705	43.1904	66.9755	3.62909	5.22573	9.48723	Carboxyl transferase domain	PCCB	Propionyl-CoA carboxylase beta chain, mitochondrial	PCCB
Cluster-9036.0	2.58393	-0.217506	9.86893	0.00168093	0.055363	0.70583	0.78232	1.16029	12.3129	3.87625	6.53765	0	0.575342	0.641636
Cluster-15277.13123	2.58333	-0.961746	8.88791	0.00287066	0.0830422	0.395598	0.657702	1.30062	3.45053	6.24603	10.9925	0.236789	0.483695	1.07886
Cluster-44230.1	2.58042	2.25382	8.67137	0.00323248	0.0905958	2.02357	3.1604	2.11685	50.633	8.96616	3.40783	4.40446	1.72445	2.17399
Cluster-11440.0	2.57873	2.70406	16.6292	4.54458e-05	0.00294892	1.79855	1.59155	2.00283	14.5067	23.7371	8.80476	0.486177	0.851252	1.58223	Protein serine threonine phosphatase activity. It is involved in the biological process described with protein dephosphorylation	PPM1L			NP_001260216.1	CG7115
Cluster-15277.28679	2.57637	1.82183	12.0945	0.000505705	0.0212257	5.25159	2.87486	4.31645	51.7223	40.5051	15.6056	3.93613	2.19256	1.04794
Cluster-15277.17494	2.57381	1.86163	10.7811	0.0010254	0.0375289	3.28846	3.34613	3.74435	57.7644	11.5313	18.9629	3.32157	1.54926	0.840765
Cluster-15277.28710	2.56891	-0.86627	9.21978	0.00239415	0.0721306	1.09761	0.331787	0.930043	6.57586	9.86368	3.97984	1.19451	0.488013	1.27081
Cluster-15277.37110	2.56801	1.55716	12.0549	0.000516554	0.0215748	2.77112	0.727442	1.91804	18.0926	13.2159	15.5873	3.14276	0.534983	2.98314
Cluster-50451.1	2.56564	6.22443	10.4263	0.00124233	0.0437388	11.3147	5.046	13.3425	102.149	65.4177	80.5154	9.64028	2.71055	8.67899
Cluster-31345.0	2.5638	2.87856	8.78494	0.00303727	0.0865108	1.65832	0.299679	1.77786	17.1197	4.75154	8.7074	1.9852	0.132236	0.983152	Phorbol esters/diacylglycerol binding domain (C1 domain)	PRKCA	Protein kinase C, brain isozyme isoform X1	LOC105364907	NP_725626.1	Pkc53E	Protein C kinase 53E
Cluster-37896.0	2.56235	0.313657	14.4644	0.000142837	0.00758145	0.963937	0.90146	1.48554	8.40775	9.42943	10.817	2.30789	1.7679	1.8073
Cluster-54921.1	2.55985	1.6742	14.0835	0.000174867	0.0089186	0.759387	0.462924	0.873829	4.02323	5.31723	8.60277	0.84847	0.247599	1.51871	-	-			NP_001261746.1	CG9760
Cluster-15277.24613	2.55338	2.64923	16.2419	5.57465e-05	0.00347735	2.58262	2.31236	5.68283	41.7833	21.5218	21.3612	3.88156	1.60329	4.71389
Cluster-57907.0	2.55021	5.72827	9.66293	0.00188023	0.0602069	8.8697	11.5245	6.98397	146.385	53.1874	37.5191	8.432	4.60226	4.06539	Zinc ion binding	-	E3 ubiquitin-protein ligase MARCH5		NP_608725.1	CG2991
Cluster-52150.0	2.54988	0.466358	11.2396	0.000800708	0.0308229	0.348151	0.173646	0.915699	3.77898	2.00756	5.65562	0.250066	0.0851363	0.284839
Cluster-37150.0	2.54686	0.0297174	10.9918	0.000915161	0.0343032	0.830388	0.460188	1.82006	10.462	5.51036	9.31837	0.828393	2.53827	3.01947
Cluster-77350.0	2.53779	0.142913	11.1984	0.000818699	0.0313975	0.346084	0.383589	0.663734	4.02487	4.118	3.45214	1.24291	0.987361	0.314609
Cluster-43130.0	2.53705	-0.400713	9.82534	0.00172124	0.056303	1.06435	0.53086	0.349928	3.71342	4.67612	9.10002	0.509659	0.260274	0.580528
Cluster-47103.0	2.52886	0.957989	11.6929	0.000627384	0.0253621	1.19472	2.64839	0.981981	14.6662	14.4892	13.6196	2.38371	0.486926	2.17213
Cluster-49825.2	2.52577	2.07367	11.1535	0.000838732	0.0320032	0.413391	1.06217	0.803113	4.44341	6.13998	8.83609	0.0449888	0.4595	0.819914					NP_001097387.1	Ipk1	Inositol phosphate kinase 1
Cluster-53957.0	2.52507	3.68094	9.83522	0.00171201	0.0560906	1.34184	2.45397	2.64697	2.11786	31.7924	20.6916	1.46866	3.60946	3.29348	Nucleoside sodium symporter activity. It is involved in the biological process described with transport	SLC28A3	Sodium/nucleoside cotransporter
Cluster-76770.0	2.52421	1.47314	12.5315	0.000400149	0.0176915	0.513233	1.19459	2.44668	13.9271	12.9653	5.48509	0.983039	1.25505	0.8398
Cluster-33133.1	2.52144	0.923725	9.36624	0.00221018	0.0680164	0.152179	0.822268	0.896516	1.62232	4.17866	9.75832	0.364352	0.93034	0.933786
Cluster-15277.5462	2.5187	1.07076	14.2237	0.000162315	0.00842254	0.819291	0.936454	1.47306	9.42889	6.88964	10.0333	0.367795	0.125218	0.768053
Cluster-83201.0	2.51398	0.103709	13.1816	0.00028271	0.0132506	1.68689	2.10341	1.73313	17.9833	14.475	14.4227	2.0194	1.03127	3.45031
Cluster-27083.0	2.51278	6.35084	10.2729	0.00134997	0.0467598	27.7434	32.6778	36.7424	341.529	274.511	183.386	18.1157	43.3857	40.38	ATPase activity, coupled to transmembrane movement of substances	ATP6V1D	V-type proton ATPase subunit D		NP_651987.1	Vha36-1	Vacuolar H[+] ATPase 36kD subunit 1
Cluster-15277.28974	2.51259	2.4773	14.1477	0.000169008	0.00869083	6.21631	1.9758	5.15972	53.689	19.036	36.4752	4.70575	4.91806	7.19125
Cluster-36801.0	2.51127	1.64868	13.9067	0.00019211	0.00963698	0.293052	0.385711	0.381375	4.63882	2.51464	1.56597	0.292347	0.149297	0.432899	metalloendopeptidase activity. It is involved in the biological process described with proteolysis	ECE2	Endothelin-converting enzyme 1	LOC112466968	NP_001245775.1	Nep3	Neprilysin 3
Cluster-66080.0	2.50979	6.12762	11.3404	0.00075838	0.0295102	40.2833	62.4517	58.257	576.216	345.841	405.089	44.5613	50.7088	90.8538
Cluster-9191.0	2.50613	2.20057	10.698	0.00107251	0.038827	8.147	1.80015	10.9337	101.937	26.4758	32.4011	7.40681	3.40427	5.48388
Cluster-50711.0	2.49896	3.45166	15.073	0.000103431	0.0058079	1.08163	0.922794	2.80745	10.5377	15.0455	11.438	0.579269	0.730855	2.4452	Oxidoreductase activity, acting on paired donors, with incorporation or reduction of molecular oxygen, reduced ascorbate as one donor, and incorporation of one atom of oxygen	MOXD1	DBH-like monooxygenase protein 1		NP_001261921.1	CG5235
Cluster-81619.0	2.49836	3.86455	16.0377	6.20921e-05	0.00378272	4.31446	5.11409	7.42073	51.7247	30.166	53.0265	2.86939	3.80991	8.49781	Matrix AAA peptidase interacting protein 1	C2orf47			NP_001286868.1	CG3776
Cluster-52580.0	2.49707	0.590135	8.92745	0.00280917	0.0817618	1.45206	1.3795	0.852493	4.4228	17.9423	9.75455	3.47656	0.507262	1.13142
Cluster-30418.0	2.4953	-0.739511	8.99666	0.00270474	0.0792254	0.580553	0.7239	0.715762	4.50112	3.98533	8.68639	0.347495	1.06476	0.395815
Cluster-16777.0	2.4872	5.56412	11.7634	0.000604078	0.0245771	29.4245	42.9728	30.1202	389.31	208.464	251.748	31.3537	39.7329	43.2453
Cluster-4492.0	2.48714	4.24243	9.0399	0.0026415	0.077866	7.78327	5.10793	10.0168	130.615	35.9948	10.7261	16.6734	7.1374	31.0014
Cluster-16403.0	2.48227	3.94707	12.4168	0.000425486	0.0185375	2.75214	2.05901	4.20098	12.6502	12.1453	47.1448	2.30624	1.10565	4.23525	GTP binding	GTPBP2	GTP-binding protein 2		NP_649603.3	CG2017
Cluster-15277.25441	2.48123	0.0218196	11.7857	0.000596877	0.0243692	1.20168	0.694256	1.38278	10.9473	10.6695	4.6234	0.863132	0.587715	0.983152
Cluster-73551.0	2.48009	3.67601	16.844	4.05824e-05	0.00268681	1.34481	1.32493	2.02646	14.6261	10.2575	12.3497	0.894388	0.761246	2.24126	Belongs to the TRAFAC class dynamin-like GTPase superfamily. Dynamin Fzo YdjA family	DNM1L	Dynamin-1-like protein isoform		NP_001259946.1	Drp1	Dynamin related protein 1
Cluster-74281.0	2.47941	3.75334	8.46385	0.00362275	0.0986621	0.784256	1.91505	7.63453	17.1013	22.3086	34.7836	0.528101	2.0976	9.15669	Belongs to the class-III pyridoxal-phosphate-dependent aminotransferase family	PHYKPL	Ethanolamine-phosphate phospho-lyase	ETNPPL	NP_648665.1	CG8745
Cluster-69332.3	2.47531	0.865225	13.8231	0.000200847	0.00999837	0.3341	0.388821	0.933664	5.05115	3.6696	3.99911	0.399957	0.571902	1.00226
Cluster-32009.0	2.47242	0.574861	10.0803	0.00149864	0.0506567	1.54147	0.747475	2.74512	16.9309	9.87628	11.8065	1.84532	3.14123	0.700637
Cluster-51374.0	2.46419	2.76398	14.3475	0.00015198	0.0079753	1.24174	1.72038	3.96909	17.6502	23.11	11.354	1.40392	1.26522	4.98555
Cluster-38345.0	2.46359	2.03323	14.1601	0.000167892	0.00864275	0.411568	0.789522	0.650539	6.01371	4.43353	4.46623	0.568494	0.154837	0.820222	Belongs to the protein-tyrosine phosphatase family. Non-receptor class myotubularin subfamily	MTMR6	Phosphatidylinositol-3-phosphate phosphatase		NP_726322.1	Mtmr6	Myotubularin related protein 6
Cluster-62126.1	2.46311	2.76964	8.82808	0.0029663	0.08491	4.21788	1.14958	1.42082	16.485	6.26556	35.0277	1.90383	0.253631	1.69714
Cluster-12606.0	2.46284	2.37765	11.7752	0.000600237	0.0244855	2.12196	0.587978	2.64522	14.5325	7.96308	18.8228	2.37088	0.5189	2.26654
Cluster-73042.0	2.4607	0.613183	10.148	0.0014446	0.0492059	0.425739	0.973243	0.524892	5.77644	2.0458	8.19002	0.637074	1.30137	1.01592
Cluster-51350.1	2.45831	2.92163	12.3799	0.000433971	0.0188386	6.24257	4.6328	4.95404	80.8511	22.4217	22.8523	4.89616	2.28105	3.45675
Cluster-15277.7548	2.45095	-0.0826603	9.69957	0.00184311	0.0593702	0.0662369	0.140712	0.0725896	0.513546	1.04075	0.786551	0.220259	0.296954	0.120426
Cluster-30351.0	2.44996	2.31573	9.76432	0.00177932	0.0578859	4.05772	3.82283	0.778206	31.3291	18.57	24.8633	4.20989	2.97681	1.29104
Cluster-15625.0	2.44486	1.03135	10.8913	0.000966153	0.0358358	0.811135	0.674278	1.3334	4.36727	3.5884	14.0628	0.215783	0.550983	0.61447	Adenylyl- / guanylyl cyclase, catalytic domain	ADCY9	adenylate cyclase
Cluster-15277.32912	2.44238	0.801138	13.2919	0.00026656	0.0126139	1.79609	0.829469	1.88633	14.8924	8.90471	11.3039	1.91122	1.83005	2.17698
Cluster-13798.0	2.44124	2.00906	11.0723	0.000876266	0.0331096	0.498814	0.682957	0.289405	3.72521	2.90051	5.7073	0.562013	1.04041	0.320081	It is involved in the biological process described with cellular amino acid metabolic process	-	asparaginase		NP_570088.1	CG6428
Cluster-34935.0	2.435	5.7541	10.6859	0.00107952	0.0390416	13.8615	10.0684	27.3368	138.287	94.7512	147.724	15.436	6.212	26.3241	Calcium-dependent phospholipid binding	-	Annexin
Cluster-80828.0	2.43375	4.16906	14.9212	0.000112094	0.0061854	4.59423	6.48636	7.07277	46.857	36.5441	58.5304	4.62684	8.02475	9.74492
Cluster-15277.24520	2.42938	0.148648	9.30103	0.00229025	0.0698633	1.89074	1.12266	0.77703	13.743	12.5158	4.61874	0.485023	1.65128	1.6574
Cluster-5117.0	2.42699	6.21704	9.25301	0.00235108	0.0712371	9.80795	13.3154	33.7447	138.186	106	167.187	8.23068	12.0825	39.9201	Aspartate aminotransferase	GOT2	Aspartate aminotransferase		NP_722745.1	Got2	Glutamate oxaloacetate transaminase 2
Cluster-37283.2	2.41976	1.96768	13.857	0.000197262	0.0098501	1.8434	4.59714	5.58712	43.3233	24.0434	22.9025	4.68939	6.33914	6.44117
Cluster-75040.0	2.41651	3.99679	16.0463	6.18131e-05	0.00377213	8.9571	13.237	19.3597	101.597	122.52	88.9911	8.33988	8.41664	11.309	-	-	Transmembrane protein		NP_001260887.1	CG13220
Cluster-69003.55	2.41119	4.07837	8.63562	0.00329652	0.0917813	2.87165	8.87435	6.70505	7.87052	76.4664	62.0975	1.9562	6.79864	5.76982
Cluster-72047.0	2.40564	4.20577	13.1902	0.000281412	0.0132027	3.30693	3.63257	10.0957	40.1756	32.1058	49.4791	3.46393	3.17692	10.8705	ATP11 protein	ATPAF1	ATP synthase mitochondrial F1 complex assembly factor 1		NP_650565.2	CG10340
Cluster-33528.1	2.40486	1.9273	9.20175	0.00241784	0.0726471	6.82376	3.12562	5.95205	61.4084	32.3122	27.3851	7.6687	0.68109	2.27871
Cluster-35763.1	2.40266	2.68635	14.1891	0.000165325	0.00853819	0.714319	1.16844	2.91667	7.90538	14.9322	11.6236	0.937878	0.619827	2.19942
Cluster-2102.0	2.40126	0.164004	10.017	0.00155106	0.0520656	0.726871	1.20846	2.98719	16.2022	7.98361	11.6525	1.30522	3.99933	3.96458
Cluster-60503.0	2.39779	3.68869	10.2123	0.0013951	0.047895	6.12064	23.0775	15.8109	118.848	119.447	108.633	1.5701	10.691	6.85562
Cluster-15277.17433	2.39601	2.15094	14.1566	0.000168208	0.00865279	0.955026	1.39633	2.2441	11.1423	16.7682	6.08475	1.79539	2.03585	1.85321
Cluster-10340.0	2.39259	4.64503	13.2405	0.000273964	0.0128954	6.40271	4.69341	11.6255	69.4414	45.5111	49.5169	5.64408	3.8431	11.2704
Cluster-15277.3923	2.3921	0.737263	9.63538	0.00190865	0.0609058	1.42164	1.44439	1.03866	14.7728	10.1929	5.57095	1.13458	0.193136	0.323085
Cluster-68885.0	2.392	5.59216	11.0842	0.000870653	0.0329582	10.7668	15.3512	24.4763	134.461	81.9568	154.322	9.34051	13.2478	25.2742	Oxidoreductase activity. It is involved in the biological process described with oxidation-reduction process	NDUFV2	NADH dehydrogenase [ubiquinone] flavoprotein 2, mitochondrial	NDUFV2	NP_001285378.1	ND-24	NADH dehydrogenase (ubiquinone) 24 kDa subunit
Cluster-81589.0	2.38714	4.21711	11.3892	0.000738708	0.0289251	3.36043	2.60967	7.7955	40.9664	17.0585	39.3164	1.1645	1.78407	5.96893	Enoyl-(Acyl carrier protein) reductase	-	Retinol dehydrogenase 11
Cluster-15277.28982	2.3856	2.3572	14.2833	0.000157254	0.00819807	2.66881	4.75397	7.99089	44.7089	25.1254	41.5613	2.28206	2.79697	7.01832
Cluster-53536.1	2.38531	2.60209	15.1289	0.000100413	0.00567842	1.39212	2.10874	2.36474	16.3099	10.1511	17.6222	0.629579	1.13476	2.10919
Cluster-29770.0	2.38272	1.76994	13.6497	0.000220275	0.0108154	1.58367	0.83775	1.065	11.8598	8.40063	6.53927	1.29261	0.704122	1.3742
Cluster-27969.0	2.37887	3.93922	14.1069	0.000172713	0.0088218	3.21068	2.11622	4.4347	29.9746	16.1716	25.2987	1.54652	0.650408	2.02062	Protein tyrosine phosphatase activity. It is involved in the biological process described with protein dephosphorylation	PTPN11	Tyrosine-protein phosphatase corkscrew isoform X3		NP_477131.1	csw	corkscrew
Cluster-26151.1	2.37882	2.28397	13.133	0.000290147	0.0135373	0.954503	3.14076	2.0921	11.409	21.1314	15.2166	0.761768	0.923925	0.705001
Cluster-15277.34387	2.37725	1.41975	12.5234	0.000401892	0.0177576	3.08294	1.13064	3.27924	25.5722	14.5654	14.9237	1.95386	1.21954	1.60735
Cluster-15277.9376	2.3772	2.65645	12.3333	0.00044496	0.0191878	10.3579	5.20016	8.66248	42.6365	89.8156	53.3596	15.6627	3.24945	9.39606
Cluster-51711.1	2.37353	1.75865	8.987	0.00271907	0.0795801	0.567909	0.606972	0.933565	1.65116	12.4753	1.73412	0.339927	0.545583	0.663762
Cluster-19860.0	2.37094	1.31128	11.8212	0.00058561	0.0239911	0.810764	1.04159	0.726973	10.0004	6.27401	3.46596	0.882345	0.720956	0.703525
Cluster-15277.28645	2.36579	3.52802	14.3429	0.000152356	0.00798919	1.75623	2.33417	3.64753	23.1895	19.7949	12.8234	1.53624	2.48608	1.64556
Cluster-55677.0	2.36526	3.29272	13.6009	0.000226071	0.0110283	6.17004	4.22389	8.25338	66.5971	36.6251	31.807	6.80695	2.66261	4.0417
Cluster-77105.0	2.36482	1.61757	10.4841	0.00120409	0.0426649	0.933464	2.58656	1.10824	19.2995	8.82874	7.53761	1.11747	1.26816	0.848568
Cluster-15277.25372	2.36385	3.70312	15.3179	9.08495e-05	0.00523457	8.62157	6.51208	9.89695	83.3928	47.8017	53.2902	5.76822	4.40909	10.2013
Cluster-66149.0	2.3614	1.33339	9.63831	0.0019056	0.0608221	1.95668	1.12607	2.35053	14.0035	14.6719	11.2601	3.0631	0.184032	3.07856
Cluster-72626.0	2.35489	4.26947	12.2891	0.000455607	0.0195339	5.9509	8.59808	8.64699	40.371	64.4865	69.202	2.54426	0.692963	4.15386	Tetraspanin family	TSPAN9	Tetraspanin		NP_001259266.1	Tsp5D	Tetraspanin 5D
Cluster-15277.18870	2.34838	0.604371	9.23953	0.00236846	0.0715871	1.63116	0.928638	1.37694	11.9066	13.6391	3.70705	0.527753	1.4446	0.601139
Cluster-80300.0	2.34795	5.36374	11.84	0.00057972	0.0237906	3.51196	4.86865	5.24515	31.8361	29.7535	39.0211	2.743	2.93252	6.36565	Villin headpiece domain	ABLIM3			NP_731390.1	Unc-115b	Uncoordinated 115b
Cluster-67423.0	2.34759	1.15393	10.4848	0.00120359	0.0426648	1.49841	2.62959	1.50528	7.09953	13.2577	23.4872	0.398616	1.01783	1.58916
Cluster-20159.0	2.3467	5.78788	10.4385	0.00123417	0.0434942	17.1549	24.0692	34.9519	236.277	135.771	170.535	16.6247	22.5289	45.7939	Accessory subunit of the mitochondrial membrane respiratory chain NADH dehydrogenase (Complex I), that is believed not to be involved in catalysis. Complex I functions in the transfer of electrons from NADH to the respiratory chain. The immediate electron acceptor for the enzyme is believed to be ubiquinone	NDUFA8	NADH dehydrogenase [ubiquinone] 1 alpha subcomplex subunit 8		NP_001163296.1	ND-19	NADH dehydrogenase (ubiquinone) 19 kDa subunit
Cluster-81161.0	2.3463	5.49406	11.6892	0.000628655	0.0254063	3.09628	4.14231	4.6392	32.8207	24.8419	29.351	1.66025	2.03092	2.96861	protein side chain deglutamylation	-	tubulin-glutamate carboxypeptidase		NP_001285225.1	Nna1	Nna1 carboxypeptidase
Cluster-36466.0	2.34488	2.26512	15.6638	7.56566e-05	0.00448158	4.2332	3.09668	4.87116	31.3437	26.9674	31.1262	2.43246	3.10554	6.46497
Cluster-83352.0	2.34371	0.836972	11.2791	0.000783828	0.0302624	1.92683	1.60173	1.7421	8.96344	19.3116	11.5319	1.38399	0.706778	0.525478
Cluster-73142.0	2.34265	0.800502	10.9841	0.000918966	0.0343968	0.604599	0.502589	0.993878	7.61728	3.1128	4.20001	0.542832	0.18481	0.309157
Cluster-50750.0	2.33385	2.59214	12.8825	0.00033167	0.0151076	0.99956	2.1696	2.16803	11.4094	19.4033	8.07133	0.531818	1.29005	1.81731
Cluster-46986.0	2.33296	3.9886	13.5759	0.000229107	0.0111348	4.16943	4.56276	4.38133	35.7021	31.6652	29.7819	1.45316	2.64576	5.82927	catalytic activity. It is involved in the biological process described with metabolic process	BCKDHB	3-methyl-2-oxobutanoate dehydrogenase (2-methylpropanoyl-transferring)	BCKDHB	NP_001015354.3	CG17691
Cluster-56963.2	2.32903	0.0237529	9.19137	0.00243159	0.0729828	0.931303	1.54834	0.656115	8.76781	5.47982	9.95315	1.27415	2.60274	1.45132
Cluster-51311.0	2.32394	6.09291	9.88564	0.00166574	0.0549762	6.00103	4.143	9.26573	57.2387	43.6856	34.6401	2.75993	3.93816	5.305	DUF4210	FAM214A			NP_001369081.1
Cluster-15277.28656	2.32276	4.65021	12.4383	0.000420616	0.0183732	7.25658	5.02304	8.8277	56.1528	65.9778	28.935	4.81966	3.7886	4.84697
Cluster-54702.0	2.32167	6.37361	9.27154	0.00232742	0.0706842	13.0049	22.0804	39.9878	180.375	149.928	185.022	13.6843	19.1757	31.4754	RNA polymerase II transcription mediator complex subunit 9	-	Mediator of RNA polymerase II transcription subunit 9	MED9	NP_788400.1	MED9	Mediator complex subunit 9
Cluster-63934.0	2.31635	2.14328	12.8427	0.000338801	0.0153772	0.406387	0.608076	0.912994	3.04576	3.27328	7.35447	0.518926	0.463761	0.332484	Adenylyl- / guanylyl cyclase, catalytic domain	ADCY9	adenylate cyclase		NP_001259575.1	Ac13E	Adenylyl cyclase 13E
Cluster-39587.0	2.30959	2.33126	10.9461	0.000938022	0.0349823	0.730832	2.02508	3.47068	8.342	14.1589	20.3077	0.972102	1.88645	5.20419
Cluster-60176.0	2.28972	4.55533	11.2536	0.000794705	0.0306164	10.6398	20.8708	24.4111	167.655	93.5323	124.673	8.98012	16.0978	37.2622					NP_648983.1	QIL1	QIL1
Cluster-58963.0	2.28551	3.52595	13.5664	0.000230276	0.0111663	3.63747	5.80877	8.22181	48.7967	33.3812	38.6702	2.7502	3.97935	10.442	ribosomal protein, L51	MRPL51	Large ribosomal subunit protein mL51		NP_609239.1	mRpL51	mitochondrial ribosomal protein L51
Cluster-48321.0	2.28117	2.1495	12.7122	0.00036328	0.0163179	2.1059	1.51187	3.22578	20.0382	11.0394	15.5499	1.71887	0.702237	3.65472	Ribosomal silencing factor during starvation	MALSU1			NP_001261254.1	CG9166
Cluster-15277.25165	2.27933	2.12169	10.6137	0.00112254	0.0403027	7.54474	4.39023	12.0413	74.8268	23.5655	62.7608	6.69944	5.30431	25.6759
Cluster-63000.0	2.27688	2.96918	14.6811	0.000127317	0.00689025	3.81985	3.94773	4.83676	32.0172	22.1117	34.3142	3.33691	2.01968	7.17951
Cluster-42520.0	2.26133	0.967072	10.0492	0.0015241	0.0513169	1.32733	0.630502	0.857194	10.1072	6.63855	3.03977	0.567489	0.579613	1.16352
Cluster-19638.0	2.25876	3.47076	14.7756	0.000121091	0.00660384	3.5623	3.68352	9.14098	32.8398	39.3653	35.2858	3.53641	3.18703	6.75308	Links covalently the heme group to the apoprotein of cytochrome c	HCCS	Holocytochrome c-type synthase	EOG090X0CJG	NP_001262820.1	Cchl	Cytochrome c heme lyase
Cluster-15277.3476	2.25758	4.0908	10.4778	0.00120815	0.0427558	4.40867	2.58693	11.6968	36.1289	24.8344	58.4804	3.18214	3.76538	12.3767	Ribosomal proteins 50S-L15, 50S-L18e, 60S-L27A	MRPL15	Large ribosomal subunit protein uL15m		NP_524185.1	mRpL15	mitochondrial ribosomal protein L15
Cluster-52443.0	2.25027	0.808483	10.3145	0.00131991	0.0459739	1.98678	2.59531	1.16643	16.229	17.5354	7.88669	4.07727	3.47032	6.1923
Cluster-15277.36991	2.24973	1.02234	9.01777	0.00267367	0.0785561	1.43277	1.66744	4.04324	20.0565	5.83578	20.5188	0.686079	0.11679	1.04197
Cluster-79105.0	2.24693	4.62422	11.7184	0.000618862	0.0250741	10.7383	9.42796	25.8833	106.096	90.5287	100.837	17.477	11.5068	38.0046
Cluster-9075.0	2.2456	0.0701956	8.65056	0.00326962	0.0912979	0.37408	1.86578	2.76721	10.1511	7.19026	16.3915	2.23909	3.65908	3.06052
Cluster-57772.0	2.24335	0.786922	12.0311	0.000523192	0.0218139	0.71296	0.414867	0.879006	3.73119	4.6006	5.33375	0.341398	0.261519	0.680523
Cluster-39019.0	2.23887	5.17612	9.23208	0.00237812	0.0717833	5.0589	2.82952	9.43266	56.2915	37.6219	16.7538	5.12151	6.45275	13.9667	Transmembrane and TPR repeat-containing protein	-	dolichyl-phosphate-mannose--protein mannosyltransferase
Cluster-25334.0	2.23516	2.18117	13.716	0.000212636	0.0104762	0.258496	0.544367	0.538247	3.39037	3.1941	2.50479	0.16504	0.189637	0.35248	Catalyzes the exchange of an acyl for a long-chain alkyl group and the formation of the ether bond in the biosynthesis of ether phospholipids	AGPS	Alkylglycerone-phosphate synthase	AGPS	NP_001188935.1	Agps	Alkylglycerone phosphate synthase
Cluster-50451.4	2.2332	1.34523	8.72121	0.0031453	0.0887071	7.48325	2.61922	6.15072	47.7129	34.8777	27.7811	5.65789	0.481564	5.37052
Cluster-29640.2	2.22991	3.08867	9.91581	0.00163865	0.0543197	4.3091	1.72783	3.32093	6.72258	34.7595	24.1249	4.4036	1.7421	2.6594
Cluster-76340.0	2.22318	2.87027	13.3821	0.000254036	0.0121447	1.22566	0.990561	2.15474	8.57887	9.76936	10.2973	0.448329	0.582791	1.85698	It is involved in the biological process described with	MMD	Monocyte to macrophage differentiation factor 2		NP_572382.1	CG4615
Cluster-32658.0	2.2181	3.76105	8.78111	0.00304366	0.0866516	9.69036	7.0964	11.5679	88.9944	66.0464	32.7953	6.76696	0.705258	2.83148	Tumor necrosis factor alpha-induced protein 8-like	TNFAIP8	Tumor necrosis factor alpha-induced protein 8-like protein 1		NP_726358.2	sigmar	salivary glands marred
Cluster-73551.1	2.21714	0.255744	10.004	0.001562	0.0523471	0.904605	1.12797	0.867444	6.13686	5.38187	8.70103	0.180486	0.553027	0.411167
Cluster-68050.0	2.21591	5.92392	9.0059	0.0026911	0.0789226	7.4817	5.26403	11.9133	68.7126	48.526	42.1103	6.34534	2.86765	9.97802	RNA binding	PUM2	Putative rna-binding protein of the puf family (Fragment)		NP_001262403.1	pum	pumilio
Cluster-51964.0	2.21397	0.951001	10.2621	0.00135794	0.0469603	0.69265	0.885821	1.70793	3.20148	11.3385	7.06092	0.95675	1.04234	0.944483
Cluster-37367.0	2.21331	5.01402	11.2966	0.000776489	0.0300518	15.4915	14.5611	23.8431	139.537	93.6249	120.331	11.6362	13.1227	27.5439	It is involved in the biological process described with oxidation-reduction process	NDUFS8	Putative ubiquinone oxidoreductase ndufs8/23 kDa subunit		NP_524719.1	ND-23	NADH dehydrogenase (ubiquinone) 23 kDa subunit
Cluster-15277.2847	2.20086	2.29075	9.39476	0.00217607	0.0673159	4.26636	1.087	6.44975	12.4671	29.1699	34.0503	1.43757	0.524555	3.09864
Cluster-44992.0	2.19334	4.78729	10.6098	0.00112491	0.0403575	34.3866	28.1084	70.1875	312.15	173.106	348.82	36.1907	25.5769	81.86
Cluster-30489.0	2.18838	3.75088	10.4541	0.00122378	0.043213	1.25473	1.13785	2.9814	4.46609	21.0792	8.53345	1.01048	1.2831	2.27086
Cluster-74204.0	2.18821	2.42351	11.9502	0.000546415	0.0226109	1.78196	1.32806	2.92929	12.863	7.67702	18.125	0.588472	0.525914	1.84333	Sphingolipid Delta4-desaturase (DES)	DEGS1	sphingolipid 4-desaturase		NP_476594.1	ifc	infertile crescent
Cluster-66787.0	2.1853	3.76904	8.88737	0.00287151	0.0830422	2.0165	1.40259	1.16696	9.17317	2.89567	19.6158	1.50259	0.62897	1.2626	Alpha-1,6-mannosylglycoprotein 2-beta-N-acetylglucosaminyltransferase activity. It is involved in the biological process described with oligosaccharide biosynthetic process	MGAT2	Alpha-1,6-mannosyl-glycoprotein 2-beta-N-acetylglucosaminyltransferase
Cluster-15277.25168	2.18508	1.72402	9.38018	0.00219344	0.0676753	4.76339	8.37627	5.22074	59.8962	39.2391	24.5415	7.82316	7.16819	2.95534
Cluster-43168.0	2.18064	1.16329	8.82525	0.00297091	0.0850086	0.761705	1.18723	1.64343	13.1031	7.18971	2.44218	1.02583	0.465666	1.03864
Cluster-41600.0	2.18043	0.755214	9.27205	0.00232677	0.0706795	1.3369	1.38917	1.5109	14.5761	5.04758	8.21554	2.20058	0.612981	1.82297
Cluster-49354.0	2.17594	1.8657	11.2797	0.000783605	0.0302619	0.835996	0.617728	1.41244	5.94148	4.2085	8.04111	0.500393	0.397509	1.70992	Transmembrane protein 243	TMEM243
Cluster-5108.0	2.17585	6.44711	8.48487	0.00358111	0.0977695	10.0365	11.1006	17.0779	86.0107	91.0184	67.6046	5.03287	7.16089	10.6204	It is involved in the biological process described with signal transduction	RHPN2	Rhophilin Rho GTPase binding protein 1		NP_511168.3	Rhp	Rhophilin
Cluster-33528.0	2.1732	3.32681	11.8712	0.000570078	0.0234284	6.62869	5.60135	6.88921	59.5695	33.4699	31.6159	5.50882	1.74154	4.25792
Cluster-56504.0	2.17227	2.13037	11.0226	0.000900064	0.0338749	0.597922	0.810958	1.00877	2.07391	7.77707	6.05387	0.339055	0.269344	0.901137	Histone methyltransferase that specifically trimethylates 'Lys-9' of histone H3 using monomethylated H3 'Lys- 9' as substrate. H3 'Lys-9' trimethylation represents a specific tag for epigenetic transcriptional repression by recruiting Su(var)205 HP1 to methylated histones. Mainly functions in heterochromatin regions, thereby playing a central role in the establishment of constitutive heterochroma…	SUV39H2	Histone-lysine N-methyltransferase		NP_524357.2	Su(var)3-9	Suppressor of variegation 3-9
Cluster-68599.0	2.16962	2.63557	9.41179	0.00215595	0.0668638	4.11264	2.52689	2.35152	21.9649	23.9972	15.0014	3.85302	1.91301	0.792421
Cluster-78527.0	2.16883	3.25427	10.0057	0.00156055	0.0523231	0.268014	0.427022	1.23913	2.74897	6.16347	2.72114	0.280739	0.300391	1.14206	It is involved in the biological process described with transmembrane transport	ABCB6	ATP-binding cassette sub-family B member 6	ABCB6	NP_650503.1	Hmt-1	Heavy metal tolerance factor 1
Cluster-27255.1	2.16635	3.79968	13.5711	0.000229695	0.0111558	4.74777	4.8639	5.93595	33.8291	35.1627	32.3027	3.36215	3.10693	7.75051
Cluster-53536.0	2.16547	3.35543	11.8152	0.000587503	0.0240275	1.70175	4.13829	3.56986	18.7078	11.8215	30.8638	1.18583	1.11799	2.14729
Cluster-67760.0	2.16476	3.63997	12.9825	0.000314421	0.0144443	1.9164	1.80007	2.01344	14.0169	14.4562	9.08349	1.75302	0.827391	1.66091	Domain in homologues of a S. cerevisiae phosphatidylinositol transfer protein (Sec14p)	TTPAL	Putative phosphatidylinositol transfer protein SEC14		NP_609967.1	CG10237
Cluster-17578.0	2.16399	3.77676	12.0065	0.000530147	0.0220463	8.169	4.14987	8.35564	53.3074	30.282	49.2787	7.93206	3.77331	7.42605	Hsp20/alpha crystallin family	-
Cluster-65955.1	2.15747	2.52518	8.87518	0.00289074	0.0834133	2.91341	4.99506	9.27915	12.1764	32.4995	62.8569	6.75739	2.00374	12.9111
Cluster-8245.4	2.15678	2.20733	13.9718	0.000185571	0.00939439	1.24804	1.36757	1.84178	7.69703	8.8011	12.2469	0.95076	0.90171	1.62445	-	-
Cluster-49677.0	2.15349	4.43779	11.5122	0.0006914	0.0274177	15.4447	8.86058	16.1363	88.1223	63.9126	107.639	9.11434	7.24777	17.0557
Cluster-63686.2	2.15291	3.66771	10.3709	0.0012802	0.0448083	0.651982	0.944986	1.53345	6.03351	2.27685	11.1869	0.640409	0.474216	0.647395
Cluster-39390.0	2.1501	3.09978	13.882	0.000194649	0.00974052	3.26826	3.38094	3.52202	25.0578	18.6465	22.3546	2.17361	3.01926	4.55557	Taurine catabolism dioxygenase TauD, TfdA family	-
Cluster-57250.1	2.14761	2.52157	10.8866	0.000968625	0.0359182	4.00062	3.47021	8.36355	25.9603	23.7615	47.961	3.53985	4.04083	15.8911
Cluster-7483.0	2.14684	4.58439	10.1349	0.00145484	0.0494258	8.94051	7.36741	16.2306	57.0361	36.3441	108.263	7.35239	5.98856	16.8555	homolog subfamily C member 4	DNAJC4	J domain-containing protein		NP_523840.1	DnaJ-60	DnaJ-like-60
Cluster-38534.4	2.14669	4.5526	10.9286	0.000946904	0.0352769	13.8188	7.87694	12.6201	70.5188	74.6649	76.9062	11.7637	9.9231	7.89609
Cluster-38157.0	2.14653	3.56286	14.1628	0.000167653	0.00863354	3.45142	4.63468	5.67367	29.2038	30.0719	28.2324	2.62208	2.75925	4.43477	Alcohol dehydrogenase GroES-like domain	BC026585	Quinone oxidoreductase-like protein 2-like
Cluster-590.1	2.14534	2.82202	11.1026	0.000862056	0.0327365	3.32789	1.2768	3.41913	25.9257	10.0167	14.1581	1.83871	1.01725	2.44345
Cluster-16777.1	2.14277	4.57051	11.312	0.000770085	0.0298846	16.1669	29.7524	29.4316	169.58	135.273	175.28	19.1205	25.2448	38.4683
Cluster-30999.0	2.14258	4.83784	9.52759	0.00202406	0.0638219	5.48468	6.33458	13.923	37.9138	61.8405	57.4754	4.76457	2.0771	11.9131			LRAT domain-containing protein (Fragment)		NP_001096980.2	l(1)G0469	lethal (1) G0469
Cluster-15277.9576	2.141	-0.388928	8.60022	0.00336122	0.0932207	1.04772	1.59673	1.1482	8.80004	10.5487	5.59865	0.836159	1.28103	1.66675
Cluster-13548.0	2.13752	4.76024	10.0611	0.00151433	0.051108	5.18154	5.83442	11.3828	54.2797	30.299	51.5508	3.21424	6.04746	11.4332	protein targeting to mitochondrion	MTX2	Metaxin-2 isoform X2	MTX2	NP_649161.1	CG8004
Cluster-19982.0	2.13683	1.79096	9.13036	0.00251403	0.0748775	2.18623	0.860854	3.87758	14.4969	9.79457	17.4622	1.37746	0.703442	4.70698	UPF0767 family	-			NP_001097274.1	CG34228
Cluster-42130.0	2.13568	2.72174	10.5205	0.00118057	0.0420514	0.318342	0.977096	1.71082	7.26208	3.83272	6.80445	0.556982	0.329352	1.16869	Oxidoreductase activity. It is involved in the biological process described with oxidation-reduction process	PDPR	Pyruvate dehydrogenase phosphatase regulatory subunit, mitochondrial		NP_572162.2	CG3626
Cluster-71661.0	2.13254	3.31896	9.83992	0.00170765	0.0559859	2.28568	1.93657	3.79347	26.8374	14.0008	7.7981	1.73645	0.537438	3.1167
Cluster-15277.19562	2.13033	0.441636	8.49066	0.00356974	0.0976252	1.58461	1.00527	1.02824	6.30451	9.99961	7.48715	0.19968	1.22368	1.13723
Cluster-72470.0	2.12258	2.5861	12.3356	0.00044441	0.0191814	1.37766	1.26368	2.06945	7.18218	10.2399	12.0326	0.853043	1.21977	3.30364	4-trimethylammoniobutyraldehyde dehydrogenase activity	ALDH9A1	4-trimethylaminobutyraldehyde dehydrogenase
Cluster-21607.0	2.11853	6.02197	8.44378	0.00366294	0.0994735	7.66159	7.71951	18.5489	54.3455	76.2929	72.2601	10.4566	6.28771	19.1667
Cluster-15277.29	2.11313	5.39227	9.29115	0.00230263	0.0701543	1.56075	1.42782	3.51125	11.2431	12.4151	15.0896	0.818628	0.816444	2.24887	RAVE protein 1 C terminal	DMXL1			NP_572302.2	Rbcn-3A	Rabconnectin-3A
Cluster-22992.0	2.10806	5.66415	9.08325	0.00257961	0.0764965	11.2549	15.725	21.4114	126.897	70.6236	96.3409	10.4055	9.04497	16.4998	Snf7	CHMP3	Charged multivesicular body protein 3		NP_001303457.1	Vps24	Vacuolar protein sorting 24
Cluster-7231.0	2.10682	4.19978	8.90789	0.00283941	0.0822963	4.52573	7.18447	5.47177	21.506	16.3156	72.9577	6.64121	6.21189	6.21101			RING-type E3 ubiquitin transferase
Cluster-24425.0	2.1038	1.63007	9.56489	0.00198334	0.0628139	3.71331	7.3608	3.99119	51.4897	25.6869	18.9269	3.07749	2.79399	3.50542
Cluster-44992.1	2.10129	3.86964	10.0587	0.00151633	0.0511512	6.86002	6.26348	16.5457	44.1407	43.1548	87.738	3.90418	6.32514	18.2483
Cluster-18508.0	2.10074	4.70814	11.3201	0.000766745	0.0297711	6.91461	5.6419	9.10172	37.7348	46.4158	49.5203	8.85795	6.92578	10.9942	Metal ion binding	ZNF503	Zinc finger protein Elbow
Cluster-24272.0	2.09993	3.96146	12.2381	0.000468243	0.0199579	3.30508	6.0071	6.76835	25.4076	34.5325	39.3337	3.2189	2.46575	4.04842	Fatty acid hydroxylase superfamily	FAXDC2	Fatty acid hydroxylase domain-containing protein		NP_001285210.1	CG1998
Cluster-33067.1	2.09737	1.04993	9.1969	0.00242425	0.0727778	0.484843	0.188085	0.451642	1.75423	3.63895	1.58905	0.193471	0.355689	0.352598					NP_001259906.1	CG11723
Cluster-41582.0	2.09716	2.3422	11.2165	0.000810745	0.0311434	1.92171	2.12996	4.21203	15.4314	11.433	22.4939	1.09548	1.79021	4.36733					NP_001262288.1	CG14671
Cluster-7054.0	2.09523	3.40272	10.6472	0.00110239	0.0396386	1.77337	1.33808	2.13032	18.5615	6.40522	6.64799	1.30642	0.76724	1.26487	Phosphofurin acidic cluster sorting protein	PACS1	Phosphofurin acidic cluster sorting protein 2		NP_524473.2	KrT95D	Krueppel target at 95D
Cluster-15277.8571	2.09174	1.78938	10.0883	0.00149211	0.0504649	3.0636	3.54941	3.03656	31.2035	18.2055	10.7593	5.30719	3.50079	4.03011
Cluster-72062.0	2.08836	2.02481	9.02773	0.00265915	0.0782094	0.911367	0.738658	1.57307	4.23959	8.60237	6.57456	0.300029	0.529303	2.51651			Fucose-1-phosphate guanylyltransferase
Cluster-42964.1	2.08704	1.5828	9.8541	0.00169454	0.0556707	0.975582	0.810978	2.00465	5.80795	3.97042	12.7351	0.667363	0.681621	1.4253	Tetraspanin family	TSPAN13	Tetraspanin-13 isoform X2		NP_001263002.1	Tsp97E	Tetraspanin 97E
Cluster-12288.0	2.0868	1.96364	10.331	0.00130817	0.0456204	0.623394	1.42509	1.70796	9.66656	6.49045	6.3293	0.870655	0.254073	1.06256	Zinc-binding domain present in Lin-11, Isl-1, Mec-3.	LMO1	Beadex A		NP_001259687.1	Bx	Beadex
Cluster-21972.0	2.08675	3.37364	10.8783	0.00097296	0.0360324	3.60182	3.39332	7.96031	36.6134	16.7034	33.7035	2.29963	3.22954	8.40389	DnaJ molecular chaperone homology domain	DNAJC15	Mitochondrial import inner membrane translocase subunit TIM14		NP_001137933.1	CG7394
Cluster-31109.0	2.0823	2.55686	9.32674	0.00225834	0.0691764	1.32578	1.21512	0.530879	8.96117	7.32754	3.70575	1.09877	1.37163	0.927079	Endonuclease/Exonuclease/phosphatase family	SMPD2	sphingomyelin phosphodiesterase
Cluster-69615.0	2.08211	4.89606	8.87992	0.00288324	0.0832976	3.92288	6.37032	14.8095	48.0093	42.3355	52.8939	3.22177	6.46966	13.5906	acetyltransferase component of pyruvate dehydrogenase	DLAT	dihydrolipoyllysine-residue acetyltransferase		NP_001260196.1	muc	midline uncoordinated
Cluster-71697.0	2.07963	5.01234	8.50785	0.00353617	0.0969114	10.526	5.51866	8.79521	81.3555	40.5662	29.594	7.84282	5.12664	5.59825			Major facilitator superfamily (MFS) profile domain-containing protein
Cluster-18487.0	2.07487	4.47766	9.64952	0.00189402	0.0605592	6.60165	10.7404	19.7665	63.5225	53.2167	99.0779	6.20945	11.4158	22.1189	regulation of cellular response to hypoxia	CHCHD2	Coiled-coil-helix-coiled-coil-helix domain-containing protein 2		NP_573196.1	Chchd2	Coiled-coil-helix-coiled-coil-helix domain containing 2
Cluster-15277.28707	2.07446	4.43461	11.1524	0.000839249	0.0320066	15.2388	13.0709	18.6402	115.172	97.2095	71.5839	12.6677	11.3872	14.1227
Cluster-12753.1	2.06527	5.31675	9.35114	0.00222847	0.0684514	8.06759	8.15368	13.909	45.2683	61.0983	72.8185	5.6677	6.70545	14.1955
Cluster-74167.0	2.06332	3.99622	11.5082	0.000692914	0.0274542	15.1093	12.4733	29.4625	115.731	106.582	107.8	19.0855	12.4859	38.5057
Cluster-13005.1	2.05891	0.784562	8.94858	0.00277686	0.0809578	1.64602	1.44032	2.84825	10.7469	18.0792	6.11077	0.311129	0.211851	0.708784
Cluster-45239.5	2.05711	2.16231	9.26436	0.00233656	0.0708868	1.55159	1.63839	3.86037	18.1259	5.46954	16.4031	2.05824	0.666555	2.40162
Cluster-66010.0	2.05666	5.00041	8.52469	0.00350359	0.0962576	6.3819	10.1722	18.4795	57.5374	49.8388	94.2362	4.4858	6.51451	19.3205	NIPSNAP	NIPSNAP1	Nipsnap homolog 2	NIPSNAP2	NP_001285316.1	Nipsnap	Nipsnap
Cluster-4150.0	2.05457	0.709053	10.251	0.00136612	0.047161	1.66723	1.64579	2.82634	10.0987	9.72828	16.7046	1.12268	0.76444	1.84713
Cluster-46384.0	2.053	1.9295	10.7138	0.00106341	0.0385876	1.17071	1.43416	1.51933	7.40467	5.41411	12.2483	1.18019	0.97939	0.840185	FGGY family of carbohydrate kinases, N-terminal domain	SHPK	Sedoheptulokinase-like isoform X1
Cluster-15277.18794	2.05111	1.48937	10.14	0.00145088	0.0493494	0.840801	0.349469	0.729474	5.07023	3.39898	2.99531	1.06246	0.999484	1.11465
Cluster-66812.0	2.04847	3.24294	12.1377	0.000494115	0.0208194	3.07832	3.17085	5.72038	20.4943	21.8668	27.4635	2.08289	1.39098	5.01879
Cluster-63783.0	2.04785	0.84529	9.06019	0.00261234	0.0772445	1.52272	1.44663	3.03952	13.914	10.1543	10.6942	2.08328	3.9896	2.07634
Cluster-2240.0	2.04179	3.5199	9.17528	0.00245306	0.0734887	0.825711	0.861643	2.38259	12.4802	6.97076	2.81638	0.79919	0.472574	0.910319	It is involved in the biological process described with signal transduction	ANKFN1	Ankyrin repeat and fibronectin type-III domain-containing protein 1		NP_001287469.1	wake	wide awake
Cluster-78088.0	2.04088	3.49241	12.4057	0.000428022	0.0186197	1.5108	1.11044	2.06962	9.17287	7.67425	10.6269	0.560155	0.602647	1.28573
Cluster-15277.2247	2.04008	0.174316	9.00618	0.00269068	0.0789226	0.854344	1.06476	1.89503	6.45505	8.79284	7.11836	1.53336	2.19256	4.89041
Cluster-15277.38526	2.03987	1.18789	10.1137	0.00147175	0.049882	2.10361	2.27511	1.66653	14.4897	12.8384	9.80365	1.27415	1.17774	1.24399
Cluster-12667.0	2.03854	2.64734	12.2898	0.000455437	0.0195339	4.21438	2.25213	4.94848	16.7264	24.1088	26.5954	3.12316	2.33107	3.2838	RAB21, member RAS oncogene family	RAB21	Ras-related protein Rab-21		NP_001036321.2	Rab21	Rab21
Cluster-59600.0	2.02961	5.24507	9.24076	0.00236686	0.0715723	22.2615	26.1663	29.7087	148.239	115.354	199.799	23.3543	19.1704	42.4322	guanine deglycation, methylglyoxal removal	PARK7
Cluster-81733.0	2.02124	2.59691	9.68471	0.00185808	0.0596769	4.34672	2.62441	2.82056	30.3902	8.60618	19.6577	2.19096	2.12588	2.93235
Cluster-38939.0	2.02116	3.2183	9.40598	0.00216279	0.066987	0.749366	1.48545	2.96119	10.2792	6.64786	11.7051	0.483042	1.0572	2.51525	Belongs to the mitochondrial carrier (TC 2.A.29) family	SLC25A12	Calcium-binding mitochondrial carrier protein Aralar1		NP_001247368.1	aralar1	aralar1
Cluster-2232.0	2.01589	4.39495	10.1417	0.00144954	0.0493155	3.04488	3.7967	8.16499	31.3536	28.1657	23.4299	4.05514	2.51299	7.34372	ATP-grasp domain	PCCA	Propionyl-CoA carboxylase alpha chain, mitochondrial	PCCA
Cluster-59965.0	2.01255	5.23267	8.83441	0.00295603	0.0847173	6.81585	9.72964	15.686	59.3133	55.0495	67.6186	6.30241	7.58653	18.5879	Belongs to the thiolase family	ACAT1	acetyl-CoA C-acetyltransferase		NP_001284987.1	Acat1	Acetyl-CoA acetyltransferase 1
Cluster-54427.0	2.00706	5.63952	8.49459	0.00356204	0.0975643	4.35895	3.53937	7.12713	27.64	28.9504	28.3839	2.21772	3.12165	4.87177
Cluster-6785.0	2.00258	2.23991	8.44289	0.00366474	0.0995034	2.49735	1.08989	1.84739	13.5537	7.88605	10.4091	2.01799	0.381686	1.0216
Cluster-15918.0	2.00114	2.87646	10.8155	0.00100656	0.0369591	0.46964	0.314018	0.48671	3.28499	2.08855	1.94221	0.65999	0.249663	0.535979					NP_609180.3	Megf8	Multiple EGF like domains 8
Cluster-55163.0	2.0006	2.25333	10.541	0.00116758	0.0416385	0.90507	0.948632	1.52015	8.46635	6.59122	3.95322	1.36612	0.577368	1.07316	It is involved in the biological process described with protein phosphorylation	MAP2K1	mitogen-activated protein kinase kinase		NP_511098.1	Dsor1	Downstream of raf1
Cluster-74521.0	2.00051	2.07411	10.5815	0.00114227	0.0408985	0.852379	1.02348	1.82934	9.17866	4.74608	6.68042	0.680265	0.636899	1.808
Cluster-30269.0	1.99578	3.18251	10.33	0.00130884	0.0456311	3.19304	3.38423	7.21727	23.2089	18.3026	34.8076	2.00678	2.24486	7.72828
Cluster-43831.0	1.99523	3.23509	9.99067	0.00157336	0.052654	3.97089	6.60181	12.264	40.5828	38.6582	46.1676	1.72859	3.38391	8.86028	It is involved in the biological process described with ER to Golgi vesicle-mediated transport	TRAPPC2	TRAPP subunit		NP_648841.1	Trs20	TRAPP subunit 20
Cluster-53464.0	1.99355	4.2471	8.92151	0.00281832	0.0819167	5.47751	5.03395	11.4554	29.0198	28.8696	64.0037	3.71576	3.42307	12.8633					NP_524306.3	mRpL37	mitochondrial ribosomal protein L37
Cluster-55006.1	1.99204	2.33043	8.88985	0.00286761	0.0829795	1.43795	1.88737	1.07822	9.09496	6.34972	11.108	0.543598	1.75817	1.16957
Cluster-20811.0	1.9902	2.53238	10.0707	0.00150648	0.0508789	3.82558	6.5369	3.55196	22.5199	28.5958	32.8596	3.39234	5.54371	3.86405
Cluster-15277.38250	1.98881	2.14287	10.105	0.00147867	0.0500574	1.29808	2.39417	2.76735	11.4009	10.8045	14.5666	1.16546	0.991969	4.13026
Cluster-24412.37	1.98856	2.45864	12.0403	0.000520638	0.0217201	13.0357	9.20926	12.8071	75.9099	63.1966	63.2833	13.7276	12.7138	18.5702
Cluster-73895.0	1.98551	4.11446	9.67793	0.00186494	0.0598438	7.25145	7.20415	14.6824	45.0802	57.0639	59.1637	7.83393	2.91939	15.0731
Cluster-2712.0	1.98067	3.37633	9.5833	0.00196356	0.0623222	2.98238	4.62781	4.24894	33.6566	21.5651	12.3245	2.77687	5.30773	4.24745
Cluster-15277.11092	1.97806	1.54436	9.61166	0.00193346	0.0615605	2.905	1.27185	2.93447	15.3862	13.2429	11.5172	1.11488	2.08788	1.99557
Cluster-13367.0	1.97705	0.882958	8.85083	0.00292956	0.0841444	0.634079	1.26503	2.50161	9.34062	8.1832	6.23448	1.21451	0.620227	1.38339
Cluster-78747.0	1.97667	3.5634	11.3331	0.000761393	0.0295713	2.59464	2.66866	4.48211	16.4513	14.9737	22.9358	1.78995	1.93573	4.85725	Dihydrolipoamide acetyltransferase component of pyruvate dehydrogenase complex	DBT	Dihydrolipoamide acetyltransferase component of pyruvate dehydrogenase complex	DBT	NP_573000.1	Dbct	Dihydrolipoamide branched chain transacylase E2
Cluster-37940.0	1.97589	3.74479	11.2596	0.000792109	0.0305574	5.01267	6.28147	6.64131	37.1239	28.4529	36.9408	3.85123	5.67157	7.34526	dnaJ homolog subfamily C member 30-like	-			NP_001303469.1	CG11035
Cluster-16666.0	1.97469	3.37546	10.3508	0.00129421	0.0452325	2.28268	1.65156	3.78716	16.7967	10.4757	14.9989	3.03627	1.24045	5.36062			FAST kinase domain-containing protein 5		NP_001162929.1	CG4619
Cluster-73102.1	1.97405	2.33044	9.72107	0.00182167	0.0588441	4.73544	7.11161	4.90418	39.7748	26.396	31.5802	2.49431	6.2914	5.29486
Cluster-37489.0	1.97061	2.52407	11.3686	0.000746965	0.0291915	5.66106	4.9581	6.42488	28.7509	35.7098	32.986	9.28975	9.09533	7.1613
Cluster-80776.1	1.96578	3.86717	10.9889	0.00091658	0.0343255	4.53982	5.35642	9.71974	42.2943	27.3444	36.7802	6.57423	4.65551	8.68653
Cluster-46269.0	1.96045	3.78915	9.83107	0.00171588	0.056166	3.63594	5.07343	7.5246	27.3091	28.8819	33.1685	2.33177	4.84257	10.8896	iron-sulfur cluster assembly	CIAO1	Probable cytosolic iron-sulfur protein assembly protein 1		NP_610996.1	Ciao1	Ciao1
Cluster-57355.0	1.96027	2.73102	9.03791	0.00264438	0.0779109	6.81904	6.67624	6.97484	46.8479	51.5958	18.1384	3.44668	0.926398	2.27292
Cluster-13059.0	1.95737	2.21493	9.48307	0.00207376	0.0649467	6.47168	5.18051	8.47145	39.4904	29.9466	42.5237	2.29551	4.68911	13.4004
Cluster-31422.0	1.95315	4.07906	10.2478	0.00136848	0.0471959	4.04971	4.27277	9.30296	33.0082	25.3052	35.7342	3.85352	2.28533	6.23006			TLDc domain-containing protein		NP_001285789.1	CG4658
Cluster-49287.0	1.94628	3.57018	11.0475	0.000888087	0.0334769	0.71566	1.28414	2.02291	6.02229	7.52497	8.13352	0.919416	0.746978	1.6423	It is involved in the biological process described with protein phosphorylation	MAP3K4	Mitogen-activated protein kinase kinase kinase N-terminal domain-containing protein		NP_732373.1	Mekk1	Mekk1
Cluster-7653.0	1.94416	3.47385	8.81756	0.00298346	0.0852656	7.99317	10.0078	25.9549	83.0124	52.8386	91.9645	6.02478	5.79152	25.8354
Cluster-49425.0	1.94198	4.55065	8.43987	0.00367082	0.0995743	6.58291	10.5945	17.6792	70.8454	69.7814	44.6665	4.39843	7.86169	18.3701					NP_001287356.1	Mic26-27	MICOS subunit 26/27
Cluster-24412.15	1.93917	2.83752	11.5254	0.000686534	0.0272843	5.25002	6.40021	5.65762	32.9131	29.0543	36.088	7.88166	4.58221	9.79233
Cluster-47708.0	1.93402	2.32854	9.78235	0.00176195	0.0573601	1.94698	1.29478	4.12872	17.8124	8.55387	11.8189	1.77138	1.90444	3.6106	mitochondrial respiratory chain complex IV assembly	SURF1			NP_524758.1	Surf1	Surfeit 1
Cluster-15277.35407	1.93389	4.00361	9.26889	0.00233078	0.0707715	2.95865	4.76241	8.75452	24.1901	21.8613	41.0487	4.50781	2.63093	9.42572	Glycine cleavage H-protein	FAM206A			NP_650316.1	CG9288
Cluster-15277.28713	1.92735	4.51478	9.04438	0.00263504	0.0777074	6.45824	6.05451	8.37809	37.4581	52.0359	25.1914	4.54153	5.27656	4.35442
Cluster-65755.0	1.92683	2.33303	10.4585	0.00122086	0.0431524	1.93489	1.27565	2.90649	12.415	7.41984	12.8351	2.39616	1.38683	2.54739	NAD-dependent lysine demalonylase, desuccinylase and deglutarylase that specifically removes malonyl, succinyl and glutaryl groups on target proteins. Has weak NAD-dependent protein deacetylase activity	sirt5	NAD-dependent protein deacylase sirtuin-5, mitochondrial	SIRT5
Cluster-60020.2	1.92616	3.9701	9.69953	0.00184315	0.0593702	2.68888	1.82169	4.28754	14.8016	15.8373	16.2651	1.38413	0.657534	2.78653
Cluster-74257.0	1.9254	1.83349	9.99337	0.00157105	0.0526136	1.57479	1.01157	2.5299	10.4059	8.15699	8.56816	0.599839	0.87522	1.65932	Belongs to the mitochondrial carrier (TC 2.A.29) family	SLC25A22	Mitochondrial glutamate carrier 1		NP_001262490.1	GC1	Glutamate Carrier 1
Cluster-70283.1	1.90842	4.30156	8.56602	0.00342496	0.0946226	2.57014	3.88258	3.42621	25.4289	18.8019	9.58591	2.50534	1.61862	2.1446	Recq-mediated genome instability protein 1, C-terminal OB-fold	RMI1
Cluster-76103.0	1.90768	2.48899	9.35836	0.00221971	0.0682656	1.27494	1.3579	1.60462	8.72644	4.04784	10.2619	1.47856	0.779429	0.923567
Cluster-23948.1	1.90166	3.23213	10.2044	0.00140107	0.048031	5.9825	4.7659	4.23426	27.5401	30.5159	25.93	4.27716	1.93028	3.399
Cluster-30779.1	1.89922	3.05112	9.13916	0.00250196	0.0745492	2.68109	1.76533	4.62553	16.2591	8.74689	22.0151	1.0169	1.36319	3.61968
Cluster-27407.6	1.89811	4.51312	9.40661	0.00216204	0.066987	15.0225	11.5272	19.0961	94.3092	68.8892	79.6902	26.211	16.137	31.4315
Cluster-8245.36	1.89643	4.32798	9.03239	0.00265238	0.0780584	3.98387	2.8861	5.70731	22.3904	29.5887	14.3633	3.10283	1.95625	5.60685	Ribonuclease H protein	-
Cluster-24412.0	1.89399	3.51197	9.58673	0.00195989	0.0622363	20.4662	14.7745	12.395	90.5613	89.2881	87.4918	36.4283	16.6277	26.6221
Cluster-78202.0	1.89324	3.63495	8.46327	0.0036239	0.0986749	2.85474	2.80454	8.05241	16.8514	20.2205	32.3123	3.10677	5.94965	14.9071
Cluster-5443.0	1.89285	2.33716	10.5488	0.00116266	0.0414938	1.30025	1.59968	2.22293	9.17375	10.6396	7.33719	0.871668	0.890291	2.26943
Cluster-43542.0	1.89088	2.49549	10.8934	0.000965053	0.0358212	5.90603	6.85644	8.03479	41.0535	31.3161	39.1778	7.55781	4.23315	10.275
Cluster-15277.8863	1.88778	2.45613	10.337	0.00130393	0.0455055	4.59506	3.8652	5.96729	31.0426	23.4823	21.7952	7.87772	7.92933	6.82189
Cluster-55006.2	1.88602	2.59833	9.24826	0.00235719	0.0713769	2.4173	2.32979	2.99468	16.6367	5.91615	18.7207	1.84532	2.18459	4.01274
Cluster-14014.0	1.88159	3.59397	10.6518	0.00109963	0.0395594	6.46302	9.55121	12.0015	53.5886	42.0663	51.4206	5.73111	6.58524	11.5872	28S ribosomal protein S25	MRPS25	Small ribosomal subunit protein mS25		NP_511153.1	mRpS25	mitochondrial ribosomal protein S25
Cluster-56502.1	1.88022	3.58594	9.00002	0.00269977	0.079096	2.72936	1.87027	4.83533	22.0191	8.53261	17.1864	1.94276	0.924487	2.33864	Rap/ran-GAP	RAP1GAP
Cluster-36657.0	1.87586	4.01582	9.9657	0.00159483	0.0532486	3.48158	3.37651	6.78717	23.9652	21.1423	24.7104	3.84725	3.21996	7.9732					NP_001262834.1	CG13850
Cluster-43538.0	1.87539	3.31961	10.289	0.00133827	0.0464443	3.14516	3.04311	3.68696	14.2912	21.3075	17.4128	2.53066	2.89994	2.17949	It is involved in the biological process described with protein homooligomerization	KCTD9	BTB/POZ domain-containing protein KCTD9		NP_649465.6	CG14647
Cluster-80877.0	1.87293	2.17306	10.0547	0.00151963	0.0512264	3.78738	2.76674	3.4903	16.1281	24.266	13.7376	1.64871	2.03475	3.36468
Cluster-27407.8	1.86326	2.16858	9.26681	0.00233344	0.070822	5.65514	4.21596	2.90177	24.9674	25.3876	20.3054	7.41462	4.82918	7.46643
Cluster-57955.0	1.86095	2.82828	9.11391	0.00253673	0.0754236	3.46738	3.10407	9.076	21.2998	21.2392	35.0047	2.0435	3.19596	7.34666
Cluster-66171.0	1.85892	3.26389	10.08	0.00149884	0.0506567	3.64007	3.29133	4.8815	17.5769	24.0235	20.2021	1.91122	2.57671	6.61802	Inositol monophosphatase family	IMPA2	Inositol-1-monophosphatase		NP_649294.1	CG9391
Cluster-15277.29769	1.85166	1.82554	8.66807	0.00323835	0.0906541	1.25042	1.09719	2.22681	6.46315	5.72252	11.1364	1.91271	0.679503	2.46285
Cluster-24412.4	1.84944	2.82258	10.7628	0.00103559	0.0378536	7.6221	7.35926	8.08503	38.1365	34.9294	49.0587	13.8927	11.0411	15.2712
Cluster-69003.39	1.84445	2.45509	8.65215	0.00326676	0.091236	9.06133	16.5714	14.0681	41.3718	87.0847	82.6381	9.6422	18.7116	13.7287
Cluster-43298.0	1.84392	3.35125	9.5337	0.00201733	0.0636657	2.92812	4.59769	5.88307	19.9275	16.9739	31.8501	2.25897	2.22767	6.03344					NP_001262561.1	140up	upstream of RpII140
Cluster-21290.0	1.83527	2.72173	9.67056	0.00187244	0.0600308	1.70947	1.74077	2.73988	10.1888	14.3167	6.94247	0.460447	0.836061	1.1655	Serine/threonine phosphatases, family 2C, catalytic domain	PDP1	PDP1 phosphatase (Fragment)		NP_001245567.1	Pdp	Pyruvate dehydrogenase phosphatase
Cluster-39776.0	1.83153	3.63276	8.6377	0.00329276	0.0917139	5.10675	4.1836	8.33396	25.9653	21.6435	40.9727	2.96809	4.25315	12.4131	Alpha/beta hydrolase family	BPHL			NP_651052.1	CG5377
Cluster-38657.0	1.82638	3.64851	9.23022	0.00238053	0.071841	6.75892	10.5695	15.8411	50.1979	53.7482	61.6499	5.28733	8.67319	17.9764	epimerase	MCEE	Methylmalonyl-CoA epimerase	MCE
Cluster-27407.9	1.82622	3.05892	8.8685	0.00290133	0.083635	13.7715	6.31451	7.96565	40.3574	55.8473	53.6927	19.2337	8.6864	27.5715
Cluster-24570.0	1.8185	3.60936	10.2516	0.00136569	0.047161	4.98895	5.20045	9.82836	30.238	36.7483	31.9911	4.17117	3.96981	7.01879	Helix-turn-helix XRE-family like proteins	EDF1			NP_001261952.1	mbf1	multiprotein bridging factor 1
Cluster-24412.47	1.8119	2.78133	8.47746	0.00359574	0.0980942	18.5352	10.0907	14.5625	57.472	76.3508	91.0446	29.6721	11.6092	15.4866
Cluster-77481.0	1.809	3.37528	9.85901	0.00169002	0.0555731	3.1621	1.96243	2.74144	14.693	11.4184	14.2585	3.68169	2.7011	4.13457
Cluster-3234.0	1.80867	2.19432	9.67083	0.00187216	0.0600308	2.75842	4.99066	6.86837	23.2735	22.0545	27.0523	3.49639	3.1743	6.85887
Cluster-15019.0	1.80259	2.34481	9.1476	0.00249045	0.074345	1.65711	2.62384	3.43751	9.9418	10.7256	17.8788	1.88929	1.64021	4.5192
Cluster-24412.10	1.80092	3.53976	9.23665	0.00237219	0.0716647	13.18	10.6043	11.169	67.8496	62.0792	49.9162	24.089	13.5974	18.059
Cluster-24412.48	1.79848	3.98455	9.48651	0.00206988	0.0648676	11.083	8.81537	14.2679	48.6359	56.551	65.9743	16.8097	18.3785	23.8928
Cluster-24412.19	1.79661	4.28697	9.05961	0.00261317	0.0772531	17.627	15.2027	18.7739	83.8764	87.3004	90.9119	25.4264	22.0057	39.5539
Cluster-58043.0	1.79181	2.4231	8.68137	0.0032148	0.0902238	5.38255	6.52199	9.14812	47.744	26.1779	29.0551	5.133	2.30565	3.48317
Cluster-73869.1	1.78673	2.05727	8.54492	0.00346489	0.0955234	1.54443	0.950997	2.1627	9.42413	6.43976	6.72459	0.821715	1.11903	2.72993	60Kd inner membrane protein	COX18			NP_648286.1	CG4942
Cluster-21624.0	1.7747	3.15642	9.18905	0.00243468	0.0730358	1.32191	0.659323	2.04628	4.91097	6.6244	7.77023	0.923113	0.888959	1.80253	Aldehyde oxidase and xanthine dehydrogenase, a/b hammerhead domain	-	Xanthine dehydrogenase
Cluster-24412.29	1.74785	3.25603	8.78207	0.00304205	0.0866297	11.3859	8.31266	13.6542	28.8797	54.8404	79.4991	14.5402	13.1955	19.9646
Cluster-15277.287	1.74319	2.52191	8.91701	0.00282526	0.0820854	2.5229	1.44184	2.31125	9.67834	8.65947	12.3581	1.00673	1.09251	2.40095
Cluster-15277.7175	1.7402	3.47803	8.87063	0.00289795	0.0835711	1.37387	1.85316	3.4516	8.69229	11.8869	10.472	0.682698	0.824062	1.87338	Fumble	PANK4	4'-phosphopantetheine phosphatase	PANK4	NP_001260085.1	CG5828
Cluster-23948.0	1.74018	3.61774	8.61257	0.00333852	0.0927524	6.49629	7.08777	6.4074	35.5715	33.7808	29.3333	7.29076	3.17718	5.97928
Cluster-76156.1	1.72796	3.28451	9.1683	0.00246243	0.0736543	0.961696	1.16528	1.5474	7.20343	4.48696	5.62675	0.360989	0.398596	0.689013	It is involved in the biological process described with vesicle-mediated transport	STXBP5	V-SNARE coiled-coil homology domain-containing protein
Cluster-52140.0	1.72528	2.65902	9.26793	0.00233201	0.0707938	1.85761	2.19175	4.28498	11.1502	15.2201	12.0398	1.29123	1.61188	2.69642	3-hydroxymethyl-3-methylglutaryl-Coenzyme A lyase (hydroxymethylglutaricaciduria)	HMGCL	Hydroxymethylglutaryl-CoA lyase, mitochondrial	HMGCL	NP_001285696.1	Hmgcl	3-Hydroxymethyl-3-methylglutaryl-CoA lyase
Cluster-39321.0	1.71851	3.94074	8.54457	0.00346555	0.0955234	5.53727	4.52542	8.48886	22.0084	28.8291	36.1056	8.00665	5.13484	8.39887	Cupin-like domain	JMJD6	Bifunctional arginine demethylase and lysyl-hydroxylase PSR		NP_001262832.1	JMJD6	Jumonji domain containing 6
Cluster-78299.1	1.71704	3.25601	8.81907	0.00298098	0.0852288	1.61921	2.38534	4.16111	12.2759	10.7215	14.326	1.64395	2.02992	4.02457	GTP-binding GTPase N-terminal	GTPBP6			NP_001287529.1	CG5116
Cluster-15277.27128	1.69019	2.24812	8.55255	0.00345038	0.0951784	1.51022	1.45628	2.40812	6.08868	11.3625	7.35995	1.7356	2.06812	3.29489	Pyridoxal kinase activity. It is involved in the biological process described with pyridoxal 5'-phosphate salvage	PDXK	Pyridoxal kinase		NP_996031.1	Pdxk	Pyridoxal kinase
Cluster-44369.0	1.67727	3.39423	8.63014	0.00330646	0.0919827	1.51797	2.13742	3.61568	8.9769	10.9733	12.6473	1.85427	1.09845	2.15435	Alcohol dehydrogenase GroES-like domain	-	Reticulon-4-interacting protein 1, mitochondrial
Cluster-27407.2	1.66945	3.54113	8.48317	0.00358446	0.0978423	5.31401	5.65395	6.8517	26.6411	26.6214	28.9885	9.60876	4.62258	8.7246
Cluster-56328.0	1.66346	3.17309	8.6446	0.00328033	0.0914545	2.22378	2.30129	3.95401	16.0098	11.5271	10.0886	2.28182	2.10861	4.08432	Upstream stimulatory factor 1	USF1			NP_572167.3	Usf	Usf
Cluster-65365.0	1.64481	2.99373	8.46809	0.00361431	0.0984885	5.83077	8.35929	13.4745	44.5517	36.778	39.5567	8.49753	6.5093	15.3253	Hypoxia induced protein conserved region	HIGD2A			NP_001259608.1	CG9921
Cluster-31050.5	-1.69995	3.80857	8.58463	0.00339013	0.0937687	19.897	14.2626	27.5551	7.74525	8.40867	10.9118	5.91305	5.34823	11.0672	Belongs to the tropomyosin family	Tm2	Tropomyosin		NP_001262592.1	Tm2	Tropomyosin 2
Cluster-79203.0	-1.72348	2.91374	8.5514	0.00345256	0.0952202	6.50944	11.6505	8.89899	4.76363	3.00942	4.2593	3.65773	4.79167	6.24952
Cluster-60860.2	-1.74648	3.65601	8.76424	0.00307195	0.0871868	31.3716	34.1898	52.0818	13.9753	20.2825	15.6846	17.1096	28.5241	48.3711
Cluster-15166.7	-1.75442	3.0672	9.44461	0.00211771	0.0659917	6.67247	7.05429	12.3119	2.62544	3.98078	4.3073	7.90732	4.59928	10.7164	-	-
Cluster-54181.0	-1.80372	3.34349	9.16811	0.00246269	0.0736543	11.2944	14.7668	11.3562	6.23459	3.71355	5.93771	6.47596	8.49135	9.56946
Cluster-73542.0	-1.80978	2.5538	9.0571	0.00261677	0.0773194	4.90467	5.47501	7.42911	1.3581	3.8479	2.09671	5.53595	3.68381	8.78981	Limb expression 1	LIX1L	Limb and CNS expressed 1 like	LIX1L	NP_001188775.1	lft	lowfat
Cluster-26471.0	-1.82772	4.16565	8.49107	0.00356893	0.0976228	21.0193	27.4834	36.4725	11.883	9.11842	13.104	5.15484	7.13894	19.1077
Cluster-74894.1	-1.83256	2.60919	10.2786	0.00134583	0.0466616	20.1825	16.3358	21.9	7.03467	6.3197	10.5957	9.74912	8.65861	15.5708
Cluster-15277.5240	-1.86685	2.01536	9.69383	0.00184887	0.0594878	10.9321	10.6172	13.4337	3.35677	4.16095	6.47798	13.994	8.60227	17.1207
Cluster-8256.0	-1.86745	2.20799	9.07989	0.00258435	0.0765905	7.59767	6.13216	7.37027	3.596	3.2749	1.51068	3.70158	2.59245	7.95071
Cluster-2864.0	-1.87478	3.02608	9.27661	0.00232098	0.0705784	3.28637	5.79291	7.55026	1.45818	3.53349	1.43876	2.89138	4.01822	4.31925
Cluster-60561.0	-1.87662	3.18694	9.57711	0.00197019	0.0624941	7.9356	4.24309	7.96469	3.32364	2.08047	2.47186	4.39189	3.26677	2.9363	PA26 p53-induced protein (sestrin)	SESN2			NP_001097437.1	Sesn	Sestrin
Cluster-74806.0	-1.87834	3.77209	9.43697	0.00212654	0.0662037	53.9193	62.4406	62.0142	24.9231	28.963	17.089	20.4932	37.9731	59.8716
Cluster-24494.0	-1.88094	2.48933	10.2151	0.00139292	0.0478662	4.70553	4.4704	10.4426	2.08473	2.95334	2.29895	3.37984	3.28767	7.60797
Cluster-79248.23	-1.88493	3.74923	8.68716	0.00320459	0.0899725	3.9409	5.51121	5.64689	1.13191	1.90741	2.96955	3.60508	4.3915	2.60747	Ribonuclease H protein	-
Cluster-40955.0	-1.89736	3.62337	8.74305	0.00310784	0.0878753	2.44973	7.75854	5.17523	1.60893	2.71013	1.77426	1.16335	1.85657	3.14716	-	-
Cluster-15277.16301	-1.89895	1.36447	8.53276	0.00348811	0.0959233	5.07608	8.92116	11.2221	3.58392	3.58388	2.32482	4.16656	6.78232	12.1362
Cluster-52885.0	-1.90855	2.29185	9.70212	0.00184055	0.0593264	2.31313	1.56511	4.70887	1.14695	0.886267	1.09233	0.998159	0.526185	1.8338	Phosphotyrosine interaction domain (PTB/PID)	APBB2	Amyloid beta A4 protein-binding family B member 2
Cluster-4229.0	-1.93398	1.73931	9.21894	0.00239524	0.0721332	2.25233	4.26471	3.23971	1.09142	1.20257	1.47103	3.22059	2.06543	2.21811
Cluster-40641.1	-1.94417	2.05013	8.85207	0.00292757	0.0841265	3.83367	4.35417	3.32573	1.07435	2.43517	0.947802	1.82472	3.15136	2.38078
Cluster-69447.2	-1.94778	2.97039	11.6873	0.000629279	0.0254244	9.48366	10.686	12.6514	3.71652	5.15849	3.43832	7.00907	4.24799	8.52745
Cluster-76819.0	-1.95064	1.47047	8.62986	0.00330696	0.0919827	1.40322	1.36643	2.60328	0.31084	0.55044	1.11404	1.15188	0.833343	2.46009					NP_787975.1	fipi	factor of interpulse interval
Cluster-38775.0	-1.95398	3.5015	11.3449	0.000756564	0.0294555	3.99591	5.07295	9.2275	1.84411	2.8737	1.85929	2.57076	2.55921	4.16995	Rab geranylgeranyltransferase activity. It is involved in the biological process described with intracellular protein transport	CHM	Rab proteins geranylgeranyltransferase component A		NP_477420.1	Rep	Rab escort protein
Cluster-70105.0	-1.95398	3.59332	8.92673	0.00281026	0.0817618	2.68981	2.8431	9.12155	1.24299	1.39403	2.43683	0.938284	1.17613	3.5949	Metal ion binding	-
Cluster-6062.1	-1.95948	3.97989	10.4732	0.00121116	0.0428518	8.25891	15.4886	19.3118	4.62887	6.50626	4.5728	8.36811	7.93857	9.36211	Mothers against decapentaplegic homolog	-
Cluster-47936.0	-1.96167	3.51652	9.8516	0.00169684	0.0557079	19.6994	36.8903	18.2378	6.92333	11.294	11.1051	6.34914	9.52867	14.0212
Cluster-79430.0	-1.96319	2.17168	8.78955	0.00302961	0.0863439	2.00988	1.64196	2.62039	0.33584	1.09427	0.88884	1.16155	3.09302	2.64613	Sequence-specific DNA binding transcription factor activity. It is involved in the biological process described with regulation of transcription, DNA-templated	TFAP2A	Transcription factor AP-2 C-terminal domain-containing protein		NP_001262178.1	TfAP-2	Transcription factor AP-2
Cluster-31880.0	-1.96631	2.70991	10.7484	0.0010437	0.0380724	5.9809	4.2542	8.76751	1.19512	3.21685	2.50408	3.98589	5.1265	7.18854
Cluster-78966.0	-1.97245	3.51358	9.3564	0.00222208	0.068324	2.63717	4.67099	5.24184	0.701592	1.25422	2.68948	0.990431	1.43309	2.46783	FERM domain-containing protein	FRMD4A
Cluster-58906.0	-1.97946	1.47006	8.74833	0.00309885	0.0877363	2.25047	3.27384	4.45618	0.793104	1.47466	1.3119	5.38816	4.75282	3.0687
Cluster-39870.0	-1.99122	1.1992	8.79012	0.00302866	0.0863341	1.02038	1.45409	3.35474	0.659267	0.600398	0.727013	0.814347	1.54467	1.45763
Cluster-68604.2	-1.99194	2.39818	9.27289	0.0023257	0.0706721	3.10819	4.4928	6.02068	1.80354	2.01137	1.01559	0.592496	1.1861	3.37442	L27 domain	LIN7C	Putative receptor targeting protein lin-7		NP_733076.2	veli	veli
Cluster-51393.0	-2.00338	4.1521	9.47812	0.00207937	0.0650543	5.0881	6.70249	12.4356	2.29596	4.65711	1.43858	4.73748	5.33244	8.84689	protein serine threonine kinase activity. It is involved in the biological process described with protein phosphorylation	CAMKK2	Calcium/calmodulin-dependent protein kinase kinase 2-like		NP_001036633.2	CG17698
Cluster-59485.0	-2.00574	3.45177	9.11233	0.00253892	0.0754623	7.58395	10.2557	14.7497	1.65633	7.5526	2.39732	4.53944	7.01993	7.06413	Bacterial transferase hexapeptide (six repeats)	GMPPB	mannose-1-phosphate guanylyltransferase		NP_001189177.2	CG1129
Cluster-80957.0	-2.00584	4.24318	9.83117	0.00171579	0.056166	10.8006	9.52697	10.4679	4.18695	5.19002	1.8597	5.56691	4.65872	8.52967	It is involved in the biological process described with multicellular organismal development	VANGL1	VANGL		NP_001260819.1	Vang	Van Gogh
Cluster-73429.4	-2.00619	3.79382	11.7014	0.000624547	0.0252688	6.60433	8.76649	10.1388	2.32651	4.03073	2.84293	4.34948	3.65904	6.01592
Cluster-79966.0	-2.01404	3.06671	8.79494	0.00302067	0.0861403	11.2502	13.3904	22.3467	1.32159	10.5313	4.73652	4.89739	5.00202	6.82771
Cluster-12525.0	-2.01504	1.92839	9.48492	0.00207168	0.0648955	12.7058	5.66741	7.76877	2.10234	3.61649	3.97436	8.90358	6.91507	6.76109
Cluster-41513.0	-2.02063	2.02373	10.4577	0.0012214	0.0431609	4.13714	2.32251	3.35628	1.04143	1.03274	1.49297	3.73056	1.77374	3.22361
Cluster-39485.0	-2.03422	0.902948	8.72743	0.00313458	0.0884919	0.323108	0.36807	0.580325	0.208759	0.0985796	0.127895	0.100281	0.248742	0.277404
Cluster-31699.0	-2.03556	2.85191	9.96655	0.0015941	0.0532365	1.89329	1.70757	1.71889	0.3238	0.900435	0.714147	0.399968	1.04398	0.809927	PI3-kinase family, Ras-binding domain	PIK3C2A	Phosphatidylinositol 4-phosphate 3-kinase C2 domain-containing subunit alpha		NP_001163420.1	Pi3K68D	Phosphatidylinositol 3-kinase 68D
Cluster-28359.0	-2.0404	3.02909	8.64551	0.00327868	0.0914476	11.8108	3.4249	12.4732	4.12603	3.86534	1.46775	6.98726	2.85461	13.5769
Cluster-68071.0	-2.04179	1.78951	8.44061	0.00366934	0.099553	0.872955	2.38865	3.58755	0.282007	1.09864	0.932956	0.783772	1.33419	2.28149	Belongs to the WD repeat coronin family	CORO1C	Coronin		NP_001260743.1	coro	Coronin
Cluster-81473.1	-2.04521	2.2457	8.6253	0.00331526	0.0921777	28.8526	7.17957	13.8077	6.99059	5.60315	5.4774	12.498	4.40973	9.0592
Cluster-34330.0	-2.04712	3.37673	9.40948	0.00215867	0.0669262	5.82053	12.5231	5.15344	1.6591	3.99563	3.1103	3.02282	5.65152	4.90211
Cluster-15145.0	-2.05481	1.17415	10.2068	0.00139925	0.0480038	3.17244	5.39422	6.04472	1.39752	1.78183	1.84936	3.97041	4.05523	4.71913
Cluster-76644.0	-2.05645	2.46929	9.76832	0.00177545	0.0577731	1.87834	1.69919	3.01205	0.356938	0.884898	1.0234	0.462945	0.405287	1.88328	Immunoglobulin domain	Dscam	Down syndrome cell adhesion molecule-like protein Dscam2		NP_001246162.1	Dscam1	Down syndrome cell adhesion molecule 1
Cluster-77265.0	-2.05653	4.64566	9.88753	0.00166402	0.0549554	9.88243	8.15085	7.69434	2.39438	3.339	3.54807	6.955	3.70519	4.89539	Belongs to the inositol phosphokinase (IPK) family	ITPKA			NP_572873.2	IP3K2	Inositol 1,4,5-triphosphate kinase 2
Cluster-66112.1	-2.05925	2.68415	9.1863	0.00243834	0.0731089	4.63294	5.70338	11.9471	0.959693	3.30177	3.17493	2.28621	5.44845	11.7908
Cluster-40637.0	-2.06314	3.56762	9.71936	0.00182337	0.0588735	29.2057	28.6133	15.4931	9.2423	10.4336	7.16627	33.268	22.6829	15.2389
Cluster-61153.0	-2.06713	4.99696	9.50551	0.00204855	0.0643961	63.8882	76.1943	52.5906	15.0609	23.9701	30.7565	23.4268	19.7048	27.3384
Cluster-83600.1	-2.07288	0.764271	9.90594	0.00164746	0.0545361	3.13266	1.86008	3.14702	0.771049	0.955769	1.06285	1.66674	1.39836	3.11897	Calpain large subunit, domain III	-
Cluster-57126.0	-2.07746	3.09383	9.50372	0.00205056	0.0644309	2.41189	2.95249	8.39129	1.28081	2.08663	0.988694	1.46343	3.43377	7.83906	MFS_1 like family	-			NP_648493.3	Sugb	Sugar baby
Cluster-15277.38252	-2.08325	1.13387	8.71599	0.00315431	0.0889089	1.74815	1.76459	2.97634	0.24203	0.685743	1.26778	1.86851	0.83971	2.8094
Cluster-65522.0	-2.08515	4.34597	10.4068	0.00125554	0.0440957	19.6829	16.2665	48.2746	9.23192	9.69063	7.97274	6.32003	9.47209	7.59009	MADS	SRF	Serum response factor		NP_001286837.1	bs	blistered
Cluster-76892.0	-2.0866	3.49504	10.6937	0.00107499	0.0388974	9.28705	14.7488	20.0517	2.28371	7.51713	5.03676	5.47587	5.6776	16.3965					NP_608535.1	Ipk2	Inositol phosphate kinase 2
Cluster-37856.0	-2.09015	4.41749	10.1357	0.00145426	0.049422	34.0535	29.6698	78.1017	9.98023	13.9779	22.0116	20.7333	18.1715	53.6951
Cluster-74030.0	-2.09139	1.66519	9.36937	0.00220642	0.0679444	1.88618	1.65754	5.04959	0.940107	0.961859	0.806331	0.83868	2.10855	4.04165
Cluster-78209.1	-2.09563	1.93102	11.7687	0.000602347	0.0245367	1.93657	1.81106	3.50181	0.813289	0.73117	0.827872	1.15915	0.61169	2.09053	helix loop helix domain	TCF4	Protein daughterless		NP_001356956.1
Cluster-54815.1	-2.09882	3.7671	8.95359	0.00276925	0.0807853	7.12688	6.56548	17.7701	3.96894	3.79708	2.15997	16.0288	2.60119	16.8978
Cluster-15277.15411	-2.09995	1.26598	10.3066	0.00132556	0.0461452	5.31325	7.90818	9.82528	2.41355	2.56437	2.66157	5.96258	7.00347	16.6396
Cluster-24288.0	-2.10618	1.96135	9.82859	0.0017182	0.056229	6.21785	9.82846	9.36952	4.01733	1.68148	2.81919	0.789461	2.07341	3.85387
Cluster-70381.0	-2.10675	4.82811	8.77164	0.00305951	0.0869359	12.0986	10.1312	36.1758	4.39699	5.92366	7.89121	11.0223	10.2789	42.2746	-	-	Acyltransferase 3 domain-containing protein
Cluster-3802.0	-2.11006	4.01727	10.123	0.00146429	0.0496995	4.98707	8.80079	7.76297	1.02604	3.44261	2.91802	4.33584	6.94928	5.8885	M-phase inducer	CDC25A	M-phase inducer phosphatase	STG	NP_001263066.1	stg	string
Cluster-8983.0	-2.11288	1.33791	10.8216	0.00100323	0.0368867	11.2395	13.1122	14.487	3.2183	5.43598	4.36801	3.82244	6.5589	5.22475	Actin binding. It is involved in the biological process described with cytoskeleton organization	SVIL
Cluster-53937.0	-2.11504	0.936641	9.10831	0.0025445	0.0756088	6.02308	4.1463	9.43701	2.18897	2.84259	1.20695	4.73178	1.38082	5.90305
Cluster-38018.0	-2.1178	4.37524	9.73858	0.0018044	0.0584634	11.1617	15.4332	18.0731	6.27403	6.18082	2.22672	4.89934	9.78057	8.32018	Fibrinogen-related domains (FReDs)	ANGPT4	Fibrinogen C-terminal domain-containing protein		NP_001104019.1	CG41520
Cluster-43044.2	-2.12069	0.752803	9.34118	0.00224061	0.0687464	3.1749	2.32251	4.31776	0.98462	0.87179	1.35725	2.88855	1.08694	4.84873
Cluster-28523.0	-2.1231	1.80516	8.62367	0.00331822	0.0922422	3.38386	1.13504	6.34332	0.460274	1.05958	1.90339	1.63456	2.03242	4.45226	K homology RNA-binding domain	KHDRBS3	KH domain-containing, RNA-binding, signal transduction-associated protein 2
Cluster-40053.0	-2.12476	3.88942	12.1821	0.000482502	0.0204623	20.5592	16.763	29.3292	5.34384	8.1111	8.41852	8.48683	8.2829	23.5229
Cluster-18911.0	-2.12494	0.122463	8.98388	0.00272372	0.0797002	5.7311	4.52592	5.88821	1.66628	2.36054	1.225	3.4304	1.40147	4.68888
Cluster-49867.0	-2.12537	3.51268	8.90309	0.00284688	0.0824796	28.6655	65.2943	90.2128	11.6233	22.5157	25.3441	10.1693	50.2132	30.1674
Cluster-7381.0	-2.13293	1.75477	10.1959	0.00140754	0.0482068	9.10307	15.9451	20.1749	5.67141	4.01721	4.86438	7.39469	13.1178	33.2484
Cluster-44662.0	-2.13462	0.537922	9.44157	0.00212122	0.0660704	3.07234	4.21404	3.0303	0.595509	1.26544	1.64176	2.02287	2.44174	3.45624
Cluster-3478.0	-2.14364	1.40381	8.81126	0.00299378	0.0855265	15.0304	11.8482	13.206	1.0046	7.47162	4.98523	5.58409	6.65395	4.94711
Cluster-48482.0	-2.14534	2.39009	8.9361	0.00279589	0.081463	11.9352	11.3645	48.3359	6.30922	7.4483	7.42138	10.9107	2.9186	25.1515
Cluster-68604.1	-2.15396	1.9974	11.8324	0.000582097	0.0238745	3.85525	4.57826	5.49929	0.948902	1.5123	2.09282	1.282	2.35689	3.96356
Cluster-67378.0	-2.15922	4.24956	10.7037	0.00106924	0.0387479	41.4729	55.2442	48.1601	17.5983	17.7675	12.2725	15.2196	37.1069	26.3143
Cluster-67154.1	-2.16073	0.770751	9.93322	0.00162322	0.0539453	1.63125	2.67293	2.23033	0.486437	0.602973	1.07284	0.863738	0.383561	1.28327
Cluster-58434.0	-2.16298	4.76412	9.81704	0.00172902	0.0564417	25.7119	44.8097	66.4404	13.9894	19.5084	9.25613	13.1761	24.0471	53.3898	Glutathione S-transferase, C-terminal domain	-	Glutathione S-transferase 10		NP_001261040.1	GstS1	Glutathione S transferase S1
Cluster-78972.0	-2.17704	3.9076	8.73358	0.00312402	0.088263	13.2485	4.47021	32.0427	4.83311	5.85693	3.85283	16.6272	3.26916	15.5666	Fibulin 7	FBLN7
Cluster-15277.39922	-2.17724	3.09772	12.2851	0.000456585	0.0195481	9.41768	17.2231	20.4354	3.40745	7.93035	3.4892	10.4473	13.8179	25.1698
Cluster-15277.32461	-2.1778	2.58137	12.3626	0.000438029	0.0189712	2.14032	3.41793	6.32692	0.946162	1.54659	1.12365	1.66319	2.06601	5.22256	TLC domain	-
Cluster-50015.2	-2.18643	5.07746	9.35195	0.00222748	0.068446	105.396	166.163	226.496	51.894	48.567	54.1193	30.0202	109.759	96.4715
Cluster-70440.0	-2.18761	1.87881	10.0085	0.00155817	0.0522678	4.75286	8.9697	7.17956	0.746953	4.05633	1.92199	4.45952	6.43953	8.93313
Cluster-77637.0	-2.18772	0.42943	9.03483	0.00264884	0.0779861	0.582023	0.913885	0.797304	0.0626738	0.266361	0.414685	0.348375	0.355817	0.61727	It is involved in the biological process described with intracellular signal transduction	RACGAP1	Rac GTPase-activating protein 1		NP_610912.2	tum	tumbleweed
Cluster-54796.0	-2.19576	0.830894	8.73962	0.0031137	0.0880062	2.99085	3.64054	6.14569	0.828163	2.12646	0.913264	0.639357	0.522413	3.20435
Cluster-7435.0	-2.196	4.19866	9.92506	0.00163044	0.0541478	6.15388	2.3504	4.48639	2.25665	1.10023	0.74333	4.32603	3.19829	3.40188	HOOK protein	CCDC88A	Girdin		NP_647780.1	Girdin	Girdin
Cluster-6879.0	-2.19646	2.04007	11.7538	0.0006072	0.0246713	5.57175	4.63166	9.58192	1.49534	3.05987	1.46578	2.97586	1.99136	7.7144
Cluster-53925.1	-2.19655	4.65772	9.57273	0.00197489	0.0626017	7.05943	5.36738	18.5038	2.12758	4.84609	2.16219	7.52342	2.57893	10.5799
Cluster-70343.0	-2.19889	2.44606	10.9701	0.000925954	0.0346133	6.00412	9.12433	6.93981	1.27288	1.93203	4.0105	4.04305	8.83237	8.57086
Cluster-15277.38301	-2.19998	0.35596	8.49206	0.003567	0.0976003	3.54419	5.0209	4.79249	0.443205	2.14574	1.58843	2.4184	1.81726	7.58747
Cluster-68030.0	-2.20179	3.8393	10.5204	0.00118062	0.0420514	2.91738	6.20838	7.04293	2.60117	1.53349	0.783929	0.93797	1.99755	2.52324	Kinase activity. It is involved in the biological process described with	DGKI	Diacylglycerol kinase		NP_001259366.1	rdgA	retinal degeneration A
Cluster-47953.2	-2.20188	2.02607	9.39257	0.00217867	0.0673645	4.62803	1.92359	3.50134	0.305812	0.938661	2.02342	3.55712	1.86478	2.86849
Cluster-41877.0	-2.20244	1.44694	11.1352	0.000847057	0.0322522	2.13981	2.91072	5.30831	0.527873	1.65587	0.914754	2.14243	2.33091	4.03187	adenylate kinase activity. It is involved in the biological process described with ATP metabolic process	AK1	Adenylate kinase isoenzyme 1	AK1
Cluster-76019.13	-2.208	3.07913	10.8462	0.000989996	0.0365143	6.77711	4.32315	3.23057	2.46571	0.687985	1.52617	3.11743	2.41356	3.42265
Cluster-41531.0	-2.20837	4.20556	12.4983	0.000407318	0.0179091	5.50956	4.14874	9.96854	1.83764	1.47357	2.60001	3.31921	2.29653	5.29305	Protein tyrosine phosphatase activity. It is involved in the biological process described with protein dephosphorylation	-	protein-tyrosine-phosphatase		NP_996413.2	Ptp10D	Protein tyrosine phosphatase 10D
Cluster-66640.0	-2.21297	1.50596	10.1483	0.00144437	0.0492059	1.59734	2.57978	2.70082	0.79614	0.375951	0.9755	0.600976	1.22763	2.8004
Cluster-41364.0	-2.21708	-0.012981	9.09552	0.00256236	0.0760486	3.99238	2.11195	2.88371	0.703491	1.3288	0.77578	0.289657	0.147923	0.164967	receptor activity. It is involved in the biological process described with G-protein coupled receptor signaling pathway	SSTR5
Cluster-76984.0	-2.21844	1.3179	10.8946	0.000964443	0.0358156	2.81821	1.69644	1.63743	0.753448	0.600398	0.623154	1.27969	0.712924	2.2527
Cluster-30111.0	-2.22149	0.440865	9.01808	0.00267322	0.0785561	8.03642	4.73201	10.7337	2.59615	2.29865	2.1472	4.00856	1.63768	10.9583
Cluster-56827.1	-2.2255	3.8108	13.4572	0.000244068	0.0117422	2.12806	2.64802	3.74812	1.07604	0.762185	0.734567	1.73264	2.16561	4.46081	Plexin cytoplasmic RasGAP domain	plexB			NP_001245400.1	PlexB	Plexin B
Cluster-15277.12167	-2.22763	0.407515	9.49024	0.00206568	0.0647925	4.52244	11.2782	8.29207	1.34858	3.82095	2.23075	4.99744	3.4028	5.69234
Cluster-5044.0	-2.22781	3.62934	8.85435	0.00292391	0.0840495	32.0131	11.6426	32.8908	3.26583	6.50608	13.9555	20.5484	3.47645	17.662
Cluster-69902.4	-2.22873	4.29923	10.919	0.000951805	0.0354227	3.55123	4.57719	6.0379	0.985723	1.9002	1.46125	1.42142	4.69402	4.91274
Cluster-62318.0	-2.22982	2.89042	10.8408	0.000992853	0.0365897	1.90604	1.36988	2.66001	0.19242	0.408888	1.23072	1.87769	2.13629	3.05928
Cluster-2554.0	-2.23092	2.74191	10.4687	0.00121414	0.0429467	1.34366	2.19954	3.38115	0.240407	1.3481	0.486036	1.43529	1.01101	3.46706			Phosphoenolpyruvate synthase
Cluster-69902.5	-2.23411	4.28213	10.6798	0.00108311	0.0391317	4.86642	6.43668	8.35935	1.39898	3.01472	1.5936	2.01733	6.66192	6.98627
Cluster-45368.0	-2.23529	3.10442	13.6755	0.000217272	0.0106789	13.4815	17.0151	26.4532	4.62517	6.42252	6.04748	5.08046	11.6234	14.1718
Cluster-73577.0	-2.24212	3.0956	11.631	0.000648633	0.0260641	5.88192	2.60032	2.59307	0.98462	1.83994	0.742915	2.94456	2.41905	2.98944
Cluster-35883.0	-2.24455	5.43497	8.7191	0.00314894	0.0887923	7.16189	11.854	18.7532	1.83678	6.53022	2.88248	5.06127	10.3722	19.9292	sulfuric ester hydrolase activity. It is involved in the biological process described with metabolic process	SULF1			NP_001262626.1	Sulf1	Sulfated
Cluster-52555.0	-2.24735	3.87863	9.2535	0.00235046	0.0712331	21.5062	15.4541	7.57075	4.09483	6.7291	3.79311	32.675	14.7234	9.5639
Cluster-15277.16659	-2.24795	4.99354	8.61119	0.00334105	0.0928048	227.815	177.259	147.551	44.694	44.7078	87.1773	312.475	74.9185	102.382
Cluster-55427.0	-2.2572	2.92722	12.5859	0.000388673	0.0172693	11.8076	4.89329	13.0349	3.08733	3.80319	1.92433	4.89131	2.96361	10.954
Cluster-75690.0	-2.25969	4.01437	8.85978	0.00291523	0.0838524	12.0341	17.1791	30.2432	3.78583	12.0672	1.4814	12.4452	4.46812	19.2446					NP_523407.1	Pvf1	PDGF- and VEGF-related factor 1
Cluster-36210.0	-2.2662	6.09687	9.72146	0.00182129	0.0588441	19.7683	23.3593	31.3407	7.26765	8.83717	6.05537	11.8449	16.708	26.1603			Erbin		NP_001188938.1	Lap1	Lap1
Cluster-38306.0	-2.27435	3.33875	11.8756	0.000568749	0.0233805	13.3713	12.8835	12.3391	1.8849	3.08748	7.01525	6.98486	3.64135	4.39244			SERTA domain-containing protein		NP_001259184.1	CG2865
Cluster-9816.0	-2.27561	1.07308	8.75858	0.00308148	0.087371	2.96711	1.02382	2.62282	0.542558	1.15292	0.239324	1.60844	0.958303	0.763374
Cluster-77519.0	-2.27762	1.66134	12.5572	0.000394681	0.0174875	3.99285	4.61797	4.85143	0.672983	1.54925	1.85534	2.59778	3.50232	4.02424	PRELI domain-containing protein 2	PRELID2	PRELI domain-containing protein 2
Cluster-58964.0	-2.27765	3.2293	9.08802	0.00257289	0.0763297	6.34062	1.6484	3.62193	1.70826	0.974724	0.837242	5.12869	1.07758	1.90277
Cluster-15277.29624	-2.27905	2.90982	10.8505	0.000987666	0.0364735	30.5588	54.1389	67.1017	7.58892	27.3062	9.71697	15.8729	22.4652	75.936
Cluster-61098.0	-2.28391	2.3907	13.4377	0.000246619	0.0118445	10.7641	8.00049	12.9067	2.70004	4.17274	2.43613	5.30594	6.19348	17.4405
Cluster-15277.28820	-2.28421	0.425544	9.72489	0.00181789	0.0587809	5.46722	5.07945	7.3128	2.49343	1.32462	1.37482	6.15991	6.68473	4.09366
Cluster-76019.9	-2.29353	2.05217	10.5198	0.00118103	0.0420552	11.0946	6.04292	7.22648	3.87309	2.42988	0.976248	5.85512	2.16396	9.57538
Cluster-176.0	-2.29413	1.81131	9.07595	0.00258993	0.076682	8.15019	11.4971	35.7275	9.57421	3.39083	1.58371	5.0262	6.94543	14.8179
Cluster-72454.0	-2.29498	2.04143	8.90256	0.00284771	0.0824871	3.19654	3.38929	1.26005	1.13801	0.223911	1.11551	1.60094	0.757747	0.934013	It is involved in the biological process described with metabolic process	-	nicotinamidase		NP_001262738.1	Naam	Nicotinamide amidase
Cluster-40641.0	-2.29709	2.9651	10.8302	0.000998555	0.0367715	4.3916	6.64632	16.6552	1.00387	3.46645	3.1827	3.44878	3.52246	14.3451
Cluster-56471.0	-2.30261	0.0532117	8.71766	0.00315143	0.0888451	6.32583	6.31022	9.87886	3.26968	1.737	1.35213	1.51455	3.60946	9.77587
Cluster-35172.0	-2.30365	3.48685	13.6252	0.000223171	0.0109103	6.29449	7.94559	9.51695	0.979057	2.40055	3.65425	5.07001	3.80061	6.41079	Ion transport protein	pyx
Cluster-13094.0	-2.30927	3.78289	15.0143	0.000106697	0.0059563	8.47854	9.17145	16.1041	3.37105	2.57435	3.60129	8.65336	9.90148	15.3408
Cluster-44295.0	-2.31453	3.93086	9.64918	0.00189436	0.0605592	11.9864	8.44832	7.40745	1.27464	5.17093	2.10843	6.61995	2.55836	2.07872	nucleotide binding	RBFOX2	RNA binding protein fox-1 homolog		NP_001246707.1	Rbfox1	RNA-binding Fox protein 1
Cluster-72013.14	-2.31738	4.37141	10.8659	0.00097953	0.0362197	16.4778	23.66	49.2482	11.1778	10.4186	2.63206	15.206	14.216	27.4798	AT DNA binding	H1F0	H15 domain-containing protein
Cluster-65238.0	-2.31804	1.4572	9.36673	0.00220959	0.0680128	8.65211	3.38461	12.5496	3.2883	3.02794	0.362619	6.29579	3.73372	6.9399
Cluster-70890.0	-2.32307	2.17715	9.85114	0.00169726	0.0557092	4.96006	8.5556	16.3073	0.961404	3.06444	4.24079	2.52355	4.47267	16.7395
Cluster-16202.0	-2.32316	3.92106	9.3646	0.00221216	0.0680627	46.5572	16.7992	52.0387	3.71874	10.7119	18.864	29.0921	5.62996	28.6028
Cluster-15277.39923	-2.32779	3.27442	12.4683	0.00041392	0.0181051	12.3802	22.7523	16.6843	2.33479	9.00397	4.0051	13.3786	19.8829	28.7896
Cluster-57553.0	-2.32853	1.79899	10.1471	0.00144527	0.0492171	1.62045	2.33142	3.35536	0.181206	1.41188	0.466261	0.484967	0.647736	1.48724	Irregular chiasm C-roughest	KIRREL	Irregular chiasm C-roughest protein-like		NP_001284835.1	rst	roughest
Cluster-76961.0	-2.33401	1.56771	11.2549	0.000794121	0.0306145	2.00161	3.26615	5.72768	0.287385	1.32315	1.42612	2.4849	1.81285	4.75109			C-type lectin domain-containing protein
Cluster-15277.13482	-2.33557	3.37208	9.24084	0.00236676	0.0715723	6.09337	2.26395	17.5191	1.87282	3.14953	1.68317	8.79588	1.41941	11.6537
Cluster-63860.0	-2.33585	3.12604	10.2318	0.00138036	0.0474687	32.2319	18.5004	16.6103	3.96665	11.2387	5.19443	17.3022	5.31718	5.23223
Cluster-15277.38341	-2.3364	2.06329	12.093	0.000506124	0.0212257	3.84939	5.21275	10.589	2.52719	2.0458	0.663543	6.7636	5.95918	15.2389
Cluster-15277.21180	-2.33855	-0.18541	9.70376	0.00183891	0.0592869	3.02425	3.37713	5.74943	1.94266	0.750293	0.623763	0.872713	1.24683	1.61405
Cluster-54257.0	-2.34295	-0.139459	9.41662	0.00215028	0.0667456	3.12233	1.70924	1.71068	0.738046	0.522777	0.651109	1.64098	1.11736	1.55764
Cluster-40141.0	-2.34371	1.4154	11.6169	0.000653546	0.0262203	5.14002	6.1502	11.266	2.11333	2.35231	1.66464	2.42399	2.66622	11.0442
Cluster-45431.4	-2.3447	1.15958	9.88718	0.00166434	0.0549554	14.1558	6.08963	26.2816	6.85952	3.75149	1.5925	7.58118	5.61833	16.6789
Cluster-55133.0	-2.34538	5.22722	10.4895	0.00120057	0.0425928	17.793	37.2187	22.4577	11.2231	6.16156	5.07846	10.2604	13.4922	14.5909
Cluster-40828.0	-2.34565	5.09479	11.162	0.000834884	0.0319158	30.353	35.6738	74.33	8.66466	13.625	16.0524	25.4728	31.0455	94.4809	Ferritin-like domain	FTL	Ferritin	LOC112120372
Cluster-73338.0	-2.34583	4.30338	8.46249	0.00362545	0.0986983	20.8953	16.9263	7.85642	5.42888	7.3246	1.14033	13.8908	8.31685	5.45598
Cluster-72680.0	-2.34831	0.457644	9.73927	0.00180372	0.0584546	0.409432	0.618821	1.31551	0.288581	0.102205	0.238677	0.490138	0.40959	1.3196
Cluster-57978.0	-2.34912	0.715749	8.66605	0.00324193	0.0907189	7.97667	6.07825	13.1125	1.93264	1.36894	4.26246	1.5915	5.28288	15.1822
Cluster-15277.28786	-2.35196	4.76057	8.79737	0.00301666	0.0860602	15.916	43.6045	59.5912	7.80917	16.3245	8.50546	9.80572	53.8051	24.8337
Cluster-16621.0	-2.3594	4.16317	14.1789	0.000166224	0.00857534	13.1442	12.1634	13.1478	3.36492	4.48317	3.18059	7.32326	10.1077	8.7361	Metal ion binding	-
Cluster-57004.0	-2.36041	1.46113	9.29221	0.00230131	0.0701287	4.67658	16.2361	10.7401	3.73247	3.39918	1.76401	3.6225	15.4723	13.3783
Cluster-15277.8880	-2.37087	1.44674	10.0007	0.00156477	0.0524278	3.98073	6.79705	4.77519	1.45975	1.92025	1.03484	2.57589	4.73567	1.24698
Cluster-15277.34136	-2.37173	0.896415	10.8943	0.000964609	0.0358156	8.95861	8.87632	14.5289	4.91114	2.2363	1.54737	9.09958	8.85141	6.41636
Cluster-79315.0	-2.37346	6.12869	8.48047	0.0035898	0.0979694	9.66944	21.8365	32.5852	3.89261	7.72707	5.67048	9.11196	30.6179	58.1156
Cluster-15277.37842	-2.38193	0.169782	9.74034	0.00180268	0.0584339	1.7001	1.82891	3.28791	1.16304	0.411906	0.213759	0.83803	0.97821	0.818194
Cluster-15277.11934	-2.38197	4.25659	8.93225	0.00280179	0.0816017	134.95	72.3366	40.007	20.362	16.1059	37.9827	123.038	39.8898	31.1971
Cluster-15277.20114	-2.38244	1.04959	8.79541	0.0030199	0.0861355	5.67341	4.39092	12.7031	1.51679	3.49174	0.836326	3.98136	0.956805	10.4038
Cluster-79238.0	-2.3847	0.0915187	9.6861	0.00185668	0.0596452	0.476925	0.609933	0.784	0.0711092	0.201474	0.235249	0.263509	0.627989	0.4002	ATP binding. It is involved in the biological process described with protein phosphorylation	-			NP_524743.2	Shark	SH2 ankyrin repeat kinase
Cluster-7955.0	-2.38614	1.38115	11.245	0.000798371	0.0307411	3.74835	7.84749	8.32981	3.22906	0.953013	1.18696	4.65341	2.37641	4.92187
Cluster-69385.0	-2.38685	0.715266	9.14268	0.00249716	0.0744685	2.60043	3.39691	3.35873	0.240018	0.340022	2.11746	2.37182	2.42249	2.87048
Cluster-72013.15	-2.39382	2.94368	13.9155	0.00019122	0.00960916	11.6227	9.05073	24.3642	2.4261	6.79206	2.54801	12.7956	7.48224	20.1559	nucleosome assembly	H1F0	H15 domain-containing protein
Cluster-64163.0	-2.39523	1.43669	10.0499	0.00152358	0.0513169	11.4806	7.99272	5.3079	4.17239	1.67473	1.22697	4.03719	1.22826	2.73957	Acyl-CoA dehydrogenase, N-terminal domain	-	IVD dehydrogenase (Fragment)	ACDH6
Cluster-76019.19	-2.39559	1.47555	10.7532	0.001041	0.0380027	18.2294	9.652	8.68458	6.30157	2.55061	1.4891	5.83791	5.2528	6.96634
Cluster-72543.0	-2.3991	3.50058	16.6502	4.49449e-05	0.00292835	5.61141	4.56005	5.43949	1.31689	1.20917	1.82871	3.13283	2.70749	3.84296
Cluster-23172.0	-2.39918	1.03177	9.8391	0.00170841	0.0559982	4.29832	1.25058	3.70957	0.277713	1.47534	0.765627	0.728959	0.875921	2.14907			C-type lectin domain-containing protein
Cluster-16733.0	-2.40075	1.69715	8.92396	0.00281453	0.0818399	0.383427	0.554319	2.68563	0.35544	0.0915518	0.427598	0.259439	0.591112	0.727419	CD80-like C2-set immunoglobulin domain	NPHS1
Cluster-24910.0	-2.40112	4.80359	9.76137	0.00178217	0.0579657	14.9613	61.5065	38.7174	5.97563	19.4206	6.9773	19.5387	41.0208	48.6945
Cluster-53000.0	-2.40167	4.86473	12.703	0.000365064	0.0163843	32.9718	21.63	46.5629	4.77211	12.1953	10.4218	10.8647	6.84694	12.3096	Pleckstrin homology domain.	-	PH domain-containing protein		NP_001162916.1	CG32982
Cluster-30254.0	-2.40309	1.05124	9.02348	0.00266534	0.0783712	9.00807	8.61143	3.14671	0.873013	3.71027	1.44408	7.27901	5.50705	3.99204
Cluster-66112.0	-2.40497	2.35356	15.3551	8.9079e-05	0.00514289	3.57722	2.95257	7.23588	1.1802	1.46294	0.921881	2.18673	2.66773	5.41403
Cluster-15277.10626	-2.40941	1.29454	13.254	0.000272001	0.0128157	13.9938	15.7542	19.1955	4.17419	5.36731	3.63309	5.0869	4.77993	16.4557
Cluster-47905.1	-2.41067	3.29663	13.5888	0.000227537	0.0110772	24.1343	27.7429	48.5428	3.95647	15.2734	7.41714	24.3954	13.9763	49.4045
Cluster-51295.0	-2.41292	2.81754	13.9051	0.000192277	0.00964127	3.27915	2.12458	5.66793	1.30858	1.12552	0.412299	1.01025	1.2382	2.6631	C2H2 type zinc-finger (2 copies)	TSHZ3	TIPT protein (Fragment)	TIO	NP_001260679.1	tio	tiptop
Cluster-58440.0	-2.41324	0.286218	8.76326	0.0030736	0.0872094	0.866889	1.00887	1.18754	0.112019	0.555421	0.12353	0.62266	1.34259	0.630438
Cluster-7986.0	-2.41356	4.31709	10.252	0.00136534	0.047161	4.17176	11.5098	20.9872	1.39415	2.91317	5.15034	3.78862	9.1902	18.7329	oxidoreductase activity, acting on paired donors, with incorporation or reduction of molecular oxygen, 2-oxoglutarate as one donor, and incorporation of one atom each of oxygen into both donors. It is involved in the biological process described with oxidation-reduction process	PLOD1	Procollagen-lysine,2-oxoglutarate 5-dioxygenase 1 isoform X3		NP_648451.1	Plod	procollagen lysyl hydroxylase
Cluster-5711.0	-2.41535	3.17146	9.06038	0.00261207	0.0772445	9.75553	11.2404	41.7666	0.957421	8.13799	6.59877	13.0829	3.92568	30.6461	serine-type endopeptidase activity. It is involved in the biological process described with proteolysis	CLIPC1
Cluster-11931.0	-2.41562	2.61269	11.3334	0.000761247	0.0295713	7.69996	20.9211	15.1189	1.10554	5.2858	5.79092	5.29168	10.9838	18.0825
Cluster-15277.12324	-2.41589	-0.507786	8.50991	0.00353217	0.0968203	2.29244	3.9177	9.73518	1.48114	1.57369	0.816669	1.82955	0.934316	4.16789
Cluster-34935.4	-2.41676	2.54678	10.7447	0.00104577	0.0381166	18.6206	16.1556	11.8678	2.30375	9.51886	1.41138	7.19319	6.62026	5.85244
Cluster-59222.0	-2.41769	0.439124	11.5275	0.000685759	0.0272611	5.8226	3.90338	6.02082	1.45625	1.54724	1.20441	1.3491	0.918613	4.2259
Cluster-59599.0	-2.42074	0.9215	9.44489	0.00211738	0.0659917	6.63626	4.52052	5.30303	0.714611	3.29015	0.394022	4.8549	2.02853	7.03816
Cluster-53451.0	-2.422	3.50049	13.3186	0.00026278	0.0124713	6.23863	7.47398	18.9274	1.42262	4.53456	2.35321	3.95385	3.08482	10.6961
Cluster-50802.0	-2.42419	0.754155	11.3518	0.000753754	0.0294019	4.19321	4.73061	5.41597	0.87082	2.26169	0.640203	3.04771	1.09864	3.4715
Cluster-32316.0	-2.42957	2.26142	9.43673	0.00212682	0.0662037	18.9406	8.58813	6.96746	2.05384	4.72807	3.11423	12.2092	3.80578	2.34791
Cluster-61336.0	-2.43285	3.41107	12.384	0.000433034	0.0188093	11.6152	25.1573	18.2617	6.81606	4.38908	3.64435	4.91132	18.4363	22.3043
Cluster-8434.0	-2.43357	1.18322	8.55762	0.00344079	0.0949765	1.80616	1.85175	2.62269	0	0.661269	1.0295	0.864876	2.282	2.38075
Cluster-15769.0	-2.43903	1.86665	15.1888	9.72804e-05	0.00552961	12.9163	9.56267	10.2846	3.12945	2.77084	3.01965	11.1136	8.01972	11.5581
Cluster-65437.0	-2.43992	5.29718	10.8631	0.000980986	0.0362641	39.9694	51.1135	101.366	27.8628	11.0714	8.99296	44.0705	25.5068	62.8678			EGF-like domain-containing protein
Cluster-50472.0	-2.4401	1.56604	12.2205	0.000472669	0.0201227	2.02618	2.28084	3.29606	0.409096	0.695456	0.902269	1.36438	0.309674	2.18726
Cluster-79245.0	-2.4402	2.16983	14.0377	0.000179181	0.00910623	2.78124	5.73177	6.00071	1.57233	1.35238	0.86695	1.7341	3.61313	3.16036	Ephrin	EFNB2	Ephrin RBD domain-containing protein		NP_651927.1	Ephrin	Ephrin
Cluster-47951.0	-2.44248	2.17357	15.6815	7.49551e-05	0.00444553	2.82298	2.37335	2.66307	0.746149	0.880861	0.47998	1.84333	1.33359	1.57474	CD80-like C2-set immunoglobulin domain	KIRREL	Ig-like domain-containing protein
Cluster-4476.0	-2.44261	0.554369	10.6122	0.00112342	0.0403143	5.6407	10.7847	6.72259	1.09333	3.87218	1.20568	2.3634	3.79326	5.57637
Cluster-15277.20679	-2.44291	4.78225	9.92233	0.00163285	0.0542151	257.058	173.475	124.974	47.2763	32.0611	77.3291	303.867	84.2976	96.6402
Cluster-71146.1	-2.44342	0.0770515	9.6478	0.00189579	0.0605762	0.652843	1.92799	2.75837	0.2664	0.566094	0.514106	0.164532	0.168048	0.749644
Cluster-15277.5239	-2.44394	0.75463	10.267	0.00135432	0.0468745	2.28407	6.32899	5.09567	1.26491	1.79194	0.464965	3.25512	6.38336	7.71213
Cluster-23391.0	-2.44441	3.01906	16.8233	4.10254e-05	0.00270989	7.53782	6.97435	16.8089	2.54095	2.15979	3.22237	4.23719	5.04901	9.20588	Homeobox domain	DLX1	Homeobox protein DLX-6 isoform X1	LOC108679750	NP_001137759.1	Dll	Distal-less
Cluster-76019.14	-2.45216	3.58082	13.8758	0.000195293	0.00976594	16.9571	10.3667	8.05524	4.71018	2.82306	2.22608	8.16779	4.55479	7.54369
Cluster-6834.0	-2.45542	3.74826	9.561	0.00198755	0.0628918	18.2076	9.43428	24.495	2.05736	4.70814	6.80632	28.8341	2.29611	16.9228
Cluster-62202.0	-2.45631	0.0782043	9.39605	0.00217453	0.0672947	3.28427	3.33683	1.9496	0.35366	0.501012	1.56	2.6211	2.00783	1.99038
Cluster-18943.0	-2.45667	4.05976	10.5501	0.00116184	0.0414749	5.67652	27.196	32.2434	6.18904	7.09767	3.14168	1.75954	6.25896	7.04927					NP_001163217.1	Rcd6	Reduction in Cnn dots 6
Cluster-35930.0	-2.45792	0.730178	9.04542	0.00263354	0.0776791	4.81154	4.18575	1.93139	1.08444	1.22902	0.717524	1.33953	2.05222	0.457738
Cluster-76019.7	-2.46026	1.90872	12.5729	0.000391372	0.017357	9.64347	6.80989	3.97646	2.8132	1.1956	1.65455	3.74541	3.07596	3.43039
Cluster-75192.0	-2.46223	3.10081	12.1632	0.000487406	0.0205951	6.80208	4.32396	7.19867	1.37876	2.92984	0.475138	6.86557	2.2287	7.1534
Cluster-76019.18	-2.46387	0.736429	11.9932	0.000533942	0.0221886	8.69217	6.00569	4.73198	1.75044	2.47976	0.965154	3.78383	2.8985	5.54141
Cluster-28511.0	-2.46691	2.95686	16.7301	4.30917e-05	0.00282169	22.382	11.2452	19.2723	3.6947	4.55873	5.78296	7.94984	8.64596	16.9367
Cluster-57009.0	-2.47012	2.40742	11.2881	0.000780044	0.0301731	6.13121	4.05232	3.55239	0.779283	0.965977	2.04098	5.41459	1.84342	1.57614	O-acyltransferase	DGAT1	O-acyltransferase		NP_609813.1	mdy	midway
Cluster-46598.0	-2.47563	0.86338	9.88644	0.00166501	0.0549648	1.66979	0.694027	1.37245	0.0924723	0.196502	0.713823	1.48492	0.874986	1.23602
Cluster-15277.12599	-2.47995	1.7102	8.95105	0.0027731	0.0808645	18.212	9.49649	1.85396	4.03147	1.87532	2.52147	1.38765	1.21461	1.12852
Cluster-15277.16827	-2.48232	3.07829	8.74924	0.00309731	0.0877158	46.3185	50.2528	20.4723	7.53461	19.7767	5.25681	60.2857	17.1579	8.08202	queuine tRNA-ribosyltransferase activity	-
Cluster-51006.0	-2.48233	0.661986	9.03772	0.00264465	0.0779109	1.31128	3.24598	2.4495	1.23231	0.381883	0.169867	1.09407	1.5547	0.758557
Cluster-15277.38390	-2.48323	2.28155	12.7746	0.000351361	0.015857	19.989	10.8762	12.5462	5.63555	2.74437	3.10732	8.15765	15.1086	7.68138
Cluster-23313.0	-2.49039	-0.208099	10.4968	0.00119584	0.0424724	6.59208	7.87727	8.466	3.19434	1.69698	0.880648	0.986437	2.01502	3.37081
Cluster-15277.1961	-2.49063	1.01454	12.0608	0.000514944	0.0215264	4.02726	7.86725	7.99976	1.5612	1.3823	2.15203	2.16949	5.90892	7.4135
Cluster-50311.0	-2.4962	1.96377	12.3946	0.000430567	0.0187248	8.18284	16.3549	17.188	5.87434	1.66438	2.91509	1.81404	3.14975	7.85189
Cluster-15277.6739	-2.49831	0.171339	10.7395	0.00104873	0.0381976	5.46205	6.9302	4.962	0.557213	1.57875	2.45788	3.78557	1.40598	4.31196
Cluster-68742.0	-2.50205	1.42199	10.9806	0.000920693	0.0344435	8.3767	8.03464	6.75266	4.05912	0.88467	1.03298	5.01394	4.72713	3.51455
Cluster-45907.1	-2.50663	2.91838	12.6155	0.000382563	0.0170242	10.9938	3.09108	16.4776	2.97701	2.29348	2.07342	8.41905	2.86631	16.6994
Cluster-15277.23447	-2.51024	2.79767	16.6742	4.43813e-05	0.00289688	12.5849	14.7115	16.2701	3.04915	5.75944	2.24165	13.6532	7.93415	16.803
Cluster-83586.0	-2.51275	4.1371	13.7373	0.00021024	0.0103795	62.9691	88.0205	116.773	23.3922	17.4705	25.7959	15.6754	56.5652	57.6524
Cluster-76122.0	-2.51517	-0.172641	9.86441	0.00168507	0.055461	2.48348	2.80766	4.81734	0.385096	0.81832	1.274	0.475682	1.45753	2.98004
Cluster-32109.0	-2.51532	2.95405	13.202	0.000279653	0.0131245	10.6814	8.78109	5.38404	4.00347	1.1343	1.38753	4.45069	4.69008	5.55238	Nucleoside sodium symporter activity. It is involved in the biological process described with transport	SLC28A3	Sodium/nucleoside cotransporter		NP_610446.1	CNT2	Concentrative nucleoside transporter 2
Cluster-14193.0	-2.5198	0.653197	8.47287	0.00360482	0.0982672	1.27437	0.595887	2.02943	0.617526	0.0546762	0.255368	0.667438	0.146078	0.977459	Transmembrane transporter activity. It is involved in the biological process described with transmembrane transport	-	Major facilitator superfamily (MFS) profile domain-containing protein		NP_610823.1	Balat	Beta-alanine transporter
Cluster-17328.0	-2.52212	4.96388	10.6758	0.00108548	0.0391976	17.1089	30.9616	88.0139	12.6191	7.5873	10.8414	10.4219	22.585	66.3749	Tetraspanin family	CD9	Tetraspanin		NP_001262976.1	Tsp96F	Tetraspanin 96F
Cluster-15711.0	-2.52271	3.89972	13.4064	0.000250767	0.0120245	2.53174	5.38523	10.2822	1.44331	1.05641	1.80384	2.13938	5.00749	9.95053	ABC transporter, phosphonate, periplasmic substrate-binding protein	-
Cluster-55889.0	-2.53073	7.1281	9.56368	0.00198465	0.0628416	60.1929	50.4092	45.1046	15.0457	11.5086	13.6465	33.0185	45.1103	49.4157	Patched family	daf-6	Patched domain-containing protein 3	LOC108671169
Cluster-15277.10191	-2.53332	5.87712	9.1154	0.00253466	0.0753825	219.991	309.744	166.9	20.656	56.4139	109.063	314.383	206.042	134.717
Cluster-22890.1	-2.53522	0.846073	9.34545	0.0022354	0.0686159	0.775161	3.33827	5.99345	0.614515	1.16074	0.527446	0.759067	3.01521	3.17026
Cluster-2744.0	-2.53536	0.315033	13.0041	0.000310808	0.0143058	2.31337	2.54522	4.30619	1.05506	0.560493	0.581737	1.7105	1.33108	2.41224
Cluster-63167.1	-2.53589	2.25375	10.7303	0.00105393	0.0383382	34.6207	39.5321	14.5406	6.63676	7.83498	9.35173	41.2925	11.1641	9.77103
Cluster-51108.0	-2.54258	3.52345	10.7031	0.00106957	0.03875	11.6641	3.88829	18.4686	4.53317	1.50387	1.83507	12.5457	2.09943	16.3893
Cluster-24256.0	-2.54456	1.69255	9.89323	0.00165888	0.0548012	3.15795	4.72524	2.48026	0.272046	0.67444	1.8	1.26015	4.63344	2.58367
Cluster-71305.1	-2.5455	0.987232	9.08136	0.00258228	0.0765447	3.81349	3.87452	2.00255	0.205324	0.581744	1.81138	1.26811	3.8856	2.23889
Cluster-44163.1	-2.54653	4.60854	8.4369	0.00367682	0.0997184	11.8608	4.12156	14.2072	2.11602	4.7463	0.437523	11.0949	1.61289	8.88514
Cluster-15277.33600	-2.54907	-0.694044	9.3132	0.00227509	0.0695513	4.51127	3.75011	6.29172	0.794923	1.68919	0.876608	2.45478	0.501445	2.79612
Cluster-82927.1	-2.5497	0.0987968	8.65742	0.00325731	0.091043	0.959174	0.293756	1.53526	0.0978505	0.41586	0.107905	0.725207	0.185175	1.1014
Cluster-72179.0	-2.55293	2.90535	13.8353	0.000199555	0.00994439	3.42692	8.15875	6.63543	0.866061	2.84281	0.82117	2.00535	3.54265	4.44795	Belongs to the sodium solute symporter (SSF) (TC 2.A.21) family	-	High-affinity choline transporter 1
Cluster-52080.0	-2.5531	3.97641	15.0338	0.0001056	0.00590889	4.00911	5.07672	3.51717	0.805266	0.884105	1.55402	4.07822	6.40041	4.84358	It is involved in the biological process described with signal transduction	TOLL6	Toll-like receptor 6
Cluster-76776.0	-2.55507	0.249559	9.90314	0.00164997	0.0545815	1.56851	1.73849	3.65276	0	0.538369	1.11755	2.34711	1.27854	2.85172
Cluster-41858.0	-2.55572	4.88383	14.8218	0.000118163	0.00647053	6.80715	7.40212	13.9952	2.02063	2.74326	1.93647	2.57023	1.24429	3.26607	MyTH4 domain	PLEKHH2	Cytoplasmic protein max-1 (Fragment)		NP_001284762.1	CG43867
Cluster-48677.1	-2.55652	0.398632	10.4871	0.00120212	0.042637	2.79049	1.81935	2.6084	0.742382	0.751212	0.233905	1.89952	1.87321	0.746089
Cluster-30611.0	-2.55986	1.20001	11.5762	0.000668019	0.0266815	1.13958	1.80849	2.98027	0.301205	0.640053	0.442875	2.54239	0.44334	1.7658
Cluster-75487.0	-2.56121	1.77786	8.91234	0.0028325	0.0821552	2.55443	5.6625	1.633	0.687671	1.55871	0.303334	1.1892	5.89954	2.90264	sodium-dependent L-ascorbate transmembrane transporter activity	SLC23A2	Sodium-dependent vitamin C transporter 1 (Fragment)
Cluster-33108.1	-2.56611	0.701215	9.12224	0.00252521	0.0751482	2.12588	3.9271	4.90223	0.457842	1.94581	0.126222	3.11047	0.722028	2.09358
Cluster-48979.0	-2.56651	2.41601	11.911	0.000558039	0.0230193	2.08113	2.26052	2.66845	0.161353	1.2572	0.296556	1.22907	2.54458	2.19455	Microtubule binding	-	Kinesin-like protein KIN-14E
Cluster-30108.0	-2.56779	1.11939	9.94983	0.00160864	0.0535972	1.04094	2.30749	4.5631	0.336274	1.19096	0.247219	1.1769	0.353541	2.52338
Cluster-15277.24740	-2.57166	-0.357852	9.29931	0.0022924	0.0698871	5.02904	2.70921	7.34849	1.08308	1.72614	0.597189	2.00678	0.341609	0.761943
Cluster-19875.1	-2.57206	2.01608	14.8025	0.000119377	0.00652951	5.1182	3.30284	6.69261	0.856262	1.78099	0.937686	7.7551	2.54621	6.30072
Cluster-82910.0	-2.5734	0.773516	9.31114	0.00227765	0.0696001	1.99232	2.89829	6.24314	0	1.70958	0.79847	2.0869	1.37024	5.09377
Cluster-45463.0	-2.57544	1.99549	10.3965	0.00126252	0.0443083	27.6635	37.9934	11.863	7.77099	10.4584	1.71391	30.7167	11.2746	14.7605
Cluster-44112.0	-2.57703	6.47428	9.30912	0.00228016	0.0696321	160.454	68.9412	390.49	71.9282	38.6194	25.4048	101.969	155.334	248.864
Cluster-42515.1	-2.57793	2.14978	15.2713	9.31217e-05	0.00533124	5.57315	3.3649	5.37635	1.47822	1.44978	0.501576	3.687	1.68563	3.67973
Cluster-43237.0	-2.5808	2.13355	13.2979	0.000265697	0.0125877	4.86364	6.124	6.46667	1.10908	0.58919	2.59897	2.14057	4.72241	3.07215
Cluster-12584.0	-2.58109	5.0444	10.6519	0.00109957	0.0395594	69.9417	39.5279	200.685	42.7865	13.6869	10.316	45.1793	55.9151	96.342
Cluster-81638.3	-2.58114	0.237864	10.4456	0.0012294	0.0433794	1.67336	1.78846	2.94725	0.18534	1.05025	0.204386	1.4881	0.467658	1.43425	Belongs to the protein kinase superfamily. Tyr protein kinase family	Pvr
Cluster-23892.0	-2.58125	1.63847	12.9862	0.000313798	0.0144296	10.1953	12.3867	10.3137	3.04023	4.30695	0.558773	9.07551	12.4657	16.0409	solute carrier family 15	SLC15A2
Cluster-15277.7207	-2.58189	2.94987	10.1967	0.00140689	0.0481961	12.7637	4.91212	11.5109	4.1233	2.515	0.252611	5.62377	1.80626	5.31799			DNA/RNA non-specific endonuclease domain-containing protein (Fragment)
Cluster-15277.19520	-2.58206	3.6887	8.58708	0.00338556	0.0936605	116.104	47.6793	8.84979	19.925	14.8921	11.4393	16.1498	13.2824	4.32587	Reverse transcriptase (RNA-dependent DNA polymerase)	-
Cluster-15277.35852	-2.58224	1.12861	12.029	0.000523781	0.0218322	4.51452	9.71316	5.23853	1.37262	1.94452	1.51367	1.90744	6.06103	5.31097
Cluster-11381.0	-2.58787	3.39768	8.59689	0.00336737	0.0933551	80.2197	80.1744	12.0797	15.4302	10.9296	19.6336	67.4426	17.2209	9.60257
Cluster-46580.0	-2.59337	6.24105	10.5451	0.00116495	0.0415549	29.2255	57.1841	47.2518	14.0354	12.0912	5.99586	14.8575	33.8194	41.7637	Golgi casein kinase, C-terminal, Fam20	FAM20A	Extracellular serine/threonine protein CG31145		NP_001356923.1
Cluster-79477.0	-2.59633	0.921624	11.8945	0.000563012	0.0231911	1.1454	1.7456	2.68494	0.431691	0.436826	0.408044	2.59001	0.466826	2.08246	-	-
Cluster-53813.1	-2.60055	3.87555	11.5843	0.000665108	0.0265962	9.41867	3.11215	6.33432	2.03695	1.44282	1.06697	9.19947	1.2528	5.23038			Protein trapped in endoderm-1
Cluster-54244.0	-2.60315	5.08582	12.5053	0.000405797	0.0178751	26.8215	47.7071	37.0937	11.9776	10.4697	4.35597	15.5821	34.0806	38.9487
Cluster-21511.0	-2.60324	2.73658	12.2876	0.000455981	0.0195339	13.0615	6.98595	14.647	1.37379	2.78025	4.11202	16.1209	2.22839	7.73161	-	-			NP_001285745.1	CG7781
Cluster-15277.864	-2.6034	0.991842	8.53477	0.00348426	0.0958917	12.7485	11.0104	7.89282	5.77644	1.81849	0	7.92803	9.31202	5.1925
Cluster-4060.0	-2.61059	2.03858	15.4941	8.2763e-05	0.00483663	5.05333	2.97282	8.17919	1.5069	0.533687	1.66174	3.72273	3.51709	5.72451
Cluster-8950.0	-2.61361	-0.937101	8.44383	0.00366283	0.0994735	2.54715	2.96435	1.88423	0.493713	0.699419	0.544446	0.914773	0.934316	0.347324
Cluster-2529.1	-2.61407	7.38953	9.02016	0.00267018	0.0784854	47.7741	61.5999	113.455	7.98204	28.2591	15.0071	27.4776	37.8598	72.324			Innexin	INX
Cluster-63291.0	-2.61553	1.36415	10.8033	0.0010132	0.0371583	6.54184	3.84291	1.43385	0.845333	0.718525	1.49152	3.44579	1.06649	2.49769
Cluster-25940.0	-2.61635	6.66861	10.1619	0.00143372	0.0489179	140.595	122.182	116.143	13.164	34.0967	46.1501	202.772	151.393	163.515
Cluster-68258.0	-2.61656	3.48436	11.5215	0.000687969	0.0273186	45.8005	58.9348	17.0176	4.86437	9.90598	16.7632	54.8286	78.2465	30.5847
Cluster-70019.1	-2.61808	1.41369	12.2014	0.000477525	0.0202993	5.97995	11.0014	11.4417	1.14009	3.76858	1.67632	5.16365	1.79794	13.2337
Cluster-15277.19534	-2.62	3.96365	10.1143	0.00147122	0.0498758	135.887	104.64	59.775	15.0877	21.0687	39.9314	208.2	40.9714	34.875
Cluster-76019.16	-2.62018	6.25371	9.805	0.00174038	0.0567738	14.3114	7.79003	6.1381	4.11978	1.35463	1.42651	6.47927	4.47025	5.78706
Cluster-51567.0	-2.62586	0.902995	8.71322	0.0031591	0.0889914	0.547299	0.487453	1.15674	0	0.161016	0.334238	0.32759	1.62515	2.29216	Leucine-rich repeats, typical (most populated) subfamily	-			NP_001246635.1	Con	Connectin
Cluster-35227.0	-2.62628	1.46679	10.7674	0.00103305	0.0377895	2.02536	0.871881	4.34013	0.911331	0.546209	0.077306	0.476259	0.663319	1.1836	G-protein coupled receptor	GPROAR1	Octopamine receptor Oamb		NP_001262774.1	Oamb	Octopamine receptor in mushroom bodies
Cluster-32925.3	-2.62791	1.36386	12.4794	0.000411465	0.0180347	8.21124	6.29405	14.3309	1.31035	2.49789	2.70936	1.73693	1.39485	9.69871
Cluster-44796.0	-2.62807	2.71883	10.2966	0.00133278	0.0463098	13.6066	4.41398	4.47347	2.31572	1.0024	2.26994	9.53482	1.05501	4.8873	Aldo/keto reductase family	-	NADP-dependent oxidoreductase domain-containing protein
Cluster-64664.9	-2.62881	-0.285857	9.23902	0.00236912	0.0715871	0.417781	0.771759	1.29724	0.179951	0.254928	0.0992214	0.388992	0.22703	0.0632975
Cluster-17542.1	-2.62883	0.733203	13.5063	0.000237762	0.0114815	3.55841	3.55887	3.72451	0.969924	0.852671	0.713062	0.931839	0.951747	3.79076
Cluster-15277.963	-2.63057	-0.506925	9.61922	0.00192551	0.0613482	3.11878	1.72838	3.75969	0.403007	0.285461	1.33326	1.49342	0.762663	0.850541
Cluster-65387.0	-2.63578	1.67194	9.23404	0.00237557	0.0717367	2.4117	0.490969	0.849536	0.476997	0.270296	0.157804	1.85598	0.481431	0.469791	myotome development	WDR19	WD repeat domain 19	WDR19	NP_611426.1	Oseg6	Outer segment 6
Cluster-13875.0	-2.63747	0.833729	8.46174	0.00362695	0.0987203	2.48348	3.1655	10.8866	0.641826	2.72773	0	4.95502	1.82192	3.83794
Cluster-10528.0	-2.63996	-0.260337	10.1907	0.00141151	0.0482965	0.794391	0.660359	1.30587	0.279957	0.297451	0	0.950979	0.529798	0.689318	Bardet-Biedl syndrome 5 protein	BBS5	Bardet-Biedl syndrome 5 protein homolog	BBS5	NP_649499.1	BBS5	Bardet-Biedl syndrome 5
Cluster-31347.1	-2.64093	6.1657	10.3255	0.00131202	0.0457101	61.8871	33.6324	33.1021	5.82808	17.8191	7.97269	36.9064	43.3723	25.4824					NP_648456.2	scyl	scylla
Cluster-48987.0	-2.64571	-0.0937958	8.49671	0.00355788	0.0974878	2.17043	0.555148	1.57811	0.161805	0.458443	0.356864	1.39906	0.306204	0.341487
Cluster-81098.0	-2.64625	1.11203	10.6724	0.00108747	0.0392579	3.66292	6.46264	10.5681	0.869364	3.28423	0.319566	1.78977	1.64521	6.3198
Cluster-76019.8	-2.64656	0.871636	12.166	0.000486694	0.0205752	5.53629	3.72091	2.93697	1.82654	0.566032	0.503559	2.02141	1.80031	2.14187
Cluster-43234.0	-2.64981	4.06818	18.5806	1.62868e-05	0.0012429	13.2984	15.6737	22.066	2.90435	3.68587	5.0711	12.6311	11.6796	21.1982	Belongs to the mitochondrial carrier (TC 2.A.29) family	SLC25A1	Citrate transport protein		NP_001027175.1	sea	scheggia
Cluster-48133.0	-2.65185	0.0706772	10.8355	0.000995745	0.0366868	2.83326	3.27114	3.36374	0.305094	0.864423	1.00933	1.13058	0.384912	3.43411
Cluster-6472.0	-2.65195	3.72437	16.9258	3.88691e-05	0.00259614	11.7337	6.13785	10.8204	1.88603	2.20035	2.56921	17.8152	6.29856	14.9852	negative regulation of STAT cascade	SOCS3	Suppressor of cytokine signaling 2
Cluster-51536.0	-2.65315	0.39262	8.80279	0.0030077	0.0858388	0.190305	0.544193	0.437969	0.147546	0.104511	0	1.3669	0.325758	1.40127			Amino acid transporter transmembrane domain-containing protein		NP_651316.1	mah	mahogany
Cluster-5711.1	-2.65666	1.32208	14.5568	0.000135998	0.00728311	7.14067	8.21265	11.4971	0.758395	2.41736	2.92714	6.67464	2.63121	8.13629
Cluster-4797.0	-2.65725	0.569725	9.9571	0.0016023	0.0534606	3.17885	4.45922	1.7963	0	1.36387	0.849336	5.2325	2.91507	7.31465
Cluster-81821.0	-2.66141	0.632919	12.1414	0.000493138	0.0207905	2.51637	2.46094	7.36065	0.573818	1.6258	0.316392	2.65799	1.62887	4.44046
Cluster-25002.0	-2.66312	1.81943	14.9384	0.00011108	0.00614362	7.76272	6.23045	6.82045	1.03768	1.28628	2.57471	4.80666	8.83684	5.65754
Cluster-15277.23724	-2.66349	3.07732	8.97056	0.00274364	0.08011	35.879	9.26166	36.5723	5.4816	1.51588	11.4284	37.3695	2.74173	42.5178
Cluster-13311.0	-2.66963	-0.351724	10.1489	0.00144388	0.0492048	2.22585	1.38772	2.59179	0.359529	0.254664	0.792948	1.11025	1.13397	3.79391
Cluster-15277.32826	-2.67011	0.63862	12.4928	0.000408525	0.0179457	3.27731	7.41024	10.9904	2.03276	1.97981	0.560412	2.8248	3.84686	8.58024
Cluster-68703.0	-2.67246	1.60304	11.9339	0.000551218	0.0227641	5.64426	4.12891	6.72684	1.09402	1.39486	1.20644	8.85147	0.966168	4.00213
Cluster-22534.0	-2.67249	3.72947	9.36938	0.0022064	0.0679444	34.3623	20.4407	25.4969	5.1328	11.9459	1.61721	44.8342	13.1055	4.98648
Cluster-14268.0	-2.67277	1.11525	9.66768	0.00187538	0.0601114	0.40077	0.638539	1.61958	0.258936	0.275117	0	0.719653	0.612523	2.91457	regulation of photoreceptor cell axon guidance	-	Netrin-1		NP_001285243.1	NetA	Netrin-A
Cluster-2669.0	-2.67612	0.646899	8.86198	0.00291171	0.0838331	6.92688	0.937374	1.32405	0.62448	0.88467	0.688651	5.01394	2.75749	3.51455
Cluster-81143.0	-2.67689	0.0765447	10.7063	0.00106769	0.0387014	1.42541	1.28366	2.37573	0.153493	0.815421	0.0846326	0.379197	0.580948	1.29578
Cluster-41404.0	-2.67733	4.97762	14.3219	0.000154061	0.00807265	25.2003	29.7379	48.9577	8.99485	8.06492	5.65015	19.6899	9.04973	46.858	Trypsin	-	Prophenoloxidase activating factor		NP_001285802.1	CG5390
Cluster-59667.0	-2.67743	3.10977	9.56256	0.00198586	0.0628522	4.91374	1.24617	9.17278	1.45285	1.54364	0.178016	8.27514	1.22197	9.53937
Cluster-26357.0	-2.67801	2.64487	16.4989	4.86778e-05	0.00312193	11.7188	15.5974	10.3355	2.8074	4.51944	1.40722	11.2703	11.7526	10.4136
Cluster-64751.0	-2.67851	2.71292	12.2911	0.000455112	0.0195339	8.32871	2.3933	8.49365	1.29546	2.61166	0.329673	3.7543	1.7601	7.08051
Cluster-59835.0	-2.68109	2.87157	8.55452	0.00344666	0.0950939	12.0419	13.2898	5.80886	6.38378	0.376817	0.439986	3.36774	3.77527	5.89439
Cluster-79101.0	-2.68172	2.8938	15.1086	0.000101498	0.00572851	4.74158	6.3065	12.6444	0.612704	3.03796	1.46394	3.97336	2.06133	8.18965	Putative GTP-ase activating proteins for the small GTPase, ARF	-
Cluster-15277.21178	-2.68632	0.717533	15.4253	8.5831e-05	0.00498546	10.3367	9.70483	13.627	1.27224	2.37716	3.92631	4.08328	2.75789	5.32931
Cluster-53813.0	-2.68851	2.17157	13.1048	0.000294534	0.0137063	13.1511	5.48957	9.71123	2.62565	2.32477	1.44773	9.52715	1.38024	6.46497
Cluster-26980.0	-2.68918	1.80086	9.48811	0.00206808	0.0648394	6.81714	8.91845	2.57197	0.433233	0.767175	3.34426	4.14735	6.83219	2.43822	sensory perception of sound	-
Cluster-41977.0	-2.68982	-0.000755686	9.93846	0.0016186	0.0538668	0.797613	0.572623	0.685382	0.140546	0.298657	0	0.390615	0.310302	0.197747	Belongs to the type-B carboxylesterase lipase family	BCHE	Carboxylic ester hydrolase
Cluster-15277.22145	-2.69236	0.439441	12.5087	0.000405065	0.0178593	4.06168	2.97932	2.41022	1.01046	0.357866	0.835716	1.01412	1.91222	2.39912
Cluster-72013.7	-2.69572	5.76981	12.4882	0.000409532	0.0179679	66.5658	85.7471	99.3101	7.94576	32.4961	16.4814	66.0941	75.4029	87.8178	nucleosome assembly	H1F0	H15 domain-containing protein
Cluster-44137.0	-2.69662	5.04833	13.9505	0.000187692	0.00946837	10.2823	15.5188	13.8159	4.3818	2.35284	2.10429	12.4401	26.9721	26.7985	Belongs to the peptidase M24B family	XPNPEP2	Xaa-Pro aminopeptidase
Cluster-27831.2	-2.69873	2.74846	16.0557	6.15068e-05	0.00375983	5.21753	3.71761	3.02391	1.03724	0.839661	0.89872	2.82557	4.67358	2.2412
Cluster-44057.0	-2.69988	2.2134	16.8414	4.06364e-05	0.00268914	1.77488	2.15526	1.9022	0.674555	0.334463	0.297548	3.39541	1.99992	2.75237	Interleukin-like EMT inducer	POMGNT1
Cluster-44778.0	-2.70147	0.029357	10.8852	0.000969331	0.0359328	1.12283	1.22506	2.01882	0	0.481743	0.450001	0.672078	0.257414	0.956915
Cluster-56247.0	-2.70309	4.51618	14.2866	0.000156981	0.00819065	15.1687	17.5945	9.85812	2.12723	4.41269	3.51873	6.24059	16.1984	12.8271
Cluster-81689.0	-2.70681	5.04948	13.0454	0.000304025	0.0140613	10.6771	26.257	22.1791	1.66514	5.98154	5.70547	6.5194	9.84735	19.5794	EGF-like domain	-			NP_572673.1	C901	C901
Cluster-16752.0	-2.70862	4.86458	10.7662	0.00103372	0.0377948	13.6831	11.4849	32.2793	4.828	4.65093	2.4136	2.66378	5.07592	33.5572	ABC transporter	ABCG4	Putative the eye pigment transporter (Fragment)
Cluster-51528.1	-2.71067	0.212094	8.55706	0.00344185	0.0949797	0.743843	0.179518	0.946665	0	0.0988309	0.30773	0.114899	0.146692	0.359909	Eukaryotic homologues of bacterial periplasmic substrate binding proteins.	-
Cluster-14424.0	-2.71246	-0.649566	8.58763	0.00338455	0.0936504	4.79641	4.94406	4.10001	0	2.10726	0.820174	2.7561	1.17291	1.04645
Cluster-26796.0	-2.71629	0.766895	11.02	0.000901344	0.0338964	1.99401	1.27884	1.98594	0.114688	0.609272	0.421787	1.48749	0.217038	2.08443
Cluster-44466.0	-2.71901	1.3782	13.7292	0.000211146	0.0104135	15.4496	12.8429	13.8435	0.490916	4.17274	4.87225	4.54795	5.26446	6.21642
Cluster-15277.16761	-2.71986	1.89709	9.04749	0.00263055	0.077623	27.4745	13.6644	2.91697	1.99048	5.65777	3.13548	3.12552	5.63037	1.19991
Cluster-31744.0	-2.72016	6.47939	10.1455	0.00144654	0.049237	21.9067	33.7128	33.7204	4.17654	12.6786	3.03392	10.7684	22.6659	14.8075	Zinc ion binding	TANC2	Rolling pebbles		NP_729778.1	rols	rolling pebbles
Cluster-73644.0	-2.72169	4.20269	19.2016	1.17616e-05	0.000940071	9.89622	8.53403	14.6716	1.9122	2.28565	2.96535	6.4217	4.52338	9.16434
Cluster-31733.0	-2.72214	4.30401	9.60921	0.00193604	0.0616289	9.6606	7.31943	46.2504	7.73877	0.929909	3.27644	5.9318	1.74346	2.47905	lithium:proton antiporter activity	SLC9B2	Mitochondrial sodium/hydrogen exchanger 9B2		NP_723224.2	Nha1	Na[+]/H[+] hydrogen antiporter 1
Cluster-41645.0	-2.72314	2.9111	11.8175	0.000586768	0.0240111	40.5012	53.2257	32.046	11.0751	16.6125	0.718423	31.5855	19.726	50.8726
Cluster-75897.1	-2.72542	0.360172	9.21909	0.00239504	0.0721332	2.59616	4.58601	5.73475	0.629013	0.445546	1.73412	1.16546	0.198394	4.86759	Ankyrin repeats (many copies)	-
Cluster-47891.0	-2.72636	3.53222	19.2412	1.15202e-05	0.000924894	9.43378	17.5806	22.6029	3.70489	3.04754	3.82201	3.4692	4.82494	10.4255	Homeobox domain	DLX1	Distal-less
Cluster-12776.0	-2.72864	0.47498	9.0123	0.00268169	0.0787271	1.75797	5.42789	8.66956	0.486779	0.689596	2.1472	0.901925	4.60597	10.4446
Cluster-15277.23727	-2.7292	3.919	18.906	1.37319e-05	0.00107246	44.9893	51.527	41.5107	8.75876	12.5766	9.72537	30.9977	38.79	37.0142
Cluster-15277.17757	-2.73072	3.05349	8.78073	0.0030443	0.0866516	5.98477	25.2131	9.33619	0.473479	7.21061	1.5664	10.235	62.9711	59.3733
Cluster-78972.1	-2.73214	4.82898	11.3634	0.000749049	0.0292343	20.482	5.88259	55.5818	3.36441	8.43251	4.45216	29.9753	7.73825	28.7663	serine-type endopeptidase activity. It is involved in the biological process described with proteolysis	HABP2	Proclotting enzyme
Cluster-51952.0	-2.73234	4.389	12.4916	0.000408779	0.0179513	4.63649	7.97163	14.5929	0.876768	2.11153	2.70722	1.46206	8.18549	7.64834	It is involved in the biological process described with signal transduction	TOLL6	Toll family protein LongTollA		NP_524757.1	Tollo	Tollo
Cluster-76019.2	-2.73357	3.29518	16.9557	3.82615e-05	0.00256033	7.56765	4.75903	3.89622	1.79946	1.08148	0.78172	2.35745	1.65108	4.87183
Cluster-15277.11990	-2.73458	-0.138651	9.52105	0.00203129	0.0639655	4.21111	1.34638	4.79249	0	1.33422	0.692393	2.71449	3.96069	7.95071
Cluster-33886.1	-2.73855	1.85257	12.4727	0.000412947	0.018079	2.83234	1.91942	6.4426	0.419596	1.26315	0.578391	3.585	0.485366	3.32082	Serine-type carboxypeptidase activity. It is involved in the biological process described with proteolysis	SCPEP1	Carboxypeptidase
Cluster-33217.0	-2.73859	2.61599	17.8414	2.40099e-05	0.0017232	1.85277	1.35897	3.09049	0.739365	0.324202	0.232955	1.32644	0.999426	1.7338	Leucine rich repeat N-terminal domain	SLIT2			NP_001261017.1	sli	slit
Cluster-10958.0	-2.74575	2.19942	12.4245	0.000423739	0.0184726	4.19087	3.85048	15.0475	0.427532	1.36275	2.82879	1.23223	2.69692	6.61687
Cluster-74369.0	-2.74794	2.13159	12.2535	0.000464382	0.0198346	17.2497	3.93626	18.6261	1.09264	3.5083	3.85575	2.69933	0.5514	4.45828
Cluster-66021.0	-2.74884	4.87248	13.5987	0.000226339	0.0110301	24.2127	35.357	33.5958	5.01868	12.315	3.00748	12.7497	26.594	21.904
Cluster-15277.12061	-2.74914	1.52622	15.7197	7.34541e-05	0.00436915	13.7925	7.23446	10.628	2.38696	2.36704	2.10579	14.4474	6.12375	9.23567
Cluster-17877.0	-2.7516	1.11212	11.0854	0.000870118	0.0329582	4.53125	4.34622	12.4623	0.675607	0.717825	2.98012	6.25897	1.06545	6.65401
Cluster-78701.0	-2.75167	5.35263	12.8294	0.000341224	0.0154725	187.106	293.195	91.1617	38.1126	40.0724	54.5063	218.715	143.312	147.676
Cluster-42430.0	-2.75242	1.42136	11.1848	0.000824709	0.0315773	8.36721	4.76578	4.20277	0.600669	2.55282	0.662393	10.0165	4.16799	2.95798
Cluster-15277.5950	-2.75252	1.91123	14.8586	0.000115878	0.00635749	12.4926	15.2232	24.2884	1.75044	1.65317	7.72123	16.9372	15.0906	16.6919
Cluster-73881.0	-2.75468	3.26467	18.6607	1.56171e-05	0.00119817	25.7533	44.5369	40.2526	11.4662	5.58458	6.56048	24.3443	29.431	25.512
Cluster-78938.0	-2.7548	1.5647	12.9007	0.000328454	0.014993	2.97566	6.85861	6.11448	0.524336	2.22841	0.578216	2.91454	5.12672	12.7259
Cluster-81681.0	-2.76131	5.61591	11.4523	0.000714066	0.0281833	169.643	79.965	444.351	71.5109	45.3702	16.4492	95.3772	112.913	189.811
Cluster-15277.12604	-2.76793	0.824746	12.5136	0.00040401	0.0178293	18.1919	10.8707	4.13161	2.58647	2.19847	2.85225	2.5559	1.46841	2.18348
Cluster-15277.16902	-2.77063	0.492409	9.54754	0.00200218	0.0632711	13.2694	5.96733	1.82997	1.33448	1.90692	1.62738	2.21348	0.355074	1.33479
Cluster-42743.0	-2.77277	3.45521	13.4566	0.000244143	0.0117422	6.87732	7.8968	21.0654	0.863109	4.95883	1.32195	5.44915	2.05684	10.7271	Belongs to the peptidase S1 family	CLIPD3	Enteropeptidase
Cluster-75405.0	-2.77435	-0.18127	8.66954	0.00323573	0.0906164	1.94359	3.63524	3.26189	0	1.66777	0	2.03587	1.78231	5.63175
Cluster-46785.0	-2.77696	0.90996	12.3869	0.000432363	0.0187858	1.66817	2.06133	1.63053	0.349558	0.680902	0.0963694	0.971514	0.220504	0.92217	signal transducer activity. It is involved in the biological process described with intracellular signal transduction	RGS7	Regulator of G-protein signaling 7		NP_001245722.1	RSG7	Regulator of G-protein signaling 7
Cluster-30330.0	-2.78094	0.785578	10.4147	0.00125018	0.0439555	1.2969	1.75189	4.19723	0.471332	0.890285	0	2.32881	1.68482	0.99474	Ankyrin repeat	NRARP	Notch-regulated ankyrin repeat-containing protein
Cluster-50451.0	-2.78099	0.289291	13.5584	0.000231251	0.0112048	2.8752	3.64204	3.6388	0.79614	0.563927	0.779913	0.819513	0.669617	3.17379
Cluster-69902.38	-2.78255	5.59442	12.4181	0.000425187	0.0185301	3.46044	3.76923	9.60449	1.30373	0.876887	1.12241	1.02416	3.21027	7.05978	Repeat of unknown function (DUF1136)	sls			NP_001261304.1	sls	sallimus
Cluster-64532.1	-2.78382	3.57681	8.74476	0.00310492	0.0878341	2.72461	6.10997	33.9562	0.736895	3.47975	3.65678	3.10997	2.94399	32.6161	activity. It is involved in the biological process described with metabolic process	QDPR	Dihydropteridine reductase		NP_001014579.1	Dhpr	Dihydropteridine reductase
Cluster-49153.1	-2.78457	-0.526901	8.88738	0.00287149	0.0830422	0.715241	0.557403	1.98409	0.346586	0.245496	0	1.01677	0.21863	0.731465
Cluster-20153.0	-2.78482	2.09562	15.1947	9.69776e-05	0.00551895	4.95498	5.01439	12.4836	0.417574	1.77467	2.30242	9.54229	3.81944	6.31587
Cluster-20486.0	-2.78542	2.546	18.7296	1.5063e-05	0.00116437	21.3914	18.0861	33.9623	1.77191	6.02444	7.42517	8.75488	7.37708	10.7202
Cluster-19649.0	-2.78654	1.49752	14.7191	0.000124776	0.00677832	6.22598	8.0738	20.4693	1.93084	1.70958	3.19388	4.17381	8.52596	19.1865
Cluster-15277.12927	-2.78688	-0.406088	8.87806	0.00288618	0.0833489	2.97334	3.92057	1.09553	0.993653	0.70383	0	1.47287	1.25361	1.11845
Cluster-14237.0	-2.78838	2.48638	11.7065	0.000622833	0.0252136	2.51542	3.10664	15.0337	1.25373	0.888048	1.6898	1.29054	4.48156	14.3079	Alpha-(1,3)-fucosyltransferase C-like	FUT3	Fucosyltransferase
Cluster-55600.0	-2.78963	6.28346	11.1302	0.000849326	0.0323129	93.6442	52.0563	123.57	15.8728	30.9515	8.44302	193.297	52.7138	176.364
Cluster-2524.0	-2.79039	3.95805	18.7743	1.47135e-05	0.00114043	12.504	11.8666	17.7302	1.5372	2.75838	4.52041	8.1015	11.1836	13.9141
Cluster-15277.7769	-2.79056	2.98321	15.4365	8.53221e-05	0.00496361	22.3513	29.3237	26.9944	10.6098	2.50506	3.25001	25.1189	51.8688	54.7355
Cluster-49956.0	-2.79614	5.27716	10.5738	0.00114704	0.0410589	6.46286	6.3709	13.4046	0.186969	1.73111	3.44617	5.73661	6.57945	11.9882			Collagen IV NC1 domain-containing protein		NP_001260071.1	vkg	viking
Cluster-68092.0	-2.79999	0.793358	14.7051	0.000125705	0.00681845	2.34652	1.9304	3.97158	0.609761	0.838413	0.155114	0.69499	0.806109	1.83064					NP_001137670.1	CG10151
Cluster-26324.0	-2.80039	3.9593	17.6328	2.67928e-05	0.00189356	3.10541	2.7408	7.05333	0.421095	0.701818	1.44773	1.71343	1.93754	2.50932	Receptor tyrosine phosphatase type r2a	PTPRD	Putative tyrosine-protein phosphatase lar (Fragment)		NP_001260594.1	Lar	Leukocyte-antigen-related-like
Cluster-25654.0	-2.80883	3.11839	11.756	0.000606458	0.0246551	53.0307	77.5783	7.85181	10.4451	7.73481	13.6126	21.9921	10.1828	10.6881
Cluster-61509.0	-2.81088	-0.729018	10.3656	0.00128388	0.0449043	2.36835	1.59961	2.18995	0	0.609676	0.632783	0.354399	0.180985	0.403678
Cluster-15277.25658	-2.81151	0.0248156	10.9232	0.000949669	0.0353524	2.91229	3.20519	2.22832	0.623575	0.992572	0	2.16365	3.24114	6.90062
Cluster-28184.0	-2.81291	1.84821	11.7257	0.000616416	0.0249962	2.21525	1.44013	1.75075	0	0.604382	0.546348	1.15596	1.21538	1.20052	zinc ion binding. It is involved in the biological process described with proteolysis	-
Cluster-15277.22890	-2.8133	1.47658	11.3043	0.000773293	0.0299767	10.1086	9.52346	14.7708	0	2.77571	4.32137	7.79855	2.74661	13.1713
Cluster-69976.0	-2.81374	0.414127	10.1821	0.00141814	0.0484772	4.74391	2.63509	0.957111	1.00314	0.532915	0.276556	1.23911	2.53117	1.67605
Cluster-69440.0	-2.81442	5.93627	9.40928	0.00215889	0.0669262	87.2829	55.8943	57.7302	12.1449	26.8251	4.03226	103.802	32.1272	21.9568
Cluster-51632.0	-2.81475	1.8279	9.16184	0.00247115	0.0738456	4.47959	5.8184	4.75581	0.180891	2.56259	0.398957	9.27282	2.39626	1.39981
Cluster-53851.1	-2.81527	2.24107	13.8714	0.000195752	0.0097855	3.72521	10.2472	15.6434	1.31283	3.53366	0.868639	4.29735	6.95641	20.7803
Cluster-55559.2	-2.81797	1.08029	11.7289	0.000615376	0.0249682	1.48205	1.01838	3.37455	0	0.63069	0.490945	1.94775	0.842505	2.57093
Cluster-15277.13849	-2.81806	4.75352	11.9605	0.000543395	0.0225059	155.775	89.9652	101.632	11.3939	18.3934	44.9992	196.165	38.6112	68.1638
Cluster-649.0	-2.82188	0.814398	9.6483	0.00189527	0.0605732	6.56539	0.802596	6.03116	1.12285	1.06046	0.412744	8.55303	1.41661	6.58266
Cluster-60451.0	-2.82229	3.55065	12.1629	0.000487499	0.0205951	18.2459	17.5009	48.913	1.08818	12.9107	2.40001	14.9537	14.93	46.6974
Cluster-36956.1	-2.82393	4.83004	10.6569	0.00109662	0.0395206	42.5538	56.0326	17.9407	6.47216	16.0443	3.30269	61.806	54.5923	17.17
Cluster-82956.0	-2.82598	-0.155121	12.2545	0.000464147	0.0198305	1.56851	2.75261	6.73253	0.675607	0.9571	0.372516	1.04316	0.426179	1.6635
Cluster-6252.0	-2.82626	1.48773	10.2794	0.00134523	0.046652	2.52863	1.80171	5.39384	0.583479	1.23988	0	2.59463	0.588902	3.11961
Cluster-40141.1	-2.82677	-0.06568	10.9134	0.00095472	0.0354852	5.31778	4.97311	8.05875	0.644212	2.73787	0	3.97875	1.6255	3.1724
Cluster-72179.2	-2.82724	3.2306	15.518	8.17245e-05	0.00478373	3.00927	5.18162	6.34287	0.328471	2.024	0.581753	1.5272	2.29069	4.48203	Belongs to the sodium solute symporter (SSF) (TC 2.A.21) family	-	High-affinity choline transporter 1
Cluster-30170.4	-2.82747	4.91609	14.7588	0.000122175	0.00665463	22.2961	31.7009	33.5218	6.31129	9.09245	2.35927	71.8478	71.8307	52.7152	Transglutaminase/protease-like homologues	F13A1	Transglutaminase-like domain-containing protein (Fragment)
Cluster-21201.0	-2.82888	2.80448	14.6451	0.000129773	0.0069889	10.0903	5.52689	13.9833	2.57741	0.429564	2.84226	3.83916	4.97321	13.8656
Cluster-12782.0	-2.83385	-0.411162	10.0472	0.00152576	0.0513485	1.91127	4.23679	2.61823	0.823245	0.874689	0	2.03379	0.778967	1.1583
Cluster-15152.0	-2.83462	-0.0403914	9.64485	0.00189883	0.0606463	2.60656	2.16677	9.42663	0.505228	1.43146	0.557144	0.936109	1.27481	7.46393
Cluster-25203.8	-2.83549	2.94317	21.2733	3.98238e-06	0.000380645	5.65747	5.98553	11.2376	1.16304	1.05919	2.29027	2.87325	1.78174	4.14941	Zinc-binding domain present in Lin-11, Isl-1, Mec-3.	LDB3	LIM zinc-binding domain-containing protein		NP_001027420.2	Zasp52	Z band alternatively spliced PDZ-motif protein 52
Cluster-16336.0	-2.84226	0.640644	10.1866	0.00141462	0.0483684	3.10434	5.16114	10.7165	0	1.42069	2.21181	0.991004	3.28957	6.77283
Cluster-12429.0	-2.84316	1.42649	11.6935	0.000627176	0.0253608	1.08687	2.40931	3.27555	0.0780248	1.05007	0.172085	1.39749	0.590626	1.26247
Cluster-5433.0	-2.84336	3.09865	15.7598	7.1914e-05	0.00428821	7.9391	11.9243	26.5465	0.874335	3.59202	4.43523	6.91203	4.302	19.0678	Zinc ion binding	CSRP2	Cysteine and glycine-rich protein 2
Cluster-44509.0	-2.84471	2.58928	13.0587	0.000301882	0.0139847	15.7869	10.8468	13.3729	4.6836	1.32701	2.06595	27.6731	3.34839	15.3762
Cluster-74372.12	-2.84661	-0.911191	9.56993	0.00197791	0.0626835	2.78521	2.02587	2.97602	0	0.382393	1.19066	1.16698	0.68109	1.89892	Trypsin-like serine protease	-
Cluster-53220.0	-2.84861	4.61355	14.8651	0.000115483	0.00634311	47.3809	25.087	42.9127	8.33562	11.7051	3.22533	20.6831	7.19542	31.9952
Cluster-76019.15	-2.84885	2.74352	13.9557	0.00018717	0.00944866	23.9155	15.7194	12.2096	5.92916	4.19978	0.594403	10.8194	9.86045	8.91106
Cluster-15277.26128	-2.84993	1.54755	16.7937	4.16713e-05	0.00273993	4.896	8.25782	9.9537	1.65041	2.33806	0.455001	4.07727	4.25114	6.28905
Cluster-3531.0	-2.85113	2.88862	14.6813	0.000127303	0.00689025	7.54612	7.97751	16.5847	1.90782	3.15316	1.05193	12.7649	1.60462	11.2963
Cluster-58558.1	-2.85888	3.28014	21.5358	3.47277e-06	0.000336645	25.2221	19.887	28.1467	4.50456	6.85062	3.21423	18.9836	10.6975	19.0136
Cluster-15277.38340	-2.85898	1.53946	10.8008	0.00101457	0.0371987	3.95236	9.57328	5.40495	0.660416	2.99385	0.145656	2.03941	6.29061	7.61943
Cluster-44022.0	-2.85921	6.87994	10.3757	0.00127688	0.0447254	23.0152	51.9116	82.0339	6.91671	10.4442	12.7124	13.2461	46.743	99.4109	Ion channel regulatory protein UNC-93	MFSD11	Large ribosomal subunit protein uL22		NP_650203.3	CG18549
Cluster-76708.0	-2.86011	0.261085	12.7167	0.000362411	0.016284	4.24296	3.779	5.23113	0	1.24829	1.2956	6.89335	3.33503	7.43863
Cluster-15277.17408	-2.8619	1.34465	9.86105	0.00168815	0.0555371	24.8197	3.59989	11.7495	4.33233	1.15076	2.68735	13.111	1.59361	7.61943	Reverse transcriptase (RNA-dependent DNA polymerase)	-
Cluster-22915.0	-2.86218	1.6175	15.8873	6.72272e-05	0.00404573	3.6191	12.3682	16.5258	2.85791	1.28821	2.00555	1.76509	2.45836	2.37608
Cluster-70266.2	-2.86284	4.26797	14.596	0.000133195	0.00715708	11.0637	12.9949	29.0479	1.7364	6.1497	2.20206	4.87955	5.25763	23.4233	Myelin proteolipid protein (PLP or lipophilin)	GPM6B	Neuronal membrane glycoprotein M6-b		NP_001262166.1	M6	M6
Cluster-80378.0	-2.86673	2.26854	18.6649	1.55824e-05	0.00119747	2.65928	4.24435	6.68839	0.721625	1.3874	0.45473	2.10109	2.86131	5.58426	Transferase activity, transferring glycosyl groups	EOGT	EGF domain-specific O-linked N-acetylglucosamine transferase		NP_001259934.1	Eogt	EGF-domain O-GlcNAc transferase
Cluster-15277.13483	-2.8673	3.3674	14.1903	0.000165222	0.0085359	5.96682	1.94917	17.4113	1.10227	1.93149	1.49608	9.55098	2.28546	11.6807
Cluster-15277.37037	-2.86968	0.19828	9.73479	0.00180813	0.0585679	4.96695	1.41252	14.611	0.506705	2.51239	0.558773	1.87769	0.958903	4.9905
Cluster-5848.0	-2.87014	3.17527	10.702	0.0010702	0.038763	12.5521	3.39275	11.0132	0.597048	3.91187	0.823	21.9404	2.3539	11.4456	receptor-mediated endocytosis involved in cholesterol transport	-	PID domain-containing protein		NP_647800.1	CG14968
Cluster-61595.0	-2.87337	8.64049	8.5431	0.00346834	0.0955818	435.648	517.154	596.852	32.2692	94.3151	185.436	180.128	176.228	259.65	-	-			NP_722679.1	Pino	Pinocchio
Cluster-6902.0	-2.87419	2.74184	12.3784	0.00043433	0.0188484	10.0147	1.47701	9.69177	1.25234	2.10679	0.690517	15.276	2.76497	9.80133
Cluster-77552.1	-2.87614	6.75543	12.5836	0.000389154	0.0172853	116.464	114.098	96.6731	27.9154	19.5164	18.6569	77.2112	102.683	91.3056
Cluster-72809.0	-2.87762	5.1985	12.9283	0.000323658	0.0147929	24.0493	40.757	14.515	6.14376	7.04575	3.44131	14.3648	40.3549	23.6001
Cluster-75463.0	-2.88092	5.96244	11.1914	0.000821782	0.0314904	73.9647	42.3564	20.8787	9.75076	8.13761	11.285	56.1079	48.5066	18.7451	retinol dehydrogenase	RDH12	Restnol dehydrogenase, putative
Cluster-18048.0	-2.88565	2.4775	9.38138	0.002192	0.0676456	34.6364	5.57853	29.0025	5.03515	4.16095	4.16442	24.4896	0.52937	18.5966
Cluster-78824.0	-2.88892	0.702774	10.7198	0.00105992	0.0384977	13.7546	7.5035	8.30238	3.33256	2.36054	0	7.7184	14.1899	5.27499
Cluster-15277.17825	-2.88924	0.205568	12.9629	0.000317724	0.0145634	3.46084	2.87692	11.3783	0.55901	0.791923	1.84936	3.79778	2.4684	6.29218
Cluster-56431.0	-2.88976	3.34435	13.3167	0.000263057	0.0124762	9.73052	16.2576	12.8282	4.8552	2.24862	0.411855	6.57394	17.6694	25.6171	oligopeptide transmembrane transporter activity	SLC15A1
Cluster-76894.0	-2.89014	3.25466	12.3299	0.000445761	0.0192077	18.898	15.7094	9.26397	4.27073	4.30491	0.362276	12.2246	8.60014	5.19999
Cluster-62206.0	-2.89163	2.68652	9.845	0.00170294	0.0558572	10.3995	5.87513	1.78422	2.15271	1.52482	0.107905	4.53254	3.08625	1.72093	Jiraiya	-			NP_001259723.1	CG14223
Cluster-26644.2	-2.89423	5.86388	10.2907	0.00133701	0.046423	40.3823	14.0535	25.5224	3.31467	6.34335	6.4769	54.0709	6.71297	13.7047	calcium ion binding. It is involved in the biological process described with actin crosslink formation	-	Alpha-actinin, sarcomeric		NP_001259165.1	Actn	alpha actinin
Cluster-44810.0	-2.89625	-0.216429	9.2587	0.0023438	0.0710763	1.6372	0.473378	1.6382	0	0.390917	0.3043	0.68171	0.0870342	0.776503
Cluster-22731.0	-2.89939	-0.422931	9.11611	0.00253369	0.0753692	5.22498	2.413	4.53316	0	1.59413	0.620456	3.47495	0.709838	1.18744
Cluster-8410.0	-2.89965	1.69022	14.427	0.000145699	0.00771337	3.50151	3.81628	6.52346	0.301642	0.534152	1.82951	3.63282	1.04653	5.09288	KR domain	HPGD	15-hydroxyprostaglandin dehydrogenase [NAD(+)]
Cluster-66363.0	-2.90019	7.83081	9.79921	0.00174587	0.0569269	145.492	194.758	106.693	39.3756	35.0845	15.8506	77.9373	103.973	72.0167	fem-1 homolog	FEM1C	Fem-1 A		NP_001097796.1	CG6966
Cluster-56338.1	-2.90137	3.70622	10.0782	0.0015003	0.0506939	10.7127	58.491	82.8314	0.683602	20.5391	7.16156	14.0731	16.8533	45.089
Cluster-45776.0	-2.90233	0.196207	10.0494	0.00152395	0.0513169	8.26256	2.28949	1.56721	0.410647	1.16349	0.90569	3.80433	1.03616	2.88888
Cluster-36721.0	-2.91113	0.248276	9.8189	0.00172728	0.0563975	0.451366	0.606108	0.884672	0	0.333684	0	0.581902	0.509429	0.47344	EYA transcriptional coactivator and phosphatase 1	EYA1	Eyes absent homolog		NP_723188.1	eya	eyes absent
Cluster-56611.0	-2.91232	4.09058	20.0108	7.70055e-06	0.000661752	7.47621	6.68626	13.9214	2.34855	1.80512	0.991871	4.72184	2.96298	6.57363			Transient receptor potential cation channel protein painless-like
Cluster-15277.36968	-2.91605	4.60165	10.9763	0.000922856	0.0345154	186.927	127.738	77.4216	9.67038	25.7552	46.0689	315.829	55.9995	63.4046
Cluster-72714.0	-2.91609	5.84984	13.5302	0.000234758	0.0113517	18.346	17.8634	58.5134	3.57502	6.98249	6.34513	5.81392	6.33845	22.9029
Cluster-83303.0	-2.92021	-0.416118	10.6086	0.00112561	0.0403724	2.14572	7.72932	8.37728	1.38635	0.490992	1.5288	0.428114	1.31178	2.92586
Cluster-18228.0	-2.92049	-0.418508	9.26163	0.00234004	0.0709776	1.69972	2.1194	3.07351	0	0.233361	1.08993	0.305214	1.66259	1.62239
Cluster-15277.20579	-2.92254	1.0878	10.1107	0.00147412	0.0499271	7.54719	1.76953	11.1738	0.375093	0.531377	2.89546	5.32825	1.41968	12.0499
Cluster-15277.26819	-2.9226	6.9303	13.1526	0.000287123	0.0134268	295.485	366.483	319.114	52.701	64.558	74.8676	235.788	254.123	294.854
Cluster-30871.0	-2.9234	1.28982	15.7617	7.18412e-05	0.00428565	0.847915	0.580466	1.22987	0.241692	0.136957	0.106611	0.417963	0.731816	1.85332	Zinc finger, C2H2 type	BCL11A	B-cell lymphoma/leukemia 11B		NP_001356899.1
Cluster-47719.1	-2.92448	2.56911	13.0526	0.000302856	0.0140253	22.8343	28.0468	4.8848	4.59618	2.85407	4.19182	12.3713	13.6375	5.189
Cluster-15277.39642	-2.92508	-0.247986	10.1741	0.00142429	0.0486527	0.625502	0.519965	0.342747	0.161654	0.114504	0	0.59904	0.407892	0.227446
Cluster-20117.0	-2.93116	2.78357	9.68018	0.00186267	0.0597841	6.05726	5.68984	8.71264	0.587036	0.0831626	3.2368	8.84652	5.33244	1.8171					NP_001261732.1	CG43896
Cluster-58620.1	-2.93212	5.30168	11.2547	0.000794227	0.0306145	8.52813	7.65143	51.7377	3.45307	5.7524	2.04499	22.8472	5.00187	37.563
Cluster-66803.0	-2.93312	-0.706881	8.58967	0.00338076	0.0936262	0.769076	2.55726	3.79277	0.372673	0.791923	0	0.460337	1.41052	0.524348
Cluster-4435.0	-2.93319	-0.790451	8.82915	0.00296457	0.08491	0.239051	0.471954	0.761374	0.115838	0.123076	0	0.71543	0.146143	0.407456
Cluster-15277.11447	-2.93624	3.44198	9.59938	0.00194643	0.0618773	106.463	15.075	54.4285	11.709	4.50234	18.0771	105.03	4.64272	53.1889
Cluster-15277.8260	-2.93672	3.8143	20.2851	6.67184e-06	0.00058688	43.3695	44.0677	87.035	4.56488	11.2865	16.3366	18.5119	19.6137	29.0841
Cluster-49867.1	-2.93767	2.27402	17.251	3.2753e-05	0.00223457	24.4079	36.8593	47.8474	7.75939	8.31984	3.92184	4.25917	18.5591	19.1805
Cluster-42095.0	-2.93858	5.03086	16.3664	5.22015e-05	0.00329925	67.2783	65.0437	39.2201	7.95607	12.3276	14.1201	62.9579	73.7915	53.172
Cluster-16957.0	-2.9407	-0.274026	10.3408	0.00130121	0.0454439	3.45264	5.74019	6.2731	2.11333	0	0.776831	1.7403	2.22185	6.19466
Cluster-62934.0	-2.94135	5.20296	15.4359	8.5351e-05	0.00496361	4.98135	4.00624	6.69766	0.390677	0.751115	1.8233	2.80066	2.10357	4.63301	Domain abundant in complement control proteins; SUSHI repeat; short complement-like repeat (SCR)	svep1	Sushi, von Willebrand factor type A, EGF and pentraxin domain containing 1
Cluster-23433.0	-2.94697	-0.653339	9.42038	0.00214587	0.0666952	0.187171	0.129659	0.641006	0	0.0856581	0.0666785	0.224065	0.266994	0.170148
Cluster-64261.0	-2.94713	4.7281	13.965	0.000186247	0.0094087	11.9838	17.1337	41.1766	1.91572	6.84132	3.69702	6.45819	4.73312	30.7164	amino acid transporter	-	Amino acid transporter		NP_001369123.1
Cluster-5175.0	-2.94735	6.64323	13.6243	0.000223272	0.0109103	131.421	139.168	110.608	26.7572	24.804	22.1795	117.288	163.916	155.768
Cluster-15277.24024	-2.94756	1.01868	11.434	0.000721104	0.0283986	15.4394	11.3421	37.0376	0	5.91557	5.3723	1.71933	1.31705	4.89602
Cluster-15277.28189	-2.95292	0.850664	11.4889	0.000700133	0.027702	0.789291	0.377765	2.61463	0.0927197	0.0985137	0.460114	1.37436	0.584885	2.41343			Smr domain-containing protein
Cluster-46584.0	-2.95454	4.27325	16.2529	5.54248e-05	0.00346935	7.30873	2.02899	8.36285	0.584731	1.65672	0.996536	13.5591	6.27052	10.0969	Cation chloride cotransporter	SLC12A9	Solute carrier family 12 member 9
Cluster-72123.0	-2.95696	2.35515	9.05389	0.00262136	0.0774154	10.8251	0.466251	11.9355	0.869727	0.924075	2.39775	16.1147	1.37158	12.6959
Cluster-33588.0	-2.95774	1.02541	9.75367	0.00178965	0.0581165	8.83014	5.50521	23.3609	0	1.89426	4.71853	2.14717	2.36174	13.5457
Cluster-15277.33592	-2.96132	2.58732	15.7805	7.1132e-05	0.00425146	21.7759	21.9282	11.8594	5.49048	3.72741	1.51367	9.96106	17.6419	7.72505
Cluster-27488.0	-2.96201	3.10333	10.4795	0.00120708	0.0427496	10.0134	18.3774	1.87052	0.630157	2.23178	3.47455	7.08333	7.23466	1.95057	Myosin regulatory light chain	Mlc2	Myosin regulatory light chain 2
Cluster-24209.1	-2.96291	-0.526223	8.71131	0.00316242	0.08905	1.23645	1.34409	2.57979	0	0.130583	0.813194	0.45544	1.74439	3.76108
Cluster-52686.0	-2.96602	2.19806	18.6675	1.5561e-05	0.00119747	12.2498	17.7822	19.5359	3.18945	4.26731	1.56319	14.2267	4.47096	8.47642
Cluster-77328.0	-2.96709	1.64054	16.2872	5.4431e-05	0.00341495	6.77312	10.2597	12.0001	1.16696	3.0997	0.965154	5.04511	1.47226	8.8252
Cluster-72179.1	-2.96944	1.98542	17.0225	3.69399e-05	0.00248661	2.90515	3.92459	4.38216	0.168728	1.26544	0.623868	1.91254	1.35548	4.59889	Belongs to the sodium solute symporter (SSF) (TC 2.A.21) family	-	High-affinity choline transporter 1	SLC5A7
Cluster-53158.0	-2.96973	5.58707	13.5828	0.000228263	0.011105	140.477	244.728	118.565	16.9178	55.8682	26.2196	94.603	214.448	184.957
Cluster-29152.0	-2.9713	3.14519	12.8624	0.000335253	0.0152451	36.9791	19.0665	43.283	2.26823	12.8532	3.00158	49.8719	5.43713	38.9349
Cluster-25207.0	-2.97196	4.6125	13.9366	0.000189077	0.00951545	35.1982	57.9498	37.8679	11.0845	11.7219	1.89379	10.6064	22.06	15.486
Cluster-69072.0	-2.97269	7.50432	8.71324	0.00315907	0.0889914	128.539	64.8942	222.743	12.7967	32.5552	28.6004	6.48566	3.2967	49.1698
Cluster-60043.0	-2.9754	6.45607	14.3989	0.000147892	0.00780644	90.1089	100.143	75.9362	19.2909	15.7346	15.4714	71.9273	90.6724	96.5509
Cluster-54303.0	-2.98064	7.09759	9.38279	0.00219032	0.0676116	547.884	442.04	624.073	55.609	214.656	29.9486	638.576	103.876	501.29
Cluster-71280.0	-2.98137	2.22891	14.9456	0.000110655	0.00612958	7.65568	19.5946	9.39027	0.794923	3.78057	2.46327	1.68328	5.80243	5.1928
Cluster-15277.22331	-2.98183	-0.628232	8.66263	0.00324802	0.0908008	1.19846	1.1955	4.56375	0	0.98725	0	1.14776	1.31881	4.03156
Cluster-3878.0	-2.9824	4.79633	18.6349	1.58295e-05	0.00121204	91.1038	140.726	103.173	20.4486	24.5496	17.9635	22.7435	36.9485	72.9637
Cluster-15277.35854	-2.9832	0.53371	12.5059	0.000405678	0.0178751	1.10427	0.60619	3.00864	0.39637	0.0561519	0.349681	1.3709	1.38369	3.34614
Cluster-15277.2648	-2.98467	-0.658975	12.1843	0.000481934	0.0204561	4.23721	4.22675	4.35337	0.821295	0.581744	0.90569	2.53622	3.10848	2.31111
Cluster-36317.0	-2.98585	2.09841	12.3113	0.000450218	0.0193738	2.7718	4.7063	8.28886	1.02879	1.29549	0.378167	3.74176	0.216323	4.9858
Cluster-80499.3	-2.98593	0.656229	9.28209	0.00231405	0.0703975	0.752773	1.26827	3.67851	0	0.726015	0.195666	1.09585	0.186544	2.38538
Cluster-43574.0	-2.98639	2.61908	16.8	4.1534e-05	0.00273341	4.32679	1.85517	3.03223	0.706238	0.687839	0.292054	7.19702	4.5107	2.67049
Cluster-71279.0	-2.98648	3.21871	9.52521	0.00202669	0.0638766	49.2746	37.0629	25.5851	2.94871	17.9945	0.750395	56.5962	7.72645	14.6804
Cluster-37639.0	-2.98741	5.03847	16.3962	5.13868e-05	0.00325781	38.0428	30.259	83.2329	5.65855	6.88892	13.845	49.3641	18.4051	72.7733
Cluster-15277.6382	-2.98979	1.89133	19.4386	1.03888e-05	0.00084879	5.90832	7.4135	8.24643	1.72861	0.765262	1.42968	2.80249	5.99733	6.9924
Cluster-15277.16900	-2.99027	1.72207	12.2414	0.000467415	0.0199386	54.0718	20.983	4.98079	6.03616	6.77862	3.20878	4.85022	4.48681	4.47386
Cluster-5248.0	-2.99314	3.33635	17.6292	2.68434e-05	0.00189527	7.85878	7.22452	8.58717	0.358414	1.39631	2.6679	6.47483	6.44359	5.10589	Rhodanese Homology Domain	DUSP6	DUSK3 phosphatase (Fragment)		NP_001262031.1	Mkp3	Mitogen-activated protein kinase phosphatase 3
Cluster-56094.0	-2.99402	3.41044	18.7989	1.45248e-05	0.00112818	27.5942	31.8079	49.4435	3.92227	11.8707	3.5389	32.593	10.1218	34.115
Cluster-22827.0	-2.9946	-0.403064	9.14464	0.00249448	0.0744345	1.60959	1.82456	3.84864	0	0.602691	0.625534	0.175169	1.43129	0.399054
Cluster-54013.0	-2.99673	2.45908	8.92255	0.0028167	0.0818864	19.2122	1.74609	9.74002	1.75479	1.95778	1.98472	25.5447	0.784181	6.96375
Cluster-50871.0	-2.99902	-0.0726939	11.3867	0.000739734	0.0289495	5.16563	8.58813	3.26599	0	2.18219	0.849336	4.75682	3.88675	4.87644
Cluster-24209.0	-2.9995	1.19501	16.026	6.24773e-05	0.00380126	2.0945	3.08425	3.44307	0.231986	0.328643	1.0233	3.8685	3.51213	8.64964
Cluster-11175.0	-3.00004	-1.04993	8.8372	0.00295152	0.0846057	0.805452	2.67821	1.98608	0.5204	0.368613	0	0.96422	0.98482	2.56269
Cluster-68233.0	-3.00101	-0.198836	9.9052	0.00164812	0.0545455	1.23982	2.17579	2.37779	0.801047	0.189134	0	2.14387	1.17905	0.563533
Cluster-41765.0	-3.00157	2.23536	13.4482	0.000245236	0.0117868	6.7962	7.88984	9.63105	0	2.41313	2.00367	4.48874	6.16061	16.9365
Cluster-52991.0	-3.00161	1.38649	9.87034	0.00167965	0.0553462	6.93796	6.02952	10.4978	1.22253	2.81433	0	7.83365	0.578386	6.45031
Cluster-67136.0	-3.00304	4.38781	20.761	5.20305e-06	0.000476758	36.376	19.6486	29.394	6.24748	4.74134	4.59297	22.0488	15.5762	24.2775	Phosphatidylethanolamine-binding protein	-	Phosphatidylethanolamine-binding protein homolog F40A3.3
Cluster-12879.0	-3.00354	0.866792	9.79311	0.00175167	0.0570772	4.47959	7.60271	7.82407	0	3.07511	0.398957	5.58603	0.91286	4.32669
Cluster-13199.0	-3.00452	-0.331424	10.0354	0.00153561	0.0516197	1.56576	2.99364	0.900865	0.303491	0.644911	0	0.749761	1.723	1.92154
Cluster-12085.0	-3.00453	-0.935096	9.3316	0.00225236	0.0690331	0.862429	2.27024	0.827	0.278606	0.394688	0	0.516214	0.527243	0.587995
Cluster-45142.0	-3.00723	1.78917	18.6833	1.54327e-05	0.00118911	5.85666	8.70529	14.5949	0.96274	2.21628	1.85792	1.63516	3.23922	7.48397
Cluster-49963.0	-3.00901	1.56894	12.518	0.00040304	0.0177974	7.00845	9.13259	18.6826	0.734293	4.68107	0.404874	6.34914	1.8528	11.6229
Cluster-74738.0	-3.00937	1.68094	17.3025	3.18761e-05	0.00218313	2.92725	2.02092	4.64888	0.288501	0.544941	0.848393	2.55395	0.606631	2.1649			G-protein coupled receptor moody
Cluster-15277.3513	-3.013	2.36212	22.6712	1.92229e-06	0.000205654	7.06905	6.48775	7.22086	1.34643	1.34641	1.04808	3.52196	6.19518	7.38263
Cluster-34704.0	-3.01323	-0.181922	9.42703	0.0021381	0.0664972	0.538585	4.70099	5.97618	1.04393	0.739446	0	1.61187	3.62188	3.67202
Cluster-15277.38596	-3.01393	0.144602	14.6735	0.000127834	0.0069104	3.28915	6.37937	9.54443	0.579576	1.64211	0.958698	4.29545	1.46241	4.48502
Cluster-61055.2	-3.01542	3.93876	11.0665	0.000879008	0.0332044	33.7115	30.4474	107.304	0.372673	7.39128	21.1649	41.5454	21.354	56.4985
Cluster-57579.15	-3.01725	3.33896	11.5315	0.00068425	0.0272086	5.56189	1.55007	18.0569	0.930683	0.593304	2.51448	8.82323	1.23288	14.1366	Belongs to the type-B carboxylesterase lipase family	CES5A	JHE-like carboxylesterase 1
Cluster-14237.1	-3.01864	0.524487	9.72173	0.00182102	0.0588441	2.24919	2.49293	12.3245	1.45319	0.772	0.40063	0.448756	1.37503	8.17851
Cluster-15277.24894	-3.01998	-1.17765	9.38587	0.00218664	0.0675674	2.22717	2.46897	2.0921	0.154175	0.873651	0	1.14265	0.778042	1.73539
Cluster-15277.37308	-3.02078	0.68941	10.9911	0.000915507	0.0343032	4.3894	4.9931	11.393	0	2.85461	0.4938	4.28667	1.41234	8.82043
Cluster-20458.5	-3.02112	0.496846	8.867	0.00290372	0.0836366	2.14916	0.893274	10.4221	0.83314	1.18027	0	0.77184	0.131388	1.17222
Cluster-70467.0	-3.02923	3.86459	18.2211	1.96692e-05	0.00145535	10.9883	16.4211	8.14902	2.90435	1.44006	2.24196	8.01218	12.6415	6.74256
Cluster-15277.17447	-3.02929	1.26299	19.9951	7.76404e-06	0.000665411	12.3367	8.4455	13.6794	1.4066	1.89303	2.79205	8.51362	7.45329	12.0723
Cluster-33694.0	-3.02934	-0.172317	12.6969	0.00036626	0.0164209	0.560534	1.55319	2.99468	0.18108	0.256527	0.399374	0.894699	0.68536	0.509555
Cluster-62302.0	-3.03209	2.3989	14.1652	0.000167442	0.00862887	0.994802	0.457464	3.30543	0.287181	0.319656	0.135725	1.84969	0.49171	4.06947
Cluster-73552.0	-3.03425	-0.0247057	10.189	0.00141278	0.0483285	1.05271	0.937599	3.58463	0.145747	0.412945	0.321447	0.450077	0	1.02532
Cluster-46443.0	-3.03523	-0.255604	9.60689	0.00193849	0.0616796	1.96877	4.42842	4.37863	0	1.272	0.495079	0.277276	1.6992	4.10581
Cluster-58204.2	-3.03952	-0.277691	8.83993	0.0029471	0.0845129	2.89025	0.961039	3.16745	0	1.05817	0	3.45997	0.706778	2.10191
Cluster-16438.0	-3.04115	1.10191	10.2478	0.00136845	0.0471959	0.851477	0.735037	0.969031	0	0.359701	0.0700002	1.96023	0.200211	1.56296	Major facilitator superfamily domain-containing protein 12-like	MFSD12	Major facilitator superfamily domain containing 12a
Cluster-26585.0	-3.04578	4.07433	20.8931	4.85634e-06	0.000449506	11.2385	15.373	14.7866	3.25128	2.47569	1.52378	5.5221	9.48559	8.29131
Cluster-53281.0	-3.04671	2.08144	11.5618	0.000673197	0.026851	16.6982	24.8699	3.8601	5.05719	3.10452	0.371791	8.12083	4.67885	4.9808
Cluster-15277.4529	-3.04734	-0.413553	8.83993	0.0029471	0.0845129	2.45936	1.2026	10.5828	0	0.397243	1.85534	1.03911	2.29951	1.7754
Cluster-20682.0	-3.04756	0.54743	9.44123	0.00212162	0.0660704	0.624725	4.15456	5.30597	0	0.381205	1.33533	1.66193	1.01846	6.43629
Cluster-15277.19561	-3.04834	3.81007	16.0223	6.26012e-05	0.00380565	71.649	19.7298	47.8165	13.144	4.90012	6.35667	43.8656	10.2551	39.6636
Cluster-43735.0	-3.04982	2.96578	18.6275	1.58909e-05	0.00121527	3.9727	3.07798	10.3665	0.224279	1.32386	1.31907	3.00123	3.44262	5.25931	-	-
Cluster-73645.0	-3.05101	0.269822	12.0786	0.000510045	0.0213464	3.2673	2.2222	2.92963	0.287862	0	1.26977	1.95567	1.63428	3.44267
Cluster-31426.0	-3.05537	3.45658	8.53653	0.00348089	0.0958173	7.30059	0.592708	6.44649	0.0600878	0.595864	1.85534	9.29633	0.758079	7.48205	catalytic activity. It is involved in the biological process described with metabolic process	-
Cluster-83547.0	-3.05623	1.66864	15.2935	9.20321e-05	0.0052815	3.13203	7.0415	2.22327	0.689861	0.977293	0.6086	1.44863	3.5684	1.84419
Cluster-73140.0	-3.05829	1.96332	13.0515	0.000303042	0.0140294	1.01857	1.01606	3.55808	0.444215	0.419532	0	0.914512	0.840645	2.43631
Cluster-79343.0	-3.05992	-0.737225	10.2494	0.00136732	0.0471898	1.14917	3.43899	2.26689	0	0.631095	0.491261	1.23812	0.562031	2.50717
Cluster-15277.10642	-3.06295	0.610998	9.97981	0.00158266	0.0529038	12.6938	4.75282	1.81979	1.22613	1.25498	1.12677	3.53396	2.77155	0.431289	Reverse transcriptase (RNA-dependent DNA polymerase)	-
Cluster-42935.0	-3.06302	-0.156791	11.7484	0.000608951	0.0247355	0.958768	4.28388	1.77309	0.232296	0.493625	0.512334	0.286939	0.879209	0.653678
Cluster-67590.0	-3.06446	2.24075	19.2191	1.1654e-05	0.000933031	11.5119	9.30123	6.63221	0.834143	2.95422	1.14982	6.05335	5.65649	5.6481
Cluster-15277.6885	-3.06533	0.0500362	10.5154	0.00118383	0.0421134	3.20184	1.22844	4.45363	0.477392	0	1.0529	2.35875	5.87229	3.69427
Cluster-54320.1	-3.06572	1.74666	9.24604	0.00236005	0.0714206	3.3755	11.2618	24.7547	0.35366	5.45227	0.390001	3.0798	1.95205	18.5392
Cluster-63030.0	-3.06682	2.41949	19.3189	1.10607e-05	0.00089351	2.59948	2.37343	7.39052	0.660794	0.760593	0.546522	1.98957	1.40682	7.08919	Forms chloride channels	-	Bestrophin homolog		NP_001247018.1	Best1	Bestrophin 1
Cluster-40093.0	-3.0702	3.03244	24.6776	6.77666e-07	8.42496e-05	17.6057	21.6818	34.5391	3.5108	4.67517	4.18129	10.4947	6.9097	24.4019
Cluster-3356.0	-3.07099	-0.166175	11.4005	0.000734224	0.0288125	2.87785	0.956915	5.12502	0.371874	0.263408	0.820174	0.918699	2.81498	1.83128
[truncated: 3,294 more rows]
