# Supplementary material for: Gene Expression Analysis Provides Insights Into the Functional and Developmental Differentiations of Pleopodal Lungs in a Terrestrial Isopod Crustacean, Porcellio scaber
Source: Evol Dev. 2025 Nov 29;27(4):e70026. doi: 10.1111/ede.70026 (PMC12664292; doi:10.1111/ede.70026)
Supplement: Supplementary file 8 — Supporting_information_S8. [file EDE-27-e70026-s002.xlsx]

## Sheet: gse_simple
ID	Description	setSize	enrichmentScore	NES	pvalue	p.adjust	qvalue	rank	leading_edge	core_enrichment
GO:0006091	generation of precursor metabolites and energy	461	-0.556949	-2.68675	1.75671e-32	1.13536e-28	5.01493e-29	40235	tags=69%, list=28%, signal=50%	Cluster-45839.1/Cluster-7652.0/Cluster-74295.0/Cluster-63503.0/Cluster-76766.0/Cluster-75110.0/Cluster-75443.0/Cluster-37629.0/Cluster-15039.0/Cluster-23558.0/Cluster-78234.0/Cluster-70415.0/Cluster-66448.0/Cluster-4267.0/Cluster-70944.0/Cluster-23400.0/Cluster-35342.0/Cluster-14988.0/Cluster-69411.0/Cluster-74283.0/Cluster-44702.0/Cluster-82860.0/Cluster-745.1/Cluster-10934.0/Cluster-39570.0/Clu…
GO:0006820	monoatomic anion transport	447	-0.556413	-2.67771	3.68384e-32	1.19043e-28	5.2582e-29	33027	tags=58%, list=23%, signal=45%	Cluster-65037.0/Cluster-76883.0/Cluster-26173.0/Cluster-52995.0/Cluster-69036.0/Cluster-12156.0/Cluster-61156.0/Cluster-62689.0/Cluster-18527.0/Cluster-78636.0/Cluster-63030.0/Cluster-58430.0/Cluster-39861.0/Cluster-63534.6/Cluster-75314.1/Cluster-56815.0/Cluster-33039.0/Cluster-61976.0/Cluster-20857.0/Cluster-79330.0/Cluster-74361.0/Cluster-62223.0/Cluster-49443.1/Cluster-69621.0/Cluster-57243.0…
GO:0010498	proteasomal protein catabolic process	431	-0.549443	-2.63679	3.17161e-30	5.12453e-27	2.26353e-27	48888	tags=79%, list=34%, signal=52%	Cluster-78923.0/Cluster-32734.0/Cluster-15277.30169/Cluster-26263.0/Cluster-5005.1/Cluster-81462.0/Cluster-83132.0/Cluster-80657.0/Cluster-15277.6125/Cluster-34528.0/Cluster-15277.28779/Cluster-72148.0/Cluster-50088.0/Cluster-72800.0/Cluster-77813.0/Cluster-65881.0/Cluster-78900.0/Cluster-75465.0/Cluster-40615.0/Cluster-67748.0/Cluster-66023.0/Cluster-80161.0/Cluster-9221.0/Cluster-37012.0/Cluste…
GO:0009150	purine ribonucleotide metabolic process	478	-0.529041	-2.56029	2.49156e-29	3.22059e-26	1.42255e-26	38959	tags=69%, list=27%, signal=50%	Cluster-70415.0/Cluster-35488.0/Cluster-66448.0/Cluster-23400.0/Cluster-62878.0/Cluster-35342.0/Cluster-15251.0/Cluster-62878.1/Cluster-28178.0/Cluster-42130.0/Cluster-23793.0/Cluster-39512.0/Cluster-69411.0/Cluster-74283.0/Cluster-76524.0/Cluster-81603.0/Cluster-82057.0/Cluster-39570.0/Cluster-68945.0/Cluster-59600.0/Cluster-82513.0/Cluster-79572.1/Cluster-75381.0/Cluster-43063.0/Cluster-38588.0…
GO:0016050	vesicle organization	337	-0.566818	-2.65674	7.81664e-26	5.61321e-23	2.47938e-23	42170	tags=73%, list=29%, signal=52%	Cluster-13723.0/Cluster-15277.23757/Cluster-49882.0/Cluster-62198.0/Cluster-74044.0/Cluster-55170.0/Cluster-50831.0/Cluster-81958.0/Cluster-67777.0/Cluster-75804.0/Cluster-11145.0/Cluster-54851.0/Cluster-59346.0/Cluster-22992.0/Cluster-61599.0/Cluster-78589.0/Cluster-48559.0/Cluster-45856.0/Cluster-5481.0/Cluster-28185.0/Cluster-70278.0/Cluster-2944.0/Cluster-63024.0/Cluster-29381.0/Cluster-28821…
GO:0120031	plasma membrane bounded cell projection assembly	429	-0.52014	-2.49524	3.99807e-25	2.34905e-22	1.03758e-22	42532	tags=60%, list=30%, signal=42%	Cluster-79821.0/Cluster-55154.0/Cluster-78272.1/Cluster-38174.0/Cluster-15277.23757/Cluster-78900.1/Cluster-48229.0/Cluster-74044.0/Cluster-15277.18525/Cluster-81490.0/Cluster-69156.0/Cluster-52013.0/Cluster-74637.0/Cluster-22364.0/Cluster-54851.0/Cluster-45613.1/Cluster-78589.0/Cluster-81585.0/Cluster-57170.0/Cluster-45856.0/Cluster-60073.0/Cluster-33982.0/Cluster-45019.0/Cluster-56688.0/Cluster…
GO:0098656	monoatomic anion transmembrane transport	281	-0.593687	-2.72885	6.43367e-25	3.46507e-22	1.53054e-22	23530	tags=47%, list=16%, signal=39%	Cluster-50386.0/Cluster-15277.29988/Cluster-67907.0/Cluster-59243.0/Cluster-39766.0/Cluster-63534.1/Cluster-46875.0/Cluster-40644.0/Cluster-14067.0/Cluster-53862.0/Cluster-58648.0/Cluster-43234.0/Cluster-64980.0/Cluster-42566.0/Cluster-58101.0/Cluster-75487.0/Cluster-33277.1/Cluster-47579.0/Cluster-48670.0/Cluster-16083.0/Cluster-19789.0/Cluster-75917.0/Cluster-76173.1/Cluster-60502.0/Cluster-753…
GO:0031503	protein-containing complex localization	293	-0.579385	-2.67447	2.29209e-24	1.13952e-21	5.03332e-22	48023	tags=73%, list=33%, signal=48%	Cluster-25081.0/Cluster-19235.0/Cluster-37010.0/Cluster-5688.0/Cluster-53296.1/Cluster-51642.0/Cluster-46552.0/Cluster-2343.0/Cluster-21958.0/Cluster-3144.0/Cluster-50946.0/Cluster-28167.0/Cluster-56792.0/Cluster-30129.0/Cluster-15277.40056/Cluster-69014.0/Cluster-48741.3/Cluster-77011.0/Cluster-66763.0/Cluster-72001.0/Cluster-78182.0/Cluster-54751.1/Cluster-16116.0/Cluster-9796.0/Cluster-58687.0…
GO:0006605	protein targeting	343	-0.552567	-2.59432	5.44751e-24	2.34715e-21	1.03675e-21	43853	tags=76%, list=31%, signal=53%	Cluster-50440.0/Cluster-56539.1/Cluster-66160.0/Cluster-79216.0/Cluster-35230.3/Cluster-53779.0/Cluster-43748.1/Cluster-4900.0/Cluster-69496.0/Cluster-82053.0/Cluster-56176.2/Cluster-15277.23757/Cluster-41508.0/Cluster-56874.0/Cluster-44504.0/Cluster-72763.0/Cluster-7656.0/Cluster-39504.0/Cluster-62132.0/Cluster-61948.0/Cluster-75357.0/Cluster-58825.0/Cluster-55657.0/Cluster-16049.0/Cluster-40874…
GO:1901293	nucleoside phosphate biosynthetic process	327	-0.556182	-2.59817	1.49739e-23	6.04853e-21	2.67166e-21	40947	tags=70%, list=29%, signal=50%	Cluster-60194.0/Cluster-15625.0/Cluster-79161.0/Cluster-38847.0/Cluster-48220.0/Cluster-37992.0/Cluster-45839.1/Cluster-48890.0/Cluster-13894.0/Cluster-15277.6108/Cluster-15039.0/Cluster-5455.0/Cluster-23400.0/Cluster-62878.0/Cluster-35342.0/Cluster-29675.1/Cluster-15251.0/Cluster-62878.1/Cluster-42130.0/Cluster-29959.0/Cluster-23793.0/Cluster-69411.0/Cluster-3645.0/Cluster-81603.0/Cluster-39570.…
GO:0009896	positive regulation of catabolic process	468	-0.495448	-2.39261	7.01336e-23	2.51819e-20	1.11229e-20	50896	tags=76%, list=35%, signal=49%	Cluster-48837.0/Cluster-6916.0/Cluster-80274.0/Cluster-21885.0/Cluster-79725.0/Cluster-61510.1/Cluster-4996.0/Cluster-22878.0/Cluster-28805.0/Cluster-82393.0/Cluster-16046.0/Cluster-32141.0/Cluster-50837.0/Cluster-15277.31164/Cluster-78639.2/Cluster-52606.0/Cluster-24411.0/Cluster-15277.30169/Cluster-26263.0/Cluster-5005.1/Cluster-8777.0/Cluster-74175.0/Cluster-62840.0/Cluster-81022.1/Cluster-554…
GO:0023061	signal release	467	-0.490883	-2.3702	3.57136e-22	1.15408e-19	5.09765e-20	44578	tags=67%, list=31%, signal=47%	Cluster-36081.2/Cluster-25881.0/Cluster-31345.0/Cluster-68604.2/Cluster-55431.0/Cluster-51328.1/Cluster-18983.0/Cluster-83115.0/Cluster-58687.0/Cluster-79216.0/Cluster-43064.2/Cluster-15277.11085/Cluster-15277.3268/Cluster-76156.1/Cluster-79572.0/Cluster-42745.0/Cluster-82053.0/Cluster-24992.0/Cluster-56176.2/Cluster-31446.0/Cluster-56874.0/Cluster-74044.0/Cluster-81490.0/Cluster-29637.0/Cluster-…
GO:0046034	ATP metabolic process	269	-0.573643	-2.62573	4.28894e-22	1.25997e-19	5.56536e-20	39213	tags=72%, list=27%, signal=52%	Cluster-15039.0/Cluster-23558.0/Cluster-70415.0/Cluster-66448.0/Cluster-4267.0/Cluster-23400.0/Cluster-35342.0/Cluster-69411.0/Cluster-74283.0/Cluster-39570.0/Cluster-73254.0/Cluster-59600.0/Cluster-82513.0/Cluster-43063.0/Cluster-38588.0/Cluster-54207.0/Cluster-68186.0/Cluster-57577.0/Cluster-33862.0/Cluster-50556.0/Cluster-28395.0/Cluster-5124.0/Cluster-71963.0/Cluster-33030.0/Cluster-54504.3/C…
GO:0006814	sodium ion transport	185	-0.642387	-2.80991	5.02053e-22	1.41077e-19	6.23143e-20	17145	tags=44%, list=12%, signal=39%	Cluster-2871.0/Cluster-10820.0/Cluster-64228.0/Cluster-66606.0/Cluster-79569.0/Cluster-34198.0/Cluster-72005.1/Cluster-64444.0/Cluster-9197.0/Cluster-24638.0/Cluster-29312.0/Cluster-81009.0/Cluster-46149.0/Cluster-55548.0/Cluster-51672.0/Cluster-57506.0/Cluster-14771.2/Cluster-72179.0/Cluster-83400.0/Cluster-32178.0/Cluster-47461.0/Cluster-71776.0/Cluster-41814.0/Cluster-21060.0/Cluster-56285.0/C…
GO:0051648	vesicle localization	304	-0.555784	-2.57764	6.518e-22	1.68503e-19	7.44287e-20	46496	tags=75%, list=32%, signal=51%	Cluster-3144.0/Cluster-48693.0/Cluster-39440.3/Cluster-76445.0/Cluster-67920.0/Cluster-80346.0/Cluster-8841.0/Cluster-78886.1/Cluster-77260.7/Cluster-11839.1/Cluster-77260.0/Cluster-68604.2/Cluster-18983.0/Cluster-26627.0/Cluster-79216.0/Cluster-43831.0/Cluster-76156.1/Cluster-45525.0/Cluster-79572.0/Cluster-80351.0/Cluster-56176.2/Cluster-26195.0/Cluster-67777.0/Cluster-83279.0/Cluster-11145.0/C…
GO:0007018	microtubule-based movement	360	-0.525841	-2.47931	7.02911e-22	1.74727e-19	7.71779e-20	37420	tags=57%, list=26%, signal=42%	Cluster-33487.0/Cluster-77867.0/Cluster-25786.0/Cluster-43487.0/Cluster-14988.0/Cluster-54680.0/Cluster-7247.0/Cluster-10934.0/Cluster-73254.0/Cluster-29991.0/Cluster-68945.0/Cluster-23514.0/Cluster-25897.0/Cluster-45109.0/Cluster-18619.0/Cluster-53374.0/Cluster-36419.0/Cluster-19558.0/Cluster-47616.0/Cluster-32868.0/Cluster-15277.6428/Cluster-7279.0/Cluster-28288.0/Cluster-73494.2/Cluster-73494.…
GO:0055080	monoatomic cation homeostasis	493	-0.478224	-2.32102	7.82808e-22	1.87381e-19	8.27671e-20	32672	tags=49%, list=23%, signal=38%	Cluster-56982.0/Cluster-29745.0/Cluster-47419.1/Cluster-61156.0/Cluster-73775.0/Cluster-62689.0/Cluster-18527.0/Cluster-58395.0/Cluster-78636.0/Cluster-41034.0/Cluster-75837.0/Cluster-48372.0/Cluster-39861.0/Cluster-24992.1/Cluster-45551.0/Cluster-59991.4/Cluster-58731.0/Cluster-78372.0/Cluster-47960.0/Cluster-27130.0/Cluster-58379.0/Cluster-45978.0/Cluster-43598.0/Cluster-70761.0/Cluster-48877.0…
GO:0006397	mRNA processing	461	-0.484378	-2.33667	3.32003e-21	7.66335e-19	3.38494e-19	56683	tags=82%, list=40%, signal=50%	Cluster-78547.2/Cluster-15277.34778/Cluster-42070.1/Cluster-27932.0/Cluster-40255.0/Cluster-78149.0/Cluster-74081.0/Cluster-18466.0/Cluster-38258.0/Cluster-81607.0/Cluster-21038.0/Cluster-23798.0/Cluster-38417.0/Cluster-65163.0/Cluster-30440.1/Cluster-20288.0/Cluster-77822.0/Cluster-15277.32732/Cluster-29700.0/Cluster-66205.0/Cluster-56303.0/Cluster-15277.599/Cluster-15661.0/Cluster-79558.0/Clust…
GO:0034655	nucleobase-containing compound catabolic process	484	-0.477692	-2.31377	3.738e-21	8.33058e-19	3.67966e-19	48668	tags=71%, list=34%, signal=47%	Cluster-20161.0/Cluster-37843.0/Cluster-31011.1/Cluster-9423.0/Cluster-69854.0/Cluster-74175.0/Cluster-3885.0/Cluster-51328.2/Cluster-19235.0/Cluster-81022.1/Cluster-56137.0/Cluster-55475.0/Cluster-79138.0/Cluster-68511.1/Cluster-41855.0/Cluster-73975.0/Cluster-61016.0/Cluster-37010.0/Cluster-60948.0/Cluster-50377.0/Cluster-60782.0/Cluster-52188.1/Cluster-7923.0/Cluster-51673.8/Cluster-80133.0/Cl…
GO:0034976	response to endoplasmic reticulum stress	308	-0.546745	-2.53824	8.33704e-21	1.79608e-18	7.93335e-19	42420	tags=70%, list=30%, signal=50%	Cluster-33840.0/Cluster-56176.2/Cluster-15277.38729/Cluster-25780.0/Cluster-73276.2/Cluster-53445.0/Cluster-7656.0/Cluster-50862.0/Cluster-45614.0/Cluster-71925.1/Cluster-16049.0/Cluster-48559.0/Cluster-18533.0/Cluster-79672.0/Cluster-67159.0/Cluster-10675.0/Cluster-78226.0/Cluster-72535.0/Cluster-12944.0/Cluster-43064.4/Cluster-36069.0/Cluster-25786.0/Cluster-75027.0/Cluster-59854.0/Cluster-4392…
GO:0044782	cilium organization	262	-0.567996	-2.59149	1.33643e-20	2.69916e-18	1.19223e-18	42415	tags=68%, list=30%, signal=48%	Cluster-55154.0/Cluster-38174.0/Cluster-15277.23757/Cluster-48229.0/Cluster-74044.0/Cluster-15277.18525/Cluster-81490.0/Cluster-22364.0/Cluster-54851.0/Cluster-45613.1/Cluster-78589.0/Cluster-51085.0/Cluster-45856.0/Cluster-60073.0/Cluster-45019.0/Cluster-64759.0/Cluster-33197.1/Cluster-33487.0/Cluster-41982.0/Cluster-25786.0/Cluster-15325.0/Cluster-68297.0/Cluster-7247.0/Cluster-29991.0/Cluster-…
GO:0090150	establishment of protein localization to membrane	280	-0.559967	-2.57386	1.61008e-20	3.15332e-18	1.39284e-18	40670	tags=72%, list=28%, signal=52%	Cluster-40874.0/Cluster-45856.0/Cluster-33982.0/Cluster-67043.0/Cluster-10675.0/Cluster-56688.0/Cluster-28821.0/Cluster-77534.1/Cluster-23144.0/Cluster-18854.0/Cluster-29605.0/Cluster-70944.0/Cluster-54314.0/Cluster-25786.0/Cluster-6481.0/Cluster-44646.0/Cluster-14988.0/Cluster-47745.0/Cluster-75083.0/Cluster-71052.1/Cluster-76736.0/Cluster-82057.0/Cluster-10934.0/Cluster-20463.0/Cluster-6676.0/C…
GO:0044772	mitotic cell cycle phase transition	443	-0.479507	-2.30607	2.47123e-20	4.69751e-18	2.07491e-18	53122	tags=72%, list=37%, signal=45%	Cluster-54058.0/Cluster-81112.0/Cluster-28944.0/Cluster-72926.0/Cluster-14312.0/Cluster-79830.0/Cluster-17385.0/Cluster-15277.30078/Cluster-71801.0/Cluster-27277.0/Cluster-65540.0/Cluster-53804.0/Cluster-79055.0/Cluster-68395.0/Cluster-70340.0/Cluster-47522.0/Cluster-14649.0/Cluster-47262.0/Cluster-59437.0/Cluster-48245.0/Cluster-3125.0/Cluster-43281.0/Cluster-80283.0/Cluster-68846.0/Cluster-4883…
GO:0006873	intracellular monoatomic ion homeostasis	450	-0.483237	-2.32679	3.40853e-20	6.29409e-18	2.78013e-18	32672	tags=50%, list=23%, signal=39%	Cluster-56982.0/Cluster-29745.0/Cluster-47419.1/Cluster-61156.0/Cluster-73775.0/Cluster-62689.0/Cluster-18527.0/Cluster-58395.0/Cluster-78636.0/Cluster-41034.0/Cluster-75837.0/Cluster-48372.0/Cluster-39861.0/Cluster-24992.1/Cluster-45551.0/Cluster-59991.4/Cluster-58731.0/Cluster-78372.0/Cluster-27130.0/Cluster-58379.0/Cluster-45978.0/Cluster-43598.0/Cluster-70761.0/Cluster-48877.0/Cluster-74361.0…
GO:0009161	ribonucleoside monophosphate metabolic process	215	-0.597003	-2.65983	3.809e-20	6.83822e-18	3.02047e-18	40947	tags=76%, list=29%, signal=54%	Cluster-60194.0/Cluster-15277.22421/Cluster-79161.0/Cluster-45839.1/Cluster-11490.0/Cluster-15277.6108/Cluster-15039.0/Cluster-66448.0/Cluster-23400.0/Cluster-62878.0/Cluster-29675.1/Cluster-62878.1/Cluster-28178.0/Cluster-23793.0/Cluster-69411.0/Cluster-74283.0/Cluster-81603.0/Cluster-59600.0/Cluster-79572.1/Cluster-38588.0/Cluster-68186.0/Cluster-57577.0/Cluster-82708.0/Cluster-28395.0/Cluster-…
GO:0032535	regulation of cellular component size	436	-0.485241	-2.33056	4.97916e-20	8.69738e-18	3.84167e-18	45265	tags=64%, list=32%, signal=44%	Cluster-68709.0/Cluster-15277.40087/Cluster-79784.0/Cluster-15277.40056/Cluster-11839.1/Cluster-67982.0/Cluster-3711.0/Cluster-78182.0/Cluster-35052.0/Cluster-47047.0/Cluster-56239.1/Cluster-40845.0/Cluster-55431.0/Cluster-18983.0/Cluster-32955.0/Cluster-26627.0/Cluster-78482.0/Cluster-45854.0/Cluster-15277.19197/Cluster-12114.0/Cluster-71153.0/Cluster-35230.3/Cluster-59112.0/Cluster-26949.0/Clus…
GO:0046390	ribose phosphate biosynthetic process	255	-0.56766	-2.5798	5.98741e-20	1.01833e-17	4.49802e-18	38395	tags=71%, list=27%, signal=52%	Cluster-35342.0/Cluster-29675.1/Cluster-15251.0/Cluster-42130.0/Cluster-23793.0/Cluster-69411.0/Cluster-44702.0/Cluster-81603.0/Cluster-39570.0/Cluster-75381.0/Cluster-21290.0/Cluster-54207.0/Cluster-69932.0/Cluster-42126.0/Cluster-57577.0/Cluster-31414.1/Cluster-10268.0/Cluster-2232.0/Cluster-5230.0/Cluster-5124.0/Cluster-71963.0/Cluster-14920.0/Cluster-11971.1/Cluster-33030.0/Cluster-54842.0/Cl…
GO:1902532	negative regulation of intracellular signal transduction	469	-0.469049	-2.26547	9.10205e-20	1.47066e-17	6.49599e-18	47955	tags=70%, list=33%, signal=47%	Cluster-62840.0/Cluster-81022.1/Cluster-56137.0/Cluster-83017.0/Cluster-15277.6125/Cluster-35767.0/Cluster-41855.0/Cluster-5688.0/Cluster-60506.0/Cluster-53341.0/Cluster-61218.0/Cluster-77813.0/Cluster-53759.0/Cluster-65881.0/Cluster-19787.1/Cluster-81649.0/Cluster-54532.0/Cluster-9221.0/Cluster-21958.0/Cluster-48693.0/Cluster-65230.0/Cluster-37562.0/Cluster-34634.3/Cluster-20693.0/Cluster-69323.…
GO:0048193	Golgi vesicle transport	326	-0.530748	-2.47886	1.38939e-19	2.13801e-17	9.4437e-18	47654	tags=76%, list=33%, signal=51%	Cluster-78516.0/Cluster-77260.11/Cluster-19691.0/Cluster-51642.0/Cluster-68973.0/Cluster-46552.0/Cluster-78051.0/Cluster-15277.2011/Cluster-54346.0/Cluster-3144.0/Cluster-39440.3/Cluster-75281.0/Cluster-57395.6/Cluster-76445.0/Cluster-78886.1/Cluster-77260.7/Cluster-77260.0/Cluster-18983.0/Cluster-78320.0/Cluster-79216.0/Cluster-43831.0/Cluster-72347.0/Cluster-76156.1/Cluster-53926.0/Cluster-4640…
GO:0051650	establishment of vesicle localization	277	-0.555999	-2.55399	1.55012e-19	2.31446e-17	1.02231e-17	46496	tags=75%, list=32%, signal=51%	Cluster-3144.0/Cluster-48693.0/Cluster-39440.3/Cluster-76445.0/Cluster-67920.0/Cluster-80346.0/Cluster-8841.0/Cluster-78886.1/Cluster-77260.7/Cluster-77260.0/Cluster-68604.2/Cluster-18983.0/Cluster-26627.0/Cluster-79216.0/Cluster-43831.0/Cluster-76156.1/Cluster-45525.0/Cluster-79572.0/Cluster-80351.0/Cluster-56176.2/Cluster-26195.0/Cluster-67777.0/Cluster-83279.0/Cluster-11145.0/Cluster-17205.0/C…
GO:1901987	regulation of cell cycle phase transition	426	-0.479829	-2.29982	1.81896e-19	2.61243e-17	1.15392e-17	53122	tags=73%, list=37%, signal=46%	Cluster-54058.0/Cluster-81112.0/Cluster-28944.0/Cluster-72926.0/Cluster-79830.0/Cluster-83332.3/Cluster-17385.0/Cluster-15277.30078/Cluster-71801.0/Cluster-10953.0/Cluster-62178.0/Cluster-79055.0/Cluster-57869.0/Cluster-47522.0/Cluster-47262.0/Cluster-59437.0/Cluster-48245.0/Cluster-3125.0/Cluster-43281.0/Cluster-68846.0/Cluster-59450.0/Cluster-48837.0/Cluster-29301.0/Cluster-21885.0/Cluster-6151…
GO:0006520	amino acid metabolic process	349	-0.516078	-2.42785	2.2765e-19	3.06521e-17	1.35392e-17	38213	tags=62%, list=27%, signal=46%	Cluster-15251.0/Cluster-14890.0/Cluster-66382.0/Cluster-3645.0/Cluster-82860.0/Cluster-81603.0/Cluster-745.1/Cluster-68441.0/Cluster-16767.0/Cluster-29991.0/Cluster-66299.0/Cluster-59600.0/Cluster-44173.0/Cluster-75655.0/Cluster-71539.0/Cluster-27609.0/Cluster-80384.0/Cluster-42126.0/Cluster-69642.0/Cluster-53258.0/Cluster-67468.2/Cluster-15277.23346/Cluster-9666.0/Cluster-2232.0/Cluster-82622.0/…
GO:0035725	sodium ion transmembrane transport	149	-0.657915	-2.79693	2.83395e-19	3.73792e-17	1.65106e-17	16810	tags=48%, list=12%, signal=42%	Cluster-10820.0/Cluster-64228.0/Cluster-66606.0/Cluster-79569.0/Cluster-34198.0/Cluster-72005.1/Cluster-64444.0/Cluster-9197.0/Cluster-29312.0/Cluster-81009.0/Cluster-46149.0/Cluster-55548.0/Cluster-51672.0/Cluster-57506.0/Cluster-14771.2/Cluster-72179.0/Cluster-83400.0/Cluster-32178.0/Cluster-47461.0/Cluster-71776.0/Cluster-41814.0/Cluster-21060.0/Cluster-56285.0/Cluster-75622.2/Cluster-57979.0/…
GO:0062197	cellular response to chemical stress	333	-0.524247	-2.45391	3.05749e-19	3.93226e-17	1.7369e-17	43249	tags=65%, list=30%, signal=45%	Cluster-82639.4/Cluster-40805.0/Cluster-64638.0/Cluster-82001.0/Cluster-57059.0/Cluster-31308.0/Cluster-82053.0/Cluster-44469.0/Cluster-48096.0/Cluster-56176.2/Cluster-72763.0/Cluster-73276.2/Cluster-29637.0/Cluster-8000.0/Cluster-24477.0/Cluster-63721.0/Cluster-47224.0/Cluster-16049.0/Cluster-67063.0/Cluster-37992.0/Cluster-33982.0/Cluster-7652.0/Cluster-42884.0/Cluster-63503.0/Cluster-47945.0/C…
GO:0008340	determination of adult lifespan	338	-0.513997	-2.40989	3.26111e-19	4.05319e-17	1.79031e-17	42789	tags=67%, list=30%, signal=47%	Cluster-59369.0/Cluster-66410.0/Cluster-82053.0/Cluster-24992.0/Cluster-56176.2/Cluster-61929.0/Cluster-15277.40135/Cluster-61192.0/Cluster-49944.0/Cluster-50831.0/Cluster-73873.0/Cluster-52013.0/Cluster-78337.0/Cluster-45614.0/Cluster-71733.0/Cluster-82260.0/Cluster-39759.0/Cluster-28185.0/Cluster-42884.0/Cluster-64081.0/Cluster-35804.0/Cluster-75443.0/Cluster-37760.0/Cluster-33197.1/Cluster-593…
GO:0016236	macroautophagy	310	-0.531765	-2.4706	3.37748e-19	4.11862e-17	1.81921e-17	45866	tags=73%, list=32%, signal=50%	Cluster-43762.0/Cluster-66645.0/Cluster-79465.0/Cluster-11632.0/Cluster-80346.0/Cluster-36568.0/Cluster-51583.0/Cluster-44002.0/Cluster-42672.0/Cluster-54751.1/Cluster-26627.0/Cluster-65598.0/Cluster-67943.0/Cluster-79216.0/Cluster-15277.11085/Cluster-4900.0/Cluster-59112.0/Cluster-5354.0/Cluster-28635.0/Cluster-45525.0/Cluster-79904.0/Cluster-56176.2/Cluster-31699.0/Cluster-13723.0/Cluster-26195…
GO:0031331	positive regulation of cellular catabolic process	396	-0.491522	-2.33909	3.55074e-19	4.24971e-17	1.87712e-17	47955	tags=71%, list=33%, signal=48%	Cluster-62840.0/Cluster-81022.1/Cluster-55475.0/Cluster-15277.6125/Cluster-41855.0/Cluster-60948.0/Cluster-50377.0/Cluster-53341.0/Cluster-72800.0/Cluster-7923.0/Cluster-78900.0/Cluster-80133.0/Cluster-66023.0/Cluster-9221.0/Cluster-3144.0/Cluster-35512.0/Cluster-50977.0/Cluster-43762.0/Cluster-79465.0/Cluster-80880.0/Cluster-52596.0/Cluster-72117.0/Cluster-36568.0/Cluster-20012.0/Cluster-58956.1…
GO:0071692	protein localization to extracellular region	412	-0.481073	-2.29867	1.74528e-18	1.91182e-16	8.4446e-17	42062	tags=64%, list=29%, signal=45%	Cluster-31446.0/Cluster-56874.0/Cluster-60467.0/Cluster-25780.0/Cluster-74044.0/Cluster-3865.0/Cluster-69156.0/Cluster-50831.0/Cluster-7656.0/Cluster-54027.0/Cluster-52013.0/Cluster-71925.1/Cluster-45839.1/Cluster-77432.1/Cluster-70278.0/Cluster-62159.0/Cluster-63024.0/Cluster-76766.0/Cluster-19692.0/Cluster-28821.0/Cluster-75443.0/Cluster-49156.0/Cluster-46340.0/Cluster-64759.0/Cluster-72128.0/C…
GO:0035592	establishment of protein localization to extracellular region	409	-0.48124	-2.2972	2.17388e-18	2.2978e-16	1.01495e-16	42062	tags=64%, list=29%, signal=45%	Cluster-31446.0/Cluster-56874.0/Cluster-60467.0/Cluster-25780.0/Cluster-74044.0/Cluster-3865.0/Cluster-69156.0/Cluster-50831.0/Cluster-7656.0/Cluster-54027.0/Cluster-52013.0/Cluster-71925.1/Cluster-45839.1/Cluster-77432.1/Cluster-70278.0/Cluster-63024.0/Cluster-76766.0/Cluster-19692.0/Cluster-28821.0/Cluster-75443.0/Cluster-49156.0/Cluster-46340.0/Cluster-64759.0/Cluster-72128.0/Cluster-15039.0/C…
GO:0072594	establishment of protein localization to organelle	482	-0.456983	-2.21265	2.20429e-18	2.2978e-16	1.01495e-16	45506	tags=70%, list=32%, signal=48%	Cluster-51062.0/Cluster-49572.0/Cluster-8706.0/Cluster-68709.0/Cluster-78886.1/Cluster-3502.0/Cluster-74557.0/Cluster-21581.0/Cluster-54751.1/Cluster-23326.0/Cluster-72013.9/Cluster-83115.0/Cluster-50440.0/Cluster-56539.1/Cluster-66160.0/Cluster-79216.0/Cluster-81516.1/Cluster-53779.0/Cluster-82639.4/Cluster-67803.0/Cluster-43064.2/Cluster-43748.1/Cluster-4900.0/Cluster-14915.0/Cluster-69496.0/Cl…
GO:0045927	positive regulation of growth	399	-0.480079	-2.28705	4.18945e-18	4.29784e-16	1.89838e-16	45093	tags=66%, list=31%, signal=45%	Cluster-43048.0/Cluster-15277.40056/Cluster-72001.0/Cluster-11839.1/Cluster-45287.0/Cluster-44002.0/Cluster-47047.0/Cluster-39066.0/Cluster-56239.1/Cluster-67992.0/Cluster-63400.0/Cluster-18983.0/Cluster-32955.0/Cluster-24219.1/Cluster-58687.0/Cluster-54590.0/Cluster-78482.0/Cluster-15277.7034/Cluster-71153.0/Cluster-32655.0/Cluster-65311.0/Cluster-82639.4/Cluster-9411.0/Cluster-26949.0/Cluster-6…
GO:0009306	protein secretion	387	-0.483407	-2.2961	7.51327e-18	7.35732e-16	3.24976e-16	42062	tags=64%, list=29%, signal=45%	Cluster-31446.0/Cluster-56874.0/Cluster-60467.0/Cluster-25780.0/Cluster-74044.0/Cluster-3865.0/Cluster-69156.0/Cluster-50831.0/Cluster-7656.0/Cluster-54027.0/Cluster-52013.0/Cluster-71925.1/Cluster-45839.1/Cluster-77432.1/Cluster-70278.0/Cluster-76766.0/Cluster-19692.0/Cluster-28821.0/Cluster-75443.0/Cluster-49156.0/Cluster-64759.0/Cluster-72128.0/Cluster-15039.0/Cluster-46928.0/Cluster-43064.4/C…
GO:0010876	lipid localization	398	-0.47554	-2.26407	1.49563e-17	1.42151e-15	6.27887e-16	38428	tags=61%, list=27%, signal=45%	Cluster-15277.6548/Cluster-75027.0/Cluster-49654.1/Cluster-20382.0/Cluster-23837.0/Cluster-4646.0/Cluster-17568.0/Cluster-11574.0/Cluster-22563.0/Cluster-27969.0/Cluster-82884.1/Cluster-72414.0/Cluster-45109.0/Cluster-58468.0/Cluster-29247.0/Cluster-19658.1/Cluster-39338.0/Cluster-19948.0/Cluster-63079.0/Cluster-18208.0/Cluster-19658.2/Cluster-68203.0/Cluster-68599.1/Cluster-59991.5/Cluster-26698…
GO:0042180	cellular ketone metabolic process	242	-0.553281	-2.49971	1.53032e-17	1.4334e-15	6.3314e-16	36974	tags=63%, list=26%, signal=47%	Cluster-59600.0/Cluster-82513.0/Cluster-32764.0/Cluster-43063.0/Cluster-21290.0/Cluster-19948.0/Cluster-8803.0/Cluster-67468.2/Cluster-77795.0/Cluster-52363.0/Cluster-2232.0/Cluster-59991.5/Cluster-82622.0/Cluster-5230.0/Cluster-67670.0/Cluster-5592.0/Cluster-78747.0/Cluster-24723.0/Cluster-41917.0/Cluster-66663.0/Cluster-65014.0/Cluster-74265.0/Cluster-80335.0/Cluster-69036.0/Cluster-12156.0/Clu…
GO:0007030	Golgi organization	163	-0.618405	-2.66156	1.7532e-17	1.6187e-15	7.14989e-16	47315	tags=82%, list=33%, signal=55%	Cluster-19691.0/Cluster-51642.0/Cluster-68973.0/Cluster-8856.0/Cluster-37562.0/Cluster-39440.3/Cluster-75535.0/Cluster-57395.6/Cluster-79784.0/Cluster-74654.0/Cluster-73361.0/Cluster-54751.1/Cluster-26627.0/Cluster-79216.0/Cluster-51790.0/Cluster-66999.0/Cluster-79821.0/Cluster-24992.0/Cluster-56176.2/Cluster-49882.0/Cluster-69156.0/Cluster-59346.0/Cluster-40874.0/Cluster-13808.0/Cluster-78589.0/…
GO:0032386	regulation of intracellular transport	387	-0.479744	-2.2787	2.5212e-17	2.295e-15	1.01371e-15	48479	tags=72%, list=34%, signal=48%	Cluster-81462.0/Cluster-81516.0/Cluster-28974.0/Cluster-78630.0/Cluster-80657.0/Cluster-32315.0/Cluster-25081.0/Cluster-62840.0/Cluster-35767.0/Cluster-77260.11/Cluster-53341.0/Cluster-53759.0/Cluster-51642.0/Cluster-2343.0/Cluster-54532.0/Cluster-63866.0/Cluster-23233.0/Cluster-44925.1/Cluster-15277.2011/Cluster-39440.3/Cluster-26491.0/Cluster-9909.0/Cluster-68216.0/Cluster-73794.0/Cluster-27484…
GO:0140013	meiotic nuclear division	290	-0.522526	-2.40986	2.67759e-17	2.40351e-15	1.06164e-15	53023	tags=76%, list=37%, signal=48%	Cluster-27876.0/Cluster-72926.0/Cluster-56778.0/Cluster-77791.1/Cluster-10463.0/Cluster-79830.0/Cluster-74699.0/Cluster-9962.0/Cluster-62178.0/Cluster-79055.0/Cluster-14649.0/Cluster-71760.0/Cluster-68116.0/Cluster-70931.0/Cluster-32068.0/Cluster-15277.23068/Cluster-28809.0/Cluster-6916.0/Cluster-21885.0/Cluster-34583.0/Cluster-3085.0/Cluster-7698.0/Cluster-60953.0/Cluster-42793.0/Cluster-50837.0…
GO:0016567	protein ubiquitination	479	-0.448123	-2.16907	2.92366e-17	2.58844e-15	1.14332e-15	48888	tags=73%, list=34%, signal=48%	Cluster-78923.0/Cluster-15277.30169/Cluster-26263.0/Cluster-14855.0/Cluster-5005.1/Cluster-36122.0/Cluster-13348.0/Cluster-59621.0/Cluster-41707.0/Cluster-83132.0/Cluster-80657.0/Cluster-79114.0/Cluster-51118.1/Cluster-81022.1/Cluster-10990.0/Cluster-15277.6125/Cluster-35767.0/Cluster-41855.0/Cluster-34528.0/Cluster-34512.1/Cluster-35090.0/Cluster-72148.0/Cluster-53341.0/Cluster-50088.0/Cluster-5…
GO:0070646	protein modification by small protein removal	191	-0.58954	-2.58927	3.05171e-17	2.66529e-15	1.17727e-15	54504	tags=85%, list=38%, signal=53%	Cluster-45775.0/Cluster-78702.0/Cluster-16294.0/Cluster-20641.0/Cluster-80965.0/Cluster-42235.0/Cluster-62508.0/Cluster-50094.0/Cluster-13702.0/Cluster-61582.0/Cluster-18295.0/Cluster-83014.0/Cluster-25061.0/Cluster-79055.0/Cluster-75430.0/Cluster-39322.0/Cluster-59450.0/Cluster-36546.0/Cluster-52263.0/Cluster-2154.0/Cluster-79470.0/Cluster-68547.0/Cluster-50837.0/Cluster-30365.0/Cluster-48968.0/…
GO:0006403	RNA localization	322	-0.504136	-2.35109	4.19081e-17	3.61136e-15	1.59515e-15	54633	tags=78%, list=38%, signal=48%	Cluster-61274.0/Cluster-55391.0/Cluster-57317.0/Cluster-66879.1/Cluster-74776.2/Cluster-76344.0/Cluster-61408.0/Cluster-53805.0/Cluster-81634.0/Cluster-81598.0/Cluster-9449.0/Cluster-72481.0/Cluster-60254.0/Cluster-25908.0/Cluster-19053.0/Cluster-10463.0/Cluster-71801.0/Cluster-75854.2/Cluster-24499.0/Cluster-71760.0/Cluster-43281.0/Cluster-15277.23068/Cluster-15277.33844/Cluster-3864.0/Cluster-4…
GO:0048284	organelle fusion	200	-0.582569	-2.57412	4.65733e-17	3.96057e-15	1.7494e-15	45402	tags=76%, list=32%, signal=52%	Cluster-54085.1/Cluster-71938.0/Cluster-51583.0/Cluster-63062.0/Cluster-67982.0/Cluster-26627.0/Cluster-79216.0/Cluster-45525.0/Cluster-72048.0/Cluster-50695.0/Cluster-13723.0/Cluster-55170.0/Cluster-64357.0/Cluster-75804.0/Cluster-17205.0/Cluster-54851.0/Cluster-59346.0/Cluster-22992.0/Cluster-40874.0/Cluster-61599.0/Cluster-48559.0/Cluster-45856.0/Cluster-2944.0/Cluster-63024.0/Cluster-28821.0/…
GO:0044282	small molecule catabolic process	434	-0.457217	-2.19537	9.29102e-17	7.79842e-15	3.4446e-15	36345	tags=56%, list=25%, signal=42%	Cluster-69932.0/Cluster-55769.0/Cluster-42126.0/Cluster-69642.0/Cluster-19948.0/Cluster-10560.0/Cluster-67468.2/Cluster-57577.0/Cluster-77795.0/Cluster-9666.0/Cluster-33862.0/Cluster-81176.0/Cluster-52363.0/Cluster-2232.0/Cluster-72911.0/Cluster-5592.0/Cluster-66171.0/Cluster-76583.0/Cluster-64960.0/Cluster-62620.0/Cluster-55693.0/Cluster-78747.0/Cluster-74818.0/Cluster-26186.0/Cluster-65014.0/Cl…
GO:0006417	regulation of translation	395	-0.470622	-2.23888	1.00973e-16	8.26058e-15	3.64874e-15	51629	tags=77%, list=36%, signal=49%	Cluster-60050.0/Cluster-47262.0/Cluster-13273.0/Cluster-28859.0/Cluster-74757.0/Cluster-48837.0/Cluster-49121.0/Cluster-6916.0/Cluster-4996.0/Cluster-22878.0/Cluster-44295.0/Cluster-51852.3/Cluster-56554.18/Cluster-60660.0/Cluster-78475.0/Cluster-26147.0/Cluster-32034.0/Cluster-44963.0/Cluster-49039.1/Cluster-77263.0/Cluster-60953.0/Cluster-56554.8/Cluster-78154.0/Cluster-59111.0/Cluster-20289.0/…
GO:0006119	oxidative phosphorylation	123	-0.664248	-2.74682	2.18085e-16	1.69818e-14	7.50092e-15	34595	tags=76%, list=24%, signal=57%	Cluster-5124.0/Cluster-33030.0/Cluster-54504.3/Cluster-50494.0/Cluster-29745.0/Cluster-75837.0/Cluster-47708.0/Cluster-18487.0/Cluster-20857.0/Cluster-34086.0/Cluster-72110.0/Cluster-54030.0/Cluster-15277.6404/Cluster-54504.2/Cluster-42842.0/Cluster-68526.0/Cluster-37940.0/Cluster-34369.0/Cluster-66010.0/Cluster-15277.39997/Cluster-21846.0/Cluster-50342.0/Cluster-70715.0/Cluster-80625.0/Cluster-3…
GO:0062012	regulation of small molecule metabolic process	357	-0.476145	-2.24474	2.63882e-16	2.00643e-14	8.8625e-15	38061	tags=56%, list=27%, signal=41%	Cluster-42130.0/Cluster-14890.0/Cluster-14988.0/Cluster-69411.0/Cluster-44702.0/Cluster-10934.0/Cluster-39570.0/Cluster-30222.0/Cluster-15277.39077/Cluster-79927.0/Cluster-59600.0/Cluster-82513.0/Cluster-58468.0/Cluster-43063.0/Cluster-38588.0/Cluster-21290.0/Cluster-54207.0/Cluster-19948.0/Cluster-8803.0/Cluster-3623.0/Cluster-67468.2/Cluster-76191.0/Cluster-81176.0/Cluster-52363.0/Cluster-2232.…
GO:0006885	regulation of pH	89	-0.718187	-2.82175	3.29692e-16	2.47768e-14	1.0944e-14	22869	tags=57%, list=16%, signal=48%	Cluster-8657.0/Cluster-46875.0/Cluster-41068.0/Cluster-53653.0/Cluster-17078.0/Cluster-27083.0/Cluster-76230.0/Cluster-23892.0/Cluster-47149.0/Cluster-66140.0/Cluster-6447.0/Cluster-66606.0/Cluster-26078.0/Cluster-56043.0/Cluster-72005.1/Cluster-4216.0/Cluster-40105.0/Cluster-14771.2/Cluster-58981.0/Cluster-29425.0/Cluster-32178.0/Cluster-34360.0/Cluster-55903.0/Cluster-43240.1/Cluster-48965.0/Cl…
GO:0050657	nucleic acid transport	222	-0.556246	-2.48728	4.20018e-16	3.05008e-14	1.34724e-14	54836	tags=83%, list=38%, signal=51%	Cluster-81828.0/Cluster-61274.0/Cluster-55391.0/Cluster-57317.0/Cluster-66879.1/Cluster-76344.0/Cluster-61408.0/Cluster-53805.0/Cluster-81634.0/Cluster-9449.0/Cluster-72481.0/Cluster-60254.0/Cluster-25908.0/Cluster-71801.0/Cluster-75854.2/Cluster-24499.0/Cluster-43281.0/Cluster-3864.0/Cluster-22878.0/Cluster-44295.0/Cluster-51852.3/Cluster-82393.0/Cluster-83529.0/Cluster-49039.1/Cluster-75249.0/C…
GO:0050658	RNA transport	222	-0.556246	-2.48728	4.20018e-16	3.05008e-14	1.34724e-14	54836	tags=83%, list=38%, signal=51%	Cluster-81828.0/Cluster-61274.0/Cluster-55391.0/Cluster-57317.0/Cluster-66879.1/Cluster-76344.0/Cluster-61408.0/Cluster-53805.0/Cluster-81634.0/Cluster-9449.0/Cluster-72481.0/Cluster-60254.0/Cluster-25908.0/Cluster-71801.0/Cluster-75854.2/Cluster-24499.0/Cluster-43281.0/Cluster-3864.0/Cluster-22878.0/Cluster-44295.0/Cluster-51852.3/Cluster-82393.0/Cluster-83529.0/Cluster-49039.1/Cluster-75249.0/C…
GO:0007264	small GTPase-mediated signal transduction	370	-0.471545	-2.22848	4.86296e-16	3.49215e-14	1.5425e-14	52656	tags=74%, list=37%, signal=47%	Cluster-54856.0/Cluster-72657.0/Cluster-67391.0/Cluster-7899.0/Cluster-63335.0/Cluster-75854.2/Cluster-48006.0/Cluster-77763.1/Cluster-50498.1/Cluster-38608.0/Cluster-14649.0/Cluster-47123.0/Cluster-75430.0/Cluster-48245.0/Cluster-63373.0/Cluster-79725.0/Cluster-61510.1/Cluster-75639.0/Cluster-15277.32442/Cluster-15277.39899/Cluster-60953.0/Cluster-7274.0/Cluster-61943.0/Cluster-50837.0/Cluster-1…
GO:0090087	regulation of peptide transport	470	-0.43521	-2.10245	7.70134e-16	5.35202e-14	2.36401e-14	42063	tags=59%, list=29%, signal=42%	Cluster-65452.0/Cluster-31446.0/Cluster-15277.23757/Cluster-56874.0/Cluster-74044.0/Cluster-29637.0/Cluster-31254.0/Cluster-3865.0/Cluster-53445.0/Cluster-50831.0/Cluster-7656.0/Cluster-54027.0/Cluster-24477.0/Cluster-52013.0/Cluster-82496.0/Cluster-71925.1/Cluster-16049.0/Cluster-5653.0/Cluster-78589.0/Cluster-33982.0/Cluster-45839.1/Cluster-70278.0/Cluster-56688.0/Cluster-19692.0/Cluster-28821.…
GO:0099111	microtubule-based transport	229	-0.544503	-2.44278	7.83505e-16	5.38702e-14	2.37947e-14	41851	tags=62%, list=29%, signal=44%	Cluster-49882.0/Cluster-74044.0/Cluster-81958.0/Cluster-67082.0/Cluster-17205.0/Cluster-28185.0/Cluster-80725.0/Cluster-36141.0/Cluster-63024.0/Cluster-28821.0/Cluster-33487.0/Cluster-77867.0/Cluster-43487.0/Cluster-14988.0/Cluster-73254.0/Cluster-29991.0/Cluster-68945.0/Cluster-23514.0/Cluster-45109.0/Cluster-18619.0/Cluster-53374.0/Cluster-36419.0/Cluster-47616.0/Cluster-15277.6428/Cluster-7279…
GO:0140053	mitochondrial gene expression	183	-0.581601	-2.54091	9.2448e-16	6.28938e-14	2.77805e-14	47543	tags=80%, list=33%, signal=53%	Cluster-60782.0/Cluster-56554.10/Cluster-3376.0/Cluster-51673.8/Cluster-40318.0/Cluster-35512.0/Cluster-34556.0/Cluster-75252.0/Cluster-38438.0/Cluster-29616.0/Cluster-69712.1/Cluster-70863.0/Cluster-26534.0/Cluster-44922.0/Cluster-60596.0/Cluster-57263.1/Cluster-28724.0/Cluster-12114.0/Cluster-45012.0/Cluster-51479.1/Cluster-54623.0/Cluster-15277.15693/Cluster-54522.0/Cluster-26693.0/Cluster-514…
GO:0090596	sensory organ morphogenesis	499	-0.427339	-2.07408	9.43835e-16	6.35417e-14	2.80667e-14	44849	tags=63%, list=31%, signal=44%	Cluster-72001.0/Cluster-11839.1/Cluster-67982.0/Cluster-3711.0/Cluster-6501.0/Cluster-68037.0/Cluster-39066.0/Cluster-74619.0/Cluster-69820.0/Cluster-55431.0/Cluster-79245.0/Cluster-18983.0/Cluster-58687.0/Cluster-62520.0/Cluster-32655.0/Cluster-82235.0/Cluster-72120.0/Cluster-67803.0/Cluster-64638.0/Cluster-26949.0/Cluster-23041.0/Cluster-82053.0/Cluster-79821.0/Cluster-74939.1/Cluster-78272.1/C…
GO:0002790	peptide secretion	388	-0.465758	-2.21293	1.34498e-15	8.87004e-14	3.91794e-14	42062	tags=62%, list=29%, signal=44%	Cluster-31446.0/Cluster-56874.0/Cluster-60467.0/Cluster-25780.0/Cluster-74044.0/Cluster-3865.0/Cluster-50831.0/Cluster-7656.0/Cluster-54027.0/Cluster-52013.0/Cluster-71925.1/Cluster-45839.1/Cluster-77432.1/Cluster-70278.0/Cluster-63024.0/Cluster-76766.0/Cluster-19692.0/Cluster-28821.0/Cluster-75443.0/Cluster-49156.0/Cluster-64759.0/Cluster-72128.0/Cluster-15039.0/Cluster-46928.0/Cluster-43064.4/C…
GO:0010038	response to metal ion	471	-0.438201	-2.11755	1.40081e-15	9.14489e-14	4.03934e-14	41897	tags=60%, list=29%, signal=43%	Cluster-53792.0/Cluster-43633.0/Cluster-48706.0/Cluster-72763.0/Cluster-53445.0/Cluster-7656.0/Cluster-73873.0/Cluster-24477.0/Cluster-67757.0/Cluster-67082.0/Cluster-82260.0/Cluster-71925.1/Cluster-16049.0/Cluster-51852.5/Cluster-45856.0/Cluster-42884.0/Cluster-1287.1/Cluster-79672.0/Cluster-70738.0/Cluster-74062.0/Cluster-75443.0/Cluster-75769.0/Cluster-68689.0/Cluster-64384.2/Cluster-66448.0/C…
GO:0016358	dendrite development	391	-0.46106	-2.1911	2.06204e-15	1.33269e-13	5.88657e-14	47732	tags=67%, list=33%, signal=45%	Cluster-35767.0/Cluster-77265.0/Cluster-72467.0/Cluster-40052.0/Cluster-77260.11/Cluster-53341.0/Cluster-23765.0/Cluster-51642.0/Cluster-33476.0/Cluster-69161.1/Cluster-48368.0/Cluster-75018.0/Cluster-37460.0/Cluster-34634.3/Cluster-56909.0/Cluster-27484.0/Cluster-76445.0/Cluster-82850.0/Cluster-8841.0/Cluster-63683.0/Cluster-77260.7/Cluster-15277.40056/Cluster-72001.0/Cluster-11839.1/Cluster-520…
GO:0035220	wing disc development	440	-0.442284	-2.12564	3.36022e-15	2.12913e-13	9.40445e-14	48449	tags=65%, list=34%, signal=43%	Cluster-14204.0/Cluster-50989.0/Cluster-73542.0/Cluster-31840.0/Cluster-8831.0/Cluster-79114.0/Cluster-25081.0/Cluster-68377.0/Cluster-51328.2/Cluster-34528.0/Cluster-72467.0/Cluster-61218.0/Cluster-78900.0/Cluster-51642.0/Cluster-73098.0/Cluster-2343.0/Cluster-69161.1/Cluster-37012.0/Cluster-63032.0/Cluster-9909.0/Cluster-15820.0/Cluster-73794.0/Cluster-59898.0/Cluster-82850.0/Cluster-70985.0/Cl…
GO:0070085	glycosylation	240	-0.535279	-2.41549	3.62317e-15	2.25159e-13	9.94539e-14	39043	tags=69%, list=27%, signal=50%	Cluster-78234.0/Cluster-58541.1/Cluster-23400.0/Cluster-57474.0/Cluster-15325.0/Cluster-74872.0/Cluster-40490.0/Cluster-3432.0/Cluster-44968.0/Cluster-36419.0/Cluster-42298.0/Cluster-53598.0/Cluster-15277.39515/Cluster-24496.0/Cluster-19917.0/Cluster-49826.0/Cluster-7385.0/Cluster-82595.0/Cluster-15277.38157/Cluster-39751.0/Cluster-68850.0/Cluster-33030.0/Cluster-54292.0/Cluster-76949.0/Cluster-7…
GO:0007059	chromosome segregation	354	-0.46927	-2.20969	4.62536e-15	2.7938e-13	1.23404e-13	52296	tags=71%, list=36%, signal=45%	Cluster-71801.0/Cluster-75854.2/Cluster-10953.0/Cluster-53804.0/Cluster-9962.0/Cluster-79055.0/Cluster-14649.0/Cluster-71760.0/Cluster-59138.0/Cluster-48245.0/Cluster-43281.0/Cluster-15277.23068/Cluster-45503.1/Cluster-1192.2/Cluster-52987.2/Cluster-29301.0/Cluster-34583.0/Cluster-3085.0/Cluster-4748.0/Cluster-16046.0/Cluster-15277.39899/Cluster-7698.0/Cluster-69138.0/Cluster-68547.0/Cluster-1928…
GO:0045936	negative regulation of phosphate metabolic process	428	-0.438427	-2.1023	5.42508e-15	3.24651e-13	1.434e-13	43355	tags=61%, list=30%, signal=43%	Cluster-35230.3/Cluster-67803.0/Cluster-43064.2/Cluster-45050.0/Cluster-64638.0/Cluster-69619.0/Cluster-17590.0/Cluster-48861.0/Cluster-21864.16/Cluster-79904.0/Cluster-24992.0/Cluster-56176.2/Cluster-61929.0/Cluster-17640.0/Cluster-79414.0/Cluster-31446.0/Cluster-66090.0/Cluster-78894.0/Cluster-81490.0/Cluster-29637.0/Cluster-55170.0/Cluster-78568.0/Cluster-64357.0/Cluster-45614.0/Cluster-16049.…
GO:0006281	DNA repair	460	-0.429462	-2.07159	5.54204e-15	3.28607e-13	1.45147e-13	54504	tags=72%, list=38%, signal=44%	Cluster-45775.0/Cluster-34728.1/Cluster-26236.0/Cluster-53894.0/Cluster-15277.13163/Cluster-20641.0/Cluster-15277.30522/Cluster-15670.0/Cluster-61408.0/Cluster-80965.0/Cluster-72106.1/Cluster-80773.0/Cluster-74695.0/Cluster-52079.0/Cluster-19053.0/Cluster-62508.0/Cluster-72926.0/Cluster-13702.0/Cluster-56778.0/Cluster-50576.0/Cluster-10463.0/Cluster-79830.0/Cluster-51929.0/Cluster-83332.3/Cluster…
GO:0022604	regulation of cell morphogenesis	453	-0.432297	-2.08233	6.72978e-15	3.88344e-13	1.71534e-13	49235	tags=68%, list=34%, signal=45%	Cluster-15277.35538/Cluster-79303.0/Cluster-69959.0/Cluster-18483.0/Cluster-24411.0/Cluster-60723.0/Cluster-65222.0/Cluster-26263.0/Cluster-83140.0/Cluster-4160.0/Cluster-78630.0/Cluster-18737.0/Cluster-60389.0/Cluster-81022.1/Cluster-77265.0/Cluster-77260.11/Cluster-53341.0/Cluster-6504.0/Cluster-26947.0/Cluster-51642.0/Cluster-33476.0/Cluster-63866.0/Cluster-69161.1/Cluster-48368.0/Cluster-2195…
GO:0009101	glycoprotein biosynthetic process	263	-0.515712	-2.35333	7.87297e-15	4.46046e-13	1.9702e-13	39743	tags=68%, list=28%, signal=49%	Cluster-65656.0/Cluster-82803.0/Cluster-49156.0/Cluster-78234.0/Cluster-64384.2/Cluster-58541.1/Cluster-23400.0/Cluster-15325.0/Cluster-64747.0/Cluster-74872.0/Cluster-40490.0/Cluster-3432.0/Cluster-44968.0/Cluster-36419.0/Cluster-14197.0/Cluster-53598.0/Cluster-15277.39515/Cluster-24496.0/Cluster-19917.0/Cluster-49826.0/Cluster-7385.0/Cluster-82595.0/Cluster-39751.0/Cluster-68850.0/Cluster-33030…
GO:0001558	regulation of cell growth	410	-0.447434	-2.13625	7.93676e-15	4.46046e-13	1.9702e-13	48561	tags=69%, list=34%, signal=46%	Cluster-13348.0/Cluster-14204.0/Cluster-4160.0/Cluster-78630.0/Cluster-69429.2/Cluster-47785.0/Cluster-60389.0/Cluster-81022.1/Cluster-35767.0/Cluster-41855.0/Cluster-53341.0/Cluster-6504.0/Cluster-26947.0/Cluster-33476.0/Cluster-4448.0/Cluster-63866.0/Cluster-52222.2/Cluster-15277.2011/Cluster-21958.0/Cluster-65230.0/Cluster-27484.0/Cluster-70985.0/Cluster-42760.0/Cluster-8841.0/Cluster-75383.0/…
GO:0006644	phospholipid metabolic process	335	-0.469872	-2.20138	1.01983e-14	5.53881e-13	2.44652e-13	42661	tags=61%, list=30%, signal=43%	Cluster-48861.0/Cluster-82053.0/Cluster-79904.0/Cluster-19229.0/Cluster-34539.0/Cluster-58168.0/Cluster-31699.0/Cluster-31446.0/Cluster-26195.0/Cluster-69356.0/Cluster-61192.0/Cluster-78568.0/Cluster-50577.0/Cluster-50831.0/Cluster-45512.0/Cluster-51513.0/Cluster-19185.0/Cluster-11490.0/Cluster-49806.0/Cluster-63024.0/Cluster-47945.0/Cluster-38596.0/Cluster-35804.0/Cluster-49520.0/Cluster-19260.0…
GO:0008202	steroid metabolic process	351	-0.470974	-2.21672	1.19241e-14	6.36907e-13	2.81325e-13	32545	tags=51%, list=23%, signal=40%	Cluster-69036.0/Cluster-12156.0/Cluster-18917.2/Cluster-39057.0/Cluster-24992.1/Cluster-18324.0/Cluster-68924.1/Cluster-47960.0/Cluster-57148.0/Cluster-68302.0/Cluster-76703.1/Cluster-16863.0/Cluster-24795.0/Cluster-67065.0/Cluster-73811.10/Cluster-72195.0/Cluster-38839.0/Cluster-80822.0/Cluster-26339.0/Cluster-82774.0/Cluster-56747.1/Cluster-24272.0/Cluster-57515.0/Cluster-65395.0/Cluster-59592.…
GO:0009914	hormone transport	268	-0.503244	-2.30225	3.04277e-14	1.53636e-12	6.78617e-13	44058	tags=65%, list=31%, signal=45%	Cluster-51328.1/Cluster-18983.0/Cluster-83115.0/Cluster-58687.0/Cluster-79216.0/Cluster-43064.2/Cluster-76156.1/Cluster-79572.0/Cluster-82053.0/Cluster-56176.2/Cluster-31446.0/Cluster-56874.0/Cluster-74044.0/Cluster-29637.0/Cluster-55170.0/Cluster-3865.0/Cluster-7656.0/Cluster-54027.0/Cluster-67757.0/Cluster-52013.0/Cluster-78589.0/Cluster-45839.1/Cluster-70278.0/Cluster-19692.0/Cluster-75443.0/C…
GO:0090174	organelle membrane fusion	149	-0.601619	-2.5576	3.28559e-14	1.62409e-12	7.17366e-13	42877	tags=74%, list=30%, signal=52%	Cluster-79216.0/Cluster-45525.0/Cluster-50695.0/Cluster-13723.0/Cluster-55170.0/Cluster-75804.0/Cluster-54851.0/Cluster-59346.0/Cluster-22992.0/Cluster-61599.0/Cluster-48559.0/Cluster-45856.0/Cluster-2944.0/Cluster-28821.0/Cluster-33197.1/Cluster-75868.0/Cluster-41739.0/Cluster-41982.0/Cluster-34687.0/Cluster-22333.0/Cluster-14478.0/Cluster-8742.0/Cluster-22563.0/Cluster-54085.0/Cluster-35253.0/C…
GO:0043413	macromolecule glycosylation	219	-0.530692	-2.36949	3.2919e-14	1.62409e-12	7.17366e-13	36809	tags=66%, list=26%, signal=49%	Cluster-44968.0/Cluster-36419.0/Cluster-53598.0/Cluster-15277.39515/Cluster-24496.0/Cluster-19917.0/Cluster-49826.0/Cluster-7385.0/Cluster-82595.0/Cluster-39751.0/Cluster-68850.0/Cluster-33030.0/Cluster-54292.0/Cluster-76949.0/Cluster-76209.0/Cluster-72189.0/Cluster-10860.0/Cluster-79355.0/Cluster-18917.2/Cluster-18527.0/Cluster-24104.0/Cluster-45817.0/Cluster-57406.0/Cluster-53362.0/Cluster-5714…
GO:0035264	multicellular organism growth	261	-0.505906	-2.30772	3.4734e-14	1.70065e-12	7.51184e-13	46757	tags=69%, list=33%, signal=47%	Cluster-52222.2/Cluster-72442.0/Cluster-21958.0/Cluster-75018.0/Cluster-3144.0/Cluster-73794.0/Cluster-79039.0/Cluster-38208.0/Cluster-80346.0/Cluster-79500.0/Cluster-15277.40087/Cluster-3711.0/Cluster-81061.0/Cluster-47047.0/Cluster-39066.0/Cluster-36374.0/Cluster-58687.0/Cluster-50661.0/Cluster-57345.0/Cluster-65311.0/Cluster-43748.1/Cluster-64638.0/Cluster-26949.0/Cluster-55554.1/Cluster-79904…
GO:0044403	biological process involved in symbiotic interaction	383	-0.454742	-2.15657	3.90338e-14	1.89681e-12	8.37829e-13	48023	tags=72%, list=33%, signal=48%	Cluster-25081.0/Cluster-51328.2/Cluster-59270.0/Cluster-51452.2/Cluster-34528.0/Cluster-37010.0/Cluster-5688.0/Cluster-53296.1/Cluster-51642.0/Cluster-2343.0/Cluster-56328.0/Cluster-23233.0/Cluster-55999.0/Cluster-76445.0/Cluster-66645.0/Cluster-79039.0/Cluster-80346.0/Cluster-30129.0/Cluster-20923.0/Cluster-20012.0/Cluster-63062.0/Cluster-72001.0/Cluster-80167.0/Cluster-63660.0/Cluster-54646.0/C…
GO:0071396	cellular response to lipid	435	-0.433689	-2.08272	4.14743e-14	1.98554e-12	8.77024e-13	45379	tags=66%, list=32%, signal=45%	Cluster-63683.0/Cluster-75383.0/Cluster-52596.0/Cluster-43048.0/Cluster-11839.1/Cluster-15277.806/Cluster-51892.0/Cluster-44002.0/Cluster-73361.0/Cluster-31345.0/Cluster-56239.1/Cluster-54751.1/Cluster-23326.0/Cluster-67460.0/Cluster-5598.0/Cluster-45211.0/Cluster-24157.0/Cluster-12114.0/Cluster-35230.3/Cluster-55363.0/Cluster-82639.4/Cluster-43064.2/Cluster-82001.0/Cluster-82053.0/Cluster-79904.…
GO:0032886	regulation of microtubule-based process	265	-0.508189	-2.32113	4.55278e-14	2.14778e-12	9.48685e-13	50675	tags=73%, list=35%, signal=47%	Cluster-21885.0/Cluster-42028.0/Cluster-67247.0/Cluster-80772.0/Cluster-36985.0/Cluster-15277.39899/Cluster-32034.0/Cluster-21788.0/Cluster-9115.0/Cluster-33873.0/Cluster-78639.2/Cluster-24263.0/Cluster-24411.0/Cluster-54410.1/Cluster-20161.0/Cluster-41190.0/Cluster-68511.1/Cluster-77260.11/Cluster-51642.0/Cluster-68973.0/Cluster-9592.0/Cluster-34634.3/Cluster-41609.0/Cluster-69323.0/Cluster-2748…
GO:0006066	alcohol metabolic process	356	-0.461141	-2.17318	4.99129e-14	2.30419e-12	1.01777e-12	37622	tags=56%, list=26%, signal=41%	Cluster-55226.0/Cluster-65703.0/Cluster-38464.0/Cluster-10934.0/Cluster-79805.0/Cluster-59600.0/Cluster-58468.0/Cluster-46384.0/Cluster-46326.0/Cluster-55769.0/Cluster-8803.0/Cluster-57577.0/Cluster-76191.0/Cluster-77795.0/Cluster-52363.0/Cluster-68599.1/Cluster-15277.38157/Cluster-73526.0/Cluster-41258.0/Cluster-66171.0/Cluster-68850.0/Cluster-64960.0/Cluster-32515.0/Cluster-80798.0/Cluster-2618…
GO:0010720	positive regulation of cell development	490	-0.410005	-1.9888	6.09797e-14	2.75603e-12	1.21735e-12	48907	tags=68%, list=34%, signal=45%	Cluster-24411.0/Cluster-60723.0/Cluster-32734.0/Cluster-26263.0/Cluster-55331.0/Cluster-14204.0/Cluster-4160.0/Cluster-78630.0/Cluster-61774.0/Cluster-51328.2/Cluster-60389.0/Cluster-51452.2/Cluster-63501.0/Cluster-77265.0/Cluster-77260.11/Cluster-53341.0/Cluster-61218.0/Cluster-19787.1/Cluster-33476.0/Cluster-54822.0/Cluster-69161.1/Cluster-21958.0/Cluster-3144.0/Cluster-55999.0/Cluster-80250.0/…
GO:0008285	negative regulation of cell population proliferation	470	-0.418437	-2.02142	6.45755e-14	2.87828e-12	1.27135e-12	48360	tags=69%, list=34%, signal=46%	Cluster-50989.0/Cluster-51503.0/Cluster-57920.0/Cluster-69429.2/Cluster-61774.0/Cluster-62840.0/Cluster-41190.0/Cluster-72467.0/Cluster-35090.0/Cluster-53341.0/Cluster-50088.0/Cluster-50682.0/Cluster-52188.1/Cluster-49777.0/Cluster-81649.0/Cluster-46552.0/Cluster-21666.0/Cluster-15277.2011/Cluster-8738.0/Cluster-75018.0/Cluster-4899.0/Cluster-56909.0/Cluster-76377.0/Cluster-11632.0/Cluster-79039.…
GO:0051453	regulation of intracellular pH	70	-0.735448	-2.76825	6.79651e-14	3.00862e-12	1.32892e-12	22622	tags=59%, list=16%, signal=49%	Cluster-46875.0/Cluster-41068.0/Cluster-53653.0/Cluster-17078.0/Cluster-27083.0/Cluster-76230.0/Cluster-66140.0/Cluster-6447.0/Cluster-66606.0/Cluster-26078.0/Cluster-56043.0/Cluster-72005.1/Cluster-4216.0/Cluster-40105.0/Cluster-14771.2/Cluster-58981.0/Cluster-29425.0/Cluster-34360.0/Cluster-43240.1/Cluster-48965.0/Cluster-68680.0/Cluster-52361.0/Cluster-29801.0/Cluster-50696.0/Cluster-44708.0/C…
GO:0042254	ribosome biogenesis	342	-0.457469	-2.14702	7.98777e-14	3.5119e-12	1.55122e-12	53108	tags=80%, list=37%, signal=50%	Cluster-19053.0/Cluster-10358.0/Cluster-65518.0/Cluster-38291.0/Cluster-22462.0/Cluster-75989.0/Cluster-74552.0/Cluster-57234.0/Cluster-28142.0/Cluster-15124.2/Cluster-60050.0/Cluster-44384.0/Cluster-70403.0/Cluster-31014.0/Cluster-45409.0/Cluster-82939.0/Cluster-15277.28981/Cluster-35539.2/Cluster-65517.0/Cluster-60660.0/Cluster-7414.0/Cluster-32034.0/Cluster-7274.0/Cluster-39935.0/Cluster-12611…
GO:0002697	regulation of immune effector process	247	-0.513072	-2.32378	8.49918e-14	3.7115e-12	1.63939e-12	47883	tags=69%, list=33%, signal=46%	Cluster-79138.0/Cluster-10990.0/Cluster-5688.0/Cluster-51642.0/Cluster-54532.0/Cluster-8131.0/Cluster-23233.0/Cluster-69161.1/Cluster-21958.0/Cluster-37562.0/Cluster-74372.5/Cluster-20693.0/Cluster-57395.6/Cluster-18149.0/Cluster-27484.0/Cluster-15975.0/Cluster-72117.0/Cluster-79784.0/Cluster-15277.40056/Cluster-67982.0/Cluster-22030.0/Cluster-80927.0/Cluster-54646.0/Cluster-36374.0/Cluster-55431…
GO:0006813	potassium ion transport	152	-0.585925	-2.49738	8.93757e-14	3.87674e-12	1.71238e-12	24290	tags=41%, list=17%, signal=34%	Cluster-30266.0/Cluster-50404.2/Cluster-36758.0/Cluster-81721.1/Cluster-69532.0/Cluster-50386.0/Cluster-51188.0/Cluster-73380.1/Cluster-60208.1/Cluster-35172.0/Cluster-17078.0/Cluster-21503.0/Cluster-31054.0/Cluster-67653.0/Cluster-64275.0/Cluster-77832.0/Cluster-66606.0/Cluster-72005.1/Cluster-34095.0/Cluster-82009.0/Cluster-51271.0/Cluster-79405.0/Cluster-51672.0/Cluster-57506.0/Cluster-14771.2…
GO:0006839	mitochondrial transport	189	-0.551819	-2.42058	1.16971e-13	5.00653e-12	2.21141e-12	45108	tags=79%, list=31%, signal=54%	Cluster-75481.0/Cluster-21666.0/Cluster-35512.0/Cluster-62207.1/Cluster-82745.0/Cluster-29616.0/Cluster-15277.40056/Cluster-17572.0/Cluster-36081.2/Cluster-83115.0/Cluster-66160.0/Cluster-40805.0/Cluster-41870.0/Cluster-15277.3268/Cluster-74257.0/Cluster-75148.0/Cluster-56176.2/Cluster-72763.0/Cluster-70402.0/Cluster-62132.0/Cluster-65940.1/Cluster-16049.0/Cluster-6475.0/Cluster-70944.0/Cluster-6…
GO:0032102	negative regulation of response to external stimulus	261	-0.498096	-2.27209	1.27259e-13	5.34076e-12	2.35904e-12	43181	tags=61%, list=30%, signal=43%	Cluster-64638.0/Cluster-14915.0/Cluster-71601.0/Cluster-59369.0/Cluster-79572.0/Cluster-48861.0/Cluster-73544.1/Cluster-56176.2/Cluster-15277.40135/Cluster-31446.0/Cluster-81490.0/Cluster-78568.0/Cluster-64357.0/Cluster-49944.0/Cluster-76048.0/Cluster-39504.0/Cluster-15277.29530/Cluster-63721.0/Cluster-51085.0/Cluster-17328.0/Cluster-43283.0/Cluster-56688.0/Cluster-28821.0/Cluster-49156.0/Cluster…
GO:1903829	positive regulation of protein localization	429	-0.424025	-2.03415	1.50695e-13	6.28349e-12	2.77545e-12	46206	tags=63%, list=32%, signal=43%	Cluster-80615.1/Cluster-20693.0/Cluster-57395.6/Cluster-73794.0/Cluster-27484.0/Cluster-76445.0/Cluster-70985.0/Cluster-36882.0/Cluster-66645.0/Cluster-51062.0/Cluster-76703.0/Cluster-12961.0/Cluster-38775.0/Cluster-36081.2/Cluster-25881.0/Cluster-54751.1/Cluster-13252.0/Cluster-60807.1/Cluster-51328.1/Cluster-18983.0/Cluster-83115.0/Cluster-26627.0/Cluster-28724.0/Cluster-57345.0/Cluster-35230.3…
GO:0044272	sulfur compound biosynthetic process	174	-0.558349	-2.4243	1.51812e-13	6.2895e-12	2.7781e-12	38213	tags=63%, list=27%, signal=46%	Cluster-15251.0/Cluster-42130.0/Cluster-38464.0/Cluster-16767.0/Cluster-75655.0/Cluster-21290.0/Cluster-14197.0/Cluster-3972.0/Cluster-69932.0/Cluster-15277.39515/Cluster-42126.0/Cluster-10268.0/Cluster-2232.0/Cluster-5230.0/Cluster-67670.0/Cluster-54842.0/Cluster-31426.0/Cluster-12156.0/Cluster-41034.0/Cluster-40374.0/Cluster-56815.0/Cluster-31820.0/Cluster-46986.0/Cluster-15277.28501/Cluster-65…
GO:0006631	fatty acid metabolic process	388	-0.443702	-2.10813	1.92229e-13	7.67575e-12	3.39042e-12	38213	tags=60%, list=27%, signal=44%	Cluster-15251.0/Cluster-42130.0/Cluster-14988.0/Cluster-4646.0/Cluster-11574.0/Cluster-80341.0/Cluster-79805.0/Cluster-20463.0/Cluster-27566.0/Cluster-21290.0/Cluster-3972.0/Cluster-69932.0/Cluster-55769.0/Cluster-36114.0/Cluster-42126.0/Cluster-19948.0/Cluster-81176.0/Cluster-10268.0/Cluster-59559.0/Cluster-52363.0/Cluster-2232.0/Cluster-59991.5/Cluster-5230.0/Cluster-35540.0/Cluster-64960.0/Clu…
GO:0071695	anatomical structure maturation	425	-0.424675	-2.03518	2.03888e-13	8.08423e-12	3.57084e-12	45530	tags=65%, list=32%, signal=44%	Cluster-8841.0/Cluster-72158.0/Cluster-34482.0/Cluster-71938.0/Cluster-81833.0/Cluster-77260.7/Cluster-65521.0/Cluster-76562.1/Cluster-72001.0/Cluster-11839.1/Cluster-73361.0/Cluster-21581.0/Cluster-56239.1/Cluster-77260.0/Cluster-55431.0/Cluster-71301.0/Cluster-51328.1/Cluster-18983.0/Cluster-72711.0/Cluster-74151.0/Cluster-58687.0/Cluster-62226.0/Cluster-28724.0/Cluster-32655.0/Cluster-28635.0/…
GO:0030258	lipid modification	205	-0.540332	-2.39406	2.08667e-13	8.22327e-12	3.63226e-12	42661	tags=66%, list=30%, signal=46%	Cluster-48861.0/Cluster-82053.0/Cluster-31699.0/Cluster-26195.0/Cluster-43633.0/Cluster-50831.0/Cluster-51513.0/Cluster-65595.0/Cluster-19185.0/Cluster-13894.0/Cluster-38596.0/Cluster-35804.0/Cluster-49520.0/Cluster-26881.0/Cluster-31092.0/Cluster-45731.0/Cluster-27969.0/Cluster-10934.0/Cluster-46849.0/Cluster-20463.0/Cluster-27566.0/Cluster-58468.0/Cluster-69932.0/Cluster-42126.0/Cluster-19948.0…
GO:0051962	positive regulation of nervous system development	466	-0.414643	-2.0016	2.56719e-13	1.00556e-11	4.4416e-12	48871	tags=68%, list=34%, signal=45%	Cluster-60723.0/Cluster-32734.0/Cluster-26263.0/Cluster-55331.0/Cluster-14204.0/Cluster-4160.0/Cluster-78630.0/Cluster-61774.0/Cluster-51328.2/Cluster-60389.0/Cluster-81022.1/Cluster-51452.2/Cluster-63501.0/Cluster-77265.0/Cluster-77260.11/Cluster-53341.0/Cluster-61218.0/Cluster-19787.1/Cluster-33476.0/Cluster-54822.0/Cluster-69161.1/Cluster-21958.0/Cluster-3144.0/Cluster-55999.0/Cluster-56909.0/…
GO:0043087	regulation of GTPase activity	280	-0.488829	-2.24688	2.81168e-13	1.09261e-11	4.82609e-12	50659	tags=72%, list=35%, signal=47%	Cluster-79725.0/Cluster-4996.0/Cluster-75639.0/Cluster-15277.39899/Cluster-55909.0/Cluster-7698.0/Cluster-40587.0/Cluster-18784.0/Cluster-9115.0/Cluster-7496.0/Cluster-15277.35538/Cluster-24263.0/Cluster-61422.2/Cluster-60723.0/Cluster-55331.0/Cluster-33891.0/Cluster-73164.0/Cluster-59270.0/Cluster-60389.0/Cluster-78516.0/Cluster-61218.0/Cluster-51642.0/Cluster-72242.0/Cluster-21958.0/Cluster-463…
GO:2000241	regulation of reproductive process	458	-0.416263	-2.00729	3.18918e-13	1.21962e-11	5.38714e-12	45127	tags=63%, list=31%, signal=43%	Cluster-81833.0/Cluster-58956.1/Cluster-15277.40056/Cluster-76562.1/Cluster-72001.0/Cluster-11839.1/Cluster-3711.0/Cluster-78182.0/Cluster-47047.0/Cluster-42672.0/Cluster-55431.0/Cluster-67460.0/Cluster-18983.0/Cluster-72711.0/Cluster-74151.0/Cluster-58687.0/Cluster-26627.0/Cluster-62226.0/Cluster-62520.0/Cluster-23158.0/Cluster-72120.0/Cluster-43047.0/Cluster-69496.0/Cluster-41870.0/Cluster-5555…
GO:0006399	tRNA metabolic process	208	-0.534202	-2.37117	3.32277e-13	1.26324e-11	5.57979e-12	54358	tags=78%, list=38%, signal=49%	Cluster-53894.0/Cluster-53924.0/Cluster-3247.0/Cluster-66421.0/Cluster-11693.0/Cluster-15277.8861/Cluster-5667.0/Cluster-75989.0/Cluster-29410.0/Cluster-24192.0/Cluster-77226.0/Cluster-53804.0/Cluster-9989.0/Cluster-46041.0/Cluster-30760.0/Cluster-53631.0/Cluster-56554.18/Cluster-60660.0/Cluster-78475.0/Cluster-32034.0/Cluster-59720.0/Cluster-56554.8/Cluster-78154.0/Cluster-26076.0/Cluster-28143.…
GO:0048639	positive regulation of developmental growth	278	-0.48594	-2.23251	3.79202e-13	1.41664e-11	6.25736e-12	45265	tags=68%, list=32%, signal=47%	Cluster-68709.0/Cluster-43048.0/Cluster-15277.40056/Cluster-72001.0/Cluster-44002.0/Cluster-47047.0/Cluster-56239.1/Cluster-18983.0/Cluster-58687.0/Cluster-78482.0/Cluster-71153.0/Cluster-32655.0/Cluster-65311.0/Cluster-26949.0/Cluster-69842.1/Cluster-59369.0/Cluster-55554.1/Cluster-82053.0/Cluster-79904.0/Cluster-56874.0/Cluster-81490.0/Cluster-29637.0/Cluster-73873.0/Cluster-30572.0/Cluster-619…
GO:0019216	regulation of lipid metabolic process	380	-0.436867	-2.07072	3.81489e-13	1.41699e-11	6.25892e-12	44316	tags=64%, list=31%, signal=44%	Cluster-54751.1/Cluster-18236.0/Cluster-55431.0/Cluster-58687.0/Cluster-50661.0/Cluster-26627.0/Cluster-54378.1/Cluster-15277.1763/Cluster-12919.0/Cluster-59112.0/Cluster-29894.0/Cluster-82053.0/Cluster-79904.0/Cluster-34539.0/Cluster-56176.2/Cluster-31446.0/Cluster-43633.0/Cluster-29637.0/Cluster-50577.0/Cluster-8000.0/Cluster-54883.0/Cluster-49833.0/Cluster-45614.0/Cluster-71925.1/Cluster-78589…
GO:0006869	lipid transport	276	-0.484087	-2.22303	4.04949e-13	1.49553e-11	6.60584e-12	38428	tags=63%, list=27%, signal=47%	Cluster-15277.6548/Cluster-49654.1/Cluster-23837.0/Cluster-4646.0/Cluster-17568.0/Cluster-22563.0/Cluster-27969.0/Cluster-72414.0/Cluster-58468.0/Cluster-19658.1/Cluster-39338.0/Cluster-19948.0/Cluster-63079.0/Cluster-18208.0/Cluster-19658.2/Cluster-68599.1/Cluster-59991.5/Cluster-5230.0/Cluster-35540.0/Cluster-80055.0/Cluster-82772.0/Cluster-15277.26967/Cluster-55693.0/Cluster-76883.0/Cluster-26…
GO:0071826	protein-RNA complex organization	287	-0.478181	-2.20347	4.70398e-13	1.72738e-11	7.6299e-12	48924	tags=75%, list=34%, signal=49%	Cluster-79955.0/Cluster-32734.0/Cluster-1658.0/Cluster-79666.0/Cluster-71193.0/Cluster-67498.0/Cluster-51328.2/Cluster-56137.0/Cluster-41855.0/Cluster-72359.0/Cluster-77260.11/Cluster-81339.0/Cluster-52188.1/Cluster-81614.2/Cluster-23233.0/Cluster-56714.0/Cluster-50946.0/Cluster-69323.0/Cluster-76445.0/Cluster-15948.0/Cluster-49572.0/Cluster-79500.0/Cluster-56792.0/Cluster-20577.0/Cluster-75383.0…
GO:0070482	response to oxygen levels	360	-0.441209	-2.08028	5.31466e-13	1.91892e-11	8.47595e-12	45020	tags=67%, list=31%, signal=46%	Cluster-15277.40056/Cluster-51583.0/Cluster-11839.1/Cluster-17572.0/Cluster-52056.0/Cluster-45287.0/Cluster-47047.0/Cluster-31345.0/Cluster-39066.0/Cluster-44984.0/Cluster-18639.0/Cluster-62226.0/Cluster-12114.0/Cluster-32655.0/Cluster-35230.3/Cluster-55363.0/Cluster-25218.0/Cluster-79904.0/Cluster-49876.1/Cluster-15277.23757/Cluster-56874.0/Cluster-73276.2/Cluster-29637.0/Cluster-3865.0/Cluster-…
GO:0032984	protein-containing complex disassembly	316	-0.465317	-2.16559	6.37649e-13	2.27686e-11	1.0057e-11	48736	tags=73%, list=34%, signal=48%	Cluster-34966.0/Cluster-54410.1/Cluster-83332.0/Cluster-73542.0/Cluster-65069.1/Cluster-15348.0/Cluster-19235.0/Cluster-35767.0/Cluster-68973.0/Cluster-81614.2/Cluster-9221.0/Cluster-3144.0/Cluster-34634.3/Cluster-75252.0/Cluster-80615.1/Cluster-38438.0/Cluster-69323.0/Cluster-27484.0/Cluster-66645.0/Cluster-79465.0/Cluster-76377.0/Cluster-72090.2/Cluster-63683.0/Cluster-36568.0/Cluster-20012.0/C…
GO:0031400	negative regulation of protein modification process	444	-0.425457	-2.04687	7.61214e-13	2.67376e-11	1.18101e-11	43707	tags=63%, list=30%, signal=44%	Cluster-45854.0/Cluster-15277.19197/Cluster-62520.0/Cluster-35230.3/Cluster-67803.0/Cluster-43064.2/Cluster-40805.0/Cluster-64638.0/Cluster-34512.2/Cluster-69619.0/Cluster-48861.0/Cluster-21864.16/Cluster-79904.0/Cluster-24992.0/Cluster-56176.2/Cluster-61929.0/Cluster-17640.0/Cluster-31446.0/Cluster-61946.0/Cluster-66090.0/Cluster-78894.0/Cluster-81490.0/Cluster-29637.0/Cluster-55170.0/Cluster-78…
GO:0010639	negative regulation of organelle organization	364	-0.43454	-2.05051	1.04509e-12	3.51793e-11	1.55388e-11	51584	tags=69%, list=36%, signal=44%	Cluster-59138.0/Cluster-47123.0/Cluster-59437.0/Cluster-79469.0/Cluster-43281.0/Cluster-80283.0/Cluster-45503.1/Cluster-15385.0/Cluster-67247.0/Cluster-80772.0/Cluster-51852.3/Cluster-15277.39899/Cluster-45950.0/Cluster-32034.0/Cluster-21788.0/Cluster-50012.0/Cluster-60953.0/Cluster-53889.0/Cluster-42793.0/Cluster-19289.0/Cluster-64783.1/Cluster-50837.0/Cluster-59027.3/Cluster-18784.0/Cluster-911…
GO:0048871	multicellular organismal-level homeostasis	328	-0.453634	-2.1196	1.35419e-12	4.39804e-11	1.94264e-11	37896	tags=54%, list=26%, signal=40%	Cluster-76145.0/Cluster-8136.0/Cluster-33708.0/Cluster-41360.0/Cluster-27969.0/Cluster-17645.0/Cluster-46817.1/Cluster-56576.1/Cluster-10934.0/Cluster-39570.0/Cluster-68945.0/Cluster-68865.0/Cluster-53374.0/Cluster-75381.0/Cluster-57028.0/Cluster-15277.6428/Cluster-73494.2/Cluster-19948.0/Cluster-56256.0/Cluster-31414.1/Cluster-75063.0/Cluster-52363.0/Cluster-26698.0/Cluster-41258.0/Cluster-42281…
GO:0060249	anatomical structure homeostasis	433	-0.417821	-2.00609	1.45426e-12	4.69943e-11	2.07576e-11	40585	tags=53%, list=28%, signal=38%	Cluster-61599.0/Cluster-51852.5/Cluster-44344.0/Cluster-45856.0/Cluster-45839.1/Cluster-63503.0/Cluster-59660.0/Cluster-30035.0/Cluster-13894.0/Cluster-38596.0/Cluster-13379.0/Cluster-75443.0/Cluster-78313.0/Cluster-70415.0/Cluster-64384.2/Cluster-65016.0/Cluster-64851.1/Cluster-75027.0/Cluster-14988.0/Cluster-76145.0/Cluster-26583.0/Cluster-41360.0/Cluster-27969.0/Cluster-82057.0/Cluster-17645.0…
GO:0009755	hormone-mediated signaling pathway	198	-0.528783	-2.3322	1.67047e-12	5.34467e-11	2.36076e-11	48753	tags=76%, list=34%, signal=50%	Cluster-14855.0/Cluster-34966.0/Cluster-81516.0/Cluster-19235.0/Cluster-41190.0/Cluster-41855.0/Cluster-68973.0/Cluster-81614.2/Cluster-8131.0/Cluster-69161.1/Cluster-27803.0/Cluster-37012.0/Cluster-4899.0/Cluster-65230.0/Cluster-9909.0/Cluster-50977.0/Cluster-27484.0/Cluster-28167.0/Cluster-63683.0/Cluster-52596.0/Cluster-43048.0/Cluster-11839.1/Cluster-15277.806/Cluster-51892.0/Cluster-73361.0/…
GO:0032543	mitochondrial translation	143	-0.589064	-2.49027	1.86003e-12	5.92187e-11	2.61572e-11	46335	tags=78%, list=32%, signal=53%	Cluster-34556.0/Cluster-75252.0/Cluster-38438.0/Cluster-69712.1/Cluster-70863.0/Cluster-26534.0/Cluster-60596.0/Cluster-28724.0/Cluster-12114.0/Cluster-45012.0/Cluster-54623.0/Cluster-54522.0/Cluster-26693.0/Cluster-5149.0/Cluster-65940.1/Cluster-34872.0/Cluster-56554.17/Cluster-40035.0/Cluster-81766.0/Cluster-70944.0/Cluster-55299.0/Cluster-17708.0/Cluster-14777.0/Cluster-74283.0/Cluster-60303.0…
GO:0007269	neurotransmitter secretion	204	-0.526669	-2.3322	3.076e-12	9.51204e-11	4.20151e-11	43163	tags=63%, list=30%, signal=44%	Cluster-15277.11085/Cluster-15277.3268/Cluster-76156.1/Cluster-79572.0/Cluster-81490.0/Cluster-60434.0/Cluster-67757.0/Cluster-74637.0/Cluster-71925.1/Cluster-13508.0/Cluster-19185.0/Cluster-73945.0/Cluster-38554.0/Cluster-70278.0/Cluster-2944.0/Cluster-64759.0/Cluster-18854.0/Cluster-29605.0/Cluster-41982.0/Cluster-34687.0/Cluster-44532.0/Cluster-8742.0/Cluster-14988.0/Cluster-82057.0/Cluster-52…
GO:0072593	reactive oxygen species metabolic process	233	-0.496762	-2.23144	3.07465e-12	9.51204e-11	4.20151e-11	40116	tags=61%, list=28%, signal=44%	Cluster-79944.0/Cluster-79672.0/Cluster-63503.0/Cluster-78226.0/Cluster-63024.0/Cluster-13894.0/Cluster-40035.0/Cluster-23416.0/Cluster-47168.0/Cluster-33197.1/Cluster-66448.0/Cluster-75552.0/Cluster-8136.0/Cluster-41360.0/Cluster-745.1/Cluster-73254.0/Cluster-68945.0/Cluster-59600.0/Cluster-54207.0/Cluster-19948.0/Cluster-10560.0/Cluster-33862.0/Cluster-22431.0/Cluster-81176.0/Cluster-26698.0/Cl…
GO:0044843	cell cycle G1/S phase transition	239	-0.495482	-2.23448	3.44076e-12	1.05894e-10	4.67737e-11	53513	tags=74%, list=37%, signal=47%	Cluster-45596.0/Cluster-48944.0/Cluster-74695.0/Cluster-81112.0/Cluster-72926.0/Cluster-14312.0/Cluster-27277.0/Cluster-65540.0/Cluster-53804.0/Cluster-70340.0/Cluster-47262.0/Cluster-59437.0/Cluster-48245.0/Cluster-3125.0/Cluster-80283.0/Cluster-68846.0/Cluster-29301.0/Cluster-33440.0/Cluster-12042.0/Cluster-68547.0/Cluster-50837.0/Cluster-51441.0/Cluster-69959.0/Cluster-14204.0/Cluster-51503.0/…
GO:0060541	respiratory system development	429	-0.408951	-1.96183	3.94903e-12	1.2096e-10	5.34286e-11	41781	tags=56%, list=29%, signal=40%	Cluster-15277.18525/Cluster-81490.0/Cluster-29637.0/Cluster-74051.0/Cluster-82784.0/Cluster-49833.0/Cluster-39004.1/Cluster-52013.0/Cluster-71925.1/Cluster-51852.5/Cluster-48559.0/Cluster-39759.0/Cluster-26966.0/Cluster-4578.0/Cluster-7652.0/Cluster-79672.0/Cluster-23981.0/Cluster-65656.0/Cluster-19692.0/Cluster-14994.0/Cluster-6475.0/Cluster-64384.2/Cluster-5455.0/Cluster-4947.0/Cluster-15325.0/…
GO:0043414	macromolecule methylation	282	-0.462577	-2.1279	4.14812e-12	1.26459e-10	5.58576e-11	52492	tags=71%, list=37%, signal=45%	Cluster-81761.0/Cluster-74699.0/Cluster-6555.1/Cluster-25061.0/Cluster-78756.0/Cluster-60050.0/Cluster-59138.0/Cluster-30760.0/Cluster-80283.0/Cluster-6916.0/Cluster-60715.0/Cluster-54049.0/Cluster-56554.18/Cluster-53889.0/Cluster-52170.0/Cluster-52976.0/Cluster-30095.1/Cluster-56554.8/Cluster-51441.0/Cluster-24263.0/Cluster-26076.0/Cluster-79955.0/Cluster-1658.0/Cluster-26047.2/Cluster-31840.0/C…
GO:0006997	nucleus organization	201	-0.513705	-2.27131	4.25585e-12	1.29134e-10	5.70392e-11	54063	tags=81%, list=38%, signal=50%	Cluster-43932.0/Cluster-27854.2/Cluster-81634.0/Cluster-80773.0/Cluster-72481.0/Cluster-48944.0/Cluster-52079.0/Cluster-13702.0/Cluster-14312.0/Cluster-72357.0/Cluster-71801.0/Cluster-57413.0/Cluster-25061.0/Cluster-81250.0/Cluster-75374.1/Cluster-59138.0/Cluster-1192.2/Cluster-73152.0/Cluster-36985.0/Cluster-78367.0/Cluster-29873.0/Cluster-75249.0/Cluster-51955.0/Cluster-34966.0/Cluster-21578.1/…
GO:0042445	hormone metabolic process	311	-0.447505	-2.07964	6.31156e-12	1.85416e-10	8.18993e-11	23398	tags=38%, list=16%, signal=32%	Cluster-67907.0/Cluster-35722.0/Cluster-76622.1/Cluster-57579.5/Cluster-36669.0/Cluster-46421.0/Cluster-42274.1/Cluster-24877.0/Cluster-40644.0/Cluster-14067.0/Cluster-47629.0/Cluster-57632.1/Cluster-75647.0/Cluster-18977.0/Cluster-75463.0/Cluster-52857.0/Cluster-4782.0/Cluster-69097.0/Cluster-67853.0/Cluster-57579.4/Cluster-15277.4672/Cluster-81032.0/Cluster-76655.0/Cluster-10941.0/Cluster-64677…
GO:0043434	response to peptide hormone	462	-0.403665	-1.94785	6.41891e-12	1.87717e-10	8.29154e-11	42548	tags=58%, list=30%, signal=41%	Cluster-82053.0/Cluster-24992.0/Cluster-50695.0/Cluster-31699.0/Cluster-17640.0/Cluster-41508.0/Cluster-24978.0/Cluster-69846.7/Cluster-80658.0/Cluster-61192.0/Cluster-55170.0/Cluster-64357.0/Cluster-3865.0/Cluster-49944.0/Cluster-69156.0/Cluster-67236.1/Cluster-81958.0/Cluster-75357.0/Cluster-52013.0/Cluster-45614.0/Cluster-17205.0/Cluster-47224.0/Cluster-15625.0/Cluster-16049.0/Cluster-49942.0/…
GO:0042060	wound healing	405	-0.417374	-1.99146	6.80311e-12	1.98056e-10	8.74824e-11	45582	tags=60%, list=32%, signal=41%	Cluster-42760.0/Cluster-80346.0/Cluster-72158.0/Cluster-71938.0/Cluster-81833.0/Cluster-51583.0/Cluster-48741.3/Cluster-11839.1/Cluster-67982.0/Cluster-45287.0/Cluster-36081.2/Cluster-31345.0/Cluster-72878.0/Cluster-15277.38260/Cluster-27157.0/Cluster-55431.0/Cluster-15277.19197/Cluster-23158.0/Cluster-64638.0/Cluster-25218.0/Cluster-45525.0/Cluster-79572.0/Cluster-80351.0/Cluster-21864.16/Cluste…
GO:0032259	methylation	315	-0.454143	-2.11294	6.92753e-12	1.99878e-10	8.8287e-11	52279	tags=71%, list=36%, signal=45%	Cluster-74699.0/Cluster-6555.1/Cluster-25061.0/Cluster-78756.0/Cluster-60050.0/Cluster-59138.0/Cluster-30760.0/Cluster-80283.0/Cluster-6916.0/Cluster-60715.0/Cluster-54049.0/Cluster-56554.18/Cluster-53889.0/Cluster-52170.0/Cluster-52976.0/Cluster-30095.1/Cluster-56554.8/Cluster-51441.0/Cluster-24263.0/Cluster-26076.0/Cluster-79955.0/Cluster-1658.0/Cluster-26047.2/Cluster-14849.0/Cluster-31840.0/C…
GO:0104004	cellular response to environmental stimulus	399	-0.418772	-1.99498	6.91862e-12	1.99878e-10	8.8287e-11	45183	tags=59%, list=31%, signal=41%	Cluster-20923.0/Cluster-52596.0/Cluster-51583.0/Cluster-83332.2/Cluster-11839.1/Cluster-6501.0/Cluster-51892.0/Cluster-63660.0/Cluster-68037.0/Cluster-31345.0/Cluster-11529.0/Cluster-55431.0/Cluster-57897.0/Cluster-15277.19197/Cluster-62520.0/Cluster-31325.0/Cluster-82639.4/Cluster-9411.0/Cluster-25218.0/Cluster-26949.0/Cluster-21864.16/Cluster-44469.0/Cluster-56176.2/Cluster-24714.0/Cluster-1527…
GO:0006970	response to osmotic stress	218	-0.49969	-2.22958	7.03926e-12	2.01304e-10	8.89169e-11	32960	tags=50%, list=23%, signal=38%	Cluster-66240.0/Cluster-26173.0/Cluster-53959.0/Cluster-12156.0/Cluster-33421.0/Cluster-21979.0/Cluster-27014.0/Cluster-69045.0/Cluster-58731.0/Cluster-27130.0/Cluster-9811.0/Cluster-61445.0/Cluster-72308.0/Cluster-31820.0/Cluster-43598.0/Cluster-33039.0/Cluster-70761.0/Cluster-48877.0/Cluster-10799.0/Cluster-70420.2/Cluster-77871.3/Cluster-24475.0/Cluster-21782.0/Cluster-5797.0/Cluster-62323.0/C…
GO:0007163	establishment or maintenance of cell polarity	453	-0.403454	-1.94339	7.1351e-12	2.03146e-10	8.97306e-11	48479	tags=67%, list=34%, signal=44%	Cluster-81462.0/Cluster-83140.0/Cluster-78630.0/Cluster-18737.0/Cluster-40290.0/Cluster-51328.2/Cluster-59270.0/Cluster-19235.0/Cluster-41190.0/Cluster-35767.0/Cluster-40052.0/Cluster-77260.11/Cluster-51642.0/Cluster-68973.0/Cluster-46552.0/Cluster-72242.0/Cluster-64598.0/Cluster-21958.0/Cluster-63032.0/Cluster-65230.0/Cluster-57395.6/Cluster-56909.0/Cluster-76445.0/Cluster-82850.0/Cluster-11632.…
GO:0055088	lipid homeostasis	159	-0.548783	-2.35436	7.47837e-12	2.11985e-10	9.3635e-11	36345	tags=58%, list=25%, signal=43%	Cluster-69932.0/Cluster-15277.32461/Cluster-19948.0/Cluster-71118.0/Cluster-81176.0/Cluster-52363.0/Cluster-67670.0/Cluster-5124.0/Cluster-43747.0/Cluster-31866.0/Cluster-12030.0/Cluster-69036.0/Cluster-12156.0/Cluster-33421.0/Cluster-62689.0/Cluster-62940.0/Cluster-44313.0/Cluster-19193.0/Cluster-48639.2/Cluster-68924.1/Cluster-75314.1/Cluster-39445.0/Cluster-71784.0/Cluster-74103.0/Cluster-5570…
GO:0090287	regulation of cellular response to growth factor stimulus	297	-0.453012	-2.09503	7.58778e-12	2.14148e-10	9.45901e-11	43393	tags=64%, list=30%, signal=45%	Cluster-32655.0/Cluster-35230.3/Cluster-72120.0/Cluster-40805.0/Cluster-79572.0/Cluster-79821.0/Cluster-58638.0/Cluster-61929.0/Cluster-44099.0/Cluster-15277.23757/Cluster-29637.0/Cluster-65537.0/Cluster-55170.0/Cluster-39504.0/Cluster-39004.1/Cluster-77648.0/Cluster-52013.0/Cluster-45614.0/Cluster-63721.0/Cluster-71925.1/Cluster-45613.1/Cluster-7652.0/Cluster-2510.0/Cluster-35090.2/Cluster-64081…
GO:0098813	nuclear chromosome segregation	298	-0.461887	-2.13704	7.82867e-12	2.19986e-10	9.71687e-11	53225	tags=72%, list=37%, signal=45%	Cluster-52079.0/Cluster-28944.0/Cluster-72926.0/Cluster-56778.0/Cluster-55612.0/Cluster-71801.0/Cluster-75854.2/Cluster-10953.0/Cluster-9962.0/Cluster-79055.0/Cluster-14649.0/Cluster-71760.0/Cluster-59138.0/Cluster-48245.0/Cluster-43281.0/Cluster-15277.23068/Cluster-45503.1/Cluster-29301.0/Cluster-34583.0/Cluster-3085.0/Cluster-4748.0/Cluster-16046.0/Cluster-15277.39899/Cluster-7698.0/Cluster-691…
GO:0051347	positive regulation of transferase activity	408	-0.418291	-1.99647	7.92777e-12	2.21806e-10	9.79727e-11	46715	tags=61%, list=33%, signal=41%	Cluster-47675.1/Cluster-8738.0/Cluster-4899.0/Cluster-55999.0/Cluster-34634.3/Cluster-27484.0/Cluster-67920.0/Cluster-42760.0/Cluster-80346.0/Cluster-51062.0/Cluster-11839.1/Cluster-67982.0/Cluster-40370.0/Cluster-44002.0/Cluster-80950.0/Cluster-27157.0/Cluster-15277.617/Cluster-72711.0/Cluster-71153.0/Cluster-59198.0/Cluster-35092.1/Cluster-81516.1/Cluster-82235.0/Cluster-53779.0/Cluster-82639.4…
GO:0071453	cellular response to oxygen levels	151	-0.558696	-2.37883	9.02047e-12	2.48082e-10	1.09579e-10	44992	tags=74%, list=31%, signal=51%	Cluster-51583.0/Cluster-17572.0/Cluster-52056.0/Cluster-18639.0/Cluster-62226.0/Cluster-12114.0/Cluster-32655.0/Cluster-35230.3/Cluster-79904.0/Cluster-56874.0/Cluster-73276.2/Cluster-80441.0/Cluster-71925.1/Cluster-45728.0/Cluster-7652.0/Cluster-78226.0/Cluster-13894.0/Cluster-33197.1/Cluster-4267.0/Cluster-72414.0/Cluster-62216.0/Cluster-27362.0/Cluster-52473.0/Cluster-75992.0/Cluster-80384.0/C…
GO:0006260	DNA replication	281	-0.462918	-2.12777	9.09611e-12	2.49102e-10	1.1003e-10	53675	tags=69%, list=37%, signal=43%	Cluster-80773.0/Cluster-48944.0/Cluster-74695.0/Cluster-52079.0/Cluster-19053.0/Cluster-51929.0/Cluster-17385.0/Cluster-63143.0/Cluster-5732.0/Cluster-27277.0/Cluster-65540.0/Cluster-10953.0/Cluster-57413.0/Cluster-28937.0/Cluster-53804.0/Cluster-29481.0/Cluster-70340.0/Cluster-79322.0/Cluster-71760.0/Cluster-59138.0/Cluster-15277.9774/Cluster-68846.0/Cluster-1192.2/Cluster-40191.0/Cluster-32813.…
GO:0017156	calcium-ion regulated exocytosis	112	-0.613921	-2.50039	1.00435e-11	2.73888e-10	1.20977e-10	41059	tags=72%, list=29%, signal=52%	Cluster-26627.0/Cluster-79216.0/Cluster-76156.1/Cluster-79572.0/Cluster-74637.0/Cluster-19185.0/Cluster-70278.0/Cluster-2944.0/Cluster-63024.0/Cluster-64759.0/Cluster-41982.0/Cluster-34687.0/Cluster-44532.0/Cluster-8742.0/Cluster-14988.0/Cluster-52589.0/Cluster-79572.1/Cluster-43063.0/Cluster-63216.0/Cluster-13776.0/Cluster-80189.0/Cluster-63079.0/Cluster-56627.0/Cluster-43313.0/Cluster-80857.0/C…
GO:0042335	cuticle development	195	-0.517225	-2.27672	1.14674e-11	3.101e-10	1.36973e-10	31470	tags=55%, list=22%, signal=43%	Cluster-37097.0/Cluster-3699.0/Cluster-74992.0/Cluster-31820.0/Cluster-51587.0/Cluster-81205.0/Cluster-76271.0/Cluster-48975.0/Cluster-55175.0/Cluster-82243.0/Cluster-77260.10/Cluster-5797.0/Cluster-31440.0/Cluster-67081.0/Cluster-59289.0/Cluster-69535.3/Cluster-61223.0/Cluster-81501.0/Cluster-13612.0/Cluster-69535.2/Cluster-29615.0/Cluster-47803.1/Cluster-63905.0/Cluster-41820.0/Cluster-19008.0/…
GO:0040029	epigenetic regulation of gene expression	328	-0.442805	-2.069	1.18214e-11	3.18342e-10	1.40613e-10	54290	tags=78%, list=38%, signal=49%	Cluster-66879.1/Cluster-15277.30522/Cluster-74776.2/Cluster-15670.0/Cluster-76344.0/Cluster-67499.0/Cluster-60914.0/Cluster-37086.1/Cluster-52079.0/Cluster-19053.0/Cluster-72926.0/Cluster-56778.0/Cluster-50576.0/Cluster-14312.0/Cluster-17385.0/Cluster-27307.0/Cluster-74699.0/Cluster-18295.0/Cluster-75068.0/Cluster-24499.0/Cluster-78756.0/Cluster-59138.0/Cluster-15277.11099/Cluster-75377.0/Cluster…
GO:0001736	establishment of planar polarity	153	-0.552592	-2.35721	1.52806e-11	4.02803e-10	1.7792e-10	44282	tags=69%, list=31%, signal=47%	Cluster-69820.0/Cluster-72711.0/Cluster-45651.0/Cluster-59198.0/Cluster-67803.0/Cluster-23041.0/Cluster-56813.0/Cluster-60053.0/Cluster-82053.0/Cluster-56176.2/Cluster-15277.18525/Cluster-81490.0/Cluster-61192.0/Cluster-71925.1/Cluster-28779.0/Cluster-78589.0/Cluster-35804.0/Cluster-15277.6108/Cluster-57321.0/Cluster-4947.0/Cluster-14478.0/Cluster-64429.0/Cluster-26930.0/Cluster-37773.8/Cluster-6…
GO:0042073	intraciliary transport	52	-0.746763	-2.65268	1.581e-11	4.10361e-10	1.81258e-10	20114	tags=63%, list=14%, signal=55%	Cluster-70707.0/Cluster-45613.0/Cluster-46686.0/Cluster-81934.0/Cluster-71095.0/Cluster-82164.0/Cluster-57801.0/Cluster-18743.0/Cluster-73053.1/Cluster-70210.2/Cluster-55468.0/Cluster-14718.0/Cluster-4298.1/Cluster-35408.0/Cluster-70210.0/Cluster-66287.0/Cluster-23189.0/Cluster-56091.1/Cluster-65387.0/Cluster-72406.0/Cluster-23914.0/Cluster-50629.0/Cluster-13755.0/Cluster-63117.1/Cluster-81233.0/…
GO:0045787	positive regulation of cell cycle	363	-0.427484	-2.01696	1.57674e-11	4.10361e-10	1.81258e-10	52991	tags=72%, list=37%, signal=46%	Cluster-72926.0/Cluster-50094.0/Cluster-40608.0/Cluster-56294.1/Cluster-56778.0/Cluster-51929.0/Cluster-63143.0/Cluster-63335.0/Cluster-25814.0/Cluster-9962.0/Cluster-79055.0/Cluster-14649.0/Cluster-47262.0/Cluster-59437.0/Cluster-48245.0/Cluster-3125.0/Cluster-43281.0/Cluster-6916.0/Cluster-21885.0/Cluster-61510.1/Cluster-36985.0/Cluster-16046.0/Cluster-15277.39899/Cluster-69138.0/Cluster-32141.…
GO:0043254	regulation of protein-containing complex assembly	404	-0.412486	-1.96776	1.85738e-11	4.78465e-10	2.1134e-10	49573	tags=68%, list=35%, signal=44%	Cluster-57553.0/Cluster-50837.0/Cluster-59027.3/Cluster-18784.0/Cluster-9115.0/Cluster-59111.0/Cluster-48147.0/Cluster-78923.0/Cluster-60723.0/Cluster-65222.0/Cluster-79666.0/Cluster-78630.0/Cluster-18737.0/Cluster-68511.1/Cluster-41855.0/Cluster-52540.0/Cluster-34528.0/Cluster-34512.1/Cluster-50088.0/Cluster-66776.0/Cluster-81614.2/Cluster-18674.0/Cluster-63866.0/Cluster-52222.2/Cluster-9221.0/C…
GO:0022618	protein-RNA complex assembly	262	-0.469452	-2.14188	2.15532e-11	5.48418e-10	2.42239e-10	48924	tags=75%, list=34%, signal=50%	Cluster-79955.0/Cluster-32734.0/Cluster-1658.0/Cluster-79666.0/Cluster-71193.0/Cluster-67498.0/Cluster-51328.2/Cluster-56137.0/Cluster-41855.0/Cluster-72359.0/Cluster-77260.11/Cluster-81339.0/Cluster-52188.1/Cluster-81614.2/Cluster-23233.0/Cluster-56714.0/Cluster-50946.0/Cluster-76445.0/Cluster-15948.0/Cluster-49572.0/Cluster-79500.0/Cluster-56792.0/Cluster-20577.0/Cluster-75383.0/Cluster-18581.1…
GO:0031347	regulation of defense response	464	-0.395343	-1.90837	2.17313e-11	5.50783e-10	2.43283e-10	46818	tags=63%, list=33%, signal=42%	Cluster-8131.0/Cluster-23233.0/Cluster-69161.1/Cluster-55999.0/Cluster-37562.0/Cluster-74372.5/Cluster-20693.0/Cluster-18149.0/Cluster-27484.0/Cluster-15277.39928/Cluster-80346.0/Cluster-42533.0/Cluster-42030.0/Cluster-72117.0/Cluster-50199.0/Cluster-51583.0/Cluster-80928.0/Cluster-67982.0/Cluster-45287.0/Cluster-31345.0/Cluster-80927.0/Cluster-54646.0/Cluster-80950.0/Cluster-40845.0/Cluster-5543…
GO:0007164	establishment of tissue polarity	158	-0.552034	-2.36569	2.18836e-11	5.52476e-10	2.44031e-10	44282	tags=68%, list=31%, signal=47%	Cluster-69820.0/Cluster-55431.0/Cluster-72711.0/Cluster-45651.0/Cluster-59198.0/Cluster-67803.0/Cluster-23041.0/Cluster-56813.0/Cluster-60053.0/Cluster-82053.0/Cluster-56176.2/Cluster-15277.18525/Cluster-81490.0/Cluster-61192.0/Cluster-71925.1/Cluster-28779.0/Cluster-78589.0/Cluster-35804.0/Cluster-15277.6108/Cluster-57321.0/Cluster-4947.0/Cluster-14478.0/Cluster-64429.0/Cluster-26930.0/Cluster-3…
GO:0003096	renal sodium ion transport	21	-0.900054	-2.60353	2.6341e-11	6.59853e-10	2.9146e-10	7316	tags=62%, list=5%, signal=59%	Cluster-68680.0/Cluster-76588.0/Cluster-56710.0/Cluster-2734.0/Cluster-76588.5/Cluster-62279.0/Cluster-784.0/Cluster-583.0/Cluster-493.0/Cluster-1161.1/Cluster-20842.1/Cluster-16933.0/Cluster-34.0
GO:0044089	positive regulation of cellular component biogenesis	485	-0.387183	-1.87634	2.96589e-11	7.40097e-10	3.26904e-10	49573	tags=66%, list=35%, signal=43%	Cluster-57553.0/Cluster-50837.0/Cluster-59027.3/Cluster-78639.2/Cluster-48147.0/Cluster-26076.0/Cluster-69959.0/Cluster-24411.0/Cluster-65222.0/Cluster-79666.0/Cluster-33891.0/Cluster-14204.0/Cluster-73164.0/Cluster-78630.0/Cluster-18737.0/Cluster-25081.0/Cluster-68645.0/Cluster-81022.1/Cluster-68511.1/Cluster-41855.0/Cluster-52540.0/Cluster-34528.0/Cluster-34512.1/Cluster-40052.0/Cluster-77260.1…
GO:0017157	regulation of exocytosis	137	-0.569197	-2.39063	3.57698e-11	8.82368e-10	3.89746e-10	46048	tags=74%, list=32%, signal=50%	Cluster-27484.0/Cluster-76445.0/Cluster-80346.0/Cluster-13601.0/Cluster-31345.0/Cluster-18983.0/Cluster-26627.0/Cluster-79216.0/Cluster-76156.1/Cluster-45525.0/Cluster-3865.0/Cluster-74637.0/Cluster-11145.0/Cluster-22992.0/Cluster-70278.0/Cluster-63024.0/Cluster-29381.0/Cluster-28821.0/Cluster-23144.0/Cluster-64759.0/Cluster-73784.1/Cluster-41982.0/Cluster-14988.0/Cluster-82057.0/Cluster-30222.0/…
GO:0016051	carbohydrate biosynthetic process	226	-0.490049	-2.19635	3.98543e-11	9.75676e-10	4.30961e-10	39854	tags=62%, list=28%, signal=44%	Cluster-13894.0/Cluster-65656.0/Cluster-75110.0/Cluster-82803.0/Cluster-15039.0/Cluster-23400.0/Cluster-15325.0/Cluster-14988.0/Cluster-72697.0/Cluster-10934.0/Cluster-30222.0/Cluster-68945.0/Cluster-79927.0/Cluster-43063.0/Cluster-14197.0/Cluster-24496.0/Cluster-19948.0/Cluster-3623.0/Cluster-33862.0/Cluster-81176.0/Cluster-59559.0/Cluster-2232.0/Cluster-26698.0/Cluster-72911.0/Cluster-66171.0/C…
GO:0043086	negative regulation of catalytic activity	444	-0.405085	-1.94886	4.18852e-11	1.01387e-09	4.47832e-10	43249	tags=59%, list=30%, signal=42%	Cluster-82639.4/Cluster-67803.0/Cluster-40805.0/Cluster-64638.0/Cluster-34512.2/Cluster-69619.0/Cluster-17590.0/Cluster-21864.16/Cluster-24992.0/Cluster-44469.0/Cluster-56176.2/Cluster-5091.0/Cluster-17640.0/Cluster-79414.0/Cluster-31446.0/Cluster-66090.0/Cluster-78894.0/Cluster-81490.0/Cluster-29637.0/Cluster-55170.0/Cluster-78568.0/Cluster-74637.0/Cluster-45614.0/Cluster-71925.1/Cluster-16049.0…
GO:0042176	regulation of protein catabolic process	370	-0.419337	-1.98175	4.46328e-11	1.07635e-09	4.75429e-10	48907	tags=74%, list=34%, signal=49%	Cluster-24411.0/Cluster-32734.0/Cluster-15277.30169/Cluster-26263.0/Cluster-5005.1/Cluster-8777.0/Cluster-81462.0/Cluster-60807.0/Cluster-81022.1/Cluster-15277.6125/Cluster-34528.0/Cluster-53341.0/Cluster-50088.0/Cluster-72800.0/Cluster-78900.0/Cluster-68973.0/Cluster-40615.0/Cluster-66023.0/Cluster-80161.0/Cluster-9221.0/Cluster-48369.0/Cluster-8738.0/Cluster-54346.0/Cluster-26491.0/Cluster-6664…
GO:0061025	membrane fusion	210	-0.498825	-2.21642	5.05827e-11	1.19749e-09	5.28939e-10	42877	tags=68%, list=30%, signal=48%	Cluster-45525.0/Cluster-72048.0/Cluster-50695.0/Cluster-13723.0/Cluster-56874.0/Cluster-55170.0/Cluster-75804.0/Cluster-54851.0/Cluster-59346.0/Cluster-22992.0/Cluster-61599.0/Cluster-48559.0/Cluster-45856.0/Cluster-17328.0/Cluster-2944.0/Cluster-28821.0/Cluster-33197.1/Cluster-75868.0/Cluster-41739.0/Cluster-41982.0/Cluster-34687.0/Cluster-22333.0/Cluster-14478.0/Cluster-8742.0/Cluster-22563.0/C…
GO:0006836	neurotransmitter transport	316	-0.443584	-2.06444	5.31121e-11	1.25279e-09	5.53362e-10	41215	tags=59%, list=29%, signal=42%	Cluster-60434.0/Cluster-67757.0/Cluster-74637.0/Cluster-71925.1/Cluster-78566.0/Cluster-13508.0/Cluster-19185.0/Cluster-73945.0/Cluster-38554.0/Cluster-70278.0/Cluster-2944.0/Cluster-63024.0/Cluster-64759.0/Cluster-72179.1/Cluster-18854.0/Cluster-29605.0/Cluster-41982.0/Cluster-34687.0/Cluster-75027.0/Cluster-44532.0/Cluster-8742.0/Cluster-14988.0/Cluster-82057.0/Cluster-52589.0/Cluster-29991.0/C…
GO:0046530	photoreceptor cell differentiation	302	-0.446392	-2.06878	6.40024e-11	1.49331e-09	6.59603e-10	43489	tags=64%, list=30%, signal=45%	Cluster-9221.0/Cluster-72162.0/Cluster-8738.0/Cluster-75018.0/Cluster-34634.3/Cluster-82850.0/Cluster-80346.0/Cluster-72158.0/Cluster-63683.0/Cluster-15277.40087/Cluster-3711.0/Cluster-6501.0/Cluster-39066.0/Cluster-69820.0/Cluster-18983.0/Cluster-62520.0/Cluster-82235.0/Cluster-67803.0/Cluster-23041.0/Cluster-82053.0/Cluster-74939.1/Cluster-17640.0/Cluster-15277.23757/Cluster-44504.0/Cluster-814…
GO:0042594	response to starvation	358	-0.42387	-1.99881	6.7227e-11	1.56291e-09	6.90343e-10	44739	tags=65%, list=31%, signal=45%	Cluster-78182.0/Cluster-47047.0/Cluster-42672.0/Cluster-69820.0/Cluster-13252.0/Cluster-67460.0/Cluster-83115.0/Cluster-7127.0/Cluster-12114.0/Cluster-67943.0/Cluster-55363.0/Cluster-59112.0/Cluster-56176.2/Cluster-31699.0/Cluster-16704.0/Cluster-49876.1/Cluster-37605.0/Cluster-51852.6/Cluster-43057.0/Cluster-56874.0/Cluster-43633.0/Cluster-80658.0/Cluster-49944.0/Cluster-50831.0/Cluster-80441.0/…
GO:0050769	positive regulation of neurogenesis	400	-0.409501	-1.95131	7.15856e-11	1.65827e-09	7.32466e-10	48871	tags=69%, list=34%, signal=46%	Cluster-60723.0/Cluster-32734.0/Cluster-26263.0/Cluster-55331.0/Cluster-4160.0/Cluster-78630.0/Cluster-61774.0/Cluster-51328.2/Cluster-60389.0/Cluster-51452.2/Cluster-63501.0/Cluster-77265.0/Cluster-77260.11/Cluster-53341.0/Cluster-61218.0/Cluster-19787.1/Cluster-33476.0/Cluster-54822.0/Cluster-69161.1/Cluster-21958.0/Cluster-3144.0/Cluster-55999.0/Cluster-56909.0/Cluster-73794.0/Cluster-27484.0/…
GO:1901653	cellular response to peptide	370	-0.415364	-1.96297	8.38719e-11	1.90868e-09	8.43072e-10	44029	tags=59%, list=31%, signal=41%	Cluster-18983.0/Cluster-83115.0/Cluster-54590.0/Cluster-45854.0/Cluster-12114.0/Cluster-35230.3/Cluster-65311.0/Cluster-69496.0/Cluster-55554.1/Cluster-82053.0/Cluster-24992.0/Cluster-50695.0/Cluster-56176.2/Cluster-31699.0/Cluster-17640.0/Cluster-41508.0/Cluster-24978.0/Cluster-69846.7/Cluster-55170.0/Cluster-64357.0/Cluster-3865.0/Cluster-49944.0/Cluster-69156.0/Cluster-67236.1/Cluster-81958.0/…
GO:0045859	regulation of protein kinase activity	474	-0.392104	-1.89589	8.51295e-11	1.92375e-09	8.49728e-10	46715	tags=62%, list=33%, signal=42%	Cluster-47675.1/Cluster-21958.0/Cluster-8738.0/Cluster-4899.0/Cluster-48693.0/Cluster-65230.0/Cluster-55999.0/Cluster-34634.3/Cluster-27484.0/Cluster-36882.0/Cluster-67920.0/Cluster-79039.0/Cluster-42760.0/Cluster-80346.0/Cluster-72117.0/Cluster-11839.1/Cluster-40370.0/Cluster-44002.0/Cluster-31345.0/Cluster-80950.0/Cluster-27157.0/Cluster-78131.0/Cluster-72711.0/Cluster-45854.0/Cluster-71153.0/C…
GO:0051493	regulation of cytoskeleton organization	461	-0.387579	-1.8697	8.89222e-11	2.00245e-09	8.84493e-10	51201	tags=65%, list=36%, signal=42%	Cluster-15277.23068/Cluster-63373.0/Cluster-45503.1/Cluster-28809.0/Cluster-15385.0/Cluster-21885.0/Cluster-42028.0/Cluster-67247.0/Cluster-80772.0/Cluster-75639.0/Cluster-36985.0/Cluster-15277.39899/Cluster-21788.0/Cluster-56193.0/Cluster-57553.0/Cluster-59027.3/Cluster-18784.0/Cluster-9115.0/Cluster-33873.0/Cluster-78639.2/Cluster-59111.0/Cluster-24263.0/Cluster-69959.0/Cluster-24411.0/Cluster-…
GO:0002237	response to molecule of bacterial origin	208	-0.495546	-2.19958	9.05762e-11	2.02559e-09	8.9471e-10	36070	tags=56%, list=25%, signal=42%	Cluster-39338.0/Cluster-19948.0/Cluster-73556.0/Cluster-81930.1/Cluster-42515.2/Cluster-15277.32662/Cluster-80055.0/Cluster-64960.0/Cluster-45721.0/Cluster-83281.0/Cluster-82015.0/Cluster-58978.1/Cluster-42340.0/Cluster-73619.0/Cluster-46815.0/Cluster-6446.1/Cluster-18324.0/Cluster-17144.0/Cluster-745.3/Cluster-76644.0/Cluster-82837.0/Cluster-31820.0/Cluster-76703.1/Cluster-54907.0/Cluster-29685.…
GO:0044839	cell cycle G2/M phase transition	194	-0.499319	-2.19705	1.08933e-10	2.39468e-09	1.05774e-09	51882	tags=70%, list=36%, signal=44%	Cluster-68395.0/Cluster-47522.0/Cluster-14649.0/Cluster-48245.0/Cluster-59450.0/Cluster-48837.0/Cluster-21885.0/Cluster-61510.1/Cluster-33440.0/Cluster-37483.0/Cluster-16046.0/Cluster-15277.39899/Cluster-79470.0/Cluster-32141.0/Cluster-50837.0/Cluster-78639.2/Cluster-32218.0/Cluster-15277.35538/Cluster-79666.0/Cluster-80938.0/Cluster-35767.0/Cluster-52540.0/Cluster-77260.11/Cluster-50682.0/Cluste…
GO:0033500	carbohydrate homeostasis	247	-0.469748	-2.12756	1.08462e-10	2.39468e-09	1.05774e-09	40235	tags=60%, list=28%, signal=43%	Cluster-45839.1/Cluster-11490.0/Cluster-70278.0/Cluster-63503.0/Cluster-67159.0/Cluster-13894.0/Cluster-19692.0/Cluster-72535.0/Cluster-59525.0/Cluster-28660.0/Cluster-75552.0/Cluster-43350.0/Cluster-8136.0/Cluster-27519.0/Cluster-44702.0/Cluster-27969.0/Cluster-10934.0/Cluster-59600.0/Cluster-82513.0/Cluster-27362.0/Cluster-18619.0/Cluster-36419.0/Cluster-63216.0/Cluster-57028.0/Cluster-19948.0/…
GO:0051961	negative regulation of nervous system development	331	-0.428213	-2.00326	1.18101e-10	2.57469e-09	1.13725e-09	43685	tags=64%, list=30%, signal=44%	Cluster-15277.19197/Cluster-3394.0/Cluster-32655.0/Cluster-43064.2/Cluster-60265.0/Cluster-59369.0/Cluster-55554.1/Cluster-48861.0/Cluster-82053.0/Cluster-22324.0/Cluster-74939.1/Cluster-56176.2/Cluster-65452.0/Cluster-29637.0/Cluster-78568.0/Cluster-64357.0/Cluster-81958.0/Cluster-35892.0/Cluster-22364.0/Cluster-16049.0/Cluster-71197.0/Cluster-39759.0/Cluster-7652.0/Cluster-67043.0/Cluster-55554…
GO:0035967	cellular response to topologically incorrect protein	146	-0.542119	-2.29938	1.23626e-10	2.67222e-09	1.18033e-09	44142	tags=73%, list=31%, signal=50%	Cluster-82728.0/Cluster-47155.0/Cluster-57263.1/Cluster-45854.0/Cluster-40805.0/Cluster-25780.0/Cluster-72763.0/Cluster-53445.0/Cluster-7656.0/Cluster-45614.0/Cluster-71925.1/Cluster-16049.0/Cluster-48559.0/Cluster-21291.0/Cluster-42884.0/Cluster-79672.0/Cluster-67159.0/Cluster-78226.0/Cluster-12944.0/Cluster-25786.0/Cluster-75027.0/Cluster-45462.0/Cluster-61157.0/Cluster-75992.0/Cluster-63079.0/…
GO:0099177	regulation of trans-synaptic signaling	442	-0.393129	-1.8901	1.2414e-10	2.67349e-09	1.18089e-09	40398	tags=55%, list=28%, signal=39%	Cluster-39759.0/Cluster-73945.0/Cluster-38554.0/Cluster-7652.0/Cluster-70278.0/Cluster-29381.0/Cluster-23981.0/Cluster-74062.0/Cluster-72535.0/Cluster-15277.5678/Cluster-68689.0/Cluster-18831.0/Cluster-18854.0/Cluster-56664.0/Cluster-45526.0/Cluster-70415.0/Cluster-28660.0/Cluster-81022.0/Cluster-41982.0/Cluster-28808.0/Cluster-72595.0/Cluster-75027.0/Cluster-43487.0/Cluster-54938.0/Cluster-14988…
GO:1901617	organic hydroxy compound biosynthetic process	292	-0.442438	-2.04169	1.86759e-10	3.97046e-09	1.75377e-09	32620	tags=50%, list=23%, signal=39%	Cluster-29745.0/Cluster-69036.0/Cluster-12156.0/Cluster-18917.2/Cluster-39712.0/Cluster-39057.0/Cluster-68924.1/Cluster-57148.0/Cluster-39445.0/Cluster-31820.0/Cluster-35790.0/Cluster-16863.0/Cluster-48877.0/Cluster-55175.0/Cluster-65082.0/Cluster-38839.0/Cluster-26339.0/Cluster-82774.0/Cluster-2477.0/Cluster-24272.0/Cluster-57515.0/Cluster-59592.0/Cluster-70851.0/Cluster-31555.0/Cluster-36669.1/…
GO:0009994	oocyte differentiation	247	-0.463836	-2.10078	2.24843e-10	4.71805e-09	2.08398e-09	51210	tags=74%, list=36%, signal=48%	Cluster-15277.22491/Cluster-40171.0/Cluster-79055.0/Cluster-71760.0/Cluster-74757.0/Cluster-15277.23068/Cluster-15277.33844/Cluster-45503.1/Cluster-28809.0/Cluster-43806.0/Cluster-61510.1/Cluster-22878.0/Cluster-44295.0/Cluster-60953.0/Cluster-59027.3/Cluster-24263.0/Cluster-79955.0/Cluster-24411.0/Cluster-32734.0/Cluster-24395.0/Cluster-14204.0/Cluster-51328.2/Cluster-56137.0/Cluster-77260.11/Cl…
GO:0043547	positive regulation of GTPase activity	211	-0.485787	-2.16019	2.40908e-10	5.00639e-09	2.21134e-09	50659	tags=73%, list=35%, signal=48%	Cluster-79725.0/Cluster-4996.0/Cluster-75639.0/Cluster-55909.0/Cluster-7698.0/Cluster-40587.0/Cluster-9115.0/Cluster-7496.0/Cluster-15277.35538/Cluster-24263.0/Cluster-61422.2/Cluster-55331.0/Cluster-73164.0/Cluster-59270.0/Cluster-60389.0/Cluster-78516.0/Cluster-61218.0/Cluster-72242.0/Cluster-4632.0/Cluster-80250.0/Cluster-36882.0/Cluster-54085.1/Cluster-15277.40087/Cluster-67982.0/Cluster-8166…
GO:0008356	asymmetric cell division	177	-0.518008	-2.25412	2.44445e-10	5.04743e-09	2.22947e-09	48479	tags=67%, list=34%, signal=45%	Cluster-81462.0/Cluster-78630.0/Cluster-83132.0/Cluster-19235.0/Cluster-77260.11/Cluster-72242.0/Cluster-9592.0/Cluster-72158.0/Cluster-73595.0/Cluster-77260.7/Cluster-72001.0/Cluster-21581.0/Cluster-47047.0/Cluster-77260.0/Cluster-55431.0/Cluster-32655.0/Cluster-45050.0/Cluster-64638.0/Cluster-28635.0/Cluster-24992.0/Cluster-15277.23757/Cluster-81490.0/Cluster-60434.0/Cluster-45006.0/Cluster-715…
GO:1905952	regulation of lipid localization	160	-0.526432	-2.26078	2.49605e-10	5.12125e-09	2.26208e-09	38309	tags=68%, list=27%, signal=50%	Cluster-5455.0/Cluster-75027.0/Cluster-23837.0/Cluster-11574.0/Cluster-27969.0/Cluster-82884.1/Cluster-72414.0/Cluster-45109.0/Cluster-58468.0/Cluster-39338.0/Cluster-19948.0/Cluster-18208.0/Cluster-68599.1/Cluster-59991.5/Cluster-26698.0/Cluster-5230.0/Cluster-35540.0/Cluster-80055.0/Cluster-82772.0/Cluster-8114.0/Cluster-47419.1/Cluster-33421.0/Cluster-62689.0/Cluster-45551.0/Cluster-59991.4/Cl…
GO:0051047	positive regulation of secretion	301	-0.428352	-1.9846	2.62973e-10	5.3615e-09	2.3682e-09	44578	tags=65%, list=31%, signal=45%	Cluster-36081.2/Cluster-25881.0/Cluster-31345.0/Cluster-51328.1/Cluster-18983.0/Cluster-83115.0/Cluster-26627.0/Cluster-79216.0/Cluster-55363.0/Cluster-43064.2/Cluster-76156.1/Cluster-45525.0/Cluster-79572.0/Cluster-66410.0/Cluster-82053.0/Cluster-56176.2/Cluster-29637.0/Cluster-55170.0/Cluster-3865.0/Cluster-69156.0/Cluster-7656.0/Cluster-11145.0/Cluster-71925.1/Cluster-38554.0/Cluster-45839.1/C…
GO:0002119	nematode larval development	390	-0.402155	-1.91077	2.74903e-10	5.5871e-09	2.46785e-09	46206	tags=67%, list=32%, signal=46%	Cluster-80615.1/Cluster-9909.0/Cluster-68216.0/Cluster-73634.1/Cluster-27484.0/Cluster-51373.0/Cluster-79039.0/Cluster-38208.0/Cluster-80346.0/Cluster-56792.0/Cluster-63683.0/Cluster-15277.40087/Cluster-58956.1/Cluster-48741.3/Cluster-67982.0/Cluster-81061.0/Cluster-35052.0/Cluster-21581.0/Cluster-68604.2/Cluster-67992.0/Cluster-55431.0/Cluster-5598.0/Cluster-24219.1/Cluster-16299.0/Cluster-45012…
GO:0009913	epidermal cell differentiation	173	-0.514353	-2.23321	2.99399e-10	6.06588e-09	2.67933e-09	41781	tags=62%, list=29%, signal=44%	Cluster-15277.18525/Cluster-81490.0/Cluster-29637.0/Cluster-49833.0/Cluster-71197.0/Cluster-78589.0/Cluster-35090.2/Cluster-30170.4/Cluster-75443.0/Cluster-59525.0/Cluster-78313.0/Cluster-64384.2/Cluster-65016.0/Cluster-38788.0/Cluster-14478.0/Cluster-26930.0/Cluster-70231.0/Cluster-68945.0/Cluster-81167.0/Cluster-35762.0/Cluster-43063.0/Cluster-15277.6428/Cluster-59324.0/Cluster-67468.2/Cluster-…
GO:0002831	regulation of response to biotic stimulus	370	-0.40802	-1.92827	3.15241e-10	6.34704e-09	2.80352e-09	46982	tags=66%, list=33%, signal=44%	Cluster-68645.0/Cluster-62840.0/Cluster-79138.0/Cluster-10990.0/Cluster-41855.0/Cluster-51642.0/Cluster-54532.0/Cluster-8131.0/Cluster-23233.0/Cluster-69161.1/Cluster-55999.0/Cluster-37562.0/Cluster-74372.5/Cluster-20693.0/Cluster-18149.0/Cluster-27484.0/Cluster-15277.39928/Cluster-80346.0/Cluster-42533.0/Cluster-42030.0/Cluster-72117.0/Cluster-50199.0/Cluster-80928.0/Cluster-67982.0/Cluster-4528…
GO:0050878	regulation of body fluid levels	311	-0.424087	-1.97082	3.16623e-10	6.35508e-09	2.80707e-09	39975	tags=54%, list=28%, signal=39%	Cluster-2944.0/Cluster-78226.0/Cluster-63024.0/Cluster-30170.4/Cluster-23981.0/Cluster-75443.0/Cluster-68111.0/Cluster-52222.1/Cluster-52056.19/Cluster-29675.1/Cluster-21574.0/Cluster-14478.0/Cluster-71772.0/Cluster-4646.0/Cluster-745.1/Cluster-27969.0/Cluster-10934.0/Cluster-68945.0/Cluster-72414.0/Cluster-45109.0/Cluster-27362.0/Cluster-34935.3/Cluster-75381.0/Cluster-43063.0/Cluster-63216.0/Cl…
GO:0033108	mitochondrial respiratory chain complex assembly	73	-0.671536	-2.54774	3.27489e-10	6.52046e-09	2.88012e-09	42094	tags=88%, list=29%, signal=62%	Cluster-49876.1/Cluster-50577.0/Cluster-55955.0/Cluster-45019.0/Cluster-56150.0/Cluster-70944.0/Cluster-35342.0/Cluster-55954.0/Cluster-63737.0/Cluster-52363.0/Cluster-15277.24510/Cluster-60188.0/Cluster-71759.1/Cluster-47708.0/Cluster-20857.0/Cluster-71915.0/Cluster-54504.2/Cluster-42842.0/Cluster-34369.0/Cluster-70429.0/Cluster-3321.0/Cluster-70293.0/Cluster-74391.0/Cluster-6153.0/Cluster-68885…
GO:0042742	defense response to bacterium	353	-0.410524	-1.93329	3.55134e-10	6.99765e-09	3.0909e-09	42060	tags=55%, list=29%, signal=39%	Cluster-14915.0/Cluster-69496.0/Cluster-28635.0/Cluster-79904.0/Cluster-56176.2/Cluster-15277.23757/Cluster-43057.0/Cluster-29637.0/Cluster-64357.0/Cluster-49944.0/Cluster-53445.0/Cluster-80441.0/Cluster-39504.0/Cluster-35892.0/Cluster-39004.1/Cluster-52013.0/Cluster-51513.0/Cluster-15277.29530/Cluster-82260.0/Cluster-70687.1/Cluster-61599.0/Cluster-7652.0/Cluster-42884.0/Cluster-43283.0/Cluster-…
GO:0098609	cell-cell adhesion	428	-0.387828	-1.85967	3.78118e-10	7.40538e-09	3.27099e-09	41814	tags=55%, list=29%, signal=39%	Cluster-77877.0/Cluster-29637.0/Cluster-78568.0/Cluster-69156.0/Cluster-76048.0/Cluster-60434.0/Cluster-39004.1/Cluster-52013.0/Cluster-48263.0/Cluster-74637.0/Cluster-33310.0/Cluster-19185.0/Cluster-17328.0/Cluster-7652.0/Cluster-28185.0/Cluster-43283.0/Cluster-79672.0/Cluster-62159.0/Cluster-63024.0/Cluster-23981.0/Cluster-62652.0/Cluster-28429.0/Cluster-49156.0/Cluster-59525.0/Cluster-18854.0/…
GO:0006898	receptor-mediated endocytosis	200	-0.484089	-2.13898	3.87713e-10	7.57035e-09	3.34386e-09	46150	tags=66%, list=32%, signal=45%	Cluster-68216.0/Cluster-76445.0/Cluster-72158.0/Cluster-72013.13/Cluster-78886.1/Cluster-3711.0/Cluster-31345.0/Cluster-58429.0/Cluster-72013.9/Cluster-72120.0/Cluster-65311.0/Cluster-15277.3268/Cluster-48861.0/Cluster-82053.0/Cluster-79821.0/Cluster-77929.0/Cluster-14612.0/Cluster-17640.0/Cluster-56874.0/Cluster-25780.0/Cluster-43742.0/Cluster-71197.0/Cluster-17328.0/Cluster-2944.0/Cluster-47945…
GO:1902275	regulation of chromatin organization	196	-0.496219	-2.18615	3.97095e-10	7.7302e-09	3.41446e-09	54203	tags=79%, list=38%, signal=49%	Cluster-15277.30522/Cluster-61408.0/Cluster-42235.0/Cluster-67499.0/Cluster-52079.0/Cluster-19053.0/Cluster-80668.0/Cluster-72926.0/Cluster-14312.0/Cluster-51929.0/Cluster-17385.0/Cluster-81761.0/Cluster-74699.0/Cluster-18295.0/Cluster-6555.1/Cluster-24499.0/Cluster-59437.0/Cluster-80283.0/Cluster-45503.1/Cluster-9263.1/Cluster-6916.0/Cluster-16046.0/Cluster-45950.0/Cluster-53889.0/Cluster-38868.…
GO:0071248	cellular response to metal ion	201	-0.484014	-2.14003	4.30208e-10	8.2998e-09	3.66606e-09	32734	tags=49%, list=23%, signal=38%	Cluster-75935.4/Cluster-29150.0/Cluster-56982.0/Cluster-29745.0/Cluster-58262.0/Cluster-39861.0/Cluster-51852.7/Cluster-40635.0/Cluster-47960.0/Cluster-27130.0/Cluster-31820.0/Cluster-79330.0/Cluster-70420.2/Cluster-31414.0/Cluster-33484.0/Cluster-28620.0/Cluster-38839.0/Cluster-21782.0/Cluster-62323.0/Cluster-61659.0/Cluster-55603.0/Cluster-73777.0/Cluster-76657.0/Cluster-76398.0/Cluster-59859.0…
GO:1990778	protein localization to cell periphery	291	-0.440443	-2.03227	4.45093e-10	8.56142e-09	3.78162e-09	42678	tags=62%, list=30%, signal=44%	Cluster-79572.0/Cluster-21864.16/Cluster-82053.0/Cluster-58638.0/Cluster-56176.2/Cluster-5091.0/Cluster-41508.0/Cluster-49882.0/Cluster-7054.0/Cluster-60434.0/Cluster-74637.0/Cluster-45614.0/Cluster-51085.0/Cluster-19185.0/Cluster-45019.0/Cluster-67043.0/Cluster-63024.0/Cluster-77534.1/Cluster-64759.0/Cluster-72128.0/Cluster-64384.2/Cluster-31092.0/Cluster-44646.0/Cluster-25001.1/Cluster-14988.0/…
GO:0007405	neuroblast proliferation	146	-0.53253	-2.25872	4.48367e-10	8.5988e-09	3.79813e-09	47510	tags=71%, list=33%, signal=48%	Cluster-77260.11/Cluster-46552.0/Cluster-72242.0/Cluster-21958.0/Cluster-8738.0/Cluster-73794.0/Cluster-59940.0/Cluster-72158.0/Cluster-63683.0/Cluster-77260.7/Cluster-72001.0/Cluster-11839.1/Cluster-77260.0/Cluster-15277.19197/Cluster-3394.0/Cluster-45050.0/Cluster-55554.1/Cluster-56176.2/Cluster-81958.0/Cluster-60434.0/Cluster-75357.0/Cluster-52013.0/Cluster-22364.0/Cluster-48035.0/Cluster-6704…
GO:0003014	renal system process	112	-0.584072	-2.37882	4.60425e-10	8.77796e-09	3.87726e-09	25620	tags=40%, list=18%, signal=33%	Cluster-47011.0/Cluster-47096.0/Cluster-67212.0/Cluster-6150.0/Cluster-67907.0/Cluster-55759.0/Cluster-46421.0/Cluster-74707.0/Cluster-76173.1/Cluster-69097.0/Cluster-75811.0/Cluster-82360.0/Cluster-58641.0/Cluster-66606.0/Cluster-79569.0/Cluster-72005.1/Cluster-24638.0/Cluster-70837.0/Cluster-47951.0/Cluster-13673.0/Cluster-55548.0/Cluster-35883.0/Cluster-27549.0/Cluster-79430.0/Cluster-68680.0/…
GO:0016311	dephosphorylation	305	-0.429677	-1.99331	4.8677e-10	9.22579e-09	4.07507e-09	44569	tags=67%, list=31%, signal=46%	Cluster-51328.2/Cluster-62840.0/Cluster-41190.0/Cluster-53341.0/Cluster-49433.0/Cluster-52914.0/Cluster-10678.0/Cluster-54532.0/Cluster-44925.1/Cluster-5864.0/Cluster-3144.0/Cluster-65230.0/Cluster-80615.1/Cluster-67344.0/Cluster-80880.0/Cluster-36568.0/Cluster-15277.40056/Cluster-21158.0/Cluster-48632.0/Cluster-51691.0/Cluster-51328.1/Cluster-67321.0/Cluster-45854.0/Cluster-42167.0/Cluster-66160…
GO:0001816	cytokine production	330	-0.415851	-1.94493	5.52208e-10	1.03447e-08	4.5693e-09	43393	tags=58%, list=30%, signal=41%	Cluster-32655.0/Cluster-82639.4/Cluster-40805.0/Cluster-28635.0/Cluster-9400.0/Cluster-66410.0/Cluster-79904.0/Cluster-44469.0/Cluster-56176.2/Cluster-49882.0/Cluster-78568.0/Cluster-3865.0/Cluster-69156.0/Cluster-74637.0/Cluster-71925.1/Cluster-13381.0/Cluster-79637.0/Cluster-42884.0/Cluster-43283.0/Cluster-39120.0/Cluster-56688.0/Cluster-13379.0/Cluster-28821.0/Cluster-75443.0/Cluster-27716.0/C…
GO:0006766	vitamin metabolic process	157	-0.515424	-2.20657	5.96118e-10	1.10077e-08	4.86217e-09	34964	tags=61%, list=24%, signal=46%	Cluster-2232.0/Cluster-66171.0/Cluster-64960.0/Cluster-24723.0/Cluster-41917.0/Cluster-66663.0/Cluster-48219.0/Cluster-69036.0/Cluster-12156.0/Cluster-41034.0/Cluster-58430.0/Cluster-34701.1/Cluster-745.3/Cluster-31618.0/Cluster-9669.0/Cluster-63652.0/Cluster-27382.0/Cluster-65082.0/Cluster-40572.0/Cluster-26339.0/Cluster-26117.0/Cluster-59592.0/Cluster-61333.0/Cluster-39007.0/Cluster-26064.0/Clu…
GO:0071496	cellular response to external stimulus	392	-0.400673	-1.90451	6.11797e-10	1.12651e-08	4.97584e-09	45183	tags=64%, list=31%, signal=44%	Cluster-20923.0/Cluster-52596.0/Cluster-78886.1/Cluster-75960.0/Cluster-78182.0/Cluster-80167.0/Cluster-44002.0/Cluster-63660.0/Cluster-47047.0/Cluster-42672.0/Cluster-80167.1/Cluster-18983.0/Cluster-83115.0/Cluster-67943.0/Cluster-55363.0/Cluster-25218.0/Cluster-59112.0/Cluster-24992.0/Cluster-56176.2/Cluster-31699.0/Cluster-16704.0/Cluster-37605.0/Cluster-43057.0/Cluster-56874.0/Cluster-29637.0…
GO:0019221	cytokine-mediated signaling pathway	247	-0.456628	-2.06814	6.77751e-10	1.24088e-08	5.48102e-09	52344	tags=70%, list=36%, signal=45%	Cluster-63335.0/Cluster-4349.0/Cluster-25814.0/Cluster-26324.0/Cluster-47522.0/Cluster-3125.0/Cluster-80283.0/Cluster-63373.0/Cluster-80274.0/Cluster-61510.1/Cluster-51852.3/Cluster-75639.0/Cluster-15277.32442/Cluster-16046.0/Cluster-10716.0/Cluster-50837.0/Cluster-18784.0/Cluster-30365.0/Cluster-51955.0/Cluster-60723.0/Cluster-30170.3/Cluster-36122.0/Cluster-55331.0/Cluster-13348.0/Cluster-4160.…
GO:0045926	negative regulation of growth	268	-0.446241	-2.04147	6.97721e-10	1.27025e-08	5.61073e-09	49563	tags=75%, list=35%, signal=49%	Cluster-50837.0/Cluster-18784.0/Cluster-32218.0/Cluster-7496.0/Cluster-24263.0/Cluster-60723.0/Cluster-32734.0/Cluster-81462.0/Cluster-50989.0/Cluster-78630.0/Cluster-69429.2/Cluster-62840.0/Cluster-81022.1/Cluster-35767.0/Cluster-41855.0/Cluster-53341.0/Cluster-6504.0/Cluster-49777.0/Cluster-33476.0/Cluster-4448.0/Cluster-15277.2011/Cluster-8738.0/Cluster-75018.0/Cluster-65230.0/Cluster-35512.0/…
GO:0010821	regulation of mitochondrion organization	140	-0.549706	-2.31564	7.03569e-10	1.27729e-08	5.64187e-09	43981	tags=69%, list=31%, signal=48%	Cluster-83115.0/Cluster-70367.0/Cluster-40805.0/Cluster-41870.0/Cluster-15277.3268/Cluster-72048.0/Cluster-56176.2/Cluster-75357.0/Cluster-45512.0/Cluster-63721.0/Cluster-16049.0/Cluster-40874.0/Cluster-51085.0/Cluster-47168.0/Cluster-13899.0/Cluster-82884.1/Cluster-39570.0/Cluster-29991.0/Cluster-59600.0/Cluster-52473.0/Cluster-57028.0/Cluster-19948.0/Cluster-71118.0/Cluster-55951.0/Cluster-5055…
GO:0009953	dorsal/ventral pattern formation	231	-0.462889	-2.07868	8.57411e-10	1.51821e-08	6.70598e-09	46068	tags=64%, list=32%, signal=43%	Cluster-73794.0/Cluster-76445.0/Cluster-70985.0/Cluster-80346.0/Cluster-63683.0/Cluster-77260.7/Cluster-77956.0/Cluster-77260.0/Cluster-69820.0/Cluster-28996.0/Cluster-32655.0/Cluster-41870.0/Cluster-17590.0/Cluster-82053.0/Cluster-56176.2/Cluster-81490.0/Cluster-29637.0/Cluster-69156.0/Cluster-39504.0/Cluster-39004.1/Cluster-71197.0/Cluster-26966.0/Cluster-80725.0/Cluster-79672.0/Cluster-75443.0…
GO:0097237	cellular response to toxic substance	210	-0.48033	-2.13424	8.68196e-10	1.53007e-08	6.75837e-09	34830	tags=56%, list=24%, signal=43%	Cluster-41258.0/Cluster-28395.0/Cluster-15277.32662/Cluster-74753.0/Cluster-24723.0/Cluster-38193.0/Cluster-38998.0/Cluster-13110.0/Cluster-29745.0/Cluster-41034.0/Cluster-72073.0/Cluster-35486.0/Cluster-18324.0/Cluster-51852.7/Cluster-40635.0/Cluster-20857.0/Cluster-59907.0/Cluster-69621.0/Cluster-15277.74/Cluster-64631.0/Cluster-21782.0/Cluster-65126.0/Cluster-63106.1/Cluster-54280.0/Cluster-15…
GO:0071216	cellular response to biotic stimulus	127	-0.556561	-2.31205	9.30689e-10	1.62569e-08	7.18073e-09	41143	tags=65%, list=29%, signal=47%	Cluster-67757.0/Cluster-16049.0/Cluster-51085.0/Cluster-7652.0/Cluster-18533.0/Cluster-55807.0/Cluster-28660.0/Cluster-52696.0/Cluster-59600.0/Cluster-46384.0/Cluster-39338.0/Cluster-19948.0/Cluster-81930.1/Cluster-42515.2/Cluster-46892.0/Cluster-80055.0/Cluster-45721.0/Cluster-83281.0/Cluster-82015.0/Cluster-58978.1/Cluster-42340.0/Cluster-12435.0/Cluster-73619.0/Cluster-46815.0/Cluster-58395.0/…
GO:0051302	regulation of cell division	233	-0.457776	-2.05632	1.04554e-09	1.80196e-08	7.95934e-09	47732	tags=67%, list=33%, signal=45%	Cluster-35767.0/Cluster-50377.0/Cluster-72800.0/Cluster-51642.0/Cluster-68973.0/Cluster-9592.0/Cluster-21958.0/Cluster-72162.0/Cluster-4899.0/Cluster-65230.0/Cluster-9909.0/Cluster-45668.0/Cluster-11839.1/Cluster-3711.0/Cluster-21581.0/Cluster-45211.0/Cluster-26627.0/Cluster-41870.0/Cluster-82053.0/Cluster-79904.0/Cluster-24992.0/Cluster-56176.2/Cluster-48229.0/Cluster-43537.0/Cluster-50831.0/Clu…
GO:0048469	cell maturation	365	-0.402873	-1.90172	1.1845e-09	2.03062e-08	8.96933e-09	45530	tags=67%, list=32%, signal=46%	Cluster-54822.0/Cluster-18674.0/Cluster-8131.0/Cluster-52222.2/Cluster-65230.0/Cluster-41609.0/Cluster-80250.0/Cluster-76445.0/Cluster-66645.0/Cluster-8841.0/Cluster-72158.0/Cluster-34482.0/Cluster-71938.0/Cluster-81833.0/Cluster-77260.7/Cluster-65521.0/Cluster-76562.1/Cluster-72001.0/Cluster-11839.1/Cluster-73361.0/Cluster-56239.1/Cluster-77260.0/Cluster-51328.1/Cluster-18983.0/Cluster-72711.0/C…
GO:0042908	xenobiotic transport	72	-0.650876	-2.46356	1.19925e-09	2.05047e-08	9.057e-09	28517	tags=69%, list=20%, signal=56%	Cluster-38939.0/Cluster-61333.0/Cluster-51564.0/Cluster-59859.0/Cluster-51506.0/Cluster-20944.0/Cluster-70628.0/Cluster-32577.1/Cluster-11978.0/Cluster-15277.29988/Cluster-59243.0/Cluster-43234.0/Cluster-65010.0/Cluster-33277.1/Cluster-6053.0/Cluster-23892.0/Cluster-2670.0/Cluster-30364.2/Cluster-64228.0/Cluster-72356.0/Cluster-71511.0/Cluster-56449.0/Cluster-63019.0/Cluster-51271.0/Cluster-14008…
GO:0050778	positive regulation of immune response	343	-0.409093	-1.9207	1.2238e-09	2.08142e-08	9.19375e-09	46982	tags=61%, list=33%, signal=41%	Cluster-54532.0/Cluster-8131.0/Cluster-23233.0/Cluster-21958.0/Cluster-55999.0/Cluster-74372.5/Cluster-20693.0/Cluster-78272.0/Cluster-18149.0/Cluster-27484.0/Cluster-15277.39928/Cluster-80346.0/Cluster-15975.0/Cluster-42030.0/Cluster-79784.0/Cluster-50199.0/Cluster-80928.0/Cluster-67982.0/Cluster-45287.0/Cluster-47047.0/Cluster-31345.0/Cluster-80927.0/Cluster-36374.0/Cluster-45211.0/Cluster-8311…
GO:0006109	regulation of carbohydrate metabolic process	194	-0.480466	-2.11409	1.2316e-09	2.08919e-08	9.22805e-09	37961	tags=56%, list=26%, signal=41%	Cluster-14988.0/Cluster-69411.0/Cluster-44702.0/Cluster-10934.0/Cluster-30222.0/Cluster-68945.0/Cluster-79927.0/Cluster-82513.0/Cluster-43063.0/Cluster-54207.0/Cluster-19948.0/Cluster-3623.0/Cluster-81176.0/Cluster-26698.0/Cluster-42281.0/Cluster-5124.0/Cluster-15277.26967/Cluster-80539.0/Cluster-41917.0/Cluster-58978.1/Cluster-66663.0/Cluster-45524.0/Cluster-65014.0/Cluster-12156.0/Cluster-58395…
GO:0045637	regulation of myeloid cell differentiation	135	-0.542945	-2.27452	1.41633e-09	2.39627e-08	1.05844e-08	50506	tags=70%, list=35%, signal=46%	Cluster-44295.0/Cluster-75639.0/Cluster-47127.0/Cluster-52263.0/Cluster-20842.0/Cluster-30365.0/Cluster-51441.0/Cluster-24263.0/Cluster-69959.0/Cluster-67806.0/Cluster-50989.0/Cluster-74175.0/Cluster-31840.0/Cluster-62840.0/Cluster-50088.0/Cluster-26947.0/Cluster-61455.0/Cluster-63866.0/Cluster-70985.0/Cluster-11632.0/Cluster-75383.0/Cluster-58956.1/Cluster-31345.0/Cluster-9796.0/Cluster-45211.0/…
GO:0070886	positive regulation of calcineurin-NFAT signaling cascade	22	-0.856764	-2.50566	1.58453e-09	2.67384e-08	1.18105e-08	4867	tags=50%, list=3%, signal=48%	Cluster-76588.0/Cluster-52446.0/Cluster-43391.0/Cluster-76588.3/Cluster-76588.5/Cluster-62279.0/Cluster-784.0/Cluster-583.0/Cluster-493.0/Cluster-1161.1/Cluster-16933.0
GO:0008544	epidermis development	271	-0.437179	-2.00291	1.62837e-09	2.73355e-08	1.20742e-08	45216	tags=66%, list=32%, signal=45%	Cluster-37005.0/Cluster-15277.40087/Cluster-48741.3/Cluster-11839.1/Cluster-21581.0/Cluster-25881.0/Cluster-55431.0/Cluster-79245.0/Cluster-71301.0/Cluster-18983.0/Cluster-72711.0/Cluster-45651.0/Cluster-32655.0/Cluster-41870.0/Cluster-56813.0/Cluster-82053.0/Cluster-24992.0/Cluster-19492.0/Cluster-77877.0/Cluster-15277.18525/Cluster-81490.0/Cluster-29637.0/Cluster-49833.0/Cluster-52013.0/Cluster…
GO:0006354	DNA-templated transcription elongation	140	-0.543416	-2.28914	1.67615e-09	2.79921e-08	1.23642e-08	56889	tags=86%, list=40%, signal=52%	Cluster-50970.0/Cluster-42070.1/Cluster-27932.0/Cluster-76659.0/Cluster-18466.0/Cluster-38258.0/Cluster-55163.0/Cluster-15277.32732/Cluster-79558.0/Cluster-64452.0/Cluster-48235.0/Cluster-45775.0/Cluster-15277.30522/Cluster-59505.0/Cluster-52079.0/Cluster-72926.0/Cluster-50576.0/Cluster-51929.0/Cluster-17385.0/Cluster-81761.0/Cluster-15277.30078/Cluster-1192.2/Cluster-52170.0/Cluster-72825.0/Clus…
GO:0043467	regulation of generation of precursor metabolites and energy	151	-0.51841	-2.20729	1.68593e-09	2.80829e-08	1.24043e-08	39213	tags=57%, list=27%, signal=41%	Cluster-15039.0/Cluster-23558.0/Cluster-70415.0/Cluster-66448.0/Cluster-4267.0/Cluster-14988.0/Cluster-69411.0/Cluster-44702.0/Cluster-10934.0/Cluster-39570.0/Cluster-30222.0/Cluster-59600.0/Cluster-82513.0/Cluster-43063.0/Cluster-38588.0/Cluster-54207.0/Cluster-19948.0/Cluster-64882.0/Cluster-42281.0/Cluster-5124.0/Cluster-33030.0/Cluster-80539.0/Cluster-58978.1/Cluster-65014.0/Cluster-29745.0/C…
GO:0002700	regulation of production of molecular mediator of immune response	146	-0.520922	-2.20948	1.81122e-09	2.99385e-08	1.3224e-08	47883	tags=68%, list=33%, signal=46%	Cluster-79138.0/Cluster-10990.0/Cluster-5688.0/Cluster-51642.0/Cluster-54532.0/Cluster-8131.0/Cluster-74372.5/Cluster-20693.0/Cluster-18149.0/Cluster-15975.0/Cluster-72117.0/Cluster-22030.0/Cluster-80927.0/Cluster-55431.0/Cluster-83115.0/Cluster-37429.0/Cluster-66410.0/Cluster-79904.0/Cluster-64357.0/Cluster-49944.0/Cluster-68428.1/Cluster-82496.0/Cluster-7652.0/Cluster-43283.0/Cluster-56688.0/Cl…
GO:0005976	polysaccharide metabolic process	142	-0.540564	-2.2829	2.25981e-09	3.6975e-08	1.6332e-08	37961	tags=60%, list=26%, signal=44%	Cluster-14988.0/Cluster-69411.0/Cluster-44702.0/Cluster-10934.0/Cluster-30222.0/Cluster-68945.0/Cluster-7096.0/Cluster-82513.0/Cluster-43063.0/Cluster-19948.0/Cluster-59559.0/Cluster-26698.0/Cluster-42281.0/Cluster-80539.0/Cluster-35972.0/Cluster-58978.1/Cluster-83039.0/Cluster-12435.0/Cluster-65014.0/Cluster-26247.0/Cluster-13393.0/Cluster-24992.1/Cluster-29977.1/Cluster-68924.1/Cluster-27205.0/…
GO:0001817	regulation of cytokine production	299	-0.426184	-1.97272	2.33335e-09	3.7986e-08	1.67786e-08	43249	tags=59%, list=30%, signal=41%	Cluster-82639.4/Cluster-40805.0/Cluster-28635.0/Cluster-9400.0/Cluster-66410.0/Cluster-79904.0/Cluster-44469.0/Cluster-56176.2/Cluster-49882.0/Cluster-78568.0/Cluster-3865.0/Cluster-69156.0/Cluster-74637.0/Cluster-71925.1/Cluster-13381.0/Cluster-42884.0/Cluster-43283.0/Cluster-39120.0/Cluster-56688.0/Cluster-13379.0/Cluster-28821.0/Cluster-75443.0/Cluster-27716.0/Cluster-30149.0/Cluster-26634.0/C…
GO:0031346	positive regulation of cell projection organization	364	-0.393208	-1.85547	2.47071e-09	3.9821e-08	1.75891e-08	48364	tags=68%, list=34%, signal=45%	Cluster-60723.0/Cluster-26263.0/Cluster-55331.0/Cluster-4160.0/Cluster-73164.0/Cluster-78630.0/Cluster-18737.0/Cluster-51328.2/Cluster-60389.0/Cluster-77265.0/Cluster-40052.0/Cluster-33476.0/Cluster-46552.0/Cluster-54822.0/Cluster-69161.1/Cluster-21958.0/Cluster-78272.0/Cluster-56909.0/Cluster-27484.0/Cluster-42760.0/Cluster-80346.0/Cluster-8841.0/Cluster-68709.0/Cluster-15277.40056/Cluster-72001…
GO:0007472	wing disc morphogenesis	323	-0.413556	-1.92926	2.72127e-09	4.37501e-08	1.93246e-08	46152	tags=59%, list=32%, signal=40%	Cluster-15820.0/Cluster-59898.0/Cluster-82850.0/Cluster-6266.3/Cluster-76377.0/Cluster-11632.0/Cluster-80346.0/Cluster-63683.0/Cluster-75383.0/Cluster-81985.0/Cluster-11839.1/Cluster-21581.0/Cluster-51328.1/Cluster-72711.0/Cluster-58687.0/Cluster-28996.0/Cluster-15277.19197/Cluster-33573.0/Cluster-45651.0/Cluster-32655.0/Cluster-31965.2/Cluster-67803.0/Cluster-23041.0/Cluster-55554.1/Cluster-5681…
GO:0035966	response to topologically incorrect protein	188	-0.490187	-2.14904	2.96454e-09	4.73081e-08	2.08962e-08	41934	tags=69%, list=29%, signal=49%	Cluster-25780.0/Cluster-72763.0/Cluster-53445.0/Cluster-7656.0/Cluster-45614.0/Cluster-71925.1/Cluster-16049.0/Cluster-48559.0/Cluster-21291.0/Cluster-42884.0/Cluster-79672.0/Cluster-67159.0/Cluster-78226.0/Cluster-72535.0/Cluster-75443.0/Cluster-12944.0/Cluster-65016.0/Cluster-44300.0/Cluster-25786.0/Cluster-75027.0/Cluster-27519.0/Cluster-45462.0/Cluster-54680.0/Cluster-30222.0/Cluster-61157.0/…
GO:0030100	regulation of endocytosis	270	-0.434654	-1.99077	3.06471e-09	4.87863e-08	2.15491e-08	48185	tags=70%, list=34%, signal=46%	Cluster-18737.0/Cluster-15348.0/Cluster-47785.0/Cluster-79114.0/Cluster-68645.0/Cluster-59270.0/Cluster-62840.0/Cluster-53341.0/Cluster-63866.0/Cluster-21958.0/Cluster-3144.0/Cluster-34634.3/Cluster-57395.6/Cluster-76445.0/Cluster-6266.3/Cluster-66645.0/Cluster-72158.0/Cluster-72013.13/Cluster-3711.0/Cluster-52056.0/Cluster-31345.0/Cluster-72013.9/Cluster-72120.0/Cluster-65311.0/Cluster-15277.326…
GO:0070633	transepithelial transport	74	-0.638814	-2.42824	4.29561e-09	6.71583e-08	2.96641e-08	9812	tags=39%, list=7%, signal=37%	Cluster-43240.1/Cluster-81957.1/Cluster-18728.0/Cluster-31958.0/Cluster-27864.0/Cluster-29801.0/Cluster-43723.0/Cluster-79912.1/Cluster-28634.0/Cluster-76588.0/Cluster-73125.0/Cluster-24523.0/Cluster-70309.0/Cluster-66269.0/Cluster-68916.0/Cluster-11110.0/Cluster-54749.0/Cluster-76588.3/Cluster-76588.5/Cluster-76691.0/Cluster-62279.0/Cluster-784.0/Cluster-1193.0/Cluster-493.0/Cluster-45207.2/Clus…
GO:0097305	response to alcohol	445	-0.372331	-1.79153	4.31157e-09	6.71583e-08	2.96641e-08	42678	tags=59%, list=30%, signal=41%	Cluster-79572.0/Cluster-21864.16/Cluster-82053.0/Cluster-79904.0/Cluster-44469.0/Cluster-55154.0/Cluster-31446.0/Cluster-53792.0/Cluster-48706.0/Cluster-3865.0/Cluster-69156.0/Cluster-80441.0/Cluster-30572.0/Cluster-52013.0/Cluster-78975.0/Cluster-65595.0/Cluster-82260.0/Cluster-70687.1/Cluster-33982.0/Cluster-1287.1/Cluster-62152.0/Cluster-78226.0/Cluster-74062.0/Cluster-49156.0/Cluster-64759.0/…
GO:0033674	positive regulation of kinase activity	325	-0.40987	-1.9133	4.78567e-09	7.43504e-08	3.28409e-08	46715	tags=62%, list=33%, signal=42%	Cluster-47675.1/Cluster-8738.0/Cluster-4899.0/Cluster-55999.0/Cluster-34634.3/Cluster-27484.0/Cluster-67920.0/Cluster-42760.0/Cluster-80346.0/Cluster-11839.1/Cluster-67982.0/Cluster-40370.0/Cluster-44002.0/Cluster-80950.0/Cluster-27157.0/Cluster-72711.0/Cluster-71153.0/Cluster-59198.0/Cluster-81516.1/Cluster-82235.0/Cluster-44330.0/Cluster-66410.0/Cluster-82053.0/Cluster-79904.0/Cluster-44469.0/C…
GO:0070634	transepithelial ammonium transport	12	-0.936509	-2.34483	4.8607e-09	7.47969e-08	3.30381e-08	7109	tags=92%, list=5%, signal=87%	Cluster-27864.0/Cluster-76588.0/Cluster-76588.3/Cluster-76588.5/Cluster-62279.0/Cluster-784.0/Cluster-1193.0/Cluster-493.0/Cluster-1161.1/Cluster-45252.0/Cluster-16933.0
GO:0043065	positive regulation of apoptotic process	446	-0.372269	-1.79114	5.70222e-09	8.6714e-08	3.8302e-08	45148	tags=61%, list=31%, signal=42%	Cluster-15277.40087/Cluster-81833.0/Cluster-72117.0/Cluster-79784.0/Cluster-15277.40056/Cluster-63062.0/Cluster-11839.1/Cluster-67982.0/Cluster-6501.0/Cluster-80167.0/Cluster-80167.1/Cluster-45854.0/Cluster-68915.0/Cluster-37707.0/Cluster-31325.0/Cluster-82235.0/Cluster-55363.0/Cluster-31965.2/Cluster-64638.0/Cluster-41870.0/Cluster-28635.0/Cluster-15277.3268/Cluster-82053.0/Cluster-44469.0/Clust…
GO:0006364	rRNA processing	235	-0.449542	-2.02307	7.01088e-09	1.04887e-07	4.63292e-08	54376	tags=80%, list=38%, signal=49%	Cluster-71698.0/Cluster-53894.0/Cluster-82939.1/Cluster-67550.0/Cluster-80044.0/Cluster-37086.1/Cluster-76862.0/Cluster-19053.0/Cluster-10358.0/Cluster-65518.0/Cluster-22462.0/Cluster-75989.0/Cluster-57234.0/Cluster-28142.0/Cluster-15124.2/Cluster-60050.0/Cluster-44384.0/Cluster-70403.0/Cluster-31014.0/Cluster-45409.0/Cluster-82939.0/Cluster-15277.28981/Cluster-35539.2/Cluster-65517.0/Cluster-741…
GO:0045455	ecdysteroid metabolic process	49	-0.70911	-2.48959	7.75475e-09	1.14427e-07	5.05429e-08	9543	tags=41%, list=7%, signal=38%	Cluster-60612.0/Cluster-70675.0/Cluster-27459.0/Cluster-8577.0/Cluster-15277.38855/Cluster-53455.0/Cluster-67739.0/Cluster-57024.0/Cluster-24.0/Cluster-4727.0/Cluster-31170.0/Cluster-3016.0/Cluster-23531.1/Cluster-186.0/Cluster-74.0/Cluster-186.1/Cluster-289.0/Cluster-35907.0/Cluster-37.0/Cluster-74.1
GO:0060560	developmental growth involved in morphogenesis	369	-0.38564	-1.82201	7.82416e-09	1.15188e-07	5.08791e-08	41722	tags=57%, list=29%, signal=40%	Cluster-81490.0/Cluster-29637.0/Cluster-7656.0/Cluster-39504.0/Cluster-75179.4/Cluster-39004.1/Cluster-82260.0/Cluster-71925.1/Cluster-16049.0/Cluster-67063.0/Cluster-37992.0/Cluster-51085.0/Cluster-15918.1/Cluster-39120.0/Cluster-70738.0/Cluster-36141.0/Cluster-62652.0/Cluster-28429.0/Cluster-15277.6108/Cluster-18854.0/Cluster-26298.0/Cluster-64384.2/Cluster-65571.1/Cluster-29605.0/Cluster-81022…
GO:0010565	regulation of cellular ketone metabolic process	128	-0.53736	-2.23507	7.91834e-09	1.16046e-07	5.1258e-08	38061	tags=66%, list=27%, signal=49%	Cluster-13894.0/Cluster-23981.0/Cluster-33197.1/Cluster-42130.0/Cluster-14890.0/Cluster-59600.0/Cluster-82513.0/Cluster-43063.0/Cluster-21290.0/Cluster-19948.0/Cluster-8803.0/Cluster-67468.2/Cluster-52363.0/Cluster-2232.0/Cluster-59991.5/Cluster-82622.0/Cluster-5230.0/Cluster-67670.0/Cluster-78747.0/Cluster-41917.0/Cluster-66663.0/Cluster-65014.0/Cluster-80335.0/Cluster-12156.0/Cluster-18324.0/Cl…
GO:0071166	ribonucleoprotein complex localization	103	-0.573659	-2.3077	7.96893e-09	1.16523e-07	5.14688e-08	50958	tags=77%, list=36%, signal=49%	Cluster-3864.0/Cluster-51852.3/Cluster-82393.0/Cluster-49039.1/Cluster-75249.0/Cluster-51955.0/Cluster-34966.0/Cluster-25081.0/Cluster-37010.0/Cluster-5688.0/Cluster-53296.1/Cluster-2343.0/Cluster-50946.0/Cluster-9909.0/Cluster-56792.0/Cluster-30129.0/Cluster-69014.0/Cluster-48741.3/Cluster-77011.0/Cluster-54751.1/Cluster-16116.0/Cluster-9796.0/Cluster-10906.0/Cluster-15277.7034/Cluster-81516.1/C…
GO:0007034	vacuolar transport	153	-0.50254	-2.1437	8.05716e-09	1.17547e-07	5.19211e-08	45828	tags=72%, list=32%, signal=49%	Cluster-8131.0/Cluster-39440.3/Cluster-66645.0/Cluster-79465.0/Cluster-49729.0/Cluster-42672.0/Cluster-78320.0/Cluster-79216.0/Cluster-4900.0/Cluster-45525.0/Cluster-53926.0/Cluster-13723.0/Cluster-15277.23757/Cluster-55657.0/Cluster-22992.0/Cluster-48559.0/Cluster-45856.0/Cluster-77432.1/Cluster-28185.0/Cluster-2944.0/Cluster-38596.0/Cluster-79962.0/Cluster-33197.1/Cluster-29810.0/Cluster-15277.…
GO:0030902	hindbrain development	156	-0.507342	-2.17025	8.48364e-09	1.23213e-07	5.44237e-08	45127	tags=74%, list=31%, signal=51%	Cluster-81833.0/Cluster-3711.0/Cluster-80167.0/Cluster-21581.0/Cluster-77956.0/Cluster-80950.0/Cluster-80167.1/Cluster-79245.0/Cluster-51328.1/Cluster-65598.0/Cluster-5091.0/Cluster-3865.0/Cluster-39504.0/Cluster-52013.0/Cluster-33310.0/Cluster-71197.0/Cluster-59525.0/Cluster-78313.0/Cluster-27716.0/Cluster-17127.0/Cluster-18854.0/Cluster-64384.2/Cluster-80167.3/Cluster-10586.0/Cluster-14988.0/Cl…
GO:0098754	detoxification	146	-0.507105	-2.15087	9.2201e-09	1.3331e-07	5.88836e-08	34830	tags=65%, list=24%, signal=49%	Cluster-41258.0/Cluster-15277.32662/Cluster-64960.0/Cluster-24723.0/Cluster-38193.0/Cluster-38998.0/Cluster-13110.0/Cluster-29745.0/Cluster-41034.0/Cluster-72073.0/Cluster-40635.0/Cluster-59907.0/Cluster-69621.0/Cluster-15277.74/Cluster-21782.0/Cluster-65126.0/Cluster-51564.0/Cluster-54280.0/Cluster-62471.0/Cluster-39007.0/Cluster-19434.0/Cluster-60888.0/Cluster-80218.0/Cluster-45841.0/Cluster-28…
GO:0060285	cilium-dependent cell motility	121	-0.537462	-2.21765	1.00244e-08	1.43336e-07	6.33123e-08	26371	tags=47%, list=18%, signal=38%	Cluster-21801.0/Cluster-34858.0/Cluster-78600.1/Cluster-48435.1/Cluster-47011.0/Cluster-75935.5/Cluster-67764.0/Cluster-47856.0/Cluster-54713.0/Cluster-82362.0/Cluster-38859.0/Cluster-28523.0/Cluster-50184.0/Cluster-70707.0/Cluster-45613.0/Cluster-52083.0/Cluster-70905.0/Cluster-48997.0/Cluster-26905.0/Cluster-2871.0/Cluster-10055.0/Cluster-75935.3/Cluster-66606.0/Cluster-76468.0/Cluster-78639.3/…
GO:0051259	protein complex oligomerization	380	-0.381713	-1.8093	1.03156e-08	1.46849e-07	6.4864e-08	43733	tags=62%, list=30%, signal=43%	Cluster-57263.1/Cluster-74159.0/Cluster-58688.1/Cluster-35230.3/Cluster-55363.0/Cluster-82001.0/Cluster-69496.0/Cluster-28635.0/Cluster-45525.0/Cluster-69842.1/Cluster-73544.1/Cluster-41206.0/Cluster-31446.0/Cluster-56874.0/Cluster-43633.0/Cluster-81490.0/Cluster-75598.0/Cluster-43538.0/Cluster-24477.0/Cluster-74637.0/Cluster-11145.0/Cluster-63721.0/Cluster-71925.1/Cluster-22992.0/Cluster-70687.1…
GO:2000377	regulation of reactive oxygen species metabolic process	181	-0.480314	-2.09567	1.25529e-08	1.74847e-07	7.72309e-08	40044	tags=59%, list=28%, signal=42%	Cluster-79672.0/Cluster-63503.0/Cluster-63024.0/Cluster-13894.0/Cluster-40035.0/Cluster-47168.0/Cluster-33197.1/Cluster-66448.0/Cluster-75552.0/Cluster-8136.0/Cluster-745.1/Cluster-68945.0/Cluster-59600.0/Cluster-54207.0/Cluster-19948.0/Cluster-10560.0/Cluster-22431.0/Cluster-81176.0/Cluster-26698.0/Cluster-67670.0/Cluster-64960.0/Cluster-74818.0/Cluster-59757.0/Cluster-65014.0/Cluster-12156.0/Cl…
GO:1904951	positive regulation of establishment of protein localization	316	-0.408917	-1.9031	1.29285e-08	1.79692e-07	7.93708e-08	43220	tags=59%, list=30%, signal=41%	Cluster-43064.2/Cluster-41870.0/Cluster-76156.1/Cluster-79572.0/Cluster-66410.0/Cluster-82053.0/Cluster-56176.2/Cluster-31254.0/Cluster-69156.0/Cluster-7656.0/Cluster-24477.0/Cluster-74637.0/Cluster-82496.0/Cluster-71925.1/Cluster-16049.0/Cluster-5653.0/Cluster-33982.0/Cluster-45839.1/Cluster-70278.0/Cluster-19692.0/Cluster-75443.0/Cluster-15039.0/Cluster-18854.0/Cluster-43064.4/Cluster-65016.0/C…
GO:0031669	cellular response to nutrient levels	312	-0.414699	-1.92735	1.31832e-08	1.8284e-07	8.07612e-08	45149	tags=63%, list=31%, signal=44%	Cluster-52596.0/Cluster-78886.1/Cluster-75960.0/Cluster-78182.0/Cluster-80167.0/Cluster-44002.0/Cluster-47047.0/Cluster-42672.0/Cluster-80167.1/Cluster-18983.0/Cluster-83115.0/Cluster-67943.0/Cluster-55363.0/Cluster-59112.0/Cluster-24992.0/Cluster-56176.2/Cluster-31699.0/Cluster-16704.0/Cluster-37605.0/Cluster-43057.0/Cluster-56874.0/Cluster-50831.0/Cluster-81958.0/Cluster-45006.0/Cluster-74637.0…
GO:0044057	regulation of system process	451	-0.363139	-1.74846	1.40081e-08	1.93036e-07	8.52651e-08	41897	tags=54%, list=29%, signal=39%	Cluster-53792.0/Cluster-48706.0/Cluster-73276.2/Cluster-81490.0/Cluster-29637.0/Cluster-55170.0/Cluster-50577.0/Cluster-3865.0/Cluster-69156.0/Cluster-67757.0/Cluster-15167.0/Cluster-67082.0/Cluster-15625.0/Cluster-71925.1/Cluster-16049.0/Cluster-78589.0/Cluster-53928.0/Cluster-1287.1/Cluster-79672.0/Cluster-63024.0/Cluster-74062.0/Cluster-68689.0/Cluster-23416.0/Cluster-18854.0/Cluster-26298.0/C…
GO:0019098	reproductive behavior	296	-0.407831	-1.88458	1.42355e-08	1.95753e-07	8.6465e-08	39993	tags=55%, list=28%, signal=40%	Cluster-39120.0/Cluster-36141.0/Cluster-78226.0/Cluster-55554.0/Cluster-75443.0/Cluster-6555.3/Cluster-31441.0/Cluster-45526.0/Cluster-65466.0/Cluster-28660.0/Cluster-65571.1/Cluster-30450.0/Cluster-62878.0/Cluster-81022.0/Cluster-8899.0/Cluster-22333.0/Cluster-62878.1/Cluster-55031.0/Cluster-6555.2/Cluster-79572.1/Cluster-19477.0/Cluster-75381.0/Cluster-39644.0/Cluster-15277.39515/Cluster-17559.…
GO:0098732	macromolecule deacylation	85	-0.598728	-2.33338	1.52023e-08	2.07284e-07	9.15584e-08	50001	tags=87%, list=35%, signal=57%	Cluster-18295.0/Cluster-59138.0/Cluster-52987.2/Cluster-2154.0/Cluster-69138.0/Cluster-38868.0/Cluster-19289.0/Cluster-61943.0/Cluster-50837.0/Cluster-48166.0/Cluster-35844.0/Cluster-65755.0/Cluster-69323.0/Cluster-15277.40056/Cluster-21581.0/Cluster-13252.0/Cluster-31725.0/Cluster-15277.19197/Cluster-69619.0/Cluster-26949.0/Cluster-79904.0/Cluster-56176.2/Cluster-16704.0/Cluster-17082.0/Cluster-…
GO:0046434	organophosphate catabolic process	171	-0.481982	-2.08837	1.58837e-08	2.15213e-07	9.50604e-08	40235	tags=57%, list=28%, signal=41%	Cluster-45839.1/Cluster-11490.0/Cluster-32685.0/Cluster-15039.0/Cluster-41739.0/Cluster-23400.0/Cluster-28178.0/Cluster-69411.0/Cluster-745.1/Cluster-10934.0/Cluster-42948.0/Cluster-68865.0/Cluster-54207.0/Cluster-53204.0/Cluster-57577.0/Cluster-5124.0/Cluster-66171.0/Cluster-33030.0/Cluster-80798.0/Cluster-26186.0/Cluster-74265.0/Cluster-21979.0/Cluster-72073.0/Cluster-68924.1/Cluster-745.3/Clus…
GO:0033059	cellular pigmentation	55	-0.669337	-2.4053	1.68138e-08	2.26863e-07	1.00206e-07	41263	tags=82%, list=29%, signal=58%	Cluster-67777.0/Cluster-28185.0/Cluster-63024.0/Cluster-75027.0/Cluster-22563.0/Cluster-71052.1/Cluster-45109.0/Cluster-18619.0/Cluster-47616.0/Cluster-15277.6428/Cluster-36231.0/Cluster-28312.0/Cluster-38009.0/Cluster-73921.0/Cluster-26173.0/Cluster-53959.0/Cluster-47419.1/Cluster-48372.0/Cluster-9811.0/Cluster-33039.0/Cluster-24475.0/Cluster-69343.0/Cluster-19598.0/Cluster-50544.0/Cluster-58057…
GO:0048524	positive regulation of viral process	84	-0.587097	-2.28242	1.90316e-08	2.54924e-07	1.12601e-07	48023	tags=81%, list=33%, signal=54%	Cluster-25081.0/Cluster-41855.0/Cluster-34528.0/Cluster-23233.0/Cluster-79039.0/Cluster-72001.0/Cluster-80167.0/Cluster-54646.0/Cluster-80167.1/Cluster-26627.0/Cluster-45651.0/Cluster-82639.4/Cluster-64638.0/Cluster-45525.0/Cluster-44469.0/Cluster-13723.0/Cluster-42347.0/Cluster-38881.0/Cluster-71925.1/Cluster-22992.0/Cluster-45856.0/Cluster-63024.0/Cluster-59525.0/Cluster-8858.0/Cluster-6555.3/C…
GO:0000910	cytokinesis	317	-0.397362	-1.85039	2.07541e-08	2.75995e-07	1.21908e-07	42591	tags=57%, list=30%, signal=40%	Cluster-21864.16/Cluster-56176.2/Cluster-13723.0/Cluster-48229.0/Cluster-15277.38729/Cluster-50831.0/Cluster-67236.1/Cluster-24477.0/Cluster-74637.0/Cluster-67082.0/Cluster-45614.0/Cluster-11145.0/Cluster-57822.0/Cluster-51799.0/Cluster-22992.0/Cluster-13808.0/Cluster-61599.0/Cluster-51085.0/Cluster-45856.0/Cluster-39759.0/Cluster-19185.0/Cluster-38596.0/Cluster-40035.0/Cluster-72535.0/Cluster-35…
GO:0051402	neuron apoptotic process	249	-0.427012	-1.93516	2.3912e-08	3.13476e-07	1.38464e-07	46808	tags=63%, list=33%, signal=43%	Cluster-21666.0/Cluster-8738.0/Cluster-62207.1/Cluster-4067.0/Cluster-82745.0/Cluster-38309.0/Cluster-73794.0/Cluster-27484.0/Cluster-79039.0/Cluster-80346.0/Cluster-8841.0/Cluster-20923.0/Cluster-79784.0/Cluster-63062.0/Cluster-11839.1/Cluster-63660.0/Cluster-31345.0/Cluster-56239.1/Cluster-75640.0/Cluster-67460.0/Cluster-57897.0/Cluster-67803.0/Cluster-43064.2/Cluster-82053.0/Cluster-56176.2/Cl…
GO:0009112	nucleobase metabolic process	79	-0.613208	-2.35748	2.48702e-08	3.25377e-07	1.4372e-07	27089	tags=44%, list=19%, signal=36%	Cluster-10685.0/Cluster-64551.1/Cluster-52722.0/Cluster-15277.32039/Cluster-50342.0/Cluster-25360.0/Cluster-745.2/Cluster-73730.1/Cluster-745.4/Cluster-32313.0/Cluster-63155.0/Cluster-39327.0/Cluster-21876.0/Cluster-19266.0/Cluster-36576.0/Cluster-44045.0/Cluster-47669.2/Cluster-67224.0/Cluster-77225.0/Cluster-16849.0/Cluster-19785.0/Cluster-12810.0/Cluster-73730.0/Cluster-71391.0/Cluster-83563.1…
GO:0006030	chitin metabolic process	39	-0.739965	-2.47771	2.51023e-08	3.26431e-07	1.44186e-07	15362	tags=54%, list=11%, signal=48%	Cluster-64851.31/Cluster-64851.33/Cluster-2706.0/Cluster-64851.32/Cluster-66720.0/Cluster-71226.0/Cluster-81957.1/Cluster-40508.0/Cluster-15277.37755/Cluster-81363.0/Cluster-72357.2/Cluster-47675.0/Cluster-67587.0/Cluster-11634.0/Cluster-14001.0/Cluster-33119.0/Cluster-82085.0/Cluster-67932.0/Cluster-11497.0/Cluster-29855.0/Cluster-46166.0
GO:1990542	mitochondrial transmembrane transport	93	-0.577004	-2.28207	2.54499e-08	3.28965e-07	1.45305e-07	46410	tags=84%, list=32%, signal=57%	Cluster-35512.0/Cluster-62207.1/Cluster-29616.0/Cluster-48122.0/Cluster-36081.2/Cluster-66160.0/Cluster-74257.0/Cluster-75148.0/Cluster-72763.0/Cluster-70402.0/Cluster-62132.0/Cluster-65940.1/Cluster-6475.0/Cluster-4267.0/Cluster-54240.0/Cluster-17248.0/Cluster-35902.0/Cluster-38588.0/Cluster-2631.0/Cluster-19948.0/Cluster-32199.0/Cluster-65125.0/Cluster-50763.0/Cluster-54504.3/Cluster-43687.0/Cl…
GO:0001701	in utero embryonic development	306	-0.410795	-1.90631	2.60378e-08	3.35224e-07	1.4807e-07	43906	tags=66%, list=31%, signal=46%	Cluster-57514.1/Cluster-18674.0/Cluster-78834.0/Cluster-72442.0/Cluster-50946.0/Cluster-9909.0/Cluster-50977.0/Cluster-73794.0/Cluster-67920.0/Cluster-79500.0/Cluster-20577.0/Cluster-79784.0/Cluster-51583.0/Cluster-80927.0/Cluster-15277.27368/Cluster-57897.0/Cluster-58687.0/Cluster-15277.19197/Cluster-16299.0/Cluster-32655.0/Cluster-35092.1/Cluster-55363.0/Cluster-44084.0/Cluster-82053.0/Cluster-…
GO:0098739	import across plasma membrane	110	-0.551249	-2.23966	2.6652e-08	3.4177e-07	1.50961e-07	32620	tags=59%, list=23%, signal=46%	Cluster-29745.0/Cluster-18527.0/Cluster-39861.0/Cluster-70761.0/Cluster-22424.0/Cluster-79643.0/Cluster-83449.0/Cluster-22362.0/Cluster-51564.0/Cluster-57959.0/Cluster-83447.0/Cluster-76398.0/Cluster-32577.1/Cluster-45841.0/Cluster-81721.1/Cluster-40644.0/Cluster-60208.1/Cluster-68162.0/Cluster-65010.0/Cluster-81935.0/Cluster-69763.0/Cluster-43575.0/Cluster-75917.0/Cluster-6053.0/Cluster-56573.0/…
GO:0008637	apoptotic mitochondrial changes	86	-0.596699	-2.33099	2.7345e-08	3.49962e-07	1.5458e-07	45020	tags=72%, list=31%, signal=50%	Cluster-15277.40056/Cluster-44002.0/Cluster-75640.0/Cluster-83115.0/Cluster-66160.0/Cluster-40805.0/Cluster-41870.0/Cluster-15277.3268/Cluster-82053.0/Cluster-56176.2/Cluster-16049.0/Cluster-27716.0/Cluster-30222.0/Cluster-82513.0/Cluster-52473.0/Cluster-47616.0/Cluster-57028.0/Cluster-77414.0/Cluster-19948.0/Cluster-76997.0/Cluster-5124.0/Cluster-29745.0/Cluster-62689.0/Cluster-75837.0/Cluster-3…
GO:0030155	regulation of cell adhesion	406	-0.368323	-1.75781	2.83695e-08	3.59514e-07	1.58799e-07	45111	tags=56%, list=31%, signal=38%	Cluster-72117.0/Cluster-79784.0/Cluster-11839.1/Cluster-67982.0/Cluster-45287.0/Cluster-25881.0/Cluster-31345.0/Cluster-56239.1/Cluster-36374.0/Cluster-27157.0/Cluster-55431.0/Cluster-67460.0/Cluster-79245.0/Cluster-72711.0/Cluster-26627.0/Cluster-45854.0/Cluster-32655.0/Cluster-82235.0/Cluster-50374.0/Cluster-79572.0/Cluster-81950.0/Cluster-21864.16/Cluster-82053.0/Cluster-15277.18525/Cluster-29…
GO:0007006	mitochondrial membrane organization	99	-0.569383	-2.27712	3.17704e-08	3.97161e-07	1.75428e-07	45165	tags=79%, list=31%, signal=54%	Cluster-75568.0/Cluster-15277.40056/Cluster-83115.0/Cluster-66160.0/Cluster-40805.0/Cluster-41870.0/Cluster-15277.3268/Cluster-56176.2/Cluster-50577.0/Cluster-16049.0/Cluster-70944.0/Cluster-11574.0/Cluster-29991.0/Cluster-20463.0/Cluster-35902.0/Cluster-47616.0/Cluster-2631.0/Cluster-32199.0/Cluster-76997.0/Cluster-65125.0/Cluster-20877.0/Cluster-5124.0/Cluster-31866.0/Cluster-71963.0/Cluster-50…
GO:0001101	response to acid chemical	329	-0.39033	-1.82499	3.70272e-08	4.59322e-07	2.02885e-07	41897	tags=62%, list=29%, signal=44%	Cluster-53792.0/Cluster-48706.0/Cluster-29637.0/Cluster-50831.0/Cluster-17082.0/Cluster-30572.0/Cluster-67757.0/Cluster-52013.0/Cluster-67082.0/Cluster-63721.0/Cluster-71733.0/Cluster-16049.0/Cluster-70687.1/Cluster-5653.0/Cluster-17328.0/Cluster-7652.0/Cluster-42884.0/Cluster-78226.0/Cluster-13894.0/Cluster-74062.0/Cluster-68689.0/Cluster-6555.3/Cluster-16765.0/Cluster-26298.0/Cluster-11073.0/Cl…
GO:0005996	monosaccharide metabolic process	302	-0.404479	-1.87453	3.83244e-08	4.74503e-07	2.0959e-07	37961	tags=54%, list=26%, signal=40%	Cluster-14988.0/Cluster-69411.0/Cluster-74872.0/Cluster-44702.0/Cluster-80341.0/Cluster-3432.0/Cluster-10934.0/Cluster-79927.0/Cluster-43063.0/Cluster-14197.0/Cluster-19948.0/Cluster-3623.0/Cluster-10560.0/Cluster-57577.0/Cluster-33862.0/Cluster-81176.0/Cluster-2232.0/Cluster-42281.0/Cluster-72911.0/Cluster-66171.0/Cluster-64960.0/Cluster-15277.26967/Cluster-76828.0/Cluster-80539.0/Cluster-41917.…
GO:0051604	protein maturation	289	-0.41137	-1.89697	3.95289e-08	4.8662e-07	2.14942e-07	41792	tags=60%, list=29%, signal=42%	Cluster-81819.0/Cluster-65563.0/Cluster-50831.0/Cluster-30826.0/Cluster-75357.0/Cluster-45512.0/Cluster-63721.0/Cluster-71925.1/Cluster-43198.0/Cluster-57170.0/Cluster-45856.0/Cluster-7652.0/Cluster-56688.0/Cluster-50707.0/Cluster-40035.0/Cluster-82803.0/Cluster-74385.0/Cluster-66448.0/Cluster-65571.1/Cluster-75552.0/Cluster-35342.0/Cluster-8899.0/Cluster-38788.0/Cluster-43700.0/Cluster-73953.0/C…
GO:0031047	regulatory ncRNA-mediated gene silencing	152	-0.488699	-2.08298	4.16936e-08	5.11979e-07	2.26143e-07	50832	tags=76%, list=35%, signal=49%	Cluster-35539.2/Cluster-6916.0/Cluster-22878.0/Cluster-51852.3/Cluster-77263.0/Cluster-68547.0/Cluster-32734.0/Cluster-34966.0/Cluster-22018.0/Cluster-56137.0/Cluster-51452.2/Cluster-41855.0/Cluster-72467.0/Cluster-7923.0/Cluster-51060.0/Cluster-23233.0/Cluster-2207.0/Cluster-13378.0/Cluster-79039.0/Cluster-8841.0/Cluster-72090.2/Cluster-58956.1/Cluster-15277.39440/Cluster-72001.0/Cluster-3711.0/…
GO:0006855	xenobiotic transmembrane transport	63	-0.644651	-2.37899	4.21383e-08	5.15795e-07	2.27829e-07	32030	tags=75%, list=22%, signal=58%	Cluster-58430.0/Cluster-39861.0/Cluster-79330.0/Cluster-28024.0/Cluster-38939.0/Cluster-61333.0/Cluster-51564.0/Cluster-59859.0/Cluster-51506.0/Cluster-20944.0/Cluster-70628.0/Cluster-32577.1/Cluster-11978.0/Cluster-15277.29988/Cluster-59243.0/Cluster-43234.0/Cluster-65010.0/Cluster-33277.1/Cluster-23892.0/Cluster-30364.2/Cluster-64228.0/Cluster-72356.0/Cluster-71511.0/Cluster-51271.0/Cluster-564…
GO:1990138	neuron projection extension	229	-0.431281	-1.93484	4.79885e-08	5.82988e-07	2.57508e-07	47948	tags=73%, list=33%, signal=49%	Cluster-67785.1/Cluster-59027.3/Cluster-18784.0/Cluster-75179.1/Cluster-60723.0/Cluster-26263.0/Cluster-4160.0/Cluster-60389.0/Cluster-81022.1/Cluster-35767.0/Cluster-26947.0/Cluster-33476.0/Cluster-63866.0/Cluster-23233.0/Cluster-48368.0/Cluster-73794.0/Cluster-42760.0/Cluster-8841.0/Cluster-68709.0/Cluster-15277.40056/Cluster-56239.1/Cluster-40845.0/Cluster-27157.0/Cluster-55431.0/Cluster-18983…
GO:0007626	locomotory behavior	385	-0.369131	-1.75146	5.09876e-08	6.15949e-07	2.72067e-07	44881	tags=62%, list=31%, signal=43%	Cluster-15277.39440/Cluster-11839.1/Cluster-3711.0/Cluster-73361.0/Cluster-35052.0/Cluster-56239.1/Cluster-60807.1/Cluster-18983.0/Cluster-58687.0/Cluster-57345.0/Cluster-59198.0/Cluster-35230.3/Cluster-55363.0/Cluster-22035.0/Cluster-43064.2/Cluster-60265.0/Cluster-18693.0/Cluster-29894.0/Cluster-69842.1/Cluster-79572.0/Cluster-48861.0/Cluster-80351.0/Cluster-56176.2/Cluster-31446.0/Cluster-9631…
GO:0071103	DNA conformation change	193	-0.463174	-2.03638	5.2195e-08	6.29359e-07	2.77991e-07	55278	tags=70%, list=39%, signal=43%	Cluster-69902.38/Cluster-49745.0/Cluster-64452.0/Cluster-34728.1/Cluster-15670.0/Cluster-66421.0/Cluster-80773.0/Cluster-74695.0/Cluster-19053.0/Cluster-72926.0/Cluster-13702.0/Cluster-56778.0/Cluster-10463.0/Cluster-16735.0/Cluster-38291.0/Cluster-7350.0/Cluster-17385.0/Cluster-5732.0/Cluster-15277.30078/Cluster-27277.0/Cluster-57413.0/Cluster-71760.0/Cluster-59138.0/Cluster-59437.0/Cluster-4824…
GO:0007586	digestion	165	-0.479488	-2.06722	5.41704e-08	6.5075e-07	2.87439e-07	28594	tags=47%, list=20%, signal=37%	Cluster-69621.0/Cluster-54617.1/Cluster-33117.0/Cluster-61659.0/Cluster-50404.3/Cluster-9591.0/Cluster-40472.0/Cluster-13315.0/Cluster-47905.0/Cluster-29304.0/Cluster-7030.0/Cluster-12118.0/Cluster-55069.0/Cluster-63905.0/Cluster-44341.0/Cluster-19008.0/Cluster-59407.0/Cluster-57009.0/Cluster-81721.1/Cluster-35722.0/Cluster-77984.0/Cluster-57579.5/Cluster-46421.0/Cluster-12288.0/Cluster-21487.0/C…
GO:0000041	transition metal ion transport	86	-0.588974	-2.30082	5.6613e-08	6.77574e-07	2.99287e-07	40205	tags=74%, list=28%, signal=54%	Cluster-28185.0/Cluster-76766.0/Cluster-75769.0/Cluster-55031.0/Cluster-15118.0/Cluster-45109.0/Cluster-33862.0/Cluster-15277.32662/Cluster-69666.0/Cluster-43687.0/Cluster-26173.0/Cluster-29745.0/Cluster-18527.0/Cluster-29977.1/Cluster-33039.0/Cluster-79643.0/Cluster-83449.0/Cluster-22362.0/Cluster-61659.0/Cluster-51564.0/Cluster-19598.0/Cluster-3994.0/Cluster-50544.0/Cluster-51773.0/Cluster-3338…
GO:0001944	vasculature development	447	-0.352692	-1.69731	6.51475e-08	7.65543e-07	3.38144e-07	38084	tags=48%, list=27%, signal=35%	Cluster-77069.0/Cluster-13899.0/Cluster-76145.0/Cluster-8136.0/Cluster-64747.0/Cluster-745.1/Cluster-39570.0/Cluster-68945.0/Cluster-68865.0/Cluster-55220.0/Cluster-47576.0/Cluster-18619.0/Cluster-54207.0/Cluster-66532.0/Cluster-80384.0/Cluster-73147.1/Cluster-81585.1/Cluster-19948.0/Cluster-8803.0/Cluster-77384.0/Cluster-67468.2/Cluster-57577.0/Cluster-15277.19582/Cluster-20349.0/Cluster-24870.0…
GO:0006406	mRNA export from nucleus	96	-0.560458	-2.22868	7.28521e-08	8.40792e-07	3.71382e-07	57122	tags=83%, list=40%, signal=50%	Cluster-15277.30136/Cluster-78547.2/Cluster-38258.0/Cluster-21038.0/Cluster-38417.0/Cluster-79558.0/Cluster-81828.0/Cluster-66879.1/Cluster-76344.0/Cluster-61408.0/Cluster-9449.0/Cluster-60254.0/Cluster-3864.0/Cluster-51852.3/Cluster-82393.0/Cluster-49039.1/Cluster-75249.0/Cluster-51441.0/Cluster-51955.0/Cluster-32315.0/Cluster-5688.0/Cluster-53296.1/Cluster-2343.0/Cluster-50946.0/Cluster-9909.0/…
GO:0050900	leukocyte migration	159	-0.479079	-2.05532	7.728e-08	8.85569e-07	3.9116e-07	35003	tags=45%, list=24%, signal=34%	Cluster-63545.0/Cluster-26698.0/Cluster-67451.0/Cluster-58978.1/Cluster-80798.0/Cluster-82589.0/Cluster-56982.0/Cluster-34479.0/Cluster-65796.0/Cluster-82837.0/Cluster-31820.0/Cluster-48877.0/Cluster-54907.0/Cluster-32944.0/Cluster-33117.0/Cluster-82655.0/Cluster-57299.0/Cluster-64631.0/Cluster-58185.0/Cluster-47306.0/Cluster-55759.1/Cluster-33217.0/Cluster-34479.1/Cluster-22940.0/Cluster-4665.0/…
GO:0030099	myeloid cell differentiation	258	-0.415852	-1.89321	8.81128e-08	1.00083e-06	4.42072e-07	48449	tags=64%, list=34%, signal=42%	Cluster-14204.0/Cluster-50989.0/Cluster-74175.0/Cluster-31840.0/Cluster-62840.0/Cluster-35090.0/Cluster-72148.0/Cluster-50088.0/Cluster-26947.0/Cluster-18674.0/Cluster-61455.0/Cluster-63866.0/Cluster-4067.0/Cluster-69323.0/Cluster-70985.0/Cluster-11632.0/Cluster-38263.1/Cluster-49572.0/Cluster-54085.1/Cluster-75383.0/Cluster-79784.0/Cluster-58956.1/Cluster-35052.0/Cluster-31345.0/Cluster-67460.0/…
GO:0006081	cellular aldehyde metabolic process	122	-0.519477	-2.14572	9.42386e-08	1.05924e-06	4.67872e-07	28995	tags=63%, list=20%, signal=50%	Cluster-65931.22/Cluster-83563.2/Cluster-69411.0/Cluster-83563.5/Cluster-59600.0/Cluster-46384.0/Cluster-8803.0/Cluster-41258.0/Cluster-64960.0/Cluster-23811.0/Cluster-74265.0/Cluster-12156.0/Cluster-39712.0/Cluster-31618.0/Cluster-65126.0/Cluster-61659.0/Cluster-54280.0/Cluster-50630.0/Cluster-39007.0/Cluster-21665.0/Cluster-12439.0/Cluster-60888.0/Cluster-30276.0/Cluster-44751.0/Cluster-59510.0…
GO:0070555	response to interleukin-1	98	-0.555903	-2.21835	1.00674e-07	1.11989e-06	4.94662e-07	36503	tags=56%, list=25%, signal=42%	Cluster-54207.0/Cluster-73494.2/Cluster-39338.0/Cluster-73494.5/Cluster-47779.0/Cluster-80055.0/Cluster-45721.0/Cluster-82015.0/Cluster-58978.1/Cluster-80798.0/Cluster-42340.0/Cluster-46971.0/Cluster-745.3/Cluster-20296.0/Cluster-31820.0/Cluster-63652.0/Cluster-58892.0/Cluster-9194.0/Cluster-21782.0/Cluster-8506.1/Cluster-51564.0/Cluster-21976.1/Cluster-40472.0/Cluster-65176.0/Cluster-745.2/Clust…
GO:0007031	peroxisome organization	83	-0.582257	-2.25834	1.18077e-07	1.30005e-06	5.74238e-07	52993	tags=81%, list=37%, signal=51%	Cluster-3856.0/Cluster-72926.0/Cluster-74545.0/Cluster-2454.0/Cluster-7440.0/Cluster-78462.0/Cluster-39322.0/Cluster-25334.0/Cluster-16046.0/Cluster-15277.6190/Cluster-64558.0/Cluster-19235.0/Cluster-8706.0/Cluster-50440.0/Cluster-56539.1/Cluster-69496.0/Cluster-44504.0/Cluster-39504.0/Cluster-58825.0/Cluster-26881.0/Cluster-53871.0/Cluster-82884.1/Cluster-20463.0/Cluster-18619.0/Cluster-73494.2/…
GO:0010721	negative regulation of cell development	298	-0.397994	-1.84142	1.42865e-07	1.53378e-06	6.77478e-07	44185	tags=62%, list=31%, signal=43%	Cluster-55431.0/Cluster-67460.0/Cluster-79245.0/Cluster-15277.19197/Cluster-3394.0/Cluster-32655.0/Cluster-60265.0/Cluster-59369.0/Cluster-55554.1/Cluster-48861.0/Cluster-82053.0/Cluster-56176.2/Cluster-65452.0/Cluster-29637.0/Cluster-78568.0/Cluster-35892.0/Cluster-22364.0/Cluster-16049.0/Cluster-71197.0/Cluster-39759.0/Cluster-67043.0/Cluster-55554.0/Cluster-56308.0/Cluster-28429.0/Cluster-7544…
GO:0048545	response to steroid hormone	357	-0.36933	-1.74117	1.46663e-07	1.56934e-06	6.93184e-07	45183	tags=62%, list=31%, signal=43%	Cluster-20923.0/Cluster-52596.0/Cluster-43048.0/Cluster-11839.1/Cluster-15277.806/Cluster-63660.0/Cluster-73361.0/Cluster-31345.0/Cluster-56239.1/Cluster-54751.1/Cluster-47155.0/Cluster-5598.0/Cluster-45211.0/Cluster-24157.0/Cluster-12114.0/Cluster-55363.0/Cluster-82639.4/Cluster-43064.2/Cluster-21864.16/Cluster-82053.0/Cluster-79904.0/Cluster-24992.0/Cluster-44469.0/Cluster-56176.2/Cluster-41508…
GO:0061351	neural precursor cell proliferation	236	-0.421428	-1.89745	1.55618e-07	1.65421e-06	7.30673e-07	47510	tags=68%, list=33%, signal=45%	Cluster-77260.11/Cluster-77813.0/Cluster-46552.0/Cluster-72242.0/Cluster-21958.0/Cluster-8738.0/Cluster-73794.0/Cluster-59940.0/Cluster-72158.0/Cluster-63683.0/Cluster-77260.7/Cluster-72001.0/Cluster-11839.1/Cluster-21581.0/Cluster-77260.0/Cluster-55431.0/Cluster-51328.1/Cluster-18639.0/Cluster-58687.0/Cluster-15277.19197/Cluster-3394.0/Cluster-45050.0/Cluster-64638.0/Cluster-55554.1/Cluster-5617…
GO:0007605	sensory perception of sound	160	-0.472123	-2.02755	1.59706e-07	1.68933e-06	7.46183e-07	22483	tags=42%, list=16%, signal=35%	Cluster-51709.0/Cluster-44846.0/Cluster-34136.1/Cluster-82362.0/Cluster-21606.0/Cluster-43575.0/Cluster-76705.0/Cluster-50184.0/Cluster-58236.0/Cluster-21321.0/Cluster-45613.0/Cluster-52889.0/Cluster-48997.0/Cluster-45733.0/Cluster-63149.1/Cluster-48198.0/Cluster-75452.0/Cluster-27063.0/Cluster-30912.0/Cluster-80764.0/Cluster-49769.0/Cluster-78553.0/Cluster-74044.1/Cluster-79968.1/Cluster-755.0/C…
GO:0022406	membrane docking	117	-0.521808	-2.14119	1.64054e-07	1.72966e-06	7.63999e-07	40920	tags=72%, list=29%, signal=51%	Cluster-21885.0/Cluster-61510.1/Cluster-67247.0/Cluster-15277.39899/Cluster-78639.2/Cluster-24263.0/Cluster-24411.0/Cluster-19235.0/Cluster-77260.11/Cluster-65230.0/Cluster-77260.7/Cluster-5311.0/Cluster-77260.0/Cluster-80950.0/Cluster-79572.0/Cluster-22364.0/Cluster-78589.0/Cluster-63024.0/Cluster-34687.0/Cluster-44532.0/Cluster-8742.0/Cluster-22563.0/Cluster-7247.0/Cluster-61817.1/Cluster-79572…
GO:0019915	lipid storage	161	-0.46601	-2.00229	1.80797e-07	1.89382e-06	8.3651e-07	43355	tags=66%, list=30%, signal=46%	Cluster-35230.3/Cluster-12919.0/Cluster-72347.0/Cluster-28635.0/Cluster-61929.0/Cluster-15277.23757/Cluster-43537.0/Cluster-67757.0/Cluster-45512.0/Cluster-52013.0/Cluster-45614.0/Cluster-49156.0/Cluster-27716.0/Cluster-5455.0/Cluster-75027.0/Cluster-20382.0/Cluster-23837.0/Cluster-11574.0/Cluster-82884.1/Cluster-45109.0/Cluster-29247.0/Cluster-19948.0/Cluster-68203.0/Cluster-26698.0/Cluster-5230…
GO:0002440	production of molecular mediator of immune response	164	-0.471312	-2.03085	1.85332e-07	1.93819e-06	8.56106e-07	47883	tags=66%, list=33%, signal=44%	Cluster-79138.0/Cluster-10990.0/Cluster-5688.0/Cluster-51642.0/Cluster-54532.0/Cluster-8131.0/Cluster-74372.5/Cluster-69776.0/Cluster-20693.0/Cluster-18149.0/Cluster-60291.1/Cluster-15975.0/Cluster-72117.0/Cluster-22030.0/Cluster-80927.0/Cluster-55431.0/Cluster-83115.0/Cluster-57897.0/Cluster-37429.0/Cluster-66410.0/Cluster-73544.1/Cluster-79904.0/Cluster-64357.0/Cluster-49944.0/Cluster-68428.1/C…
GO:0045444	fat cell differentiation	147	-0.481739	-2.04462	1.86018e-07	1.94222e-06	8.57886e-07	33541	tags=50%, list=23%, signal=38%	Cluster-80798.0/Cluster-38009.0/Cluster-59757.0/Cluster-65014.0/Cluster-71719.0/Cluster-59991.4/Cluster-31820.0/Cluster-48877.0/Cluster-74103.0/Cluster-73024.0/Cluster-33484.0/Cluster-21782.0/Cluster-5096.0/Cluster-59592.0/Cluster-65252.0/Cluster-3815.0/Cluster-21551.0/Cluster-32397.0/Cluster-80218.0/Cluster-62896.0/Cluster-43754.0/Cluster-71052.2/Cluster-29879.0/Cluster-69763.0/Cluster-32405.0/C…
GO:0045995	regulation of embryonic development	216	-0.432157	-1.92632	1.94723e-07	2.0233e-06	8.93702e-07	45763	tags=60%, list=32%, signal=41%	Cluster-51373.0/Cluster-38208.0/Cluster-15277.292/Cluster-71938.0/Cluster-81833.0/Cluster-65521.0/Cluster-72001.0/Cluster-11839.1/Cluster-3711.0/Cluster-25881.0/Cluster-18983.0/Cluster-72711.0/Cluster-15277.19197/Cluster-31965.2/Cluster-26949.0/Cluster-50374.0/Cluster-58638.0/Cluster-44469.0/Cluster-15277.18525/Cluster-81490.0/Cluster-29637.0/Cluster-6583.0/Cluster-82260.0/Cluster-39759.0/Cluster…
GO:0001503	ossification	237	-0.417927	-1.8824	1.99739e-07	2.06546e-06	9.12322e-07	38862	tags=49%, list=27%, signal=36%	Cluster-64384.2/Cluster-4267.0/Cluster-52222.1/Cluster-53605.0/Cluster-43350.0/Cluster-73768.1/Cluster-76145.0/Cluster-64747.0/Cluster-62470.0/Cluster-43063.0/Cluster-54207.0/Cluster-39338.0/Cluster-68186.0/Cluster-19948.0/Cluster-8803.0/Cluster-67468.2/Cluster-10705.0/Cluster-82622.0/Cluster-83281.0/Cluster-59757.0/Cluster-30028.0/Cluster-44375.0/Cluster-66240.0/Cluster-15686.0/Cluster-60217.0/C…
GO:0032418	lysosome localization	55	-0.642247	-2.30795	2.07676e-07	2.12902e-06	9.40398e-07	43465	tags=75%, list=30%, signal=52%	Cluster-79216.0/Cluster-24992.0/Cluster-78900.1/Cluster-55170.0/Cluster-3865.0/Cluster-7652.0/Cluster-28821.0/Cluster-56664.0/Cluster-73784.1/Cluster-77867.0/Cluster-23507.0/Cluster-18619.0/Cluster-27192.0/Cluster-63216.0/Cluster-47616.0/Cluster-26698.0/Cluster-28395.0/Cluster-73921.0/Cluster-46059.0/Cluster-33296.0/Cluster-58395.0/Cluster-48372.0/Cluster-24992.1/Cluster-62241.0/Cluster-78773.0/C…
GO:1990849	vacuolar localization	55	-0.642247	-2.30795	2.07676e-07	2.12902e-06	9.40398e-07	43465	tags=75%, list=30%, signal=52%	Cluster-79216.0/Cluster-24992.0/Cluster-78900.1/Cluster-55170.0/Cluster-3865.0/Cluster-7652.0/Cluster-28821.0/Cluster-56664.0/Cluster-73784.1/Cluster-77867.0/Cluster-23507.0/Cluster-18619.0/Cluster-27192.0/Cluster-63216.0/Cluster-47616.0/Cluster-26698.0/Cluster-28395.0/Cluster-73921.0/Cluster-46059.0/Cluster-33296.0/Cluster-58395.0/Cluster-48372.0/Cluster-24992.1/Cluster-62241.0/Cluster-78773.0/C…
GO:0090131	mesenchyme migration	13	0.901625	2.16636	2.10278e-07	2.15036e-06	9.49822e-07	10339	tags=85%, list=7%, signal=79%	Cluster-21864.15/Cluster-21864.7/Cluster-73315.0/Cluster-21864.17/Cluster-49754.0/Cluster-21864.11/Cluster-21864.9/Cluster-21864.14/Cluster-21864.12/Cluster-21864.13/Cluster-21864.10
GO:0045229	external encapsulating structure organization	348	-0.371087	-1.74495	2.20389e-07	2.25019e-06	9.9392e-07	33356	tags=38%, list=23%, signal=29%	Cluster-59757.0/Cluster-15277.10893/Cluster-26247.0/Cluster-6190.0/Cluster-54637.0/Cluster-29745.0/Cluster-79238.0/Cluster-46971.0/Cluster-60407.0/Cluster-29977.1/Cluster-37097.0/Cluster-67610.0/Cluster-10455.0/Cluster-74992.0/Cluster-31820.0/Cluster-70761.0/Cluster-48877.0/Cluster-29685.0/Cluster-35709.0/Cluster-48842.0/Cluster-14394.0/Cluster-38535.0/Cluster-76351.0/Cluster-31210.0/Cluster-1676…
GO:0006090	pyruvate metabolic process	109	-0.520483	-2.11227	2.40672e-07	2.44186e-06	1.07858e-06	40235	tags=68%, list=28%, signal=49%	Cluster-45839.1/Cluster-13894.0/Cluster-15039.0/Cluster-70415.0/Cluster-23400.0/Cluster-42130.0/Cluster-69411.0/Cluster-29991.0/Cluster-82513.0/Cluster-43063.0/Cluster-21290.0/Cluster-54207.0/Cluster-57577.0/Cluster-33862.0/Cluster-72911.0/Cluster-5124.0/Cluster-64960.0/Cluster-74265.0/Cluster-68924.1/Cluster-29685.0/Cluster-70420.2/Cluster-51965.0/Cluster-46986.0/Cluster-40572.0/Cluster-65252.0/…
GO:0071554	cell wall organization or biogenesis	86	-0.572378	-2.23599	2.58741e-07	2.6088e-06	1.15232e-06	42839	tags=74%, list=30%, signal=52%	Cluster-57462.0/Cluster-24992.0/Cluster-56176.2/Cluster-58168.0/Cluster-53445.0/Cluster-17205.0/Cluster-45856.0/Cluster-23400.0/Cluster-14988.0/Cluster-23793.0/Cluster-30222.0/Cluster-68945.0/Cluster-82513.0/Cluster-43063.0/Cluster-33862.0/Cluster-26698.0/Cluster-68850.0/Cluster-12435.0/Cluster-26247.0/Cluster-26173.0/Cluster-24992.1/Cluster-10455.0/Cluster-31820.0/Cluster-55508.0/Cluster-33039.0…
GO:0055081	monoatomic anion homeostasis	73	-0.606351	-2.30044	2.62107e-07	2.63862e-06	1.16549e-06	30687	tags=56%, list=21%, signal=44%	Cluster-48877.0/Cluster-61976.0/Cluster-76006.0/Cluster-72765.0/Cluster-51564.0/Cluster-76398.0/Cluster-9593.0/Cluster-62896.0/Cluster-57009.0/Cluster-39688.0/Cluster-75917.0/Cluster-53560.0/Cluster-83389.0/Cluster-6053.0/Cluster-23892.0/Cluster-20954.0/Cluster-31054.0/Cluster-63019.0/Cluster-83577.0/Cluster-27479.0/Cluster-62535.0/Cluster-55903.0/Cluster-79430.0/Cluster-74335.0/Cluster-76737.0/C…
GO:0042067	establishment of ommatidial planar polarity	68	-0.617559	-2.31238	2.71179e-07	2.72147e-06	1.20209e-06	44282	tags=71%, list=31%, signal=49%	Cluster-69820.0/Cluster-67803.0/Cluster-23041.0/Cluster-82053.0/Cluster-81490.0/Cluster-61192.0/Cluster-71925.1/Cluster-28779.0/Cluster-78589.0/Cluster-37773.8/Cluster-68945.0/Cluster-83033.2/Cluster-61090.0/Cluster-56144.0/Cluster-30028.0/Cluster-44375.0/Cluster-66024.0/Cluster-5456.3/Cluster-5456.2/Cluster-39057.0/Cluster-5797.0/Cluster-69623.0/Cluster-61223.0/Cluster-81501.0/Cluster-37773.1/Cl…
GO:0002460	adaptive immune response based on somatic recombination of immune receptors built from immunoglobulin superfamily domains	92	-0.552266	-2.1808	2.74097e-07	2.74649e-06	1.21314e-06	45827	tags=64%, list=32%, signal=44%	Cluster-60291.1/Cluster-82277.0/Cluster-15975.0/Cluster-22030.0/Cluster-36374.0/Cluster-57897.0/Cluster-37429.0/Cluster-79904.0/Cluster-78568.0/Cluster-69156.0/Cluster-68428.1/Cluster-67757.0/Cluster-7652.0/Cluster-79637.0/Cluster-63024.0/Cluster-4267.0/Cluster-52056.19/Cluster-71772.0/Cluster-50556.0/Cluster-67451.0/Cluster-15277.32662/Cluster-58978.1/Cluster-65014.0/Cluster-20569.0/Cluster-6040…
GO:0060491	regulation of cell projection assembly	180	-0.44661	-1.94757	2.87015e-07	2.87148e-06	1.26835e-06	42532	tags=56%, list=30%, signal=39%	Cluster-79821.0/Cluster-78272.1/Cluster-78900.1/Cluster-74044.0/Cluster-15277.18525/Cluster-69156.0/Cluster-52013.0/Cluster-54851.0/Cluster-81585.0/Cluster-57170.0/Cluster-33982.0/Cluster-45019.0/Cluster-56688.0/Cluster-40035.0/Cluster-26298.0/Cluster-65571.1/Cluster-29605.0/Cluster-41739.0/Cluster-4947.0/Cluster-41982.0/Cluster-77867.0/Cluster-62009.0/Cluster-29991.0/Cluster-68945.0/Cluster-7435…
GO:0046649	lymphocyte activation	315	-0.38323	-1.78301	3.03829e-07	3.021e-06	1.33439e-06	46069	tags=61%, list=32%, signal=42%	Cluster-56909.0/Cluster-27484.0/Cluster-70985.0/Cluster-60291.1/Cluster-82277.0/Cluster-11632.0/Cluster-80346.0/Cluster-49572.0/Cluster-15975.0/Cluster-15277.40087/Cluster-75533.0/Cluster-79784.0/Cluster-15277.40056/Cluster-11839.1/Cluster-67982.0/Cluster-45287.0/Cluster-25881.0/Cluster-31345.0/Cluster-22030.0/Cluster-36374.0/Cluster-67460.0/Cluster-79245.0/Cluster-57897.0/Cluster-58687.0/Cluster…
GO:0044242	cellular lipid catabolic process	225	-0.426408	-1.911	3.18256e-07	3.1499e-06	1.39133e-06	38842	tags=57%, list=27%, signal=42%	Cluster-35488.0/Cluster-41739.0/Cluster-26881.0/Cluster-4646.0/Cluster-55226.0/Cluster-42948.0/Cluster-68865.0/Cluster-20463.0/Cluster-27566.0/Cluster-53204.0/Cluster-69932.0/Cluster-55769.0/Cluster-42126.0/Cluster-19948.0/Cluster-81176.0/Cluster-52363.0/Cluster-15277.38157/Cluster-2232.0/Cluster-55693.0/Cluster-80798.0/Cluster-31426.0/Cluster-65014.0/Cluster-12156.0/Cluster-57812.0/Cluster-72073…
GO:0036314	response to sterol	55	-0.636433	-2.28706	3.38189e-07	3.32176e-06	1.46724e-06	46777	tags=84%, list=33%, signal=56%	Cluster-69161.1/Cluster-72162.0/Cluster-9909.0/Cluster-73794.0/Cluster-15948.0/Cluster-73361.0/Cluster-24157.0/Cluster-44469.0/Cluster-52013.0/Cluster-78975.0/Cluster-49156.0/Cluster-64759.0/Cluster-18854.0/Cluster-8622.0/Cluster-76145.0/Cluster-62168.0/Cluster-7802.0/Cluster-52448.1/Cluster-59757.0/Cluster-74423.0/Cluster-36062.0/Cluster-69036.0/Cluster-42790.0/Cluster-22054.0/Cluster-71908.0/Cl…
GO:0001525	angiogenesis	283	-0.387443	-1.78234	3.43614e-07	3.36481e-06	1.48625e-06	37260	tags=48%, list=26%, signal=36%	Cluster-39570.0/Cluster-68945.0/Cluster-68865.0/Cluster-54207.0/Cluster-66532.0/Cluster-80384.0/Cluster-81585.1/Cluster-19948.0/Cluster-67468.2/Cluster-57577.0/Cluster-15277.19582/Cluster-24870.0/Cluster-25639.0/Cluster-68767.0/Cluster-58978.1/Cluster-74818.0/Cluster-53358.0/Cluster-66024.0/Cluster-78209.1/Cluster-42262.1/Cluster-34479.0/Cluster-69036.0/Cluster-6446.1/Cluster-35486.0/Cluster-4581…
GO:0034249	negative regulation of amide metabolic process	187	-0.445249	-1.9505	3.52837e-07	3.44118e-06	1.51998e-06	47995	tags=71%, list=33%, signal=47%	Cluster-51328.2/Cluster-55475.0/Cluster-60948.0/Cluster-50377.0/Cluster-6504.0/Cluster-7923.0/Cluster-51673.8/Cluster-80133.0/Cluster-81614.2/Cluster-74788.0/Cluster-35512.0/Cluster-50977.0/Cluster-80880.0/Cluster-72117.0/Cluster-20012.0/Cluster-58956.1/Cluster-37086.0/Cluster-75960.0/Cluster-15277.39440/Cluster-80928.0/Cluster-17260.0/Cluster-31345.0/Cluster-36374.0/Cluster-51328.1/Cluster-59486…
GO:0043281	regulation of cysteine-type endopeptidase activity involved in apoptotic process	147	-0.475698	-2.01897	3.66043e-07	3.56285e-06	1.57373e-06	43249	tags=63%, list=30%, signal=44%	Cluster-82639.4/Cluster-40805.0/Cluster-28635.0/Cluster-15277.3268/Cluster-44469.0/Cluster-56176.2/Cluster-24912.0/Cluster-52013.0/Cluster-63721.0/Cluster-71925.1/Cluster-38847.0/Cluster-15277.29537/Cluster-42884.0/Cluster-14680.0/Cluster-50889.0/Cluster-27716.0/Cluster-22693.0/Cluster-18854.0/Cluster-66448.0/Cluster-62009.0/Cluster-41360.0/Cluster-745.1/Cluster-43397.0/Cluster-59600.0/Cluster-57…
GO:0048588	developmental cell growth	308	-0.384049	-1.78293	3.82896e-07	3.70457e-06	1.63633e-06	49686	tags=70%, list=35%, signal=46%	Cluster-67785.1/Cluster-57553.0/Cluster-59027.3/Cluster-18784.0/Cluster-75179.1/Cluster-51441.0/Cluster-60723.0/Cluster-26263.0/Cluster-4160.0/Cluster-18737.0/Cluster-60389.0/Cluster-81022.1/Cluster-55475.0/Cluster-35767.0/Cluster-26947.0/Cluster-80133.0/Cluster-33476.0/Cluster-2343.0/Cluster-63866.0/Cluster-23233.0/Cluster-48368.0/Cluster-73794.0/Cluster-38263.1/Cluster-42760.0/Cluster-8841.0/Cl…
GO:0015695	organic cation transport	66	-0.605657	-2.2557	3.89196e-07	3.75429e-06	1.65829e-06	32301	tags=56%, list=23%, signal=43%	Cluster-18527.0/Cluster-71719.0/Cluster-39861.0/Cluster-28024.0/Cluster-72179.2/Cluster-76102.0/Cluster-61333.0/Cluster-51506.0/Cluster-69532.0/Cluster-11978.0/Cluster-33277.1/Cluster-6053.0/Cluster-30364.2/Cluster-57230.0/Cluster-72356.0/Cluster-18687.0/Cluster-9197.0/Cluster-63019.0/Cluster-13673.0/Cluster-53590.0/Cluster-72179.0/Cluster-62535.0/Cluster-20372.0/Cluster-41814.0/Cluster-21060.0/C…
GO:0050777	negative regulation of immune response	88	-0.559491	-2.19456	3.88757e-07	3.75429e-06	1.65829e-06	43073	tags=66%, list=30%, signal=46%	Cluster-14915.0/Cluster-73544.1/Cluster-15277.40135/Cluster-78568.0/Cluster-64357.0/Cluster-49944.0/Cluster-76048.0/Cluster-39504.0/Cluster-51085.0/Cluster-43283.0/Cluster-56688.0/Cluster-28821.0/Cluster-49156.0/Cluster-52056.19/Cluster-71772.0/Cluster-44702.0/Cluster-41360.0/Cluster-42948.0/Cluster-57028.0/Cluster-9538.0/Cluster-45320.3/Cluster-76089.0/Cluster-52448.1/Cluster-82015.0/Cluster-589…
GO:0048511	rhythmic process	388	-0.360948	-1.71495	3.94858e-07	3.80323e-06	1.6799e-06	44881	tags=61%, list=31%, signal=42%	Cluster-15277.39440/Cluster-11839.1/Cluster-3711.0/Cluster-80167.0/Cluster-73361.0/Cluster-56576.2/Cluster-31345.0/Cluster-22030.0/Cluster-80167.1/Cluster-55431.0/Cluster-26627.0/Cluster-74159.0/Cluster-59198.0/Cluster-37707.0/Cluster-35230.3/Cluster-55363.0/Cluster-82639.4/Cluster-43064.2/Cluster-26949.0/Cluster-15277.3268/Cluster-69339.0/Cluster-21864.16/Cluster-42745.0/Cluster-82053.0/Cluster-…
GO:0000422	autophagy of mitochondrion	78	-0.570108	-2.18722	4.3109e-07	4.11541e-06	1.8178e-06	47371	tags=77%, list=33%, signal=52%	Cluster-53759.0/Cluster-63866.0/Cluster-43762.0/Cluster-79465.0/Cluster-11632.0/Cluster-72711.0/Cluster-83115.0/Cluster-4900.0/Cluster-50577.0/Cluster-75357.0/Cluster-63721.0/Cluster-16049.0/Cluster-67555.0/Cluster-13899.0/Cluster-29991.0/Cluster-59600.0/Cluster-71118.0/Cluster-34530.0/Cluster-81176.0/Cluster-55951.0/Cluster-42281.0/Cluster-31866.0/Cluster-13393.0/Cluster-59543.1/Cluster-71784.0/…
GO:0034612	response to tumor necrosis factor	154	-0.477533	-2.0391	4.36444e-07	4.14814e-06	1.83225e-06	40055	tags=54%, list=28%, signal=39%	Cluster-43283.0/Cluster-70738.0/Cluster-42883.0/Cluster-40035.0/Cluster-75443.0/Cluster-65016.0/Cluster-39866.0/Cluster-745.1/Cluster-17645.0/Cluster-10934.0/Cluster-75655.0/Cluster-54207.0/Cluster-7279.0/Cluster-39338.0/Cluster-19948.0/Cluster-81930.1/Cluster-47779.0/Cluster-50556.0/Cluster-15277.32662/Cluster-9052.1/Cluster-8837.1/Cluster-82015.0/Cluster-80633.0/Cluster-53358.0/Cluster-37728.0/…
GO:0014866	skeletal myofibril assembly	28	0.768394	2.20223	4.49493e-07	4.26589e-06	1.88426e-06	11727	tags=57%, list=8%, signal=52%	Cluster-21864.15/Cluster-21864.7/Cluster-73315.0/Cluster-49754.0/Cluster-37572.0/Cluster-21864.11/Cluster-21864.9/Cluster-21864.14/Cluster-21864.12/Cluster-21864.13/Cluster-15277.30137/Cluster-82958.0/Cluster-6223.4/Cluster-6223.7/Cluster-21864.10/Cluster-72396.0
GO:0071773	cellular response to BMP stimulus	162	-0.455916	-1.96089	4.52953e-07	4.28833e-06	1.89417e-06	42444	tags=60%, list=30%, signal=42%	Cluster-44469.0/Cluster-69175.0/Cluster-44099.0/Cluster-29637.0/Cluster-65537.0/Cluster-39504.0/Cluster-39004.1/Cluster-77648.0/Cluster-52013.0/Cluster-63721.0/Cluster-2510.0/Cluster-15918.1/Cluster-35090.2/Cluster-49156.0/Cluster-81022.0/Cluster-43350.0/Cluster-64747.0/Cluster-28288.0/Cluster-54478.0/Cluster-15277.19582/Cluster-78777.0/Cluster-51716.0/Cluster-5230.0/Cluster-25639.0/Cluster-82970…
GO:0006954	inflammatory response	311	-0.373726	-1.73678	4.53184e-07	4.28833e-06	1.89417e-06	45127	tags=57%, list=31%, signal=39%	Cluster-81833.0/Cluster-78886.1/Cluster-15277.40056/Cluster-45287.0/Cluster-31345.0/Cluster-80950.0/Cluster-40845.0/Cluster-55431.0/Cluster-67460.0/Cluster-79216.0/Cluster-32655.0/Cluster-82639.4/Cluster-28635.0/Cluster-66410.0/Cluster-82053.0/Cluster-79904.0/Cluster-56176.2/Cluster-15277.40135/Cluster-29637.0/Cluster-55170.0/Cluster-78568.0/Cluster-69156.0/Cluster-70036.1/Cluster-52013.0/Cluster…
GO:0006040	amino sugar metabolic process	68	-0.611354	-2.28915	4.55791e-07	4.30669e-06	1.90228e-06	29362	tags=56%, list=20%, signal=44%	Cluster-5639.0/Cluster-22251.0/Cluster-15473.0/Cluster-70851.0/Cluster-75434.1/Cluster-38001.0/Cluster-31085.0/Cluster-24413.0/Cluster-47912.1/Cluster-64738.0/Cluster-47629.0/Cluster-57786.0/Cluster-15402.0/Cluster-41810.0/Cluster-58777.0/Cluster-64851.31/Cluster-64851.33/Cluster-2706.0/Cluster-64851.32/Cluster-66720.0/Cluster-71226.0/Cluster-76567.0/Cluster-81957.1/Cluster-40508.0/Cluster-15277.…
GO:0007618	mating	131	-0.491784	-2.05117	4.59491e-07	4.329e-06	1.91214e-06	20893	tags=34%, list=15%, signal=29%	Cluster-11660.0/Cluster-45267.0/Cluster-8979.0/Cluster-52889.0/Cluster-40787.0/Cluster-57579.4/Cluster-43917.0/Cluster-72590.1/Cluster-35227.0/Cluster-74787.0/Cluster-26078.0/Cluster-64444.0/Cluster-27063.0/Cluster-66583.0/Cluster-51040.1/Cluster-72386.1/Cluster-13673.0/Cluster-57579.15/Cluster-25795.0/Cluster-83400.0/Cluster-60611.0/Cluster-79430.0/Cluster-68606.0/Cluster-80599.0/Cluster-36398.0…
GO:0050000	chromosome localization	95	-0.545019	-2.16343	4.79641e-07	4.49916e-06	1.9873e-06	50292	tags=67%, list=35%, signal=44%	Cluster-16046.0/Cluster-15277.39899/Cluster-33873.0/Cluster-20161.0/Cluster-78630.0/Cluster-77260.11/Cluster-50682.0/Cluster-68973.0/Cluster-73634.1/Cluster-77260.7/Cluster-80167.0/Cluster-77260.0/Cluster-80167.1/Cluster-45525.0/Cluster-13723.0/Cluster-15277.23757/Cluster-22992.0/Cluster-51085.0/Cluster-45856.0/Cluster-15277.22753/Cluster-57321.0/Cluster-8622.0/Cluster-77867.0/Cluster-80167.3/Clu…
GO:0006879	intracellular iron ion homeostasis	59	-0.626486	-2.28579	5.13989e-07	4.80045e-06	2.12038e-06	41605	tags=73%, list=29%, signal=52%	Cluster-64357.0/Cluster-49944.0/Cluster-45019.0/Cluster-76766.0/Cluster-43350.0/Cluster-31092.0/Cluster-15118.0/Cluster-80384.0/Cluster-15277.32662/Cluster-47731.1/Cluster-35972.0/Cluster-73775.0/Cluster-27130.0/Cluster-79643.0/Cluster-65082.0/Cluster-83449.0/Cluster-61659.0/Cluster-73777.0/Cluster-29304.0/Cluster-2758.0/Cluster-15277.39624/Cluster-79532.1/Cluster-54462.0/Cluster-73648.0/Cluster-…
GO:0010906	regulation of glucose metabolic process	122	-0.501805	-2.07273	5.35913e-07	4.98361e-06	2.20128e-06	43981	tags=63%, list=31%, signal=44%	Cluster-83115.0/Cluster-37707.0/Cluster-35230.3/Cluster-81516.1/Cluster-24992.0/Cluster-43633.0/Cluster-16049.0/Cluster-7652.0/Cluster-13894.0/Cluster-15039.0/Cluster-14988.0/Cluster-69411.0/Cluster-44702.0/Cluster-10934.0/Cluster-79927.0/Cluster-43063.0/Cluster-19948.0/Cluster-3623.0/Cluster-81176.0/Cluster-42281.0/Cluster-15277.26967/Cluster-80539.0/Cluster-58978.1/Cluster-45524.0/Cluster-65014…
GO:0042391	regulation of membrane potential	310	-0.385617	-1.79159	5.70211e-07	5.22734e-06	2.30894e-06	37513	tags=54%, list=26%, signal=40%	Cluster-26930.0/Cluster-82057.0/Cluster-82884.1/Cluster-29991.0/Cluster-72414.0/Cluster-20463.0/Cluster-59600.0/Cluster-44173.0/Cluster-27362.0/Cluster-43063.0/Cluster-57028.0/Cluster-73494.2/Cluster-23902.0/Cluster-73494.5/Cluster-19948.0/Cluster-65083.0/Cluster-64833.1/Cluster-61090.0/Cluster-78777.0/Cluster-20877.0/Cluster-28395.0/Cluster-5124.0/Cluster-71963.0/Cluster-33030.0/Cluster-10430.0/…
GO:0014009	glial cell proliferation	59	-0.622692	-2.27195	6.3716e-07	5.79179e-06	2.55826e-06	34685	tags=64%, list=24%, signal=49%	Cluster-70839.0/Cluster-33699.1/Cluster-30028.0/Cluster-65014.0/Cluster-5456.3/Cluster-46971.0/Cluster-58395.0/Cluster-5456.2/Cluster-10888.0/Cluster-55508.0/Cluster-71784.0/Cluster-48877.0/Cluster-41465.0/Cluster-33117.0/Cluster-38839.0/Cluster-5797.0/Cluster-62049.0/Cluster-55603.0/Cluster-15473.0/Cluster-15277.3706/Cluster-44751.0/Cluster-9018.0/Cluster-61060.0/Cluster-39676.0/Cluster-21487.0/…
GO:0003382	epithelial cell morphogenesis	58	-0.620453	-2.25504	6.72507e-07	6.10451e-06	2.69639e-06	30761	tags=53%, list=21%, signal=42%	Cluster-78773.0/Cluster-64631.0/Cluster-65126.0/Cluster-55603.0/Cluster-67081.0/Cluster-61223.0/Cluster-2461.0/Cluster-15277.14010/Cluster-10649.0/Cluster-50466.0/Cluster-10219.0/Cluster-58673.0/Cluster-54804.0/Cluster-30871.0/Cluster-58376.0/Cluster-83243.0/Cluster-66287.0/Cluster-40158.0/Cluster-15411.0/Cluster-79838.0/Cluster-29350.0/Cluster-24733.0/Cluster-47084.0/Cluster-15277.24509/Cluster-…
GO:2001023	regulation of response to drug	75	-0.571995	-2.17927	6.75616e-07	6.107e-06	2.69749e-06	41715	tags=65%, list=29%, signal=46%	Cluster-29637.0/Cluster-8000.0/Cluster-67757.0/Cluster-42883.0/Cluster-75027.0/Cluster-27969.0/Cluster-59600.0/Cluster-44173.0/Cluster-75764.0/Cluster-23902.0/Cluster-65014.0/Cluster-18527.0/Cluster-71719.0/Cluster-48975.0/Cluster-72896.0/Cluster-38839.0/Cluster-51564.0/Cluster-15277.6404/Cluster-40472.0/Cluster-31156.0/Cluster-62896.0/Cluster-32577.1/Cluster-43927.0/Cluster-63905.0/Cluster-65558…
GO:0002694	regulation of leukocyte activation	219	-0.406658	-1.81569	6.87029e-07	6.20149e-06	2.73923e-06	48036	tags=67%, list=33%, signal=45%	Cluster-79114.0/Cluster-62840.0/Cluster-5688.0/Cluster-49433.0/Cluster-35844.0/Cluster-54532.0/Cluster-57514.1/Cluster-48693.0/Cluster-57395.6/Cluster-56909.0/Cluster-27484.0/Cluster-11632.0/Cluster-80346.0/Cluster-15975.0/Cluster-15277.40087/Cluster-79784.0/Cluster-15277.40056/Cluster-11839.1/Cluster-67982.0/Cluster-45287.0/Cluster-25881.0/Cluster-22030.0/Cluster-80950.0/Cluster-36374.0/Cluster-…
GO:0031647	regulation of protein stability	332	-0.371861	-1.73991	7.15108e-07	6.41909e-06	2.83534e-06	49589	tags=68%, list=35%, signal=44%	Cluster-19289.0/Cluster-50837.0/Cluster-78639.2/Cluster-11506.1/Cluster-69959.0/Cluster-32734.0/Cluster-81462.0/Cluster-57920.0/Cluster-28974.0/Cluster-69367.0/Cluster-18737.0/Cluster-68645.0/Cluster-62840.0/Cluster-81022.1/Cluster-35767.0/Cluster-34512.1/Cluster-35090.0/Cluster-53341.0/Cluster-50682.0/Cluster-68973.0/Cluster-40615.0/Cluster-51060.0/Cluster-80161.0/Cluster-9221.0/Cluster-37012.0/…
GO:0001649	osteoblast differentiation	132	-0.486271	-2.0304	7.64218e-07	6.79387e-06	3.00088e-06	38862	tags=52%, list=27%, signal=38%	Cluster-49156.0/Cluster-64384.2/Cluster-4267.0/Cluster-52222.1/Cluster-43350.0/Cluster-73768.1/Cluster-76145.0/Cluster-64747.0/Cluster-62470.0/Cluster-43063.0/Cluster-54207.0/Cluster-68186.0/Cluster-19948.0/Cluster-8803.0/Cluster-82622.0/Cluster-83281.0/Cluster-59757.0/Cluster-66240.0/Cluster-10888.0/Cluster-48877.0/Cluster-59592.0/Cluster-55603.0/Cluster-55539.0/Cluster-15277.3706/Cluster-48947.…
GO:0046692	sperm competition	22	-0.787334	-2.30261	7.94038e-07	7.02034e-06	3.10092e-06	4488	tags=50%, list=3%, signal=48%	Cluster-51526.0/Cluster-79668.0/Cluster-27902.0/Cluster-4727.0/Cluster-3016.0/Cluster-22169.0/Cluster-63593.0/Cluster-73118.0/Cluster-1146.0/Cluster-1093.0/Cluster-766.0
GO:0050673	epithelial cell proliferation	293	-0.377769	-1.7438	8.35446e-07	7.34625e-06	3.24487e-06	41143	tags=52%, list=29%, signal=37%	Cluster-67757.0/Cluster-52013.0/Cluster-60076.0/Cluster-63721.0/Cluster-81585.0/Cluster-7652.0/Cluster-79181.0/Cluster-67159.0/Cluster-47945.0/Cluster-30170.4/Cluster-55822.0/Cluster-64759.0/Cluster-64384.2/Cluster-4267.0/Cluster-56819.0/Cluster-8899.0/Cluster-76145.0/Cluster-64747.0/Cluster-745.1/Cluster-68945.0/Cluster-72414.0/Cluster-79572.1/Cluster-81585.1/Cluster-19948.0/Cluster-80863.0/Clus…
GO:0061045	negative regulation of wound healing	43	-0.686121	-2.34726	8.3707e-07	7.35052e-06	3.24676e-06	10230	tags=33%, list=7%, signal=30%	Cluster-60611.0/Cluster-15277.308/Cluster-77638.0/Cluster-27864.0/Cluster-76588.0/Cluster-26130.0/Cluster-71564.0/Cluster-67595.0/Cluster-76588.3/Cluster-76691.0/Cluster-83412.0/Cluster-66832.0/Cluster-36.0/Cluster-16933.0
GO:0005977	glycogen metabolic process	86	-0.559102	-2.18412	8.56401e-07	7.48974e-06	3.30825e-06	47732	tags=71%, list=33%, signal=47%	Cluster-35767.0/Cluster-78900.0/Cluster-68973.0/Cluster-80615.1/Cluster-69323.0/Cluster-15277.40056/Cluster-83115.0/Cluster-35230.3/Cluster-24992.0/Cluster-43633.0/Cluster-16049.0/Cluster-45839.1/Cluster-69411.0/Cluster-44702.0/Cluster-10934.0/Cluster-30222.0/Cluster-7096.0/Cluster-82513.0/Cluster-43063.0/Cluster-19948.0/Cluster-59559.0/Cluster-42281.0/Cluster-80539.0/Cluster-35972.0/Cluster-5897…
GO:0043934	sporulation	86	-0.557827	-2.17914	8.83374e-07	7.68404e-06	3.39408e-06	42502	tags=67%, list=30%, signal=47%	Cluster-24992.0/Cluster-15277.23757/Cluster-43057.0/Cluster-43633.0/Cluster-53445.0/Cluster-74637.0/Cluster-45614.0/Cluster-16049.0/Cluster-75443.0/Cluster-65016.0/Cluster-73768.1/Cluster-14988.0/Cluster-15277.39077/Cluster-18619.0/Cluster-43063.0/Cluster-64882.0/Cluster-73494.6/Cluster-67670.0/Cluster-30028.0/Cluster-6190.0/Cluster-26173.0/Cluster-13393.0/Cluster-24992.1/Cluster-31820.0/Cluster-…
GO:0007422	peripheral nervous system development	153	-0.460236	-1.96324	9.06975e-07	7.87874e-06	3.48007e-06	36324	tags=61%, list=25%, signal=45%	Cluster-56813.0/Cluster-82053.0/Cluster-53792.0/Cluster-48706.0/Cluster-75179.4/Cluster-24477.0/Cluster-22364.0/Cluster-49942.0/Cluster-35090.2/Cluster-67043.0/Cluster-33197.1/Cluster-14988.0/Cluster-22591.0/Cluster-7802.0/Cluster-19948.0/Cluster-73556.0/Cluster-26698.0/Cluster-31866.0/Cluster-82772.0/Cluster-54292.0/Cluster-73881.3/Cluster-78209.1/Cluster-56982.0/Cluster-69036.0/Cluster-68472.0/…
GO:0042303	molting cycle	210	-0.418983	-1.86166	1.06337e-06	9.04287e-06	3.99428e-06	39652	tags=59%, list=28%, signal=43%	Cluster-28821.0/Cluster-75443.0/Cluster-49156.0/Cluster-64759.0/Cluster-6555.3/Cluster-64384.2/Cluster-65016.0/Cluster-43350.0/Cluster-75027.0/Cluster-76145.0/Cluster-68297.0/Cluster-68945.0/Cluster-72414.0/Cluster-6555.2/Cluster-75381.0/Cluster-36956.0/Cluster-39338.0/Cluster-56256.0/Cluster-77795.0/Cluster-31414.1/Cluster-54269.0/Cluster-82622.0/Cluster-74753.0/Cluster-11971.1/Cluster-15277.108…
GO:0006338	chromatin remodeling	281	-0.380828	-1.75045	1.10354e-06	9.35982e-06	4.13427e-06	54504	tags=73%, list=38%, signal=45%	Cluster-45775.0/Cluster-34728.1/Cluster-66879.1/Cluster-16294.0/Cluster-15277.30522/Cluster-15670.0/Cluster-59505.0/Cluster-61408.0/Cluster-42235.0/Cluster-80773.0/Cluster-52079.0/Cluster-19053.0/Cluster-13702.0/Cluster-10463.0/Cluster-16735.0/Cluster-38291.0/Cluster-51929.0/Cluster-83332.3/Cluster-17385.0/Cluster-18295.0/Cluster-57413.0/Cluster-75068.0/Cluster-59138.0/Cluster-59437.0/Cluster-753…
GO:0010623	programmed cell death involved in cell development	126	-0.492581	-2.04406	1.31379e-06	1.09845e-05	4.85191e-06	47721	tags=68%, list=33%, signal=46%	Cluster-77265.0/Cluster-34528.0/Cluster-2343.0/Cluster-8131.0/Cluster-72162.0/Cluster-8738.0/Cluster-75018.0/Cluster-82850.0/Cluster-42672.0/Cluster-67943.0/Cluster-41870.0/Cluster-23041.0/Cluster-82053.0/Cluster-44469.0/Cluster-29637.0/Cluster-50831.0/Cluster-74637.0/Cluster-63721.0/Cluster-38596.0/Cluster-42883.0/Cluster-64759.0/Cluster-18854.0/Cluster-64384.2/Cluster-66448.0/Cluster-56819.0/Cl…
GO:0006032	chitin catabolic process	22	-0.780586	-2.28287	1.35708e-06	1.13026e-05	4.9924e-06	15362	tags=77%, list=11%, signal=69%	Cluster-38001.0/Cluster-24413.0/Cluster-64738.0/Cluster-64851.31/Cluster-64851.33/Cluster-2706.0/Cluster-64851.32/Cluster-66720.0/Cluster-40508.0/Cluster-15277.37755/Cluster-47675.0/Cluster-11634.0/Cluster-33119.0/Cluster-82085.0/Cluster-67932.0/Cluster-11497.0/Cluster-29855.0
GO:0006694	steroid biosynthetic process	227	-0.407214	-1.8254	1.37323e-06	1.14224e-05	5.04532e-06	32545	tags=48%, list=23%, signal=37%	Cluster-69036.0/Cluster-12156.0/Cluster-18917.2/Cluster-39057.0/Cluster-68924.1/Cluster-57148.0/Cluster-68302.0/Cluster-16863.0/Cluster-73811.10/Cluster-38839.0/Cluster-26339.0/Cluster-82774.0/Cluster-56747.1/Cluster-24272.0/Cluster-57515.0/Cluster-59592.0/Cluster-55603.0/Cluster-11466.0/Cluster-70851.0/Cluster-31555.0/Cluster-36669.1/Cluster-62411.0/Cluster-73403.0/Cluster-18309.0/Cluster-49654.…
GO:0046348	amino sugar catabolic process	30	-0.728256	-2.29616	1.3781e-06	1.14381e-05	5.05224e-06	26436	tags=70%, list=18%, signal=57%	Cluster-38001.0/Cluster-24413.0/Cluster-64738.0/Cluster-47629.0/Cluster-15402.0/Cluster-41810.0/Cluster-64851.31/Cluster-64851.33/Cluster-2706.0/Cluster-64851.32/Cluster-66720.0/Cluster-76567.0/Cluster-40508.0/Cluster-15277.37755/Cluster-47675.0/Cluster-11634.0/Cluster-33119.0/Cluster-82085.0/Cluster-67932.0/Cluster-11497.0/Cluster-29855.0
GO:0009416	response to light stimulus	472	-0.330755	-1.59848	1.37865e-06	1.14381e-05	5.05224e-06	42201	tags=51%, list=29%, signal=36%	Cluster-56176.2/Cluster-24714.0/Cluster-31446.0/Cluster-15277.23757/Cluster-43057.0/Cluster-73276.2/Cluster-3865.0/Cluster-76048.0/Cluster-17082.0/Cluster-60434.0/Cluster-56246.0/Cluster-52013.0/Cluster-67082.0/Cluster-65595.0/Cluster-71925.1/Cluster-67063.0/Cluster-13508.0/Cluster-78589.0/Cluster-51085.0/Cluster-19185.0/Cluster-79181.0/Cluster-75556.0/Cluster-42884.0/Cluster-1287.1/Cluster-78226…
GO:0061041	regulation of wound healing	99	-0.523634	-2.09416	1.40565e-06	1.16322e-05	5.13799e-06	10242	tags=21%, list=7%, signal=20%	Cluster-48753.0/Cluster-60611.0/Cluster-73578.1/Cluster-15277.308/Cluster-40057.0/Cluster-77638.0/Cluster-24886.0/Cluster-27864.0/Cluster-77126.0/Cluster-76588.0/Cluster-57079.0/Cluster-26130.0/Cluster-71564.0/Cluster-67595.0/Cluster-54749.0/Cluster-76588.3/Cluster-76691.0/Cluster-83412.0/Cluster-66832.0/Cluster-36.0/Cluster-16933.0
GO:0007009	plasma membrane organization	119	-0.492952	-2.02761	1.42732e-06	1.17364e-05	5.184e-06	40687	tags=62%, list=28%, signal=45%	Cluster-22992.0/Cluster-45856.0/Cluster-17328.0/Cluster-19692.0/Cluster-15277.5678/Cluster-75443.0/Cluster-65016.0/Cluster-79768.0/Cluster-45731.0/Cluster-58468.0/Cluster-63216.0/Cluster-13776.0/Cluster-15277.32461/Cluster-19948.0/Cluster-80189.0/Cluster-76997.0/Cluster-20877.0/Cluster-79556.0/Cluster-43313.0/Cluster-41917.0/Cluster-44375.0/Cluster-33296.0/Cluster-33421.0/Cluster-78945.0/Cluster-…
GO:0007173	epidermal growth factor receptor signaling pathway	164	-0.451363	-1.94489	1.4225e-06	1.17364e-05	5.184e-06	46048	tags=65%, list=32%, signal=44%	Cluster-27484.0/Cluster-66645.0/Cluster-76377.0/Cluster-80346.0/Cluster-63683.0/Cluster-15277.40087/Cluster-11839.1/Cluster-67982.0/Cluster-21581.0/Cluster-56239.1/Cluster-72878.0/Cluster-68604.2/Cluster-38376.0/Cluster-45854.0/Cluster-67803.0/Cluster-15277.3268/Cluster-45525.0/Cluster-82053.0/Cluster-31699.0/Cluster-17640.0/Cluster-37615.0/Cluster-55170.0/Cluster-78568.0/Cluster-14150.0/Cluster-…
GO:0051851	modulation by host of symbiont process	60	-0.616377	-2.25535	1.51262e-06	1.23558e-05	5.45761e-06	43829	tags=83%, list=31%, signal=58%	Cluster-26627.0/Cluster-45651.0/Cluster-43064.2/Cluster-9400.0/Cluster-79904.0/Cluster-15277.38729/Cluster-38881.0/Cluster-71925.1/Cluster-72535.0/Cluster-75443.0/Cluster-59525.0/Cluster-8858.0/Cluster-6555.3/Cluster-43064.4/Cluster-4267.0/Cluster-65016.0/Cluster-8622.0/Cluster-27519.0/Cluster-10934.0/Cluster-68945.0/Cluster-6555.2/Cluster-70983.0/Cluster-63079.0/Cluster-47779.0/Cluster-66240.0/C…
GO:0031099	regeneration	266	-0.388548	-1.77573	1.64791e-06	1.32633e-05	5.85847e-06	45101	tags=62%, list=31%, signal=42%	Cluster-42760.0/Cluster-80346.0/Cluster-78886.1/Cluster-15277.40056/Cluster-51583.0/Cluster-48741.3/Cluster-11839.1/Cluster-56239.1/Cluster-44984.0/Cluster-27157.0/Cluster-55431.0/Cluster-56539.1/Cluster-64638.0/Cluster-25218.0/Cluster-59369.0/Cluster-48861.0/Cluster-82053.0/Cluster-56176.2/Cluster-69156.0/Cluster-61948.0/Cluster-52013.0/Cluster-65595.0/Cluster-82260.0/Cluster-16049.0/Cluster-510…
GO:0034329	cell junction assembly	497	-0.326445	-1.58437	1.8033e-06	1.44064e-05	6.36335e-06	45033	tags=58%, list=31%, signal=40%	Cluster-58956.1/Cluster-15277.40056/Cluster-72001.0/Cluster-11839.1/Cluster-52056.0/Cluster-45287.0/Cluster-44002.0/Cluster-21581.0/Cluster-42672.0/Cluster-31345.0/Cluster-56239.1/Cluster-58429.0/Cluster-68604.2/Cluster-72711.0/Cluster-58687.0/Cluster-71153.0/Cluster-82235.0/Cluster-22035.0/Cluster-43064.2/Cluster-69842.1/Cluster-59369.0/Cluster-79572.0/Cluster-80351.0/Cluster-21864.16/Cluster-22…
GO:0016052	carbohydrate catabolic process	203	-0.419085	-1.85417	1.87945e-06	1.49225e-05	6.59132e-06	40235	tags=56%, list=28%, signal=40%	Cluster-45839.1/Cluster-74295.0/Cluster-75110.0/Cluster-15039.0/Cluster-39436.0/Cluster-70415.0/Cluster-23400.0/Cluster-69411.0/Cluster-44702.0/Cluster-3432.0/Cluster-30222.0/Cluster-82513.0/Cluster-43063.0/Cluster-54207.0/Cluster-10560.0/Cluster-57577.0/Cluster-33862.0/Cluster-42281.0/Cluster-5124.0/Cluster-64960.0/Cluster-80539.0/Cluster-58978.1/Cluster-30925.0/Cluster-26247.0/Cluster-74265.0/C…
GO:0051099	positive regulation of binding	160	-0.446295	-1.91663	1.91774e-06	1.5152e-05	6.69271e-06	45413	tags=69%, list=32%, signal=47%	Cluster-78923.0/Cluster-34966.0/Cluster-33891.0/Cluster-78630.0/Cluster-68645.0/Cluster-48166.0/Cluster-50682.0/Cluster-18674.0/Cluster-23233.0/Cluster-72013.13/Cluster-42424.0/Cluster-52596.0/Cluster-51583.0/Cluster-3711.0/Cluster-54646.0/Cluster-54751.1/Cluster-72013.9/Cluster-55431.0/Cluster-72711.0/Cluster-26627.0/Cluster-15277.19197/Cluster-15277.7034/Cluster-26949.0/Cluster-15277.3268/Clust…
GO:0070661	leukocyte proliferation	124	-0.496041	-2.05414	2.05945e-06	1.61728e-05	7.14361e-06	47292	tags=67%, list=33%, signal=45%	Cluster-68973.0/Cluster-35844.0/Cluster-54532.0/Cluster-48693.0/Cluster-56909.0/Cluster-49572.0/Cluster-15277.40087/Cluster-75533.0/Cluster-11839.1/Cluster-67982.0/Cluster-36374.0/Cluster-55431.0/Cluster-45854.0/Cluster-37429.0/Cluster-28635.0/Cluster-82053.0/Cluster-29637.0/Cluster-69156.0/Cluster-67757.0/Cluster-20715.0/Cluster-33310.0/Cluster-61599.0/Cluster-13381.0/Cluster-7652.0/Cluster-4328…
GO:0061180	mammary gland epithelium development	59	-0.605512	-2.20927	2.15091e-06	1.6789e-05	7.4158e-06	12241	tags=39%, list=9%, signal=36%	Cluster-52862.0/Cluster-21487.0/Cluster-18977.0/Cluster-70510.0/Cluster-64596.2/Cluster-47294.0/Cluster-67232.0/Cluster-6173.0/Cluster-40158.0/Cluster-79430.0/Cluster-66536.1/Cluster-66536.0/Cluster-27864.0/Cluster-77126.0/Cluster-76588.0/Cluster-66536.2/Cluster-15277.23431/Cluster-76588.5/Cluster-62279.0/Cluster-784.0/Cluster-1193.0/Cluster-493.0/Cluster-1161.1
GO:0007416	synapse assembly	315	-0.365928	-1.70251	2.3746e-06	1.84018e-05	8.12814e-06	46382	tags=63%, list=32%, signal=43%	Cluster-21958.0/Cluster-34634.3/Cluster-75281.0/Cluster-56909.0/Cluster-27484.0/Cluster-28778.1/Cluster-8841.0/Cluster-72158.0/Cluster-58956.1/Cluster-15277.40056/Cluster-72001.0/Cluster-52056.0/Cluster-44002.0/Cluster-42672.0/Cluster-31345.0/Cluster-56239.1/Cluster-58429.0/Cluster-68604.2/Cluster-72711.0/Cluster-58687.0/Cluster-71153.0/Cluster-22035.0/Cluster-43064.2/Cluster-69842.1/Cluster-5936…
GO:0043473	pigmentation	215	-0.400018	-1.7822	2.49805e-06	1.9266e-05	8.50987e-06	41934	tags=64%, list=29%, signal=45%	Cluster-25780.0/Cluster-81490.0/Cluster-29637.0/Cluster-78568.0/Cluster-66295.0/Cluster-67777.0/Cluster-35892.0/Cluster-60434.0/Cluster-67757.0/Cluster-71197.0/Cluster-28185.0/Cluster-35090.2/Cluster-63024.0/Cluster-28660.0/Cluster-81022.0/Cluster-75027.0/Cluster-22563.0/Cluster-68297.0/Cluster-71052.1/Cluster-745.1/Cluster-46849.0/Cluster-45109.0/Cluster-18619.0/Cluster-47616.0/Cluster-7802.0/Cl…
GO:0010324	membrane invagination	115	-0.486432	-1.99084	2.98806e-06	2.26399e-05	1.00002e-05	43465	tags=59%, list=30%, signal=41%	Cluster-79216.0/Cluster-45525.0/Cluster-24992.0/Cluster-56176.2/Cluster-31699.0/Cluster-50831.0/Cluster-74637.0/Cluster-16049.0/Cluster-13808.0/Cluster-61599.0/Cluster-51085.0/Cluster-57170.0/Cluster-45856.0/Cluster-49287.0/Cluster-27969.0/Cluster-68945.0/Cluster-74620.0/Cluster-14888.0/Cluster-47925.0/Cluster-26698.0/Cluster-82622.0/Cluster-67451.0/Cluster-72689.0/Cluster-30028.0/Cluster-26186.0…
GO:0140056	organelle localization by membrane tethering	100	-0.509506	-2.04137	3.36835e-06	2.5343e-05	1.11941e-05	38479	tags=63%, list=27%, signal=46%	Cluster-77260.7/Cluster-5311.0/Cluster-77260.0/Cluster-80950.0/Cluster-79572.0/Cluster-22364.0/Cluster-78589.0/Cluster-34687.0/Cluster-44532.0/Cluster-8742.0/Cluster-22563.0/Cluster-7247.0/Cluster-61817.1/Cluster-79572.1/Cluster-18619.0/Cluster-63216.0/Cluster-13776.0/Cluster-15277.6428/Cluster-80189.0/Cluster-63079.0/Cluster-42515.2/Cluster-56627.0/Cluster-20877.0/Cluster-6190.0/Cluster-78344.0/…
GO:1901657	glycosyl compound metabolic process	149	-0.456209	-1.93944	3.43299e-06	2.57395e-05	1.13692e-05	41713	tags=56%, list=29%, signal=40%	Cluster-24912.0/Cluster-80441.0/Cluster-45614.0/Cluster-60194.0/Cluster-6554.0/Cluster-79161.0/Cluster-38847.0/Cluster-15277.6108/Cluster-62878.0/Cluster-29675.1/Cluster-62878.1/Cluster-28178.0/Cluster-39512.0/Cluster-81603.0/Cluster-79572.1/Cluster-15277.38157/Cluster-67670.0/Cluster-62620.0/Cluster-8837.1/Cluster-38264.0/Cluster-47164.0/Cluster-12156.0/Cluster-58262.0/Cluster-60217.0/Cluster-53…
GO:0044706	multi-multicellular organism process	242	-0.387922	-1.75262	3.59684e-06	2.67199e-05	1.18023e-05	39014	tags=50%, list=27%, signal=37%	Cluster-11073.0/Cluster-65466.0/Cluster-52222.1/Cluster-30707.0/Cluster-43350.0/Cluster-29675.1/Cluster-73768.1/Cluster-64747.0/Cluster-68945.0/Cluster-59600.0/Cluster-18619.0/Cluster-55769.0/Cluster-17559.0/Cluster-19948.0/Cluster-8803.0/Cluster-32980.0/Cluster-15277.19582/Cluster-33862.0/Cluster-24870.0/Cluster-5230.0/Cluster-83281.0/Cluster-56523.0/Cluster-42340.0/Cluster-30028.0/Cluster-65014…
GO:0097352	autophagosome maturation	53	-0.608644	-2.17161	3.69899e-06	2.73218e-05	1.20682e-05	50434	tags=87%, list=35%, signal=56%	Cluster-46290.0/Cluster-7624.0/Cluster-73542.0/Cluster-15348.0/Cluster-66645.0/Cluster-79465.0/Cluster-36568.0/Cluster-42672.0/Cluster-65598.0/Cluster-79216.0/Cluster-5354.0/Cluster-45525.0/Cluster-13723.0/Cluster-22992.0/Cluster-45856.0/Cluster-57194.0/Cluster-22563.0/Cluster-80189.0/Cluster-36231.0/Cluster-20877.0/Cluster-79556.0/Cluster-33030.0/Cluster-48915.1/Cluster-13393.0/Cluster-6422.0/Cl…
GO:0060763	mammary duct terminal end bud growth	17	-0.818978	-2.25138	3.749e-06	2.76596e-05	1.22174e-05	10218	tags=47%, list=7%, signal=44%	Cluster-6173.0/Cluster-76588.0/Cluster-76588.5/Cluster-62279.0/Cluster-784.0/Cluster-1193.0/Cluster-493.0/Cluster-1161.1
GO:1905897	regulation of response to endoplasmic reticulum stress	77	-0.554733	-2.12246	3.82091e-06	2.8151e-05	1.24344e-05	39958	tags=79%, list=28%, signal=57%	Cluster-56223.0/Cluster-20289.0/Cluster-62840.0/Cluster-40615.0/Cluster-80161.0/Cluster-9221.0/Cluster-26491.0/Cluster-45854.0/Cluster-40805.0/Cluster-53445.0/Cluster-67159.0/Cluster-36069.0/Cluster-43487.0/Cluster-59600.0/Cluster-58468.0/Cluster-36419.0/Cluster-75992.0/Cluster-50556.0/Cluster-2576.0/Cluster-39751.0/Cluster-71588.0/Cluster-66663.0/Cluster-76949.0/Cluster-12435.0/Cluster-26173.0/C…
GO:0071824	protein-DNA complex organization	222	-0.393394	-1.75908	3.82433e-06	2.8151e-05	1.24344e-05	54504	tags=69%, list=38%, signal=43%	Cluster-45775.0/Cluster-78702.0/Cluster-15670.0/Cluster-27854.2/Cluster-25474.0/Cluster-80773.0/Cluster-15277.8861/Cluster-52079.0/Cluster-19053.0/Cluster-62508.0/Cluster-13702.0/Cluster-38291.0/Cluster-79830.0/Cluster-51929.0/Cluster-83332.3/Cluster-17385.0/Cluster-15277.30078/Cluster-27277.0/Cluster-65540.0/Cluster-57413.0/Cluster-68395.0/Cluster-71760.0/Cluster-59138.0/Cluster-59437.0/Cluster-…
GO:0002443	leukocyte mediated immunity	405	-0.336054	-1.60345	4.40975e-06	3.2131e-05	1.41924e-05	47661	tags=62%, list=33%, signal=42%	Cluster-34512.1/Cluster-5688.0/Cluster-15277.28779/Cluster-77260.11/Cluster-26947.0/Cluster-65881.0/Cluster-45507.0/Cluster-75465.0/Cluster-83034.0/Cluster-8131.0/Cluster-55999.0/Cluster-68216.0/Cluster-27484.0/Cluster-15277.39928/Cluster-60291.1/Cluster-38263.1/Cluster-51062.0/Cluster-15975.0/Cluster-37005.0/Cluster-20923.0/Cluster-81833.0/Cluster-78886.1/Cluster-77260.7/Cluster-15277.40056/Clus…
GO:0097120	receptor localization to synapse	67	-0.5847	-2.18394	4.50894e-06	3.27798e-05	1.4479e-05	45020	tags=66%, list=31%, signal=45%	Cluster-15277.40056/Cluster-58687.0/Cluster-56176.2/Cluster-41508.0/Cluster-74637.0/Cluster-60785.0/Cluster-70738.0/Cluster-62878.0/Cluster-62878.1/Cluster-43487.0/Cluster-18619.0/Cluster-28395.0/Cluster-26173.0/Cluster-71719.0/Cluster-62546.0/Cluster-39445.0/Cluster-33039.0/Cluster-33117.0/Cluster-24475.0/Cluster-5797.0/Cluster-83449.0/Cluster-50404.3/Cluster-18521.0/Cluster-18624.0/Cluster-8020…
GO:0030534	adult behavior	268	-0.374121	-1.71153	4.83298e-06	3.49e-05	1.54155e-05	39848	tags=55%, list=28%, signal=40%	Cluster-23981.0/Cluster-74062.0/Cluster-75443.0/Cluster-68689.0/Cluster-43064.4/Cluster-65016.0/Cluster-62878.0/Cluster-81022.0/Cluster-64851.1/Cluster-62878.1/Cluster-14988.0/Cluster-74872.0/Cluster-82057.0/Cluster-56576.1/Cluster-73254.0/Cluster-23514.0/Cluster-72414.0/Cluster-59600.0/Cluster-79572.1/Cluster-75381.0/Cluster-57028.0/Cluster-30635.0/Cluster-47661.0/Cluster-23902.0/Cluster-71118.0…
GO:0050795	regulation of behavior	271	-0.374369	-1.71514	5.21167e-06	3.73426e-05	1.64944e-05	43694	tags=62%, list=30%, signal=43%	Cluster-74159.0/Cluster-62226.0/Cluster-37332.0/Cluster-57345.0/Cluster-72120.0/Cluster-66156.0/Cluster-69496.0/Cluster-55554.1/Cluster-80351.0/Cluster-42745.0/Cluster-79821.0/Cluster-79904.0/Cluster-58638.0/Cluster-57889.1/Cluster-3865.0/Cluster-60434.0/Cluster-83279.0/Cluster-67757.0/Cluster-52013.0/Cluster-67082.0/Cluster-70278.0/Cluster-78226.0/Cluster-55554.0/Cluster-63024.0/Cluster-74062.0/…
GO:0051646	mitochondrion localization	58	-0.592278	-2.15264	5.25979e-06	3.7604e-05	1.66099e-05	53777	tags=84%, list=37%, signal=53%	Cluster-81634.0/Cluster-32421.0/Cluster-71801.0/Cluster-75430.0/Cluster-79469.0/Cluster-69555.0/Cluster-77260.11/Cluster-48693.0/Cluster-29616.0/Cluster-77260.7/Cluster-77260.0/Cluster-18983.0/Cluster-72711.0/Cluster-35230.3/Cluster-79904.0/Cluster-67757.0/Cluster-70687.1/Cluster-65656.0/Cluster-42883.0/Cluster-4267.0/Cluster-43700.0/Cluster-73254.0/Cluster-23514.0/Cluster-53374.0/Cluster-73494.2…
GO:0071772	response to BMP	166	-0.43542	-1.87937	5.58194e-06	3.96877e-05	1.75302e-05	42444	tags=59%, list=30%, signal=42%	Cluster-44469.0/Cluster-69175.0/Cluster-44099.0/Cluster-29637.0/Cluster-65537.0/Cluster-39504.0/Cluster-39004.1/Cluster-77648.0/Cluster-52013.0/Cluster-63721.0/Cluster-2510.0/Cluster-15918.1/Cluster-35090.2/Cluster-49156.0/Cluster-81022.0/Cluster-43350.0/Cluster-64747.0/Cluster-28288.0/Cluster-54478.0/Cluster-15277.19582/Cluster-78777.0/Cluster-51716.0/Cluster-5230.0/Cluster-25639.0/Cluster-82970…
GO:0016999	antibiotic metabolic process	97	-0.508837	-2.02723	6.05585e-06	4.2635e-05	1.88321e-05	31957	tags=60%, list=22%, signal=47%	Cluster-72073.0/Cluster-18324.0/Cluster-40635.0/Cluster-5639.0/Cluster-40431.0/Cluster-65126.0/Cluster-61659.0/Cluster-51564.0/Cluster-15277.1033/Cluster-7646.2/Cluster-76398.0/Cluster-72557.0/Cluster-8201.0/Cluster-26200.0/Cluster-34433.0/Cluster-70553.0/Cluster-61768.0/Cluster-68794.0/Cluster-15277.27308/Cluster-19980.0/Cluster-66926.0/Cluster-3347.0/Cluster-9614.0/Cluster-15277.39294/Cluster-7…
GO:1903578	regulation of ATP metabolic process	91	-0.508734	-2.00592	6.06466e-06	4.26506e-05	1.8839e-05	44992	tags=65%, list=31%, signal=45%	Cluster-51583.0/Cluster-11839.1/Cluster-83115.0/Cluster-72696.0/Cluster-54590.0/Cluster-35230.3/Cluster-79904.0/Cluster-50577.0/Cluster-15039.0/Cluster-23558.0/Cluster-70415.0/Cluster-4267.0/Cluster-35342.0/Cluster-39570.0/Cluster-59600.0/Cluster-82513.0/Cluster-43063.0/Cluster-38588.0/Cluster-54207.0/Cluster-5124.0/Cluster-33030.0/Cluster-29745.0/Cluster-68924.1/Cluster-34086.0/Cluster-70420.2/C…
GO:0032878	regulation of establishment or maintenance of cell polarity	64	-0.578365	-2.14081	6.32258e-06	4.44161e-05	1.96188e-05	49173	tags=75%, list=34%, signal=49%	Cluster-24263.0/Cluster-24411.0/Cluster-35767.0/Cluster-68973.0/Cluster-21958.0/Cluster-11632.0/Cluster-11839.1/Cluster-25881.0/Cluster-26627.0/Cluster-15277.18525/Cluster-60434.0/Cluster-74637.0/Cluster-79161.0/Cluster-78589.0/Cluster-64759.0/Cluster-18854.0/Cluster-14988.0/Cluster-30222.0/Cluster-68945.0/Cluster-82513.0/Cluster-26698.0/Cluster-33138.0/Cluster-30028.0/Cluster-48328.0/Cluster-224…
GO:0072348	sulfur compound transport	56	-0.59931	-2.16182	6.33046e-06	4.44232e-05	1.96219e-05	32275	tags=64%, list=22%, signal=50%	Cluster-78636.0/Cluster-39861.0/Cluster-56815.0/Cluster-62223.0/Cluster-65082.0/Cluster-61333.0/Cluster-51564.0/Cluster-83447.0/Cluster-70628.0/Cluster-30528.0/Cluster-15277.29988/Cluster-67907.0/Cluster-59243.0/Cluster-64980.0/Cluster-6053.0/Cluster-30364.2/Cluster-64228.0/Cluster-34198.0/Cluster-63019.0/Cluster-51271.0/Cluster-57439.0/Cluster-29425.0/Cluster-62535.0/Cluster-28071.0/Cluster-2980…
GO:0002285	lymphocyte activation involved in immune response	72	-0.55384	-2.09628	6.4739e-06	4.52823e-05	2.00014e-05	45827	tags=68%, list=32%, signal=46%	Cluster-60291.1/Cluster-82277.0/Cluster-49572.0/Cluster-15975.0/Cluster-79784.0/Cluster-22030.0/Cluster-36374.0/Cluster-57897.0/Cluster-79216.0/Cluster-37429.0/Cluster-78568.0/Cluster-68428.1/Cluster-75223.1/Cluster-61599.0/Cluster-63024.0/Cluster-18831.0/Cluster-52056.19/Cluster-71772.0/Cluster-15277.32662/Cluster-58978.1/Cluster-65014.0/Cluster-29745.0/Cluster-18527.0/Cluster-20569.0/Cluster-60…
GO:0035150	regulation of tube size	165	-0.426316	-1.83798	6.5744e-06	4.5787e-05	2.02243e-05	33061	tags=48%, list=23%, signal=37%	Cluster-44375.0/Cluster-82589.0/Cluster-62689.0/Cluster-30943.0/Cluster-75333.0/Cluster-29977.1/Cluster-37097.0/Cluster-48877.0/Cluster-50850.0/Cluster-76271.0/Cluster-38535.0/Cluster-21782.0/Cluster-70244.0/Cluster-50404.3/Cluster-81869.0/Cluster-3193.0/Cluster-61223.0/Cluster-81501.0/Cluster-40472.0/Cluster-73628.1/Cluster-33886.1/Cluster-29615.0/Cluster-43719.0/Cluster-72389.0/Cluster-62896.0/…
GO:0048863	stem cell differentiation	254	-0.378781	-1.7202	6.92446e-06	4.8018e-05	2.12098e-05	41715	tags=56%, list=29%, signal=39%	Cluster-29637.0/Cluster-76099.0/Cluster-77268.0/Cluster-76048.0/Cluster-67757.0/Cluster-52013.0/Cluster-16049.0/Cluster-79161.0/Cluster-71197.0/Cluster-61599.0/Cluster-48035.0/Cluster-79672.0/Cluster-67043.0/Cluster-28429.0/Cluster-49156.0/Cluster-11073.0/Cluster-64384.2/Cluster-53605.0/Cluster-43350.0/Cluster-59620.0/Cluster-76145.0/Cluster-5773.0/Cluster-22591.0/Cluster-68945.0/Cluster-43063.0/…
GO:0061872	hepatic stellate cell contraction	10	0.909484	2.04509	7.02462e-06	4.84988e-05	2.14221e-05	10339	tags=90%, list=7%, signal=84%	Cluster-21864.15/Cluster-73315.0/Cluster-49754.0/Cluster-21864.11/Cluster-21864.9/Cluster-21864.14/Cluster-21864.12/Cluster-21864.13/Cluster-21864.10
GO:0061873	regulation of hepatic stellate cell contraction	10	0.909484	2.04509	7.02462e-06	4.84988e-05	2.14221e-05	10339	tags=90%, list=7%, signal=84%	Cluster-21864.15/Cluster-73315.0/Cluster-49754.0/Cluster-21864.11/Cluster-21864.9/Cluster-21864.14/Cluster-21864.12/Cluster-21864.13/Cluster-21864.10
GO:0035733	hepatic stellate cell activation	14	0.853667	2.08791	7.11039e-06	4.89398e-05	2.16169e-05	10339	tags=64%, list=7%, signal=60%	Cluster-21864.15/Cluster-73315.0/Cluster-49754.0/Cluster-21864.11/Cluster-21864.9/Cluster-21864.14/Cluster-21864.12/Cluster-21864.13/Cluster-21864.10
GO:0072537	fibroblast activation	14	0.853667	2.08791	7.11039e-06	4.89398e-05	2.16169e-05	10339	tags=64%, list=7%, signal=60%	Cluster-21864.15/Cluster-73315.0/Cluster-49754.0/Cluster-21864.11/Cluster-21864.9/Cluster-21864.14/Cluster-21864.12/Cluster-21864.13/Cluster-21864.10
GO:0006998	nuclear envelope organization	56	-0.597466	-2.15517	7.52674e-06	5.13779e-05	2.26938e-05	52296	tags=86%, list=36%, signal=54%	Cluster-71801.0/Cluster-81250.0/Cluster-75374.1/Cluster-36985.0/Cluster-78367.0/Cluster-83140.0/Cluster-2343.0/Cluster-73634.1/Cluster-31345.0/Cluster-43064.2/Cluster-45050.0/Cluster-45525.0/Cluster-13723.0/Cluster-44504.0/Cluster-64357.0/Cluster-50831.0/Cluster-22992.0/Cluster-45856.0/Cluster-56308.0/Cluster-43064.4/Cluster-77867.0/Cluster-75027.0/Cluster-68297.0/Cluster-73254.0/Cluster-30222.0/…
GO:0099072	regulation of postsynaptic membrane neurotransmitter receptor levels	57	-0.60222	-2.18135	8.53825e-06	5.8026e-05	2.56303e-05	46590	tags=77%, list=32%, signal=52%	Cluster-21958.0/Cluster-3144.0/Cluster-15277.40056/Cluster-25881.0/Cluster-56176.2/Cluster-56874.0/Cluster-55170.0/Cluster-33197.1/Cluster-43487.0/Cluster-71052.1/Cluster-47661.0/Cluster-76997.0/Cluster-20149.0/Cluster-38009.0/Cluster-26173.0/Cluster-71719.0/Cluster-62546.0/Cluster-58732.0/Cluster-27130.0/Cluster-9811.0/Cluster-39445.0/Cluster-33039.0/Cluster-70761.0/Cluster-33117.0/Cluster-50404…
GO:0050910	detection of mechanical stimulus involved in sensory perception of sound	17	-0.805962	-2.2156	8.64186e-06	5.86069e-05	2.58869e-05	7109	tags=82%, list=5%, signal=78%	Cluster-21321.0/Cluster-48997.0/Cluster-80764.0/Cluster-78553.0/Cluster-27864.0/Cluster-76588.0/Cluster-82921.0/Cluster-76588.5/Cluster-62279.0/Cluster-784.0/Cluster-1193.0/Cluster-493.0/Cluster-1161.1/Cluster-16933.0
GO:0051293	establishment of spindle localization	107	-0.484404	-1.96161	8.77061e-06	5.93554e-05	2.62176e-05	52296	tags=76%, list=36%, signal=48%	Cluster-71801.0/Cluster-75854.2/Cluster-53804.0/Cluster-24499.0/Cluster-70931.0/Cluster-39827.0/Cluster-36985.0/Cluster-15277.39899/Cluster-75249.0/Cluster-61422.2/Cluster-34966.0/Cluster-81462.0/Cluster-83132.0/Cluster-59270.0/Cluster-77260.11/Cluster-9592.0/Cluster-72158.0/Cluster-77260.7/Cluster-11839.1/Cluster-3711.0/Cluster-56239.1/Cluster-77260.0/Cluster-54751.1/Cluster-15277.617/Cluster-55…
GO:0046651	lymphocyte proliferation	102	-0.492086	-1.97637	9.0213e-06	6.09244e-05	2.69106e-05	47121	tags=68%, list=33%, signal=45%	Cluster-35844.0/Cluster-54532.0/Cluster-48693.0/Cluster-56909.0/Cluster-49572.0/Cluster-15277.40087/Cluster-75533.0/Cluster-67982.0/Cluster-36374.0/Cluster-45854.0/Cluster-37429.0/Cluster-28635.0/Cluster-82053.0/Cluster-29637.0/Cluster-69156.0/Cluster-67757.0/Cluster-20715.0/Cluster-33310.0/Cluster-61599.0/Cluster-43283.0/Cluster-18831.0/Cluster-64384.2/Cluster-75552.0/Cluster-52056.19/Cluster-88…
GO:0045138	nematode male tail tip morphogenesis	78	-0.52216	-2.00327	9.29005e-06	6.26593e-05	2.76769e-05	34949	tags=54%, list=24%, signal=41%	Cluster-26698.0/Cluster-42281.0/Cluster-77791.0/Cluster-59757.0/Cluster-78209.1/Cluster-37433.0/Cluster-12281.0/Cluster-51965.0/Cluster-55889.0/Cluster-59289.0/Cluster-4685.0/Cluster-61516.0/Cluster-54439.0/Cluster-57632.1/Cluster-19238.0/Cluster-34861.0/Cluster-58848.0/Cluster-58638.1/Cluster-57230.0/Cluster-22127.0/Cluster-56827.1/Cluster-50337.0/Cluster-27063.0/Cluster-34791.0/Cluster-67236.0/…
GO:0046677	response to antibiotic	386	-0.334606	-1.58836	9.63488e-06	6.46752e-05	2.85673e-05	41897	tags=55%, list=29%, signal=39%	Cluster-53792.0/Cluster-48706.0/Cluster-73276.2/Cluster-3865.0/Cluster-69156.0/Cluster-80441.0/Cluster-24477.0/Cluster-67757.0/Cluster-82260.0/Cluster-16049.0/Cluster-67063.0/Cluster-51852.5/Cluster-33982.0/Cluster-42884.0/Cluster-79672.0/Cluster-67159.0/Cluster-62152.0/Cluster-63024.0/Cluster-42883.0/Cluster-74062.0/Cluster-75443.0/Cluster-78313.0/Cluster-68689.0/Cluster-28660.0/Cluster-65016.0/…
GO:0072350	tricarboxylic acid metabolic process	49	-0.608781	-2.13735	1.16677e-05	7.69471e-05	3.39879e-05	29014	tags=71%, list=20%, signal=57%	Cluster-40431.0/Cluster-61659.0/Cluster-7646.2/Cluster-76398.0/Cluster-72557.0/Cluster-8201.0/Cluster-44751.0/Cluster-26200.0/Cluster-55536.0/Cluster-70553.0/Cluster-68794.0/Cluster-15277.27308/Cluster-19980.0/Cluster-66926.0/Cluster-3347.0/Cluster-9614.0/Cluster-15277.39294/Cluster-75917.0/Cluster-47221.0/Cluster-10913.0/Cluster-62883.0/Cluster-48891.0/Cluster-78539.0/Cluster-50125.0/Cluster-132…
GO:0008595	anterior/posterior axis specification, embryo	150	-0.432336	-1.83956	1.17068e-05	7.71263e-05	3.40671e-05	45531	tags=67%, list=32%, signal=46%	Cluster-79955.0/Cluster-32734.0/Cluster-18737.0/Cluster-68377.0/Cluster-56137.0/Cluster-61218.0/Cluster-80250.0/Cluster-80346.0/Cluster-72158.0/Cluster-15277.40087/Cluster-65521.0/Cluster-72001.0/Cluster-73361.0/Cluster-18983.0/Cluster-72711.0/Cluster-62226.0/Cluster-28724.0/Cluster-28635.0/Cluster-59369.0/Cluster-82053.0/Cluster-17640.0/Cluster-29637.0/Cluster-45614.0/Cluster-51799.0/Cluster-796…
GO:0043094	cellular metabolic compound salvage	53	-0.590023	-2.10517	1.19738e-05	7.8645e-05	3.47379e-05	28345	tags=49%, list=20%, signal=39%	Cluster-80525.0/Cluster-10685.0/Cluster-52722.0/Cluster-43718.0/Cluster-23285.0/Cluster-15277.32039/Cluster-50342.0/Cluster-65482.0/Cluster-56003.0/Cluster-77383.0/Cluster-15277.27128/Cluster-14416.0/Cluster-39327.0/Cluster-21876.0/Cluster-36576.0/Cluster-60446.0/Cluster-16849.0/Cluster-34488.0/Cluster-71391.0/Cluster-63441.0/Cluster-62453.0/Cluster-55094.0/Cluster-15277.34776/Cluster-52610.0/Clu…
GO:1990823	response to leukemia inhibitory factor	81	-0.523321	-2.02135	1.31603e-05	8.57407e-05	3.78721e-05	48904	tags=73%, list=34%, signal=48%	Cluster-61563.0/Cluster-26047.2/Cluster-20161.0/Cluster-69429.2/Cluster-79114.0/Cluster-49777.0/Cluster-73560.0/Cluster-72090.2/Cluster-79784.0/Cluster-66763.0/Cluster-5012.0/Cluster-75640.0/Cluster-83115.0/Cluster-74151.0/Cluster-74044.0/Cluster-69846.7/Cluster-56246.0/Cluster-74637.0/Cluster-47608.0/Cluster-73945.0/Cluster-45839.1/Cluster-69846.1/Cluster-60628.0/Cluster-69846.0/Cluster-82057.0/…
GO:1990830	cellular response to leukemia inhibitory factor	81	-0.523321	-2.02135	1.31603e-05	8.57407e-05	3.78721e-05	48904	tags=73%, list=34%, signal=48%	Cluster-61563.0/Cluster-26047.2/Cluster-20161.0/Cluster-69429.2/Cluster-79114.0/Cluster-49777.0/Cluster-73560.0/Cluster-72090.2/Cluster-79784.0/Cluster-66763.0/Cluster-5012.0/Cluster-75640.0/Cluster-83115.0/Cluster-74151.0/Cluster-74044.0/Cluster-69846.7/Cluster-56246.0/Cluster-74637.0/Cluster-47608.0/Cluster-73945.0/Cluster-45839.1/Cluster-69846.1/Cluster-60628.0/Cluster-69846.0/Cluster-82057.0/…
GO:0072089	stem cell proliferation	192	-0.39882	-1.75229	1.33095e-05	8.6377e-05	3.81531e-05	47510	tags=66%, list=33%, signal=44%	Cluster-77260.11/Cluster-80133.0/Cluster-72242.0/Cluster-18674.0/Cluster-8738.0/Cluster-75018.0/Cluster-73794.0/Cluster-70985.0/Cluster-59940.0/Cluster-72158.0/Cluster-63683.0/Cluster-77260.7/Cluster-72001.0/Cluster-11839.1/Cluster-45287.0/Cluster-44002.0/Cluster-77260.0/Cluster-55431.0/Cluster-57897.0/Cluster-15277.19197/Cluster-55554.1/Cluster-24992.0/Cluster-56176.2/Cluster-61946.0/Cluster-296…
GO:0017038	protein import	208	-0.393298	-1.74574	1.36552e-05	8.79895e-05	3.88654e-05	53073	tags=80%, list=37%, signal=50%	Cluster-71414.0/Cluster-72926.0/Cluster-38291.0/Cluster-7899.0/Cluster-75854.2/Cluster-74545.0/Cluster-25814.0/Cluster-51037.0/Cluster-70340.0/Cluster-15277.33844/Cluster-79964.0/Cluster-35539.2/Cluster-80274.0/Cluster-75639.0/Cluster-4748.0/Cluster-83529.0/Cluster-15277.3579/Cluster-60953.0/Cluster-15277.6190/Cluster-75249.0/Cluster-50837.0/Cluster-30365.0/Cluster-64558.0/Cluster-51955.0/Cluster…
GO:0055064	chloride ion homeostasis	21	-0.762784	-2.20646	1.49899e-05	9.53543e-05	4.21184e-05	7316	tags=43%, list=5%, signal=41%	Cluster-68680.0/Cluster-27864.0/Cluster-78873.0/Cluster-62145.0/Cluster-76588.0/Cluster-43391.0/Cluster-76588.3/Cluster-30920.0/Cluster-16933.0
GO:0008206	bile acid metabolic process	41	-0.637668	-2.15857	1.56534e-05	9.90869e-05	4.37671e-05	38842	tags=73%, list=27%, signal=53%	Cluster-35488.0/Cluster-49654.1/Cluster-23837.0/Cluster-19658.1/Cluster-19658.2/Cluster-15277.38157/Cluster-55693.0/Cluster-82774.0/Cluster-57515.0/Cluster-36669.1/Cluster-62411.0/Cluster-26064.0/Cluster-18309.0/Cluster-49654.0/Cluster-20944.0/Cluster-62896.0/Cluster-56539.0/Cluster-35722.0/Cluster-36669.0/Cluster-56539.2/Cluster-11120.0/Cluster-34290.0/Cluster-55737.0/Cluster-52056.10/Cluster-39…
GO:0051606	detection of stimulus	304	-0.349516	-1.621	1.56826e-05	9.91746e-05	4.38059e-05	39886	tags=52%, list=28%, signal=38%	Cluster-78226.0/Cluster-63024.0/Cluster-19692.0/Cluster-15132.0/Cluster-68689.0/Cluster-18854.0/Cluster-61044.0/Cluster-28660.0/Cluster-5455.0/Cluster-41739.0/Cluster-8020.0/Cluster-57194.0/Cluster-61772.1/Cluster-54938.0/Cluster-76145.0/Cluster-82057.0/Cluster-54680.0/Cluster-15277.39077/Cluster-57028.0/Cluster-15277.6428/Cluster-73494.2/Cluster-23902.0/Cluster-73494.5/Cluster-73556.0/Cluster-67…
GO:0009266	response to temperature stimulus	411	-0.33118	-1.58175	1.62833e-05	0.000102572	4.53065e-05	42579	tags=57%, list=30%, signal=40%	Cluster-66410.0/Cluster-22324.0/Cluster-24992.0/Cluster-56176.2/Cluster-49876.1/Cluster-51852.6/Cluster-65452.0/Cluster-40866.0/Cluster-25780.0/Cluster-43633.0/Cluster-24912.0/Cluster-80658.0/Cluster-7656.0/Cluster-30572.0/Cluster-61948.0/Cluster-38881.0/Cluster-45614.0/Cluster-17205.0/Cluster-63721.0/Cluster-82260.0/Cluster-71925.1/Cluster-16049.0/Cluster-70687.1/Cluster-51852.5/Cluster-66391.1/…
GO:0034250	positive regulation of amide metabolic process	220	-0.380451	-1.69919	1.64785e-05	0.000103701	4.58051e-05	51629	tags=70%, list=36%, signal=45%	Cluster-60050.0/Cluster-13273.0/Cluster-28859.0/Cluster-74757.0/Cluster-6916.0/Cluster-51852.3/Cluster-56554.18/Cluster-15277.32442/Cluster-78475.0/Cluster-26147.0/Cluster-83529.0/Cluster-32034.0/Cluster-44963.0/Cluster-49039.1/Cluster-30365.0/Cluster-56554.8/Cluster-59111.0/Cluster-20289.0/Cluster-22082.0/Cluster-24411.0/Cluster-51328.2/Cluster-79138.0/Cluster-41855.0/Cluster-37010.0/Cluster-503…
GO:2000027	regulation of animal organ morphogenesis	225	-0.387217	-1.73536	1.72498e-05	0.000108133	4.77629e-05	42548	tags=66%, list=30%, signal=46%	Cluster-38208.0/Cluster-72158.0/Cluster-81833.0/Cluster-48741.3/Cluster-11839.1/Cluster-44002.0/Cluster-31345.0/Cluster-55431.0/Cluster-72711.0/Cluster-59198.0/Cluster-32655.0/Cluster-82053.0/Cluster-79904.0/Cluster-58638.0/Cluster-17640.0/Cluster-15277.23757/Cluster-81490.0/Cluster-29637.0/Cluster-78568.0/Cluster-61948.0/Cluster-39004.1/Cluster-52013.0/Cluster-78589.0/Cluster-35804.0/Cluster-491…
GO:0051303	establishment of chromosome localization	82	-0.521192	-2.01674	1.82183e-05	0.000113653	5.02011e-05	54290	tags=73%, list=38%, signal=46%	Cluster-66879.1/Cluster-72481.0/Cluster-52079.0/Cluster-72926.0/Cluster-75854.2/Cluster-48245.0/Cluster-15277.39899/Cluster-33873.0/Cluster-20161.0/Cluster-78630.0/Cluster-77260.11/Cluster-50682.0/Cluster-68973.0/Cluster-73634.1/Cluster-77260.7/Cluster-80167.0/Cluster-77260.0/Cluster-80167.1/Cluster-45525.0/Cluster-13723.0/Cluster-15277.23757/Cluster-22992.0/Cluster-51085.0/Cluster-45856.0/Cluste…
GO:0001763	morphogenesis of a branching structure	211	-0.389801	-1.73336	1.82922e-05	0.000114004	5.03563e-05	33221	tags=45%, list=23%, signal=34%	Cluster-65014.0/Cluster-35510.0/Cluster-44375.0/Cluster-66024.0/Cluster-69036.0/Cluster-6422.0/Cluster-46971.0/Cluster-53087.0/Cluster-82772.3/Cluster-55508.0/Cluster-70761.0/Cluster-71784.0/Cluster-41465.0/Cluster-1792.1/Cluster-51965.0/Cluster-48538.0/Cluster-22958.0/Cluster-64631.0/Cluster-5797.0/Cluster-40167.0/Cluster-22362.0/Cluster-56747.1/Cluster-62264.0/Cluster-59592.0/Cluster-55603.0/Cl…
GO:0030447	filamentous growth	54	-0.587913	-2.10561	1.99915e-05	0.000123641	5.4613e-05	48850	tags=74%, list=34%, signal=49%	Cluster-32734.0/Cluster-31011.1/Cluster-81462.0/Cluster-51642.0/Cluster-11839.1/Cluster-24992.0/Cluster-60194.0/Cluster-45856.0/Cluster-55807.0/Cluster-68945.0/Cluster-82513.0/Cluster-26698.0/Cluster-66663.0/Cluster-30028.0/Cluster-74265.0/Cluster-24992.1/Cluster-47960.0/Cluster-27130.0/Cluster-31820.0/Cluster-31891.0/Cluster-3658.0/Cluster-58185.0/Cluster-70851.0/Cluster-31555.0/Cluster-63679.0/…
GO:1903008	organelle disassembly	159	-0.420491	-1.80397	2.05789e-05	0.000127084	5.61336e-05	44004	tags=62%, list=31%, signal=43%	Cluster-72711.0/Cluster-83115.0/Cluster-26627.0/Cluster-4900.0/Cluster-79904.0/Cluster-50577.0/Cluster-75357.0/Cluster-63721.0/Cluster-16049.0/Cluster-51085.0/Cluster-4267.0/Cluster-67555.0/Cluster-13899.0/Cluster-14988.0/Cluster-73254.0/Cluster-29991.0/Cluster-59600.0/Cluster-82513.0/Cluster-18619.0/Cluster-71118.0/Cluster-34530.0/Cluster-81176.0/Cluster-55951.0/Cluster-50556.0/Cluster-42281.0/C…
GO:0051653	spindle localization	122	-0.458756	-1.89491	2.0971e-05	0.000129081	5.70158e-05	53777	tags=77%, list=37%, signal=48%	Cluster-81634.0/Cluster-48944.0/Cluster-52079.0/Cluster-54058.0/Cluster-71801.0/Cluster-75854.2/Cluster-53804.0/Cluster-24499.0/Cluster-70931.0/Cluster-39827.0/Cluster-36985.0/Cluster-15277.39899/Cluster-75249.0/Cluster-61422.2/Cluster-34966.0/Cluster-21578.1/Cluster-81462.0/Cluster-78630.0/Cluster-83132.0/Cluster-59270.0/Cluster-77260.11/Cluster-9592.0/Cluster-72158.0/Cluster-77260.7/Cluster-118…
GO:0120254	olefinic compound metabolic process	137	-0.445398	-1.87068	2.16044e-05	0.000132225	5.84042e-05	22960	tags=39%, list=16%, signal=33%	Cluster-57579.5/Cluster-36669.0/Cluster-75355.0/Cluster-60959.0/Cluster-46421.0/Cluster-24877.0/Cluster-47629.0/Cluster-75647.0/Cluster-18977.0/Cluster-75463.0/Cluster-13564.0/Cluster-69097.0/Cluster-61139.0/Cluster-46896.0/Cluster-67853.0/Cluster-81479.0/Cluster-2736.0/Cluster-81272.0/Cluster-13440.1/Cluster-34701.0/Cluster-73013.0/Cluster-46149.0/Cluster-51344.0/Cluster-57262.0/Cluster-59863.0/…
GO:1901659	glycosyl compound biosynthetic process	59	-0.566356	-2.0664	2.17091e-05	0.000132739	5.86316e-05	41713	tags=63%, list=29%, signal=44%	Cluster-24912.0/Cluster-45614.0/Cluster-60194.0/Cluster-79161.0/Cluster-29675.1/Cluster-81603.0/Cluster-67670.0/Cluster-62620.0/Cluster-58262.0/Cluster-30833.0/Cluster-65198.0/Cluster-80525.0/Cluster-36669.1/Cluster-83616.1/Cluster-10685.0/Cluster-64551.1/Cluster-52722.0/Cluster-79873.0/Cluster-43718.0/Cluster-15277.32039/Cluster-27236.0/Cluster-33537.0/Cluster-36669.0/Cluster-56003.0/Cluster-582…
GO:0090559	regulation of membrane permeability	53	-0.580336	-2.07061	2.2077e-05	0.000134734	5.95128e-05	45020	tags=74%, list=31%, signal=51%	Cluster-15277.40056/Cluster-83115.0/Cluster-40805.0/Cluster-41870.0/Cluster-15277.3268/Cluster-56176.2/Cluster-11145.0/Cluster-16049.0/Cluster-11574.0/Cluster-29991.0/Cluster-47616.0/Cluster-50556.0/Cluster-76997.0/Cluster-65125.0/Cluster-5124.0/Cluster-8837.1/Cluster-65014.0/Cluster-32611.0/Cluster-18487.0/Cluster-15277.39997/Cluster-12118.0/Cluster-72807.0/Cluster-54968.3/Cluster-21206.0/Cluste…
GO:0010212	response to ionizing radiation	151	-0.422264	-1.79792	2.30639e-05	0.000139571	6.16491e-05	48645	tags=64%, list=34%, signal=42%	Cluster-79666.0/Cluster-83332.0/Cluster-8777.0/Cluster-80938.0/Cluster-40615.0/Cluster-8738.0/Cluster-75018.0/Cluster-55999.0/Cluster-64333.0/Cluster-45034.0/Cluster-60291.1/Cluster-8841.0/Cluster-20923.0/Cluster-83332.2/Cluster-11839.1/Cluster-80167.0/Cluster-63660.0/Cluster-80167.1/Cluster-50050.0/Cluster-57897.0/Cluster-67612.0/Cluster-15277.19197/Cluster-31325.0/Cluster-9411.0/Cluster-26949.0…
GO:0097264	self proteolysis	12	-0.848797	-2.12521	2.34501e-05	0.000141634	6.25603e-05	7386	tags=50%, list=5%, signal=47%	Cluster-24886.0/Cluster-67595.0/Cluster-76691.0/Cluster-83412.0/Cluster-66832.0/Cluster-36.0
GO:0007548	sex differentiation	481	-0.305635	-1.47957	2.44269e-05	0.00014672	6.48071e-05	43069	tags=53%, list=30%, signal=37%	Cluster-82001.0/Cluster-41870.0/Cluster-26949.0/Cluster-77142.0/Cluster-23041.0/Cluster-55554.1/Cluster-82053.0/Cluster-79904.0/Cluster-58638.0/Cluster-56176.2/Cluster-17640.0/Cluster-51852.6/Cluster-31446.0/Cluster-43057.0/Cluster-26195.0/Cluster-43537.0/Cluster-24978.0/Cluster-81819.0/Cluster-81490.0/Cluster-29637.0/Cluster-69846.7/Cluster-77268.0/Cluster-61192.0/Cluster-64357.0/Cluster-69891.5…
GO:0099587	inorganic ion import across plasma membrane	60	-0.577851	-2.11438	2.54995e-05	0.000151613	6.6968e-05	30800	tags=60%, list=21%, signal=47%	Cluster-70761.0/Cluster-22424.0/Cluster-79643.0/Cluster-83449.0/Cluster-22362.0/Cluster-76398.0/Cluster-45841.0/Cluster-81721.1/Cluster-60208.1/Cluster-68162.0/Cluster-65010.0/Cluster-81935.0/Cluster-43575.0/Cluster-75917.0/Cluster-56573.0/Cluster-31054.0/Cluster-34143.0/Cluster-81935.1/Cluster-64275.0/Cluster-72005.1/Cluster-24638.0/Cluster-51672.0/Cluster-57506.0/Cluster-14771.2/Cluster-32178.0…
GO:0098727	maintenance of cell number	244	-0.369773	-1.6723	2.64025e-05	0.000156693	6.92122e-05	50767	tags=71%, list=35%, signal=46%	Cluster-6916.0/Cluster-29301.0/Cluster-76424.2/Cluster-22878.0/Cluster-51852.3/Cluster-26147.0/Cluster-16046.0/Cluster-53889.0/Cluster-68547.0/Cluster-59027.3/Cluster-34897.0/Cluster-14855.0/Cluster-26047.2/Cluster-14204.0/Cluster-83140.0/Cluster-51452.2/Cluster-72467.0/Cluster-50088.0/Cluster-78900.0/Cluster-61455.0/Cluster-21958.0/Cluster-75018.0/Cluster-41609.0/Cluster-50977.0/Cluster-73794.0/…
GO:0046637	regulation of alpha-beta T cell differentiation	29	-0.688475	-2.15298	2.78567e-05	0.000164719	7.2757e-05	16124	tags=45%, list=11%, signal=40%	Cluster-64596.2/Cluster-73133.0/Cluster-16849.0/Cluster-14650.0/Cluster-66536.1/Cluster-66536.0/Cluster-62453.0/Cluster-14925.0/Cluster-71316.0/Cluster-48839.0/Cluster-66536.2/Cluster-69545.0/Cluster-51689.0
GO:0019748	secondary metabolic process	188	-0.400149	-1.7543	2.87525e-05	0.000169396	7.48229e-05	35952	tags=49%, list=25%, signal=37%	Cluster-77384.0/Cluster-14888.0/Cluster-68203.0/Cluster-26698.0/Cluster-67670.0/Cluster-5592.0/Cluster-64960.0/Cluster-44764.0/Cluster-68948.0/Cluster-12156.0/Cluster-47419.1/Cluster-41034.0/Cluster-48372.0/Cluster-18324.0/Cluster-57579.18/Cluster-31820.0/Cluster-31891.0/Cluster-51965.0/Cluster-15277.28501/Cluster-55175.0/Cluster-32299.0/Cluster-47104.1/Cluster-77260.10/Cluster-51564.0/Cluster-36…
GO:0042440	pigment metabolic process	201	-0.383232	-1.69443	2.99138e-05	0.000175598	7.75623e-05	32454	tags=44%, list=23%, signal=34%	Cluster-47419.1/Cluster-73775.0/Cluster-41034.0/Cluster-48372.0/Cluster-18324.0/Cluster-31618.0/Cluster-25471.0/Cluster-22498.0/Cluster-31891.0/Cluster-72110.0/Cluster-75783.0/Cluster-55175.0/Cluster-32299.0/Cluster-77260.10/Cluster-80822.0/Cluster-61659.0/Cluster-11466.0/Cluster-51564.0/Cluster-73822.1/Cluster-28004.0/Cluster-3994.0/Cluster-63863.0/Cluster-24413.0/Cluster-2758.0/Cluster-35340.0/…
GO:0000302	response to reactive oxygen species	235	-0.373136	-1.67922	3.04652e-05	0.000178349	7.87774e-05	42548	tags=57%, list=30%, signal=40%	Cluster-82053.0/Cluster-48096.0/Cluster-56176.2/Cluster-72763.0/Cluster-73276.2/Cluster-29637.0/Cluster-8000.0/Cluster-24477.0/Cluster-16049.0/Cluster-67063.0/Cluster-33982.0/Cluster-42884.0/Cluster-79672.0/Cluster-47945.0/Cluster-13894.0/Cluster-42883.0/Cluster-75443.0/Cluster-78313.0/Cluster-28660.0/Cluster-80167.3/Cluster-41360.0/Cluster-745.1/Cluster-30222.0/Cluster-59600.0/Cluster-82513.0/Cl…
GO:0006457	protein folding	206	-0.386201	-1.71179	3.09268e-05	0.000180887	7.98984e-05	42612	tags=59%, list=30%, signal=41%	Cluster-1454.1/Cluster-79904.0/Cluster-24992.0/Cluster-40866.0/Cluster-15277.38729/Cluster-25780.0/Cluster-24912.0/Cluster-7656.0/Cluster-62132.0/Cluster-61948.0/Cluster-42347.0/Cluster-75357.0/Cluster-17205.0/Cluster-60073.0/Cluster-27005.0/Cluster-78226.0/Cluster-45526.0/Cluster-4267.0/Cluster-75027.0/Cluster-14890.0/Cluster-54420.0/Cluster-81481.0/Cluster-33708.0/Cluster-41360.0/Cluster-54680.…
GO:0031507	heterochromatin formation	134	-0.438437	-1.83514	3.1573e-05	0.000184333	8.14207e-05	54878	tags=77%, list=38%, signal=48%	Cluster-78756.1/Cluster-81924.0/Cluster-74776.2/Cluster-15670.0/Cluster-67499.0/Cluster-52079.0/Cluster-19053.0/Cluster-72926.0/Cluster-14312.0/Cluster-17385.0/Cluster-74699.0/Cluster-24499.0/Cluster-59138.0/Cluster-75377.0/Cluster-30760.0/Cluster-1192.2/Cluster-33440.0/Cluster-16046.0/Cluster-45950.0/Cluster-71097.1/Cluster-30095.1/Cluster-24263.0/Cluster-13348.0/Cluster-35767.0/Cluster-48166.0/…
GO:0007088	regulation of mitotic nuclear division	161	-0.416623	-1.79009	3.30826e-05	0.00019176	8.47015e-05	48668	tags=65%, list=34%, signal=43%	Cluster-20161.0/Cluster-79666.0/Cluster-83132.0/Cluster-25081.0/Cluster-77260.11/Cluster-72800.0/Cluster-2343.0/Cluster-18674.0/Cluster-8856.0/Cluster-72162.0/Cluster-41609.0/Cluster-34482.0/Cluster-79784.0/Cluster-77260.7/Cluster-65534.0/Cluster-13372.0/Cluster-3711.0/Cluster-81061.0/Cluster-73361.0/Cluster-77260.0/Cluster-80927.0/Cluster-23326.0/Cluster-71947.0/Cluster-45651.0/Cluster-81516.1/C…
GO:0099120	socially cooperative development	87	-0.507402	-1.98681	3.34953e-05	0.000193631	8.55279e-05	42046	tags=60%, list=29%, signal=42%	Cluster-43057.0/Cluster-72763.0/Cluster-64357.0/Cluster-49944.0/Cluster-74637.0/Cluster-45614.0/Cluster-38847.0/Cluster-61599.0/Cluster-55807.0/Cluster-33197.1/Cluster-4281.0/Cluster-14988.0/Cluster-27519.0/Cluster-68945.0/Cluster-15277.39077/Cluster-43063.0/Cluster-33543.0/Cluster-26698.0/Cluster-20877.0/Cluster-41917.0/Cluster-30028.0/Cluster-53959.0/Cluster-12156.0/Cluster-18527.0/Cluster-5841…
GO:0044550	secondary metabolite biosynthetic process	91	-0.481036	-1.89671	3.4388e-05	0.000198437	8.76506e-05	34705	tags=55%, list=24%, signal=42%	Cluster-67670.0/Cluster-5592.0/Cluster-64960.0/Cluster-44764.0/Cluster-47419.1/Cluster-48372.0/Cluster-57579.18/Cluster-31820.0/Cluster-15277.28501/Cluster-55175.0/Cluster-47104.1/Cluster-36669.1/Cluster-10685.0/Cluster-79873.0/Cluster-2758.0/Cluster-55175.2/Cluster-41992.0/Cluster-67907.0/Cluster-47104.0/Cluster-36669.0/Cluster-46421.0/Cluster-40644.0/Cluster-47629.0/Cluster-18977.0/Cluster-5285…
GO:0002367	cytokine production involved in immune response	38	-0.633139	-2.10805	3.77403e-05	0.00021566	9.5258e-05	40184	tags=74%, list=28%, signal=53%	Cluster-83115.0/Cluster-66410.0/Cluster-79637.0/Cluster-28821.0/Cluster-53605.0/Cluster-9538.0/Cluster-15277.32662/Cluster-31820.0/Cluster-62241.0/Cluster-69621.0/Cluster-62323.0/Cluster-62896.0/Cluster-51658.0/Cluster-15277.39624/Cluster-8405.0/Cluster-6053.0/Cluster-2289.0/Cluster-24316.0/Cluster-49769.0/Cluster-43569.0/Cluster-63019.0/Cluster-79405.0/Cluster-62535.0/Cluster-42053.0/Cluster-735…
GO:0009895	negative regulation of catabolic process	279	-0.356968	-1.64022	3.80768e-05	0.000216919	9.58143e-05	48907	tags=72%, list=34%, signal=48%	Cluster-24411.0/Cluster-32734.0/Cluster-5005.1/Cluster-20161.0/Cluster-13348.0/Cluster-33891.0/Cluster-9423.0/Cluster-60807.0/Cluster-15348.0/Cluster-51328.2/Cluster-81022.1/Cluster-35767.0/Cluster-73975.0/Cluster-50377.0/Cluster-52188.1/Cluster-40615.0/Cluster-54532.0/Cluster-80161.0/Cluster-23233.0/Cluster-69161.1/Cluster-21958.0/Cluster-8738.0/Cluster-26491.0/Cluster-79465.0/Cluster-11632.0/Cl…
GO:0042398	cellular modified amino acid biosynthetic process	65	-0.546198	-2.02848	3.97532e-05	0.000225373	9.95482e-05	30815	tags=52%, list=21%, signal=41%	Cluster-43633.1/Cluster-14720.0/Cluster-15277.30415/Cluster-76006.0/Cluster-47104.1/Cluster-39007.0/Cluster-34001.0/Cluster-15570.0/Cluster-15277.38602/Cluster-33537.0/Cluster-41992.0/Cluster-61768.0/Cluster-47104.0/Cluster-30842.0/Cluster-75586.0/Cluster-47629.0/Cluster-66926.0/Cluster-21606.0/Cluster-76247.0/Cluster-6053.0/Cluster-34759.0/Cluster-64988.4/Cluster-24202.0/Cluster-41555.2/Cluster-…
GO:0042546	cell wall biogenesis	40	-0.620942	-2.09058	4.00321e-05	0.000226557	0.000100071	42839	tags=88%, list=30%, signal=61%	Cluster-57462.0/Cluster-24992.0/Cluster-56176.2/Cluster-23400.0/Cluster-30222.0/Cluster-68945.0/Cluster-26698.0/Cluster-68850.0/Cluster-12435.0/Cluster-26173.0/Cluster-24992.1/Cluster-55508.0/Cluster-33039.0/Cluster-16768.0/Cluster-15473.0/Cluster-70851.0/Cluster-69343.0/Cluster-50544.0/Cluster-47803.1/Cluster-12667.0/Cluster-55950.0/Cluster-67952.0/Cluster-41591.0/Cluster-42200.0/Cluster-53653.0…
GO:0071322	cellular response to carbohydrate stimulus	150	-0.418257	-1.77965	4.04977e-05	0.000228591	0.00010097	40052	tags=59%, list=28%, signal=42%	Cluster-70278.0/Cluster-63503.0/Cluster-67159.0/Cluster-13894.0/Cluster-19692.0/Cluster-72535.0/Cluster-59525.0/Cluster-28660.0/Cluster-43350.0/Cluster-27519.0/Cluster-27362.0/Cluster-36419.0/Cluster-57028.0/Cluster-39338.0/Cluster-71118.0/Cluster-80863.0/Cluster-28395.0/Cluster-82772.0/Cluster-80798.0/Cluster-16707.0/Cluster-66240.0/Cluster-26173.0/Cluster-68472.0/Cluster-62689.0/Cluster-61188.0…
GO:0030856	regulation of epithelial cell differentiation	87	-0.504378	-1.97497	4.14808e-05	0.000233936	0.00010333	42360	tags=67%, list=30%, signal=47%	Cluster-56176.2/Cluster-74044.0/Cluster-29637.0/Cluster-52013.0/Cluster-60076.0/Cluster-16049.0/Cluster-55822.0/Cluster-78313.0/Cluster-64384.2/Cluster-62878.0/Cluster-62878.1/Cluster-76145.0/Cluster-745.1/Cluster-35762.0/Cluster-82622.0/Cluster-44375.0/Cluster-745.3/Cluster-30833.0/Cluster-34086.0/Cluster-63652.0/Cluster-82655.0/Cluster-55603.0/Cluster-61223.0/Cluster-15277.3706/Cluster-54439.0/…
GO:0030195	negative regulation of blood coagulation	27	-0.695803	-2.13902	4.25307e-05	0.000238812	0.000105484	10230	tags=37%, list=7%, signal=34%	Cluster-60611.0/Cluster-15277.308/Cluster-77638.0/Cluster-26130.0/Cluster-71564.0/Cluster-67595.0/Cluster-76691.0/Cluster-83412.0/Cluster-66832.0/Cluster-36.0
GO:0000266	mitochondrial fission	34	-0.659029	-2.13561	4.30257e-05	0.000240967	0.000106436	37347	tags=76%, list=26%, signal=57%	Cluster-82884.1/Cluster-77414.0/Cluster-38310.1/Cluster-5124.0/Cluster-31866.0/Cluster-82611.0/Cluster-62568.0/Cluster-74103.0/Cluster-20857.0/Cluster-73551.0/Cluster-38839.0/Cluster-2477.0/Cluster-63106.1/Cluster-15277.6404/Cluster-63863.0/Cluster-53555.0/Cluster-65558.0/Cluster-46947.0/Cluster-35893.0/Cluster-7281.0/Cluster-75229.0/Cluster-82164.0/Cluster-82884.0/Cluster-71018.0/Cluster-25499.0…
GO:0097006	regulation of plasma lipoprotein particle levels	85	-0.490505	-1.91161	4.56664e-05	0.000254214	0.000112287	34768	tags=62%, list=24%, signal=47%	Cluster-5230.0/Cluster-60515.0/Cluster-82772.0/Cluster-1551.1/Cluster-53959.0/Cluster-33421.0/Cluster-29977.1/Cluster-57148.0/Cluster-9811.0/Cluster-82772.3/Cluster-24795.0/Cluster-48842.0/Cluster-69621.0/Cluster-72195.0/Cluster-64631.0/Cluster-80822.0/Cluster-62049.0/Cluster-76291.0/Cluster-21976.1/Cluster-60283.0/Cluster-30501.0/Cluster-56905.0/Cluster-54766.0/Cluster-19008.0/Cluster-57009.0/Cl…
GO:0010154	fruit development	48	-0.596188	-2.08423	4.77151e-05	0.000264026	0.000116622	39886	tags=73%, list=28%, signal=53%	Cluster-78226.0/Cluster-30149.0/Cluster-23400.0/Cluster-49926.0/Cluster-35342.0/Cluster-43700.0/Cluster-39724.0/Cluster-57577.0/Cluster-26247.0/Cluster-21979.0/Cluster-72073.0/Cluster-32162.0/Cluster-61445.0/Cluster-80110.0/Cluster-65198.0/Cluster-83362.0/Cluster-34977.0/Cluster-33646.0/Cluster-34057.1/Cluster-73650.0/Cluster-82281.0/Cluster-14523.0/Cluster-71404.0/Cluster-34310.0/Cluster-40398.0…
GO:0003158	endothelium development	106	-0.464819	-1.87882	4.84935e-05	0.000267875	0.000118322	41897	tags=66%, list=29%, signal=47%	Cluster-53792.0/Cluster-48706.0/Cluster-29637.0/Cluster-76048.0/Cluster-52013.0/Cluster-60076.0/Cluster-71197.0/Cluster-81585.0/Cluster-4578.0/Cluster-49156.0/Cluster-64384.2/Cluster-43350.0/Cluster-64747.0/Cluster-745.1/Cluster-18619.0/Cluster-3972.0/Cluster-73147.1/Cluster-81585.1/Cluster-24723.0/Cluster-8837.1/Cluster-26173.0/Cluster-5456.3/Cluster-5456.2/Cluster-35486.0/Cluster-75333.0/Cluste…
GO:0045448	mitotic cell cycle, embryonic	55	-0.564186	-2.02744	4.88435e-05	0.000269348	0.000118972	53044	tags=78%, list=37%, signal=49%	Cluster-28944.0/Cluster-55612.0/Cluster-48245.0/Cluster-15277.9774/Cluster-21885.0/Cluster-42028.0/Cluster-22878.0/Cluster-16046.0/Cluster-75249.0/Cluster-78639.2/Cluster-65222.0/Cluster-79666.0/Cluster-68973.0/Cluster-18674.0/Cluster-80096.0/Cluster-73595.0/Cluster-3711.0/Cluster-24992.0/Cluster-60355.0/Cluster-33310.0/Cluster-75238.0/Cluster-78313.0/Cluster-64384.2/Cluster-47788.0/Cluster-21574…
GO:0007588	excretion	86	-0.501722	-1.95997	5.02307e-05	0.000275821	0.000121831	17242	tags=31%, list=12%, signal=28%	Cluster-58641.0/Cluster-79546.0/Cluster-26078.0/Cluster-60414.0/Cluster-47951.0/Cluster-80733.0/Cluster-13673.0/Cluster-53590.0/Cluster-71446.1/Cluster-27549.0/Cluster-70135.0/Cluster-75420.0/Cluster-29329.0/Cluster-43970.0/Cluster-63281.0/Cluster-68680.0/Cluster-65134.1/Cluster-62145.0/Cluster-76588.0/Cluster-40030.0/Cluster-22296.0/Cluster-76588.5/Cluster-62279.0/Cluster-784.0/Cluster-583.0/Clu…
GO:0032103	positive regulation of response to external stimulus	358	-0.328598	-1.54954	5.17253e-05	0.000283306	0.000125137	46982	tags=61%, list=33%, signal=41%	Cluster-54532.0/Cluster-56328.0/Cluster-8131.0/Cluster-23233.0/Cluster-21958.0/Cluster-55999.0/Cluster-74372.5/Cluster-20693.0/Cluster-18149.0/Cluster-27484.0/Cluster-15277.39928/Cluster-79039.0/Cluster-42760.0/Cluster-80346.0/Cluster-42533.0/Cluster-42030.0/Cluster-50199.0/Cluster-80928.0/Cluster-67982.0/Cluster-45287.0/Cluster-31345.0/Cluster-80927.0/Cluster-80950.0/Cluster-27157.0/Cluster-5543…
GO:1901888	regulation of cell junction assembly	266	-0.35601	-1.62703	5.33682e-05	0.000290825	0.000128459	46590	tags=61%, list=32%, signal=41%	Cluster-21958.0/Cluster-34634.3/Cluster-75281.0/Cluster-56909.0/Cluster-27484.0/Cluster-28778.1/Cluster-8841.0/Cluster-49572.0/Cluster-15277.40056/Cluster-72001.0/Cluster-11839.1/Cluster-52056.0/Cluster-45287.0/Cluster-44002.0/Cluster-42672.0/Cluster-31345.0/Cluster-58429.0/Cluster-68604.2/Cluster-58687.0/Cluster-71153.0/Cluster-82235.0/Cluster-43064.2/Cluster-69842.1/Cluster-59369.0/Cluster-7957…
GO:0043112	receptor metabolic process	115	-0.448823	-1.83691	5.93811e-05	0.000319817	0.000141265	40304	tags=60%, list=28%, signal=43%	Cluster-48861.0/Cluster-61929.0/Cluster-39504.0/Cluster-17328.0/Cluster-67043.0/Cluster-63024.0/Cluster-38596.0/Cluster-68689.0/Cluster-28660.0/Cluster-14988.0/Cluster-80148.0/Cluster-78906.0/Cluster-20463.0/Cluster-31704.0/Cluster-18619.0/Cluster-57028.0/Cluster-76997.0/Cluster-69666.0/Cluster-26186.0/Cluster-26173.0/Cluster-53959.0/Cluster-6422.0/Cluster-33421.0/Cluster-18527.0/Cluster-29977.1/…
GO:0043001	Golgi to plasma membrane protein transport	38	-0.62459	-2.07958	6.1513e-05	0.000330312	0.0001459	39597	tags=68%, list=28%, signal=50%	Cluster-77534.1/Cluster-75083.0/Cluster-6676.0/Cluster-18619.0/Cluster-64464.0/Cluster-5230.0/Cluster-26173.0/Cluster-64241.0/Cluster-35709.0/Cluster-48975.0/Cluster-50404.3/Cluster-21976.1/Cluster-54056.0/Cluster-61683.0/Cluster-30266.0/Cluster-50404.2/Cluster-64273.0/Cluster-57632.1/Cluster-53960.0/Cluster-38163.0/Cluster-22931.0/Cluster-33226.0/Cluster-57958.0/Cluster-26905.0/Cluster-19655.0/C…
GO:0035881	amacrine cell differentiation	12	-0.833543	-2.08702	6.3845e-05	0.000341017	0.000150629	11113	tags=75%, list=8%, signal=69%	Cluster-76705.0/Cluster-23391.0/Cluster-59359.1/Cluster-53471.0/Cluster-53471.1/Cluster-79968.2/Cluster-34448.0/Cluster-62181.0/Cluster-66499.0
GO:0032409	regulation of transporter activity	198	-0.384757	-1.69698	6.45823e-05	0.000343535	0.000151741	42597	tags=59%, list=30%, signal=42%	Cluster-55092.0/Cluster-21864.16/Cluster-79904.0/Cluster-56874.0/Cluster-53792.0/Cluster-48706.0/Cluster-29637.0/Cluster-3865.0/Cluster-67757.0/Cluster-73945.0/Cluster-63024.0/Cluster-19692.0/Cluster-45526.0/Cluster-28660.0/Cluster-4267.0/Cluster-57194.0/Cluster-43487.0/Cluster-82057.0/Cluster-56576.1/Cluster-29991.0/Cluster-15277.39077/Cluster-59600.0/Cluster-82513.0/Cluster-43063.0/Cluster-3972…
GO:0055075	potassium ion homeostasis	19	-0.753901	-2.12941	6.60926e-05	0.000350703	0.000154907	17395	tags=58%, list=12%, signal=51%	Cluster-31054.0/Cluster-57506.0/Cluster-79430.0/Cluster-75622.2/Cluster-36398.0/Cluster-68680.0/Cluster-27864.0/Cluster-76588.0/Cluster-43391.0/Cluster-76588.3/Cluster-16933.0
GO:0007606	sensory perception of chemical stimulus	155	-0.417086	-1.78268	6.64691e-05	0.000352123	0.000155534	24675	tags=39%, list=17%, signal=32%	Cluster-83512.0/Cluster-7491.0/Cluster-34433.0/Cluster-69532.0/Cluster-54968.3/Cluster-54968.2/Cluster-10675.1/Cluster-48112.0/Cluster-43575.0/Cluster-76705.0/Cluster-29736.0/Cluster-48789.0/Cluster-30824.0/Cluster-45659.0/Cluster-70749.0/Cluster-66295.1/Cluster-62997.0/Cluster-54447.0/Cluster-79099.0/Cluster-40451.0/Cluster-25077.0/Cluster-13673.0/Cluster-35781.0/Cluster-75772.0/Cluster-15328.0/…
GO:0070050	neuron cellular homeostasis	86	-0.496608	-1.93999	6.8011e-05	0.000359114	0.000158622	38710	tags=64%, list=27%, signal=47%	Cluster-65016.0/Cluster-64851.1/Cluster-75027.0/Cluster-14988.0/Cluster-82057.0/Cluster-15277.39077/Cluster-59600.0/Cluster-53374.0/Cluster-69932.0/Cluster-67468.2/Cluster-80798.0/Cluster-44428.0/Cluster-18527.0/Cluster-39861.0/Cluster-83083.0/Cluster-5365.0/Cluster-75666.0/Cluster-3815.0/Cluster-63912.0/Cluster-59859.0/Cluster-58057.0/Cluster-47096.0/Cluster-48018.1/Cluster-30266.0/Cluster-65558…
GO:0019827	stem cell population maintenance	236	-0.363882	-1.63835	7.29583e-05	0.000382115	0.000168782	50767	tags=71%, list=35%, signal=46%	Cluster-6916.0/Cluster-29301.0/Cluster-76424.2/Cluster-22878.0/Cluster-51852.3/Cluster-26147.0/Cluster-53889.0/Cluster-68547.0/Cluster-59027.3/Cluster-34897.0/Cluster-14855.0/Cluster-26047.2/Cluster-14204.0/Cluster-83140.0/Cluster-51452.2/Cluster-72467.0/Cluster-50088.0/Cluster-78900.0/Cluster-61455.0/Cluster-75018.0/Cluster-41609.0/Cluster-50977.0/Cluster-73794.0/Cluster-80346.0/Cluster-63683.0/…
GO:1902903	regulation of supramolecular fiber organization	342	-0.321915	-1.51083	7.47972e-05	0.00038985	0.000172199	46107	tags=54%, list=32%, signal=36%	Cluster-69323.0/Cluster-78272.0/Cluster-27484.0/Cluster-28167.0/Cluster-80346.0/Cluster-8841.0/Cluster-42424.0/Cluster-11839.1/Cluster-3711.0/Cluster-35052.0/Cluster-80950.0/Cluster-55431.0/Cluster-32955.0/Cluster-45854.0/Cluster-71153.0/Cluster-31965.2/Cluster-40805.0/Cluster-15277.3268/Cluster-42745.0/Cluster-61979.1/Cluster-79821.0/Cluster-56176.2/Cluster-78272.1/Cluster-80974.0/Cluster-56874.…
GO:0045454	cell redox homeostasis	33	-0.645682	-2.07708	7.72998e-05	0.000400954	0.000177103	38395	tags=73%, list=27%, signal=53%	Cluster-35342.0/Cluster-14890.0/Cluster-41360.0/Cluster-15277.32662/Cluster-74265.0/Cluster-72073.0/Cluster-39128.0/Cluster-40635.0/Cluster-30252.0/Cluster-82281.0/Cluster-71404.0/Cluster-67143.0/Cluster-15277.39294/Cluster-79532.1/Cluster-69022.0/Cluster-48891.0/Cluster-75160.0/Cluster-21041.0/Cluster-66722.2/Cluster-60446.0/Cluster-19806.0/Cluster-55359.0/Cluster-78974.0/Cluster-15277.23431
GO:0050819	negative regulation of coagulation	29	-0.664136	-2.07687	8.16398e-05	0.00042031	0.000185653	10230	tags=34%, list=7%, signal=32%	Cluster-60611.0/Cluster-15277.308/Cluster-77638.0/Cluster-26130.0/Cluster-71564.0/Cluster-67595.0/Cluster-76691.0/Cluster-83412.0/Cluster-66832.0/Cluster-36.0
GO:0019674	NAD metabolic process	59	-0.539406	-1.96807	9.09742e-05	0.000462238	0.000204173	40541	tags=75%, list=28%, signal=54%	Cluster-48220.0/Cluster-45839.1/Cluster-74295.0/Cluster-29959.0/Cluster-69642.0/Cluster-10560.0/Cluster-57577.0/Cluster-33862.0/Cluster-33030.0/Cluster-74265.0/Cluster-9977.1/Cluster-61281.0/Cluster-34086.0/Cluster-29685.0/Cluster-66169.0/Cluster-21782.0/Cluster-40431.0/Cluster-72765.0/Cluster-34858.0/Cluster-48435.1/Cluster-26200.0/Cluster-33036.0/Cluster-65565.0/Cluster-34743.2/Cluster-78208.0/…
GO:0009615	response to virus	203	-0.375682	-1.66214	9.27616e-05	0.000469842	0.000207531	47298	tags=68%, list=33%, signal=46%	Cluster-51642.0/Cluster-81614.2/Cluster-4448.0/Cluster-54532.0/Cluster-23233.0/Cluster-69161.1/Cluster-37562.0/Cluster-9909.0/Cluster-80880.0/Cluster-15277.40087/Cluster-48741.3/Cluster-17260.0/Cluster-44002.0/Cluster-54646.0/Cluster-15277.27368/Cluster-82728.0/Cluster-26627.0/Cluster-82639.4/Cluster-64638.0/Cluster-51790.0/Cluster-28635.0/Cluster-9400.0/Cluster-73544.1/Cluster-79904.0/Cluster-44…
GO:0051353	positive regulation of oxidoreductase activity	37	-0.631877	-2.08934	9.61906e-05	0.000483421	0.000213529	38061	tags=62%, list=27%, signal=46%	Cluster-42130.0/Cluster-59600.0/Cluster-21290.0/Cluster-19948.0/Cluster-20877.0/Cluster-30028.0/Cluster-29745.0/Cluster-48877.0/Cluster-64631.0/Cluster-5797.0/Cluster-33537.0/Cluster-71366.1/Cluster-65165.0/Cluster-61768.0/Cluster-49527.0/Cluster-54462.0/Cluster-15277.4672/Cluster-2409.0/Cluster-13289.0/Cluster-35941.0/Cluster-8612.0/Cluster-1175.0/Cluster-23261.0
GO:0060759	regulation of response to cytokine stimulus	88	-0.487659	-1.91281	9.8121e-05	0.000491975	0.000217308	52163	tags=73%, list=36%, signal=46%	Cluster-25814.0/Cluster-26324.0/Cluster-47522.0/Cluster-80283.0/Cluster-15277.32442/Cluster-16046.0/Cluster-18784.0/Cluster-60723.0/Cluster-4160.0/Cluster-62840.0/Cluster-15277.6125/Cluster-65881.0/Cluster-23233.0/Cluster-55431.0/Cluster-45211.0/Cluster-40805.0/Cluster-73544.1/Cluster-15277.23757/Cluster-76048.0/Cluster-75357.0/Cluster-37992.0/Cluster-7652.0/Cluster-43283.0/Cluster-70738.0/Cluste…
GO:0006506	GPI anchor biosynthetic process	30	-0.65049	-2.05097	0.000108569	0.000538101	0.000237682	44695	tags=83%, list=31%, signal=57%	Cluster-47709.0/Cluster-29201.0/Cluster-58168.0/Cluster-25001.1/Cluster-77743.0/Cluster-39983.0/Cluster-66683.0/Cluster-26044.0/Cluster-42298.0/Cluster-40188.0/Cluster-28638.0/Cluster-26577.0/Cluster-18917.2/Cluster-46210.0/Cluster-74174.0/Cluster-70851.0/Cluster-31555.0/Cluster-41147.0/Cluster-21697.0/Cluster-42418.0/Cluster-51981.0/Cluster-7665.0/Cluster-40522.0/Cluster-6567.0/Cluster-81363.0
GO:0007507	heart development	469	-0.303306	-1.46494	0.000108743	0.000538549	0.00023788	41879	tags=50%, list=29%, signal=36%	Cluster-43633.0/Cluster-73276.2/Cluster-81490.0/Cluster-29637.0/Cluster-50577.0/Cluster-61948.0/Cluster-39004.1/Cluster-41175.0/Cluster-67757.0/Cluster-52013.0/Cluster-60076.0/Cluster-71925.1/Cluster-16049.0/Cluster-71197.0/Cluster-15918.1/Cluster-79672.0/Cluster-63503.0/Cluster-67043.0/Cluster-78226.0/Cluster-65656.0/Cluster-13379.0/Cluster-75443.0/Cluster-49156.0/Cluster-59525.0/Cluster-78313.0…
GO:0035069	larval midgut histolysis	29	-0.658427	-2.05902	0.000109588	0.000540662	0.000238813	41533	tags=79%, list=29%, signal=56%	Cluster-50831.0/Cluster-38596.0/Cluster-56819.0/Cluster-80999.1/Cluster-73494.5/Cluster-71118.0/Cluster-42281.0/Cluster-33030.0/Cluster-65014.0/Cluster-12030.0/Cluster-13393.0/Cluster-62940.0/Cluster-43691.0/Cluster-59543.1/Cluster-40718.0/Cluster-77724.0/Cluster-8405.0/Cluster-80915.0/Cluster-60845.1/Cluster-65888.0/Cluster-45456.0/Cluster-34488.0/Cluster-12485.0
GO:0022600	digestive system process	119	-0.433375	-1.78256	0.000110721	0.000545838	0.000241099	30186	tags=45%, list=21%, signal=36%	Cluster-69621.0/Cluster-54617.1/Cluster-33117.0/Cluster-61659.0/Cluster-50404.3/Cluster-40472.0/Cluster-13315.0/Cluster-7030.0/Cluster-12118.0/Cluster-55069.0/Cluster-63905.0/Cluster-19008.0/Cluster-57009.0/Cluster-81721.1/Cluster-35722.0/Cluster-77984.0/Cluster-57579.5/Cluster-12288.0/Cluster-21487.0/Cluster-8405.0/Cluster-53560.0/Cluster-59965.0/Cluster-2670.0/Cluster-65888.0/Cluster-79546.0/Cl…
GO:0045824	negative regulation of innate immune response	46	-0.58072	-2.01427	0.000110919	0.000546396	0.000241345	43073	tags=67%, list=30%, signal=47%	Cluster-14915.0/Cluster-73544.1/Cluster-76048.0/Cluster-39504.0/Cluster-51085.0/Cluster-43283.0/Cluster-56688.0/Cluster-49156.0/Cluster-44702.0/Cluster-41360.0/Cluster-42948.0/Cluster-57028.0/Cluster-76089.0/Cluster-52448.1/Cluster-82015.0/Cluster-30028.0/Cluster-68302.0/Cluster-31891.0/Cluster-31210.0/Cluster-38102.0/Cluster-5797.0/Cluster-39882.0/Cluster-19008.0/Cluster-48670.0/Cluster-67789.0/…
GO:0051703	biological process involved in intraspecies interaction between organisms	159	-0.397647	-1.70596	0.00011103	0.000546496	0.00024139	45530	tags=58%, list=32%, signal=40%	Cluster-8841.0/Cluster-49572.0/Cluster-11839.1/Cluster-73361.0/Cluster-58687.0/Cluster-26627.0/Cluster-57263.1/Cluster-12114.0/Cluster-56176.2/Cluster-43057.0/Cluster-15277.38729/Cluster-72763.0/Cluster-81490.0/Cluster-64357.0/Cluster-49944.0/Cluster-74637.0/Cluster-45614.0/Cluster-38847.0/Cluster-61599.0/Cluster-72535.0/Cluster-55807.0/Cluster-33197.1/Cluster-4281.0/Cluster-14988.0/Cluster-27519…
GO:0031345	negative regulation of cell projection organization	169	-0.394274	-1.70613	0.000111596	0.000548474	0.000242264	39599	tags=51%, list=28%, signal=37%	Cluster-28429.0/Cluster-75443.0/Cluster-29605.0/Cluster-4947.0/Cluster-81022.0/Cluster-41982.0/Cluster-62009.0/Cluster-14988.0/Cluster-68297.0/Cluster-64429.0/Cluster-45462.0/Cluster-10934.0/Cluster-43063.0/Cluster-77384.0/Cluster-31557.0/Cluster-47925.0/Cluster-78777.0/Cluster-26698.0/Cluster-15277.37052/Cluster-42281.0/Cluster-70839.0/Cluster-6190.0/Cluster-48328.0/Cluster-66024.0/Cluster-78344…
GO:0006739	NADP metabolic process	42	-0.592785	-2.01725	0.000113607	0.00055691	0.00024599	39646	tags=74%, list=28%, signal=53%	Cluster-75110.0/Cluster-41360.0/Cluster-46384.0/Cluster-10560.0/Cluster-77795.0/Cluster-64960.0/Cluster-23811.0/Cluster-39712.0/Cluster-40635.0/Cluster-40431.0/Cluster-73822.1/Cluster-50630.0/Cluster-34858.0/Cluster-44751.0/Cluster-6150.0/Cluster-34743.2/Cluster-78208.0/Cluster-79998.0/Cluster-9850.0/Cluster-47629.0/Cluster-56003.0/Cluster-15277.39294/Cluster-15277.4672/Cluster-38013.0/Cluster-63…
GO:0021532	neural tube patterning	50	-0.557474	-1.9646	0.000118885	0.000579454	0.000255948	32301	tags=54%, list=23%, signal=42%	Cluster-18527.0/Cluster-69045.0/Cluster-55603.0/Cluster-52059.0/Cluster-54439.0/Cluster-51055.0/Cluster-35750.0/Cluster-52862.0/Cluster-44846.0/Cluster-34861.0/Cluster-58848.0/Cluster-64596.2/Cluster-30786.0/Cluster-55510.0/Cluster-37188.0/Cluster-16702.0/Cluster-44946.0/Cluster-40057.0/Cluster-65387.0/Cluster-63117.1/Cluster-81356.0/Cluster-63117.0/Cluster-42955.0/Cluster-77126.0/Cluster-65387.1…
GO:0006275	regulation of DNA replication	129	-0.429106	-1.78626	0.000121543	0.000587984	0.000259715	50369	tags=64%, list=35%, signal=42%	Cluster-37483.0/Cluster-68547.0/Cluster-50837.0/Cluster-59111.0/Cluster-79666.0/Cluster-3885.0/Cluster-35767.0/Cluster-77813.0/Cluster-81446.0/Cluster-73560.0/Cluster-23233.0/Cluster-69161.1/Cluster-65230.0/Cluster-41609.0/Cluster-70985.0/Cluster-72117.0/Cluster-11839.1/Cluster-80167.0/Cluster-81061.0/Cluster-45651.0/Cluster-70367.0/Cluster-35092.1/Cluster-9411.0/Cluster-60265.0/Cluster-80734.0/C…
GO:0032922	circadian regulation of gene expression	37	-0.625967	-2.06979	0.000126486	0.000608698	0.000268865	40714	tags=65%, list=28%, signal=46%	Cluster-71925.1/Cluster-78589.0/Cluster-75443.0/Cluster-65016.0/Cluster-80341.0/Cluster-30222.0/Cluster-15277.26967/Cluster-55508.0/Cluster-1792.1/Cluster-15473.0/Cluster-65252.0/Cluster-62896.0/Cluster-41362.0/Cluster-39327.0/Cluster-21783.0/Cluster-75490.0/Cluster-6173.0/Cluster-40158.0/Cluster-81363.0/Cluster-53471.0/Cluster-32259.0/Cluster-40612.1/Cluster-53471.1/Cluster-46166.0
GO:0060632	regulation of microtubule-based movement	36	-0.639944	-2.10446	0.000127263	0.000611523	0.000270112	39918	tags=69%, list=28%, signal=50%	Cluster-36141.0/Cluster-43487.0/Cluster-10934.0/Cluster-32868.0/Cluster-15277.6428/Cluster-82622.0/Cluster-3831.0/Cluster-69045.0/Cluster-43479.0/Cluster-5997.0/Cluster-34858.0/Cluster-27544.0/Cluster-35555.0/Cluster-26905.0/Cluster-13673.0/Cluster-15328.0/Cluster-4298.1/Cluster-71446.1/Cluster-11416.0/Cluster-63281.0/Cluster-13755.0/Cluster-1175.0/Cluster-19655.0/Cluster-23261.0/Cluster-6856.0
GO:0048102	autophagic cell death	42	-0.588721	-2.00342	0.000138338	0.000658378	0.000290809	39363	tags=71%, list=27%, signal=52%	Cluster-64759.0/Cluster-18854.0/Cluster-72414.0/Cluster-62168.0/Cluster-7802.0/Cluster-71118.0/Cluster-76997.0/Cluster-20877.0/Cluster-41917.0/Cluster-13393.0/Cluster-33039.0/Cluster-22054.0/Cluster-40718.0/Cluster-71908.0/Cluster-24241.0/Cluster-69343.0/Cluster-50544.0/Cluster-22797.0/Cluster-19008.0/Cluster-67952.0/Cluster-65888.0/Cluster-6447.0/Cluster-38991.0/Cluster-50125.0/Cluster-70.1/Clus…
GO:0051983	regulation of chromosome segregation	137	-0.417006	-1.75143	0.000140532	0.00066588	0.000294122	51979	tags=68%, list=36%, signal=43%	Cluster-79055.0/Cluster-14649.0/Cluster-43281.0/Cluster-45503.1/Cluster-29301.0/Cluster-69138.0/Cluster-68547.0/Cluster-19289.0/Cluster-15277.35538/Cluster-20161.0/Cluster-83132.0/Cluster-25081.0/Cluster-77260.11/Cluster-72800.0/Cluster-18674.0/Cluster-8856.0/Cluster-34482.0/Cluster-77260.7/Cluster-13372.0/Cluster-3711.0/Cluster-81061.0/Cluster-77260.0/Cluster-82235.0/Cluster-22324.0/Cluster-4511…
GO:0035206	regulation of hemocyte proliferation	37	-0.622202	-2.05735	0.000144664	0.000682798	0.000301595	36016	tags=65%, list=25%, signal=49%	Cluster-19948.0/Cluster-22011.0/Cluster-24723.0/Cluster-66663.0/Cluster-30028.0/Cluster-68472.0/Cluster-45880.0/Cluster-31891.0/Cluster-5797.0/Cluster-66367.0/Cluster-19008.0/Cluster-77724.0/Cluster-58236.0/Cluster-45659.0/Cluster-49769.0/Cluster-55359.0/Cluster-66825.0/Cluster-59092.0/Cluster-61200.0/Cluster-38565.0/Cluster-53382.1/Cluster-69545.0/Cluster-51689.0/Cluster-53382.0
GO:0007584	response to nutrient	253	-0.343493	-1.55928	0.000148775	0.000697268	0.000307986	34768	tags=44%, list=24%, signal=34%	Cluster-5230.0/Cluster-67670.0/Cluster-72911.0/Cluster-14920.0/Cluster-64960.0/Cluster-38193.0/Cluster-30028.0/Cluster-65014.0/Cluster-52140.0/Cluster-12030.0/Cluster-69036.0/Cluster-12156.0/Cluster-62940.0/Cluster-18324.0/Cluster-40635.0/Cluster-27130.0/Cluster-58379.0/Cluster-76703.1/Cluster-43633.1/Cluster-20857.0/Cluster-22498.0/Cluster-69621.0/Cluster-46986.0/Cluster-31210.0/Cluster-50666.0/…
GO:2000736	regulation of stem cell differentiation	100	-0.449533	-1.80108	0.000149465	0.000699997	0.000309192	41715	tags=62%, list=29%, signal=44%	Cluster-29637.0/Cluster-77268.0/Cluster-76048.0/Cluster-52013.0/Cluster-16049.0/Cluster-48035.0/Cluster-28429.0/Cluster-49156.0/Cluster-11073.0/Cluster-53605.0/Cluster-59620.0/Cluster-76145.0/Cluster-5773.0/Cluster-56256.0/Cluster-15277.19582/Cluster-79301.0/Cluster-41357.0/Cluster-5124.0/Cluster-70183.0/Cluster-73392.0/Cluster-83281.0/Cluster-72278.0/Cluster-78209.1/Cluster-57105.0/Cluster-41465…
GO:1900407	regulation of cellular response to oxidative stress	86	-0.484612	-1.89313	0.000150988	0.000705595	0.000311665	41523	tags=66%, list=29%, signal=47%	Cluster-8000.0/Cluster-63721.0/Cluster-47224.0/Cluster-23981.0/Cluster-42883.0/Cluster-64384.2/Cluster-59600.0/Cluster-44173.0/Cluster-75764.0/Cluster-19948.0/Cluster-71118.0/Cluster-52363.0/Cluster-53111.0/Cluster-31820.0/Cluster-71784.0/Cluster-22498.0/Cluster-69621.0/Cluster-48975.0/Cluster-28024.0/Cluster-72896.0/Cluster-12364.1/Cluster-15277.6404/Cluster-13153.0/Cluster-31156.0/Cluster-16956…
GO:0002931	response to ischemia	49	-0.555836	-1.95147	0.000160007	0.000745045	0.00032909	45020	tags=73%, list=31%, signal=50%	Cluster-15277.40056/Cluster-52056.0/Cluster-83115.0/Cluster-12114.0/Cluster-40805.0/Cluster-5091.0/Cluster-67757.0/Cluster-66448.0/Cluster-29959.0/Cluster-23514.0/Cluster-75992.0/Cluster-39338.0/Cluster-19948.0/Cluster-50556.0/Cluster-45978.0/Cluster-20857.0/Cluster-59289.0/Cluster-40472.0/Cluster-4685.0/Cluster-15277.39997/Cluster-39155.0/Cluster-9018.0/Cluster-29020.0/Cluster-78208.0/Cluster-47…
GO:0050764	regulation of phagocytosis	85	-0.470961	-1.83544	0.000161288	0.000750472	0.000331487	42306	tags=62%, list=29%, signal=44%	Cluster-31699.0/Cluster-50831.0/Cluster-74637.0/Cluster-16662.0/Cluster-16049.0/Cluster-13381.0/Cluster-63024.0/Cluster-54420.0/Cluster-71118.0/Cluster-47925.0/Cluster-26698.0/Cluster-15277.32662/Cluster-58978.1/Cluster-72689.0/Cluster-26186.0/Cluster-56982.0/Cluster-7753.0/Cluster-82837.0/Cluster-30833.0/Cluster-48877.0/Cluster-69621.0/Cluster-48975.0/Cluster-64631.0/Cluster-47306.0/Cluster-5575…
GO:0007596	blood coagulation	159	-0.392921	-1.68569	0.00016277	0.000756279	0.000334052	40304	tags=51%, list=28%, signal=37%	Cluster-17328.0/Cluster-2944.0/Cluster-78226.0/Cluster-63024.0/Cluster-30170.4/Cluster-23981.0/Cluster-75443.0/Cluster-68111.0/Cluster-52222.1/Cluster-21574.0/Cluster-14478.0/Cluster-27969.0/Cluster-68945.0/Cluster-72414.0/Cluster-45109.0/Cluster-34935.3/Cluster-63216.0/Cluster-57028.0/Cluster-80863.0/Cluster-54842.0/Cluster-35704.0/Cluster-7753.0/Cluster-65796.0/Cluster-33421.0/Cluster-35213.0/C…
GO:0010171	body morphogenesis	112	-0.435813	-1.77498	0.000172321	0.000794822	0.000351077	39579	tags=54%, list=28%, signal=39%	Cluster-15277.5678/Cluster-30149.0/Cluster-8939.0/Cluster-18854.0/Cluster-64384.2/Cluster-65571.1/Cluster-81022.0/Cluster-27969.0/Cluster-82057.0/Cluster-58468.0/Cluster-54207.0/Cluster-81875.0/Cluster-34005.0/Cluster-26698.0/Cluster-47731.1/Cluster-9052.1/Cluster-38009.0/Cluster-78209.1/Cluster-64241.0/Cluster-9811.0/Cluster-10888.0/Cluster-50498.0/Cluster-54598.0/Cluster-16848.0/Cluster-82655.0…
GO:0030952	establishment or maintenance of cytoskeleton polarity	57	-0.552681	-2.00191	0.000175229	0.000804338	0.00035528	54643	tags=82%, list=38%, signal=51%	Cluster-81924.0/Cluster-57317.0/Cluster-72481.0/Cluster-82402.0/Cluster-54058.0/Cluster-45503.1/Cluster-61510.1/Cluster-15277.39899/Cluster-18737.0/Cluster-51328.2/Cluster-40052.0/Cluster-46552.0/Cluster-65230.0/Cluster-76445.0/Cluster-72158.0/Cluster-76562.1/Cluster-11839.1/Cluster-51328.1/Cluster-72711.0/Cluster-24992.0/Cluster-47224.0/Cluster-80725.0/Cluster-78226.0/Cluster-64759.0/Cluster-494…
GO:0010996	response to auditory stimulus	32	-0.651652	-2.08378	0.000184631	0.000844494	0.000373017	29741	tags=72%, list=21%, signal=57%	Cluster-78653.0/Cluster-64631.0/Cluster-72389.0/Cluster-53907.0/Cluster-43575.0/Cluster-45613.0/Cluster-52889.0/Cluster-74787.0/Cluster-30660.1/Cluster-49400.0/Cluster-13673.0/Cluster-57506.0/Cluster-16926.0/Cluster-52221.0/Cluster-47266.0/Cluster-79946.0/Cluster-29801.0/Cluster-7598.0/Cluster-29146.0/Cluster-51526.0/Cluster-70309.0/Cluster-73118.0/Cluster-63308.0
GO:0019954	asexual reproduction	47	-0.5584	-1.94456	0.000188748	0.00086089	0.000380259	37961	tags=57%, list=26%, signal=42%	Cluster-14988.0/Cluster-30222.0/Cluster-43063.0/Cluster-20877.0/Cluster-41917.0/Cluster-30028.0/Cluster-6190.0/Cluster-13393.0/Cluster-58415.0/Cluster-55508.0/Cluster-5797.0/Cluster-40718.0/Cluster-15473.0/Cluster-63679.0/Cluster-22797.0/Cluster-71366.1/Cluster-36758.0/Cluster-41591.0/Cluster-15277.27128/Cluster-52083.0/Cluster-6447.0/Cluster-56043.0/Cluster-63332.0/Cluster-31061.0/Cluster-63198.…
GO:0048762	mesenchymal cell differentiation	128	-0.419185	-1.74354	0.000190995	0.000869908	0.000384243	41143	tags=61%, list=29%, signal=44%	Cluster-67757.0/Cluster-52013.0/Cluster-16049.0/Cluster-61599.0/Cluster-75443.0/Cluster-49156.0/Cluster-23144.0/Cluster-64759.0/Cluster-78313.0/Cluster-64384.2/Cluster-43350.0/Cluster-76145.0/Cluster-43063.0/Cluster-7802.0/Cluster-8803.0/Cluster-56518.0/Cluster-59165.0/Cluster-43747.0/Cluster-64960.0/Cluster-59757.0/Cluster-65014.0/Cluster-42262.1/Cluster-60407.0/Cluster-54598.0/Cluster-70761.0/C…
GO:0090382	phagosome maturation	37	-0.614433	-2.03166	0.000202465	0.000916337	0.00040475	44316	tags=73%, list=31%, signal=50%	Cluster-54751.1/Cluster-31699.0/Cluster-55170.0/Cluster-50831.0/Cluster-61599.0/Cluster-63024.0/Cluster-22563.0/Cluster-78906.0/Cluster-47731.1/Cluster-33296.0/Cluster-47419.1/Cluster-17144.0/Cluster-33039.0/Cluster-73551.0/Cluster-72765.0/Cluster-69343.0/Cluster-19598.0/Cluster-50544.0/Cluster-67952.0/Cluster-8657.0/Cluster-53653.0/Cluster-81135.0/Cluster-69505.0/Cluster-15640.0/Cluster-10403.0/…
GO:0006816	calcium ion transport	263	-0.340538	-1.55396	0.000203655	0.000919148	0.000405992	47111	tags=63%, list=33%, signal=42%	Cluster-83414.0/Cluster-54532.0/Cluster-63777.0/Cluster-78834.0/Cluster-63032.0/Cluster-69673.0/Cluster-80615.1/Cluster-27484.0/Cluster-6266.3/Cluster-28167.0/Cluster-79784.0/Cluster-15277.40056/Cluster-56542.4/Cluster-11839.1/Cluster-56576.2/Cluster-36081.2/Cluster-31345.0/Cluster-55431.0/Cluster-18983.0/Cluster-83115.0/Cluster-58687.0/Cluster-26627.0/Cluster-55363.0/Cluster-79572.0/Cluster-5509…
GO:0051341	regulation of oxidoreductase activity	66	-0.506816	-1.88758	0.000218463	0.000981184	0.000433393	42548	tags=64%, list=30%, signal=45%	Cluster-82053.0/Cluster-79904.0/Cluster-74637.0/Cluster-16049.0/Cluster-4267.0/Cluster-70944.0/Cluster-42130.0/Cluster-41360.0/Cluster-59600.0/Cluster-21290.0/Cluster-19948.0/Cluster-67468.2/Cluster-20877.0/Cluster-74818.0/Cluster-30028.0/Cluster-29745.0/Cluster-48877.0/Cluster-76351.0/Cluster-15277.30415/Cluster-64631.0/Cluster-5797.0/Cluster-67081.0/Cluster-55536.0/Cluster-65558.0/Cluster-33537…
GO:0048872	homeostasis of number of cells	256	-0.341506	-1.55286	0.000219465	0.000983637	0.000434477	47298	tags=64%, list=33%, signal=43%	Cluster-51642.0/Cluster-35844.0/Cluster-18674.0/Cluster-63866.0/Cluster-65230.0/Cluster-34634.3/Cluster-4067.0/Cluster-69323.0/Cluster-73794.0/Cluster-70985.0/Cluster-49572.0/Cluster-20577.0/Cluster-15277.40087/Cluster-79784.0/Cluster-11839.1/Cluster-3711.0/Cluster-35052.0/Cluster-42672.0/Cluster-36374.0/Cluster-28996.0/Cluster-15277.19197/Cluster-57345.0/Cluster-40805.0/Cluster-44084.0/Cluster-6…
GO:0042219	cellular modified amino acid catabolic process	31	-0.634659	-2.01414	0.000225621	0.00100773	0.00044512	30834	tags=77%, list=21%, signal=61%	Cluster-9669.0/Cluster-78653.0/Cluster-65082.0/Cluster-44143.0/Cluster-9593.0/Cluster-10978.0/Cluster-30842.0/Cluster-75586.0/Cluster-39027.0/Cluster-15402.0/Cluster-64988.4/Cluster-5117.0/Cluster-24202.0/Cluster-34143.0/Cluster-41555.2/Cluster-49400.0/Cluster-2335.0/Cluster-30806.0/Cluster-614.0/Cluster-79912.1/Cluster-12018.0/Cluster-15277.34776/Cluster-36948.0/Cluster-44343.0
GO:0046662	regulation of egg-laying behavior	74	-0.490482	-1.86441	0.00023498	0.00104233	0.000460402	43645	tags=65%, list=30%, signal=45%	Cluster-62226.0/Cluster-72120.0/Cluster-69496.0/Cluster-55554.1/Cluster-80351.0/Cluster-79821.0/Cluster-58638.0/Cluster-78226.0/Cluster-55554.0/Cluster-31441.0/Cluster-45526.0/Cluster-28660.0/Cluster-65571.1/Cluster-22333.0/Cluster-19477.0/Cluster-39338.0/Cluster-21445.0/Cluster-74753.0/Cluster-78747.0/Cluster-32850.0/Cluster-57579.18/Cluster-50498.0/Cluster-75346.0/Cluster-67081.0/Cluster-52396.…
GO:0010763	positive regulation of fibroblast migration	22	0.729498	1.98386	0.000246755	0.00108853	0.000480807	19137	tags=50%, list=13%, signal=43%	Cluster-21864.15/Cluster-73315.0/Cluster-21864.11/Cluster-21864.9/Cluster-21864.14/Cluster-21864.12/Cluster-21864.13/Cluster-15265.0/Cluster-21864.10/Cluster-73276.0/Cluster-71994.0
GO:0071466	cellular response to xenobiotic stimulus	210	-0.358179	-1.59149	0.000253619	0.00111658	0.000493198	37643	tags=56%, list=26%, signal=41%	Cluster-82860.0/Cluster-55226.0/Cluster-745.1/Cluster-54680.0/Cluster-23514.0/Cluster-59600.0/Cluster-25897.0/Cluster-44173.0/Cluster-3972.0/Cluster-75764.0/Cluster-71118.0/Cluster-15277.23346/Cluster-59559.0/Cluster-35540.0/Cluster-38193.0/Cluster-12435.0/Cluster-30028.0/Cluster-68948.0/Cluster-69036.0/Cluster-62774.0/Cluster-58262.0/Cluster-41034.0/Cluster-34701.1/Cluster-18324.0/Cluster-745.3/…
GO:0001700	embryonic development via the syncytial blastoderm	203	-0.363134	-1.60663	0.000253845	0.00111681	0.000493301	42748	tags=54%, list=30%, signal=38%	Cluster-66999.0/Cluster-82053.0/Cluster-56176.2/Cluster-78272.1/Cluster-17640.0/Cluster-81490.0/Cluster-29637.0/Cluster-39504.0/Cluster-39004.1/Cluster-82260.0/Cluster-16049.0/Cluster-26966.0/Cluster-7652.0/Cluster-14994.0/Cluster-64759.0/Cluster-6555.3/Cluster-18854.0/Cluster-64384.2/Cluster-62878.0/Cluster-47788.0/Cluster-62878.1/Cluster-39149.0/Cluster-37773.8/Cluster-68945.0/Cluster-6555.2/Cl…
GO:1903725	regulation of phospholipid metabolic process	73	-0.497091	-1.88592	0.000268112	0.00117638	0.000519612	51072	tags=74%, list=36%, signal=48%	Cluster-45503.1/Cluster-75639.0/Cluster-7624.0/Cluster-52606.0/Cluster-28974.0/Cluster-15348.0/Cluster-19235.0/Cluster-53341.0/Cluster-51642.0/Cluster-36882.0/Cluster-67982.0/Cluster-82053.0/Cluster-79904.0/Cluster-34539.0/Cluster-50577.0/Cluster-63024.0/Cluster-47945.0/Cluster-38596.0/Cluster-4267.0/Cluster-5455.0/Cluster-75027.0/Cluster-68945.0/Cluster-18619.0/Cluster-54478.0/Cluster-76997.0/Cl…
GO:0033275	actin-myosin filament sliding	28	0.691074	1.98063	0.000275388	0.00120585	0.00053263	10339	tags=50%, list=7%, signal=46%	Cluster-21864.15/Cluster-21864.7/Cluster-73315.0/Cluster-21864.17/Cluster-49754.0/Cluster-21864.11/Cluster-21864.9/Cluster-21864.14/Cluster-21864.12/Cluster-15277.2311/Cluster-21864.13/Cluster-15277.30137/Cluster-6223.4/Cluster-21864.10
GO:0044091	membrane biogenesis	80	-0.485851	-1.8719	0.000299464	0.00130508	0.00057646	45631	tags=70%, list=32%, signal=48%	Cluster-38208.0/Cluster-11839.1/Cluster-25881.0/Cluster-82235.0/Cluster-45050.0/Cluster-45525.0/Cluster-13723.0/Cluster-64357.0/Cluster-22992.0/Cluster-45856.0/Cluster-10675.0/Cluster-75443.0/Cluster-15277.6108/Cluster-65016.0/Cluster-73254.0/Cluster-30222.0/Cluster-68945.0/Cluster-82513.0/Cluster-26044.0/Cluster-42298.0/Cluster-13776.0/Cluster-15277.32461/Cluster-31894.0/Cluster-54478.0/Cluster-…
GO:0032801	receptor catabolic process	31	-0.630181	-1.99993	0.000370871	0.00160223	0.000707713	48782	tags=77%, list=34%, signal=51%	Cluster-26263.0/Cluster-62840.0/Cluster-35767.0/Cluster-66645.0/Cluster-26627.0/Cluster-61929.0/Cluster-38596.0/Cluster-14988.0/Cluster-76997.0/Cluster-26186.0/Cluster-53959.0/Cluster-6422.0/Cluster-29977.1/Cluster-9811.0/Cluster-43598.0/Cluster-64393.0/Cluster-76291.0/Cluster-60283.0/Cluster-59407.0/Cluster-36758.0/Cluster-58247.0/Cluster-64677.0/Cluster-82009.0/Cluster-24886.0
GO:0099188	postsynaptic cytoskeleton organization	25	0.697243	1.95043	0.000375351	0.00161942	0.000715306	10339	tags=40%, list=7%, signal=37%	Cluster-21864.15/Cluster-21864.17/Cluster-49754.0/Cluster-21864.11/Cluster-21864.9/Cluster-21864.14/Cluster-21864.12/Cluster-21864.13/Cluster-6223.4/Cluster-21864.10
GO:0050817	coagulation	179	-0.384292	-1.6741	0.000381291	0.00164067	0.000724692	40304	tags=50%, list=28%, signal=36%	Cluster-17328.0/Cluster-2944.0/Cluster-78226.0/Cluster-63024.0/Cluster-30170.4/Cluster-23981.0/Cluster-75443.0/Cluster-68111.0/Cluster-52222.1/Cluster-21574.0/Cluster-14478.0/Cluster-27969.0/Cluster-68945.0/Cluster-72414.0/Cluster-45109.0/Cluster-34935.3/Cluster-63216.0/Cluster-57028.0/Cluster-80863.0/Cluster-41917.0/Cluster-54842.0/Cluster-35704.0/Cluster-7753.0/Cluster-65796.0/Cluster-33421.0/C…
GO:0048247	lymphocyte chemotaxis	15	-0.774602	-2.05987	0.000390778	0.00167702	0.000740749	7109	tags=40%, list=5%, signal=38%	Cluster-27864.0/Cluster-76588.0/Cluster-67531.1/Cluster-67531.0/Cluster-76588.3/Cluster-16933.0
GO:0036315	cellular response to sterol	30	-0.640165	-2.01842	0.000394768	0.00169078	0.000746825	46777	tags=83%, list=33%, signal=56%	Cluster-69161.1/Cluster-9909.0/Cluster-73794.0/Cluster-73361.0/Cluster-24157.0/Cluster-78975.0/Cluster-8622.0/Cluster-76145.0/Cluster-62168.0/Cluster-52448.1/Cluster-69036.0/Cluster-42790.0/Cluster-22054.0/Cluster-36669.1/Cluster-32397.0/Cluster-19008.0/Cluster-36669.0/Cluster-52862.0/Cluster-25713.0/Cluster-56571.0/Cluster-14650.0/Cluster-53471.0/Cluster-53471.1/Cluster-53382.1/Cluster-53382.0
GO:0045760	positive regulation of action potential	21	-0.69596	-2.01316	0.000431144	0.0018284	0.000807613	31609	tags=67%, list=22%, signal=52%	Cluster-51852.7/Cluster-15277.6404/Cluster-65558.0/Cluster-83071.0/Cluster-77832.0/Cluster-72005.1/Cluster-46149.0/Cluster-13673.0/Cluster-49125.0/Cluster-57979.0/Cluster-16204.0/Cluster-28040.0/Cluster-46241.0/Cluster-34520.0
GO:0030716	oocyte fate determination	43	-0.569651	-1.94881	0.000442172	0.00186538	0.000823946	54379	tags=74%, list=38%, signal=46%	Cluster-57317.0/Cluster-54058.0/Cluster-10463.0/Cluster-71760.0/Cluster-43806.0/Cluster-22878.0/Cluster-48147.0/Cluster-79666.0/Cluster-77260.11/Cluster-76445.0/Cluster-45034.0/Cluster-72158.0/Cluster-77260.7/Cluster-58956.1/Cluster-3711.0/Cluster-78182.0/Cluster-77260.0/Cluster-72711.0/Cluster-24992.0/Cluster-15277.5678/Cluster-77867.0/Cluster-35762.0/Cluster-24870.0/Cluster-6190.0/Cluster-24992…
GO:0030435	sporulation resulting in formation of a cellular spore	31	-0.62578	-1.98597	0.000450343	0.00189578	0.000837374	42046	tags=87%, list=29%, signal=62%	Cluster-24263.0/Cluster-21578.1/Cluster-35767.0/Cluster-43057.0/Cluster-43633.0/Cluster-53445.0/Cluster-16049.0/Cluster-73768.1/Cluster-15277.39077/Cluster-73494.6/Cluster-6190.0/Cluster-26173.0/Cluster-13393.0/Cluster-40718.0/Cluster-69180.0/Cluster-31156.0/Cluster-47803.1/Cluster-12118.0/Cluster-36736.0/Cluster-48318.0/Cluster-8657.0/Cluster-79998.0/Cluster-19980.0/Cluster-76247.0/Cluster-59965…
GO:0097746	blood vessel diameter maintenance	89	-0.462168	-1.81586	0.000450552	0.00189578	0.000837374	29347	tags=39%, list=20%, signal=31%	Cluster-21782.0/Cluster-70244.0/Cluster-50404.3/Cluster-3193.0/Cluster-33886.1/Cluster-62896.0/Cluster-50404.2/Cluster-6150.0/Cluster-11978.0/Cluster-58236.0/Cluster-61139.0/Cluster-71095.0/Cluster-26905.0/Cluster-1833.2/Cluster-73053.1/Cluster-46149.0/Cluster-72726.0/Cluster-13673.0/Cluster-59092.0/Cluster-31751.0/Cluster-15277.308/Cluster-75622.2/Cluster-57979.0/Cluster-77638.0/Cluster-16204.0/…
GO:0007589	body fluid secretion	76	-0.478691	-1.82812	0.000466694	0.00195352	0.000862881	38408	tags=57%, list=27%, signal=41%	Cluster-52056.19/Cluster-29675.1/Cluster-71772.0/Cluster-4646.0/Cluster-745.1/Cluster-27362.0/Cluster-43063.0/Cluster-71118.0/Cluster-67468.2/Cluster-29745.0/Cluster-73775.0/Cluster-82270.0/Cluster-71719.0/Cluster-745.3/Cluster-63652.0/Cluster-50404.3/Cluster-69343.0/Cluster-9593.0/Cluster-7030.0/Cluster-63905.0/Cluster-19008.0/Cluster-50404.2/Cluster-745.2/Cluster-81721.1/Cluster-57579.5/Cluster…
GO:0014046	dopamine secretion	18	-0.730605	-2.03773	0.000496894	0.00206523	0.00091222	27808	tags=67%, list=19%, signal=54%	Cluster-15277.6404/Cluster-76657.0/Cluster-65558.0/Cluster-69505.0/Cluster-15640.0/Cluster-51672.0/Cluster-70135.0/Cluster-60611.0/Cluster-52619.0/Cluster-36768.0/Cluster-45297.0/Cluster-76311.0
GO:0043647	inositol phosphate metabolic process	43	-0.565992	-1.93629	0.000497444	0.00206618	0.000912642	47721	tags=70%, list=33%, signal=47%	Cluster-77265.0/Cluster-53341.0/Cluster-78834.0/Cluster-3144.0/Cluster-67344.0/Cluster-11490.0/Cluster-28660.0/Cluster-79370.0/Cluster-10934.0/Cluster-46326.0/Cluster-66171.0/Cluster-80798.0/Cluster-26186.0/Cluster-35790.0/Cluster-48877.0/Cluster-26959.0/Cluster-36669.1/Cluster-81501.0/Cluster-9661.0/Cluster-69532.0/Cluster-36669.0/Cluster-80523.0/Cluster-67741.0/Cluster-70268.0/Cluster-15277.308…
GO:0090141	positive regulation of mitochondrial fission	13	-0.78814	-2.016	0.000507688	0.00210063	0.000927859	30107	tags=92%, list=21%, signal=73%	Cluster-73551.0/Cluster-2477.0/Cluster-63106.1/Cluster-15277.6404/Cluster-63863.0/Cluster-53555.0/Cluster-65558.0/Cluster-46947.0/Cluster-35893.0/Cluster-71018.0/Cluster-25499.0/Cluster-21722.0
GO:0002168	instar larval development	87	-0.45777	-1.79247	0.000510888	0.00210982	0.000931918	48265	tags=63%, list=34%, signal=42%	Cluster-31840.0/Cluster-47675.2/Cluster-41190.0/Cluster-35767.0/Cluster-53341.0/Cluster-78900.0/Cluster-47675.1/Cluster-9909.0/Cluster-80346.0/Cluster-54378.1/Cluster-33573.0/Cluster-22035.0/Cluster-25218.0/Cluster-80378.0/Cluster-44469.0/Cluster-16049.0/Cluster-64759.0/Cluster-64384.2/Cluster-62878.0/Cluster-75027.0/Cluster-62878.1/Cluster-36956.0/Cluster-57028.0/Cluster-82622.0/Cluster-82970.0/…
GO:0021800	cerebral cortex tangential migration	12	0.812543	1.91272	0.00051519	0.00212487	0.000938564	97	tags=17%, list=0%, signal=17%	Cluster-11020.0/Cluster-69057.0
GO:0140253	cell-cell fusion	90	-0.453976	-1.78679	0.000517097	0.00213137	0.000941438	48228	tags=71%, list=34%, signal=47%	Cluster-78630.0/Cluster-18737.0/Cluster-68645.0/Cluster-59270.0/Cluster-51642.0/Cluster-33476.0/Cluster-69323.0/Cluster-15277.40056/Cluster-11839.1/Cluster-67982.0/Cluster-45854.0/Cluster-12114.0/Cluster-79821.0/Cluster-67757.0/Cluster-16049.0/Cluster-44344.0/Cluster-45839.1/Cluster-72595.0/Cluster-62009.0/Cluster-77414.0/Cluster-19948.0/Cluster-57577.0/Cluster-26698.0/Cluster-78859.0/Cluster-695…
GO:0097164	ammonium ion metabolic process	144	-0.391828	-1.65836	0.000518576	0.00213431	0.000942735	33615	tags=46%, list=23%, signal=35%	Cluster-83039.0/Cluster-77263.1/Cluster-6190.0/Cluster-29745.0/Cluster-62689.0/Cluster-60217.0/Cluster-28210.0/Cluster-43633.1/Cluster-74103.0/Cluster-15277.30415/Cluster-38102.0/Cluster-72179.2/Cluster-69335.0/Cluster-34001.0/Cluster-34233.0/Cluster-69169.0/Cluster-69691.1/Cluster-65558.0/Cluster-63345.0/Cluster-61768.0/Cluster-82568.0/Cluster-58648.0/Cluster-15277.35106/Cluster-47629.0/Cluster-…
GO:2001057	reactive nitrogen species metabolic process	74	-0.480051	-1.82476	0.00052461	0.00215331	0.000951127	40994	tags=61%, list=29%, signal=43%	Cluster-65595.0/Cluster-13381.0/Cluster-79944.0/Cluster-23981.0/Cluster-41360.0/Cluster-68945.0/Cluster-19948.0/Cluster-67468.2/Cluster-26698.0/Cluster-74818.0/Cluster-59757.0/Cluster-65014.0/Cluster-27130.0/Cluster-48877.0/Cluster-69621.0/Cluster-76351.0/Cluster-21782.0/Cluster-62471.0/Cluster-7646.2/Cluster-40472.0/Cluster-32643.0/Cluster-45842.0/Cluster-49174.0/Cluster-69763.0/Cluster-58236.0/…
GO:0008298	intracellular mRNA localization	97	-0.445378	-1.7744	0.000526558	0.00215799	0.000953193	51847	tags=71%, list=36%, signal=45%	Cluster-24499.0/Cluster-71760.0/Cluster-15277.23068/Cluster-15277.33844/Cluster-43806.0/Cluster-61510.1/Cluster-4996.0/Cluster-59027.3/Cluster-79955.0/Cluster-32734.0/Cluster-24395.0/Cluster-77260.11/Cluster-76445.0/Cluster-77260.7/Cluster-72001.0/Cluster-73361.0/Cluster-77260.0/Cluster-18983.0/Cluster-72711.0/Cluster-62001.0/Cluster-55385.0/Cluster-82784.0/Cluster-51799.0/Cluster-80725.0/Cluster…
GO:0035821	modulation of process of another organism	79	-0.473224	-1.81931	0.000532248	0.00217854	0.000962272	43573	tags=65%, list=30%, signal=45%	Cluster-45651.0/Cluster-43064.2/Cluster-65563.0/Cluster-38881.0/Cluster-71925.1/Cluster-51852.5/Cluster-79137.0/Cluster-75443.0/Cluster-59525.0/Cluster-8858.0/Cluster-6555.3/Cluster-43064.4/Cluster-10934.0/Cluster-6555.2/Cluster-70983.0/Cluster-71118.0/Cluster-63079.0/Cluster-47779.0/Cluster-59297.0/Cluster-56523.0/Cluster-59757.0/Cluster-30925.0/Cluster-15277.37894/Cluster-53358.0/Cluster-69036.…
GO:0050886	endocrine process	63	-0.500794	-1.84811	0.00056588	0.00229729	0.00101472	41715	tags=59%, list=29%, signal=42%	Cluster-29637.0/Cluster-3865.0/Cluster-30826.0/Cluster-78589.0/Cluster-65656.0/Cluster-43350.0/Cluster-27969.0/Cluster-72414.0/Cluster-20463.0/Cluster-35540.0/Cluster-30028.0/Cluster-26173.0/Cluster-8114.0/Cluster-15686.0/Cluster-39057.0/Cluster-16863.0/Cluster-24475.0/Cluster-38839.0/Cluster-5797.0/Cluster-19598.0/Cluster-47803.1/Cluster-73038.0/Cluster-6150.0/Cluster-25520.0/Cluster-49769.0/Clu…
GO:2000648	positive regulation of stem cell proliferation	43	-0.562968	-1.92595	0.000607987	0.00243912	0.00107737	46068	tags=65%, list=32%, signal=44%	Cluster-73794.0/Cluster-70985.0/Cluster-15277.19197/Cluster-56176.2/Cluster-29637.0/Cluster-14150.0/Cluster-59525.0/Cluster-64384.2/Cluster-76145.0/Cluster-54207.0/Cluster-48722.0/Cluster-30028.0/Cluster-21294.1/Cluster-56747.1/Cluster-55603.0/Cluster-15277.3706/Cluster-61376.0/Cluster-21294.0/Cluster-82811.0/Cluster-18977.0/Cluster-64596.2/Cluster-61376.1/Cluster-7319.0/Cluster-82010.0/Cluster-8…
GO:0071236	cellular response to antibiotic	138	-0.391965	-1.64798	0.000622278	0.00249335	0.00110133	41151	tags=59%, list=29%, signal=42%	Cluster-24477.0/Cluster-67757.0/Cluster-82260.0/Cluster-16049.0/Cluster-67063.0/Cluster-51852.5/Cluster-33982.0/Cluster-42884.0/Cluster-63024.0/Cluster-74062.0/Cluster-75443.0/Cluster-78313.0/Cluster-28660.0/Cluster-65016.0/Cluster-80167.3/Cluster-30222.0/Cluster-59600.0/Cluster-18619.0/Cluster-75381.0/Cluster-31414.1/Cluster-28395.0/Cluster-74753.0/Cluster-11971.1/Cluster-82772.0/Cluster-56475.0…
GO:0002456	T cell mediated immunity	40	-0.571094	-1.92275	0.000628021	0.00251481	0.0011108	35275	tags=55%, list=25%, signal=41%	Cluster-50556.0/Cluster-67451.0/Cluster-15277.32662/Cluster-58978.1/Cluster-62546.0/Cluster-1792.1/Cluster-67081.0/Cluster-18624.0/Cluster-60645.0/Cluster-36521.0/Cluster-54968.3/Cluster-54968.2/Cluster-60577.0/Cluster-49769.0/Cluster-43569.0/Cluster-14268.0/Cluster-6173.0/Cluster-66536.1/Cluster-66536.0/Cluster-62453.0/Cluster-26130.0/Cluster-66536.2
GO:0051932	synaptic transmission, GABAergic	82	-0.463964	-1.7953	0.000631233	0.00252611	0.00111579	42548	tags=55%, list=30%, signal=39%	Cluster-82053.0/Cluster-41508.0/Cluster-74637.0/Cluster-17205.0/Cluster-13508.0/Cluster-70278.0/Cluster-68689.0/Cluster-18831.0/Cluster-18854.0/Cluster-14988.0/Cluster-68945.0/Cluster-63216.0/Cluster-47661.0/Cluster-26698.0/Cluster-28395.0/Cluster-9052.1/Cluster-6190.0/Cluster-52995.0/Cluster-77378.0/Cluster-61156.0/Cluster-71719.0/Cluster-74361.0/Cluster-77260.10/Cluster-5797.0/Cluster-72389.0/C…
GO:0046349	amino sugar biosynthetic process	21	-0.691776	-2.00106	0.000634035	0.00253575	0.00112005	37214	tags=81%, list=26%, signal=60%	Cluster-30222.0/Cluster-43063.0/Cluster-36956.0/Cluster-24992.1/Cluster-55508.0/Cluster-5639.0/Cluster-15473.0/Cluster-70851.0/Cluster-41810.0/Cluster-71226.0/Cluster-76567.0/Cluster-81957.1/Cluster-81363.0/Cluster-72357.2/Cluster-67587.0/Cluster-14001.0/Cluster-46166.0
GO:0009581	detection of external stimulus	209	-0.353481	-1.56948	0.000652884	0.00259507	0.00114626	25901	tags=33%, list=18%, signal=27%	Cluster-81466.0/Cluster-15277.39997/Cluster-47803.1/Cluster-25609.0/Cluster-48018.1/Cluster-39155.0/Cluster-75935.5/Cluster-69532.0/Cluster-45063.0/Cluster-57909.1/Cluster-44846.0/Cluster-27507.0/Cluster-54713.0/Cluster-29772.0/Cluster-13437.0/Cluster-2107.0/Cluster-43575.0/Cluster-33957.1/Cluster-75463.0/Cluster-21321.0/Cluster-70905.0/Cluster-48841.0/Cluster-77697.0/Cluster-28328.0/Cluster-4899…
GO:0007349	cellularization	99	-0.439103	-1.7561	0.000693344	0.00272904	0.00120543	52296	tags=76%, list=36%, signal=48%	Cluster-71801.0/Cluster-40171.0/Cluster-18140.0/Cluster-15277.23068/Cluster-42028.0/Cluster-22878.0/Cluster-65222.0/Cluster-79666.0/Cluster-48728.0/Cluster-51328.2/Cluster-77260.11/Cluster-80096.0/Cluster-66645.0/Cluster-82277.0/Cluster-77260.7/Cluster-65521.0/Cluster-80928.0/Cluster-11839.1/Cluster-77260.0/Cluster-51328.1/Cluster-18983.0/Cluster-78320.0/Cluster-7127.0/Cluster-31965.2/Cluster-152…
GO:0051647	nucleus localization	88	-0.448053	-1.75745	0.000705694	0.00276922	0.00122318	54643	tags=76%, list=38%, signal=47%	Cluster-81924.0/Cluster-57317.0/Cluster-43932.0/Cluster-81634.0/Cluster-72481.0/Cluster-48944.0/Cluster-54058.0/Cluster-72357.0/Cluster-71801.0/Cluster-70931.0/Cluster-1192.2/Cluster-9180.0/Cluster-42028.0/Cluster-59027.3/Cluster-18784.0/Cluster-24411.0/Cluster-60723.0/Cluster-65222.0/Cluster-24395.0/Cluster-21578.1/Cluster-69555.0/Cluster-47785.0/Cluster-77260.11/Cluster-72242.0/Cluster-73634.1/…
GO:0097327	response to antineoplastic agent	108	-0.429861	-1.74225	0.000712976	0.00279396	0.0012341	41897	tags=69%, list=29%, signal=49%	Cluster-53792.0/Cluster-48706.0/Cluster-29637.0/Cluster-74637.0/Cluster-71925.1/Cluster-51852.5/Cluster-39759.0/Cluster-33982.0/Cluster-42884.0/Cluster-64384.2/Cluster-28660.0/Cluster-65016.0/Cluster-26583.0/Cluster-36114.0/Cluster-59991.5/Cluster-28395.0/Cluster-82772.0/Cluster-56475.0/Cluster-83281.0/Cluster-65014.0/Cluster-35146.0/Cluster-62774.0/Cluster-82270.0/Cluster-29919.0/Cluster-59991.4…
GO:1902742	apoptotic process involved in development	64	-0.494726	-1.83122	0.00071736	0.00280818	0.00124038	50048	tags=67%, list=35%, signal=44%	Cluster-44963.0/Cluster-18784.0/Cluster-22082.0/Cluster-61422.2/Cluster-60723.0/Cluster-59270.0/Cluster-2343.0/Cluster-8131.0/Cluster-65230.0/Cluster-82850.0/Cluster-81833.0/Cluster-42672.0/Cluster-41870.0/Cluster-23041.0/Cluster-29637.0/Cluster-50831.0/Cluster-83033.2/Cluster-42281.0/Cluster-15277.37894/Cluster-46971.0/Cluster-18699.0/Cluster-62264.0/Cluster-33217.0/Cluster-66367.0/Cluster-15277…
GO:0070193	synaptonemal complex organization	34	-0.600654	-1.94645	0.000723473	0.00282697	0.00124868	52991	tags=82%, list=37%, signal=52%	Cluster-72926.0/Cluster-9962.0/Cluster-71760.0/Cluster-16046.0/Cluster-83140.0/Cluster-58582.0/Cluster-68973.0/Cluster-69161.1/Cluster-41609.0/Cluster-34482.0/Cluster-58956.1/Cluster-26949.0/Cluster-64357.0/Cluster-49944.0/Cluster-38274.1/Cluster-50556.0/Cluster-24870.0/Cluster-67670.0/Cluster-46971.0/Cluster-1792.1/Cluster-31891.0/Cluster-46781.1/Cluster-77985.1/Cluster-21801.0/Cluster-64032.0/C…
GO:0035002	liquid clearance, open tracheal system	19	-0.709117	-2.00292	0.000726307	0.00283284	0.00125128	39180	tags=89%, list=27%, signal=65%	Cluster-6475.0/Cluster-36956.0/Cluster-3582.0/Cluster-6422.0/Cluster-29977.1/Cluster-38535.0/Cluster-4120.1/Cluster-43719.0/Cluster-30266.0/Cluster-55106.0/Cluster-10219.0/Cluster-43240.1/Cluster-81957.1/Cluster-43723.0/Cluster-66269.0/Cluster-68916.0/Cluster-76691.0
GO:0034383	low-density lipoprotein particle clearance	26	-0.653171	-1.9906	0.000726179	0.00283284	0.00125128	34412	tags=81%, list=24%, signal=61%	Cluster-82772.0/Cluster-53959.0/Cluster-33421.0/Cluster-29977.1/Cluster-9811.0/Cluster-82772.3/Cluster-48842.0/Cluster-69621.0/Cluster-72195.0/Cluster-64631.0/Cluster-76291.0/Cluster-21976.1/Cluster-60283.0/Cluster-56905.0/Cluster-35722.0/Cluster-31649.0/Cluster-55737.0/Cluster-51271.0/Cluster-73578.1/Cluster-56065.0/Cluster-35907.0
GO:0046683	response to organophosphorus	134	-0.394113	-1.64961	0.000727167	0.00283284	0.00125128	40093	tags=49%, list=28%, signal=36%	Cluster-1287.1/Cluster-63503.0/Cluster-15775.0/Cluster-15039.0/Cluster-80167.3/Cluster-44702.0/Cluster-80341.0/Cluster-10934.0/Cluster-72414.0/Cluster-57577.0/Cluster-71963.0/Cluster-12435.0/Cluster-30028.0/Cluster-29745.0/Cluster-12156.0/Cluster-73775.0/Cluster-82270.0/Cluster-27130.0/Cluster-5397.0/Cluster-48877.0/Cluster-70420.2/Cluster-33117.0/Cluster-46986.0/Cluster-15277.28501/Cluster-55175…
GO:0060831	smoothened signaling pathway involved in dorsal/ventral neural tube patterning	14	-0.767194	-2.00153	0.000728474	0.00283622	0.00125277	22502	tags=64%, list=16%, signal=54%	Cluster-52862.0/Cluster-44846.0/Cluster-64596.2/Cluster-30786.0/Cluster-65387.0/Cluster-63117.1/Cluster-81356.0/Cluster-63117.0/Cluster-65387.1
GO:0061057	peptidoglycan recognition protein signaling pathway	42	-0.561714	-1.91152	0.000743556	0.00287877	0.00127156	45419	tags=83%, list=32%, signal=57%	Cluster-67107.0/Cluster-78702.0/Cluster-53894.0/Cluster-47522.0/Cluster-15277.32442/Cluster-16046.0/Cluster-10990.0/Cluster-42533.0/Cluster-72117.0/Cluster-45211.0/Cluster-56176.2/Cluster-15277.23757/Cluster-64357.0/Cluster-49944.0/Cluster-15277.29530/Cluster-56688.0/Cluster-70284.0/Cluster-79927.0/Cluster-62470.0/Cluster-15277.21151/Cluster-58220.0/Cluster-46971.0/Cluster-67424.0/Cluster-31891.0…
GO:0046902	regulation of mitochondrial membrane permeability	42	-0.561378	-1.91037	0.000743556	0.00287877	0.00127156	53333	tags=86%, list=37%, signal=54%	Cluster-80164.0/Cluster-54058.0/Cluster-24499.0/Cluster-75430.0/Cluster-64783.1/Cluster-50837.0/Cluster-21666.0/Cluster-15277.40056/Cluster-83115.0/Cluster-40805.0/Cluster-41870.0/Cluster-15277.3268/Cluster-56176.2/Cluster-16049.0/Cluster-11574.0/Cluster-29991.0/Cluster-47616.0/Cluster-76997.0/Cluster-65125.0/Cluster-5124.0/Cluster-32611.0/Cluster-15277.39997/Cluster-12118.0/Cluster-72807.0/Clust…
GO:0030278	regulation of ossification	106	-0.429267	-1.73512	0.000741815	0.00287877	0.00127156	44296	tags=58%, list=31%, signal=40%	Cluster-27157.0/Cluster-55431.0/Cluster-45211.0/Cluster-32655.0/Cluster-82639.4/Cluster-26949.0/Cluster-25461.0/Cluster-73276.2/Cluster-29637.0/Cluster-67757.0/Cluster-49156.0/Cluster-64384.2/Cluster-64747.0/Cluster-62470.0/Cluster-54207.0/Cluster-8803.0/Cluster-67468.2/Cluster-82622.0/Cluster-83281.0/Cluster-59757.0/Cluster-31820.0/Cluster-10888.0/Cluster-48877.0/Cluster-56747.1/Cluster-59592.0/…
GO:0007528	neuromuscular junction development	271	-0.331791	-1.52008	0.000742795	0.00287877	0.00127156	45127	tags=60%, list=31%, signal=41%	Cluster-81833.0/Cluster-15277.40056/Cluster-72001.0/Cluster-42672.0/Cluster-58429.0/Cluster-68604.2/Cluster-72711.0/Cluster-58687.0/Cluster-71153.0/Cluster-22035.0/Cluster-43064.2/Cluster-69842.1/Cluster-59369.0/Cluster-79572.0/Cluster-82053.0/Cluster-22324.0/Cluster-74939.1/Cluster-69175.0/Cluster-15277.23757/Cluster-77877.0/Cluster-81490.0/Cluster-64357.0/Cluster-81958.0/Cluster-39004.1/Cluster…
GO:0016331	morphogenesis of embryonic epithelium	249	-0.336768	-1.52619	0.000805802	0.00307977	0.00136035	41806	tags=57%, list=29%, signal=40%	Cluster-74044.0/Cluster-81490.0/Cluster-29637.0/Cluster-39004.1/Cluster-82260.0/Cluster-71197.0/Cluster-43198.0/Cluster-33982.0/Cluster-7652.0/Cluster-14994.0/Cluster-64759.0/Cluster-17127.0/Cluster-18854.0/Cluster-11073.0/Cluster-64384.2/Cluster-62878.0/Cluster-62878.1/Cluster-37773.8/Cluster-29991.0/Cluster-68945.0/Cluster-47576.0/Cluster-62168.0/Cluster-36956.0/Cluster-7802.0/Cluster-8803.0/Cl…
GO:0006699	bile acid biosynthetic process	30	-0.626406	-1.97503	0.000842172	0.00320362	0.00141506	38842	tags=73%, list=27%, signal=53%	Cluster-35488.0/Cluster-49654.1/Cluster-23837.0/Cluster-19658.1/Cluster-19658.2/Cluster-55693.0/Cluster-82774.0/Cluster-57515.0/Cluster-36669.1/Cluster-62411.0/Cluster-18309.0/Cluster-49654.0/Cluster-62896.0/Cluster-56539.0/Cluster-36669.0/Cluster-56539.2/Cluster-11120.0/Cluster-34290.0/Cluster-39648.0/Cluster-80599.0/Cluster-79025.2/Cluster-2325.0
GO:0046718	symbiont entry into host cell	82	-0.452693	-1.75169	0.000852165	0.00323783	0.00143016	40413	tags=61%, list=28%, signal=44%	Cluster-45856.0/Cluster-13379.0/Cluster-28660.0/Cluster-4267.0/Cluster-22563.0/Cluster-31704.0/Cluster-18619.0/Cluster-13776.0/Cluster-36231.0/Cluster-15277.32662/Cluster-33030.0/Cluster-58978.1/Cluster-26173.0/Cluster-53959.0/Cluster-48915.1/Cluster-6422.0/Cluster-62846.0/Cluster-12762.0/Cluster-47960.0/Cluster-33039.0/Cluster-45458.0/Cluster-42196.0/Cluster-32624.0/Cluster-69343.0/Cluster-19598…
GO:0006991	response to sterol depletion	33	-0.602683	-1.93876	0.000855752	0.00324955	0.00143534	50292	tags=82%, list=35%, signal=53%	Cluster-16046.0/Cluster-38868.0/Cluster-30550.0/Cluster-7127.0/Cluster-76152.0/Cluster-15277.23757/Cluster-53445.0/Cluster-78589.0/Cluster-7652.0/Cluster-52056.19/Cluster-71772.0/Cluster-70839.0/Cluster-32515.0/Cluster-80633.0/Cluster-58395.0/Cluster-16863.0/Cluster-71784.0/Cluster-28620.0/Cluster-64631.0/Cluster-27893.0/Cluster-10689.0/Cluster-21801.0/Cluster-4336.0/Cluster-53560.0/Cluster-20954…
GO:0048859	formation of anatomical boundary	72	-0.475952	-1.80147	0.00085695	0.00325218	0.00143651	50368	tags=72%, list=35%, signal=47%	Cluster-12042.0/Cluster-44963.0/Cluster-56193.0/Cluster-18784.0/Cluster-22082.0/Cluster-60723.0/Cluster-14204.0/Cluster-50989.0/Cluster-33476.0/Cluster-70985.0/Cluster-79245.0/Cluster-28996.0/Cluster-32655.0/Cluster-29637.0/Cluster-39004.1/Cluster-71197.0/Cluster-67043.0/Cluster-64759.0/Cluster-43350.0/Cluster-7802.0/Cluster-44375.0/Cluster-26173.0/Cluster-37083.0/Cluster-56747.1/Cluster-55603.0/…
GO:0009582	detection of abiotic stimulus	207	-0.350832	-1.55621	0.000865763	0.00328178	0.00144958	25423	tags=33%, list=18%, signal=27%	Cluster-47803.1/Cluster-25609.0/Cluster-48018.1/Cluster-39155.0/Cluster-75935.5/Cluster-69532.0/Cluster-45063.0/Cluster-57909.1/Cluster-44846.0/Cluster-27507.0/Cluster-54713.0/Cluster-29772.0/Cluster-13437.0/Cluster-2107.0/Cluster-43575.0/Cluster-33957.1/Cluster-75463.0/Cluster-21321.0/Cluster-70905.0/Cluster-48841.0/Cluster-77697.0/Cluster-28328.0/Cluster-48997.0/Cluster-22002.0/Cluster-57915.0/…
GO:0002709	regulation of T cell mediated immunity	24	-0.660385	-1.97412	0.000899604	0.00338008	0.001493	35275	tags=62%, list=25%, signal=47%	Cluster-50556.0/Cluster-58978.1/Cluster-62546.0/Cluster-67081.0/Cluster-18624.0/Cluster-54968.3/Cluster-54968.2/Cluster-60577.0/Cluster-49769.0/Cluster-43569.0/Cluster-66536.1/Cluster-66536.0/Cluster-62453.0/Cluster-26130.0/Cluster-66536.2
GO:0018958	phenol-containing compound metabolic process	208	-0.34958	-1.55168	0.000911181	0.00341389	0.00150793	24260	tags=33%, list=17%, signal=28%	Cluster-65558.0/Cluster-55175.2/Cluster-74372.7/Cluster-36758.0/Cluster-67907.0/Cluster-76622.1/Cluster-61768.0/Cluster-46421.0/Cluster-40644.0/Cluster-14067.0/Cluster-77724.0/Cluster-15277.35106/Cluster-64783.0/Cluster-47629.0/Cluster-18977.0/Cluster-6053.0/Cluster-69097.0/Cluster-59965.0/Cluster-28328.0/Cluster-36166.0/Cluster-27305.1/Cluster-10527.0/Cluster-10941.0/Cluster-64353.0/Cluster-8209…
GO:2001212	regulation of vasculogenesis	20	-0.691387	-1.97761	0.000983433	0.00364864	0.00161162	33250	tags=70%, list=23%, signal=54%	Cluster-30028.0/Cluster-745.3/Cluster-63652.0/Cluster-55175.0/Cluster-55175.2/Cluster-745.2/Cluster-2137.0/Cluster-745.4/Cluster-67224.0/Cluster-67224.1/Cluster-58677.0/Cluster-63198.0/Cluster-745.0/Cluster-22169.0
GO:1902074	response to salt	108	-0.41634	-1.68744	0.000984586	0.00365082	0.00161258	40582	tags=54%, list=28%, signal=39%	Cluster-51852.5/Cluster-42884.0/Cluster-75443.0/Cluster-28660.0/Cluster-65016.0/Cluster-14988.0/Cluster-29959.0/Cluster-43700.0/Cluster-43063.0/Cluster-19948.0/Cluster-71118.0/Cluster-59165.0/Cluster-82772.0/Cluster-20149.0/Cluster-12435.0/Cluster-65014.0/Cluster-12156.0/Cluster-58395.0/Cluster-39057.0/Cluster-72073.0/Cluster-51852.7/Cluster-27130.0/Cluster-31820.0/Cluster-82772.3/Cluster-55508.0…
GO:0055070	copper ion homeostasis	26	-0.645268	-1.96652	0.000985528	0.00365222	0.0016132	38395	tags=73%, list=27%, signal=54%	Cluster-35342.0/Cluster-55031.0/Cluster-52473.0/Cluster-15277.32662/Cluster-29745.0/Cluster-15277.74/Cluster-65010.0/Cluster-56407.0/Cluster-19980.0/Cluster-76230.0/Cluster-79532.1/Cluster-57230.0/Cluster-6447.0/Cluster-22127.0/Cluster-15277.22818/Cluster-34791.0/Cluster-74583.0/Cluster-33438.0/Cluster-11627.0
GO:0002920	regulation of humoral immune response	88	-0.439379	-1.72343	0.000994387	0.00367241	0.00162212	47883	tags=67%, list=33%, signal=45%	Cluster-15277.32442/Cluster-83529.0/Cluster-30365.0/Cluster-63771.0/Cluster-79138.0/Cluster-10990.0/Cluster-8131.0/Cluster-74372.5/Cluster-20693.0/Cluster-18149.0/Cluster-72117.0/Cluster-42672.0/Cluster-80927.0/Cluster-79904.0/Cluster-64357.0/Cluster-49944.0/Cluster-82496.0/Cluster-43283.0/Cluster-56688.0/Cluster-38596.0/Cluster-4267.0/Cluster-39338.0/Cluster-80055.0/Cluster-74753.0/Cluster-58978…
GO:0006023	aminoglycan biosynthetic process	71	-0.474737	-1.79133	0.0010084	0.00371993	0.00164311	37214	tags=54%, list=26%, signal=40%	Cluster-30222.0/Cluster-43063.0/Cluster-36956.0/Cluster-14197.0/Cluster-15277.39515/Cluster-35510.0/Cluster-24992.1/Cluster-29977.1/Cluster-56815.0/Cluster-55508.0/Cluster-79147.0/Cluster-15473.0/Cluster-70851.0/Cluster-60283.0/Cluster-31085.0/Cluster-45842.0/Cluster-39766.0/Cluster-57301.1/Cluster-57786.0/Cluster-40377.2/Cluster-52176.0/Cluster-56274.0/Cluster-58661.0/Cluster-53310.0/Cluster-827…
GO:0048771	tissue remodeling	113	-0.410948	-1.67679	0.00103107	0.00379056	0.00167431	31019	tags=41%, list=22%, signal=32%	Cluster-45978.0/Cluster-48877.0/Cluster-22498.0/Cluster-64631.0/Cluster-55603.0/Cluster-55759.1/Cluster-21976.1/Cluster-76398.0/Cluster-15277.3706/Cluster-29304.0/Cluster-41362.0/Cluster-59407.0/Cluster-73038.0/Cluster-8657.0/Cluster-55759.0/Cluster-53653.0/Cluster-18977.0/Cluster-75917.0/Cluster-47149.0/Cluster-82097.0/Cluster-21783.0/Cluster-44827.0/Cluster-43569.0/Cluster-16658.0/Cluster-69505…
GO:0005984	disaccharide metabolic process	32	-0.60186	-1.92456	0.00106451	0.00389421	0.00172009	45531	tags=75%, list=32%, signal=51%	Cluster-16056.0/Cluster-66033.0/Cluster-68973.0/Cluster-80346.0/Cluster-81833.0/Cluster-69496.0/Cluster-60527.0/Cluster-39436.0/Cluster-14988.0/Cluster-72697.0/Cluster-71723.0/Cluster-70420.2/Cluster-62223.0/Cluster-36758.0/Cluster-71744.0/Cluster-34743.2/Cluster-42200.0/Cluster-2670.0/Cluster-82009.0/Cluster-2149.1/Cluster-30786.0/Cluster-14008.0/Cluster-48433.0/Cluster-48433.2
GO:0006882	intracellular zinc ion homeostasis	18	-0.713973	-1.99134	0.00106832	0.0039053	0.00172499	40205	tags=89%, list=28%, signal=64%	Cluster-28185.0/Cluster-74385.0/Cluster-35834.0/Cluster-29745.0/Cluster-22362.0/Cluster-73777.0/Cluster-45841.0/Cluster-42274.1/Cluster-81935.0/Cluster-72391.0/Cluster-44142.0/Cluster-76230.0/Cluster-79532.1/Cluster-81935.1/Cluster-64353.0/Cluster-68373.0
GO:0006959	humoral immune response	179	-0.369342	-1.60898	0.00107912	0.00393585	0.00173848	46392	tags=60%, list=32%, signal=41%	Cluster-74372.5/Cluster-20693.0/Cluster-18149.0/Cluster-56909.0/Cluster-82850.0/Cluster-72117.0/Cluster-42672.0/Cluster-80927.0/Cluster-72711.0/Cluster-58687.0/Cluster-12114.0/Cluster-32655.0/Cluster-82639.4/Cluster-23041.0/Cluster-79904.0/Cluster-56176.2/Cluster-65563.0/Cluster-64357.0/Cluster-49944.0/Cluster-67757.0/Cluster-60355.0/Cluster-33310.0/Cluster-82496.0/Cluster-43283.0/Cluster-56688.0…
GO:0051591	response to cAMP	96	-0.431547	-1.71606	0.00108314	0.0039483	0.00174398	32620	tags=45%, list=23%, signal=35%	Cluster-29745.0/Cluster-73775.0/Cluster-82270.0/Cluster-5397.0/Cluster-48877.0/Cluster-70420.2/Cluster-33117.0/Cluster-46986.0/Cluster-15277.28501/Cluster-55175.0/Cluster-5797.0/Cluster-58185.0/Cluster-45814.0/Cluster-83447.0/Cluster-7824.0/Cluster-32397.0/Cluster-55175.2/Cluster-71366.1/Cluster-36758.0/Cluster-27917.0/Cluster-61561.0/Cluster-15277.4672/Cluster-83075.0/Cluster-20954.0/Cluster-605…
GO:0006734	NADH metabolic process	39	-0.5684	-1.90324	0.00108725	0.00396105	0.00174962	36174	tags=74%, list=25%, signal=56%	Cluster-45839.1/Cluster-74295.0/Cluster-69642.0/Cluster-10560.0/Cluster-57577.0/Cluster-33862.0/Cluster-33030.0/Cluster-74265.0/Cluster-29685.0/Cluster-40431.0/Cluster-72765.0/Cluster-34858.0/Cluster-48435.1/Cluster-26200.0/Cluster-33036.0/Cluster-34743.2/Cluster-78208.0/Cluster-68794.0/Cluster-15277.27308/Cluster-66926.0/Cluster-56003.0/Cluster-50125.0/Cluster-57236.0/Cluster-63556.0/Cluster-794…
GO:0014823	response to activity	102	-0.423006	-1.69893	0.00113602	0.0041271	0.00182296	41109	tags=62%, list=29%, signal=44%	Cluster-52013.0/Cluster-16049.0/Cluster-1287.1/Cluster-49156.0/Cluster-64384.2/Cluster-28660.0/Cluster-35342.0/Cluster-14988.0/Cluster-35902.0/Cluster-38588.0/Cluster-19948.0/Cluster-42515.2/Cluster-50556.0/Cluster-82772.0/Cluster-54504.3/Cluster-65014.0/Cluster-58262.0/Cluster-82772.3/Cluster-69621.0/Cluster-38839.0/Cluster-43479.0/Cluster-61659.0/Cluster-63106.1/Cluster-54504.2/Cluster-9593.0/C…
GO:0008052	sensory organ boundary specification	25	-0.643849	-1.94371	0.00116201	0.00420026	0.00185528	26941	tags=56%, list=19%, signal=45%	Cluster-21551.0/Cluster-15277.3706/Cluster-38859.0/Cluster-45659.0/Cluster-63788.1/Cluster-27063.0/Cluster-79968.1/Cluster-4247.0/Cluster-79968.0/Cluster-82010.0/Cluster-16527.0/Cluster-79968.2/Cluster-71316.0/Cluster-5745.0
GO:0043303	mast cell degranulation	21	-0.67685	-1.95788	0.00116662	0.00421459	0.0018616	46048	tags=81%, list=32%, signal=55%	Cluster-27484.0/Cluster-79216.0/Cluster-55170.0/Cluster-3865.0/Cluster-28821.0/Cluster-73784.1/Cluster-63216.0/Cluster-26698.0/Cluster-62241.0/Cluster-82655.0/Cluster-35521.0/Cluster-80203.1/Cluster-15277.39624/Cluster-66536.1/Cluster-66536.0/Cluster-76311.0/Cluster-66536.2
GO:0033962	P-body assembly	29	-0.619431	-1.93707	0.00120558	0.00434075	0.00191733	47510	tags=83%, list=33%, signal=55%	Cluster-77260.11/Cluster-77260.7/Cluster-72001.0/Cluster-3711.0/Cluster-77260.0/Cluster-36374.0/Cluster-54302.0/Cluster-4281.0/Cluster-30279.1/Cluster-73554.0/Cluster-30279.0/Cluster-14084.0/Cluster-68435.0/Cluster-50178.0/Cluster-76089.0/Cluster-51324.0/Cluster-54945.0/Cluster-77260.10/Cluster-76447.1/Cluster-29004.0/Cluster-71549.0/Cluster-55935.0/Cluster-75490.0/Cluster-76447.0
GO:0006096	glycolytic process	82	-0.444474	-1.71988	0.00132559	0.0047073	0.00207924	45317	tags=67%, list=32%, signal=46%	Cluster-17330.0/Cluster-45157.1/Cluster-51583.0/Cluster-83115.0/Cluster-72696.0/Cluster-35230.3/Cluster-45839.1/Cluster-15039.0/Cluster-70415.0/Cluster-23400.0/Cluster-69411.0/Cluster-82513.0/Cluster-43063.0/Cluster-54207.0/Cluster-57577.0/Cluster-33862.0/Cluster-5124.0/Cluster-74265.0/Cluster-68924.1/Cluster-29685.0/Cluster-70420.2/Cluster-51965.0/Cluster-46986.0/Cluster-65252.0/Cluster-3193.0/C…
GO:0097734	extracellular exosome biogenesis	28	-0.61807	-1.91666	0.00138486	0.00486168	0.00214743	44029	tags=82%, list=31%, signal=57%	Cluster-18983.0/Cluster-45525.0/Cluster-11145.0/Cluster-22992.0/Cluster-63024.0/Cluster-76766.0/Cluster-23144.0/Cluster-66663.0/Cluster-26173.0/Cluster-6422.0/Cluster-42036.0/Cluster-47960.0/Cluster-27130.0/Cluster-33039.0/Cluster-52048.0/Cluster-73777.0/Cluster-50544.0/Cluster-42036.1/Cluster-65558.0/Cluster-67952.0/Cluster-8657.0/Cluster-53653.0/Cluster-35928.0
GO:0140112	extracellular vesicle biogenesis	28	-0.61807	-1.91666	0.00138486	0.00486168	0.00214743	44029	tags=82%, list=31%, signal=57%	Cluster-18983.0/Cluster-45525.0/Cluster-11145.0/Cluster-22992.0/Cluster-63024.0/Cluster-76766.0/Cluster-23144.0/Cluster-66663.0/Cluster-26173.0/Cluster-6422.0/Cluster-42036.0/Cluster-47960.0/Cluster-27130.0/Cluster-33039.0/Cluster-52048.0/Cluster-73777.0/Cluster-50544.0/Cluster-42036.1/Cluster-65558.0/Cluster-67952.0/Cluster-8657.0/Cluster-53653.0/Cluster-35928.0
GO:0048308	organelle inheritance	32	-0.595445	-1.90405	0.00138386	0.00486168	0.00214743	50597	tags=81%, list=35%, signal=53%	Cluster-4996.0/Cluster-83140.0/Cluster-78630.0/Cluster-68973.0/Cluster-26627.0/Cluster-79904.0/Cluster-24992.0/Cluster-56176.2/Cluster-63024.0/Cluster-42883.0/Cluster-4267.0/Cluster-14478.0/Cluster-14988.0/Cluster-43700.0/Cluster-56475.0/Cluster-16707.0/Cluster-82589.0/Cluster-35486.0/Cluster-24992.1/Cluster-70851.0/Cluster-15277.6404/Cluster-36758.0/Cluster-53653.0/Cluster-56407.0/Cluster-71106.…
GO:0045682	regulation of epidermis development	44	-0.538868	-1.85193	0.00138873	0.00486999	0.0021511	39363	tags=64%, list=27%, signal=46%	Cluster-64759.0/Cluster-78313.0/Cluster-64384.2/Cluster-43350.0/Cluster-76145.0/Cluster-35762.0/Cluster-24992.1/Cluster-30833.0/Cluster-34086.0/Cluster-82655.0/Cluster-61223.0/Cluster-15277.3706/Cluster-16186.0/Cluster-52862.0/Cluster-57248.0/Cluster-16658.0/Cluster-47294.0/Cluster-37188.0/Cluster-14650.0/Cluster-79430.0/Cluster-59359.1/Cluster-58677.0/Cluster-77126.0/Cluster-71316.0/Cluster-4883…
GO:0050953	sensory perception of light stimulus	128	-0.389478	-1.61998	0.00138968	0.00487067	0.0021514	30394	tags=41%, list=21%, signal=32%	Cluster-74361.0/Cluster-69562.0/Cluster-5797.0/Cluster-60218.0/Cluster-54280.0/Cluster-3815.0/Cluster-83616.1/Cluster-77933.0/Cluster-78934.2/Cluster-54439.0/Cluster-48018.1/Cluster-53796.0/Cluster-76705.0/Cluster-33957.1/Cluster-75463.0/Cluster-52056.13/Cluster-34861.0/Cluster-58848.0/Cluster-66140.0/Cluster-26905.0/Cluster-70687.2/Cluster-72428.0/Cluster-21972.0/Cluster-35076.0/Cluster-30660.1/…
GO:0097035	regulation of membrane lipid distribution	30	-0.604858	-1.90709	0.0014738	0.0051321	0.00226687	39723	tags=80%, list=28%, signal=58%	Cluster-19692.0/Cluster-58541.1/Cluster-15277.32461/Cluster-18208.0/Cluster-15277.38157/Cluster-58732.0/Cluster-20857.0/Cluster-49443.1/Cluster-67065.0/Cluster-57243.0/Cluster-76678.0/Cluster-65395.0/Cluster-51564.0/Cluster-20944.0/Cluster-15277.38602/Cluster-45139.0/Cluster-22797.0/Cluster-13092.1/Cluster-8405.0/Cluster-30660.1/Cluster-51271.0/Cluster-31205.0/Cluster-47311.0/Cluster-30471.0
GO:0000747	conjugation with cellular fusion	49	-0.516385	-1.81296	0.00150342	0.00521836	0.00230497	42502	tags=61%, list=30%, signal=43%	Cluster-24992.0/Cluster-56176.2/Cluster-7656.0/Cluster-74637.0/Cluster-14988.0/Cluster-30222.0/Cluster-68945.0/Cluster-82513.0/Cluster-43063.0/Cluster-77414.0/Cluster-26698.0/Cluster-41917.0/Cluster-30028.0/Cluster-24992.1/Cluster-58379.0/Cluster-31820.0/Cluster-70761.0/Cluster-3658.0/Cluster-5797.0/Cluster-70851.0/Cluster-71366.1/Cluster-36758.0/Cluster-17078.0/Cluster-53560.0/Cluster-18687.0/Cl…
GO:0060047	heart contraction	171	-0.359915	-1.55946	0.00150275	0.00521836	0.00230497	41897	tags=54%, list=29%, signal=39%	Cluster-53792.0/Cluster-48706.0/Cluster-73276.2/Cluster-50577.0/Cluster-3865.0/Cluster-67757.0/Cluster-16049.0/Cluster-53928.0/Cluster-1287.1/Cluster-78226.0/Cluster-28660.0/Cluster-39866.0/Cluster-29959.0/Cluster-82057.0/Cluster-68945.0/Cluster-72414.0/Cluster-62168.0/Cluster-54207.0/Cluster-3972.0/Cluster-23902.0/Cluster-39338.0/Cluster-65083.0/Cluster-20877.0/Cluster-35540.0/Cluster-65014.0/Cl…
GO:0002121	inter-male aggressive behavior	15	-0.735517	-1.95593	0.00151426	0.00523771	0.00231352	19693	tags=60%, list=14%, signal=52%	Cluster-52631.0/Cluster-72286.1/Cluster-58641.0/Cluster-16577.0/Cluster-47951.0/Cluster-72286.2/Cluster-25795.0/Cluster-79430.0/Cluster-15.0
GO:0040020	regulation of meiotic nuclear division	58	-0.491224	-1.78536	0.00151467	0.00523771	0.00231352	45020	tags=60%, list=31%, signal=41%	Cluster-34634.3/Cluster-15277.40056/Cluster-3711.0/Cluster-78182.0/Cluster-44317.0/Cluster-71534.0/Cluster-38274.1/Cluster-33197.1/Cluster-15277.21859/Cluster-28288.0/Cluster-8803.0/Cluster-29063.0/Cluster-80798.0/Cluster-56982.0/Cluster-34461.0/Cluster-47960.0/Cluster-54598.0/Cluster-11509.0/Cluster-73334.0/Cluster-21801.0/Cluster-15277.39997/Cluster-67212.0/Cluster-64032.0/Cluster-65399.0/Clust…
GO:0007272	ensheathment of neurons	85	-0.435805	-1.69843	0.00161941	0.00553183	0.00244344	45516	tags=65%, list=32%, signal=44%	Cluster-72158.0/Cluster-81833.0/Cluster-36568.0/Cluster-5012.0/Cluster-56239.1/Cluster-18983.0/Cluster-82053.0/Cluster-79821.0/Cluster-74204.0/Cluster-17328.0/Cluster-33197.1/Cluster-64384.2/Cluster-33708.0/Cluster-68865.0/Cluster-46849.0/Cluster-69932.0/Cluster-27609.0/Cluster-19948.0/Cluster-44538.0/Cluster-31866.0/Cluster-33699.1/Cluster-26186.0/Cluster-65014.0/Cluster-69036.0/Cluster-48639.2/…
GO:1904748	regulation of apoptotic process involved in development	25	-0.636784	-1.92238	0.00162681	0.00554871	0.00245089	47077	tags=80%, list=33%, signal=54%	Cluster-2343.0/Cluster-81833.0/Cluster-42672.0/Cluster-41870.0/Cluster-50831.0/Cluster-42281.0/Cluster-46971.0/Cluster-18699.0/Cluster-66367.0/Cluster-15277.3706/Cluster-54439.0/Cluster-57009.0/Cluster-57632.1/Cluster-34861.0/Cluster-58848.0/Cluster-68787.0/Cluster-51344.0/Cluster-68680.0/Cluster-35308.0/Cluster-22169.0
GO:0007015	actin filament organization	326	-0.307757	-1.43738	0.00165837	0.00564704	0.00249432	41722	tags=47%, list=29%, signal=33%	Cluster-81490.0/Cluster-3865.0/Cluster-69156.0/Cluster-52013.0/Cluster-11145.0/Cluster-28779.0/Cluster-78589.0/Cluster-57170.0/Cluster-33982.0/Cluster-7652.0/Cluster-80725.0/Cluster-63503.0/Cluster-39120.0/Cluster-74809.0/Cluster-15277.5678/Cluster-49156.0/Cluster-18854.0/Cluster-26298.0/Cluster-65571.1/Cluster-4947.0/Cluster-8622.0/Cluster-62009.0/Cluster-14884.0/Cluster-45731.0/Cluster-26930.0/…
GO:0042415	norepinephrine metabolic process	23	-0.648749	-1.91944	0.00166223	0.0056572	0.00249881	24260	tags=61%, list=17%, signal=51%	Cluster-65558.0/Cluster-46421.0/Cluster-15277.35106/Cluster-69097.0/Cluster-50711.0/Cluster-66536.1/Cluster-66536.0/Cluster-68432.1/Cluster-6344.0/Cluster-79025.2/Cluster-53943.0/Cluster-68432.0/Cluster-66536.2/Cluster-15.0
GO:0032200	telomere organization	148	-0.369068	-1.56697	0.00169039	0.00574095	0.0025358	53108	tags=63%, list=37%, signal=40%	Cluster-19053.0/Cluster-72926.0/Cluster-7350.0/Cluster-17385.0/Cluster-27277.0/Cluster-10953.0/Cluster-57413.0/Cluster-28937.0/Cluster-70340.0/Cluster-71760.0/Cluster-30760.0/Cluster-68846.0/Cluster-28809.0/Cluster-40191.0/Cluster-33440.0/Cluster-34583.0/Cluster-51852.3/Cluster-32034.0/Cluster-50012.0/Cluster-68547.0/Cluster-42793.0/Cluster-19289.0/Cluster-63650.0/Cluster-48147.0/Cluster-32734.0/…
GO:0061842	microtubule organizing center localization	63	-0.474901	-1.75255	0.00169764	0.00575648	0.00254266	46205	tags=65%, list=32%, signal=44%	Cluster-24395.0/Cluster-77260.11/Cluster-80250.0/Cluster-73634.1/Cluster-76445.0/Cluster-72158.0/Cluster-77260.7/Cluster-3711.0/Cluster-77260.0/Cluster-26627.0/Cluster-62226.0/Cluster-81516.1/Cluster-67082.0/Cluster-51085.0/Cluster-45019.0/Cluster-67043.0/Cluster-77867.0/Cluster-36494.0/Cluster-14988.0/Cluster-15277.6428/Cluster-28395.0/Cluster-6190.0/Cluster-78344.0/Cluster-26173.0/Cluster-75935…
GO:0021511	spinal cord patterning	22	-0.657497	-1.92289	0.00173412	0.00585866	0.0025878	40632	tags=82%, list=28%, signal=59%	Cluster-71197.0/Cluster-76145.0/Cluster-22591.0/Cluster-34005.0/Cluster-16848.0/Cluster-59048.0/Cluster-55603.0/Cluster-35721.1/Cluster-59407.0/Cluster-44846.0/Cluster-64596.2/Cluster-16658.0/Cluster-35721.0/Cluster-66287.0/Cluster-72618.0/Cluster-63614.0/Cluster-24886.0/Cluster-42955.0
GO:0140632	canonical inflammasome complex assembly	23	-0.647229	-1.91494	0.00173895	0.00586273	0.00258959	44340	tags=87%, list=31%, signal=60%	Cluster-41855.0/Cluster-15277.27368/Cluster-55154.0/Cluster-56176.2/Cluster-78589.0/Cluster-33197.1/Cluster-30149.0/Cluster-49926.0/Cluster-82513.0/Cluster-4827.0/Cluster-43063.0/Cluster-50556.0/Cluster-39057.0/Cluster-16863.0/Cluster-69621.0/Cluster-57088.0/Cluster-55539.0/Cluster-60577.0/Cluster-73578.1/Cluster-2734.0
GO:0000054	ribosomal subunit export from nucleus	26	-0.625235	-1.90546	0.00173764	0.00586273	0.00258959	48736	tags=85%, list=34%, signal=56%	Cluster-34966.0/Cluster-25081.0/Cluster-69014.0/Cluster-66763.0/Cluster-54751.1/Cluster-16116.0/Cluster-31254.0/Cluster-3590.0/Cluster-24237.0/Cluster-72461.0/Cluster-43367.0/Cluster-32980.0/Cluster-38111.0/Cluster-57791.0/Cluster-74794.0/Cluster-11718.0/Cluster-26251.0/Cluster-15277.236/Cluster-63780.0/Cluster-22804.0/Cluster-77369.0/Cluster-6753.0
GO:1902882	regulation of response to oxidative stress	98	-0.416055	-1.66028	0.00174808	0.00588429	0.00259912	36974	tags=59%, list=26%, signal=44%	Cluster-59600.0/Cluster-44173.0/Cluster-75764.0/Cluster-19948.0/Cluster-71118.0/Cluster-81176.0/Cluster-52363.0/Cluster-64960.0/Cluster-53111.0/Cluster-62689.0/Cluster-31820.0/Cluster-71784.0/Cluster-22498.0/Cluster-34086.0/Cluster-69621.0/Cluster-48975.0/Cluster-28024.0/Cluster-72896.0/Cluster-12364.1/Cluster-15277.6404/Cluster-13153.0/Cluster-31156.0/Cluster-32397.0/Cluster-16956.0/Cluster-1527…
GO:0030323	respiratory tube development	155	-0.366296	-1.5656	0.00175185	0.00589084	0.00260201	45651	tags=61%, list=32%, signal=42%	Cluster-47675.1/Cluster-75018.0/Cluster-56909.0/Cluster-67920.0/Cluster-8841.0/Cluster-37005.0/Cluster-48741.3/Cluster-45287.0/Cluster-36374.0/Cluster-55431.0/Cluster-50661.0/Cluster-12114.0/Cluster-32655.0/Cluster-33672.0/Cluster-29637.0/Cluster-74051.0/Cluster-49833.0/Cluster-52013.0/Cluster-71925.1/Cluster-51852.5/Cluster-39759.0/Cluster-23981.0/Cluster-64384.2/Cluster-64747.0/Cluster-17645.0/…
GO:0031640	killing of cells of another organism	25	-0.631419	-1.90619	0.00178175	0.00597411	0.00263879	25756	tags=44%, list=18%, signal=36%	Cluster-39882.0/Cluster-30837.0/Cluster-45625.0/Cluster-44065.0/Cluster-23729.0/Cluster-43569.0/Cluster-62622.0/Cluster-614.0/Cluster-52734.0/Cluster-319.0/Cluster-10490.0
GO:0032970	regulation of actin filament-based process	356	-0.295392	-1.39207	0.00187047	0.00622815	0.002751	41151	tags=47%, list=29%, signal=34%	Cluster-24477.0/Cluster-67757.0/Cluster-52013.0/Cluster-74637.0/Cluster-71925.1/Cluster-61599.0/Cluster-78589.0/Cluster-51085.0/Cluster-33982.0/Cluster-7652.0/Cluster-63503.0/Cluster-78226.0/Cluster-74809.0/Cluster-15277.5678/Cluster-75443.0/Cluster-49156.0/Cluster-18854.0/Cluster-26298.0/Cluster-64384.2/Cluster-65571.1/Cluster-65016.0/Cluster-8622.0/Cluster-43350.0/Cluster-62009.0/Cluster-14988.…
GO:0071501	cellular response to sterol depletion	23	-0.645668	-1.91032	0.00189239	0.00628495	0.00277609	50292	tags=91%, list=35%, signal=59%	Cluster-16046.0/Cluster-38868.0/Cluster-30550.0/Cluster-7127.0/Cluster-76152.0/Cluster-53445.0/Cluster-78589.0/Cluster-52056.19/Cluster-71772.0/Cluster-70839.0/Cluster-32515.0/Cluster-16863.0/Cluster-71784.0/Cluster-27893.0/Cluster-10689.0/Cluster-21801.0/Cluster-4336.0/Cluster-53560.0/Cluster-20954.0/Cluster-5081.0/Cluster-55737.0
GO:0071243	cellular response to arsenic-containing substance	35	-0.569829	-1.8612	0.00192885	0.0063934	0.00282399	51069	tags=77%, list=36%, signal=50%	Cluster-72926.0/Cluster-28809.0/Cluster-26181.0/Cluster-51852.3/Cluster-56223.0/Cluster-41855.0/Cluster-68973.0/Cluster-82639.4/Cluster-44469.0/Cluster-56176.2/Cluster-51852.5/Cluster-42884.0/Cluster-53605.0/Cluster-49287.0/Cluster-71118.0/Cluster-41034.0/Cluster-51852.7/Cluster-31820.0/Cluster-28620.0/Cluster-55539.0/Cluster-15277.39997/Cluster-15277.39624/Cluster-48841.0/Cluster-58242.0/Cluster…
GO:0001678	intracellular glucose homeostasis	137	-0.375477	-1.57701	0.00201038	0.00660894	0.0029192	40235	tags=60%, list=28%, signal=43%	Cluster-31446.0/Cluster-15277.38729/Cluster-3865.0/Cluster-67757.0/Cluster-45839.1/Cluster-70278.0/Cluster-63503.0/Cluster-67159.0/Cluster-13894.0/Cluster-19692.0/Cluster-72535.0/Cluster-59525.0/Cluster-28660.0/Cluster-43350.0/Cluster-27519.0/Cluster-82513.0/Cluster-27362.0/Cluster-36419.0/Cluster-63216.0/Cluster-57028.0/Cluster-71118.0/Cluster-80863.0/Cluster-28395.0/Cluster-82772.0/Cluster-3002…
GO:0120252	hydrocarbon metabolic process	15	-0.723701	-1.92451	0.00202716	0.00665052	0.00293757	8064	tags=80%, list=6%, signal=76%	Cluster-64960.0/Cluster-31618.0/Cluster-73494.0/Cluster-60959.0/Cluster-83075.0/Cluster-73449.0/Cluster-12037.1/Cluster-8612.0/Cluster-8414.0/Cluster-81563.0/Cluster-53943.0/Cluster-15277.10440
GO:0032107	regulation of response to nutrient levels	43	-0.530918	-1.8163	0.00204505	0.00669222	0.00295598	48364	tags=81%, list=34%, signal=54%	Cluster-25814.0/Cluster-6555.1/Cluster-38608.0/Cluster-4160.0/Cluster-19235.0/Cluster-35767.0/Cluster-35090.0/Cluster-31345.0/Cluster-56176.2/Cluster-43057.0/Cluster-35090.2/Cluster-55807.0/Cluster-6555.3/Cluster-6555.2/Cluster-58927.1/Cluster-33543.0/Cluster-59991.5/Cluster-41237.0/Cluster-65014.0/Cluster-12156.0/Cluster-59991.4/Cluster-24475.0/Cluster-59592.0/Cluster-19598.0/Cluster-81466.0/Clu…
GO:0055074	calcium ion homeostasis	290	-0.312104	-1.4394	0.0020642	0.00674805	0.00298065	37426	tags=49%, list=26%, signal=36%	Cluster-82057.0/Cluster-54240.0/Cluster-29991.0/Cluster-15277.39077/Cluster-72414.0/Cluster-17248.0/Cluster-43063.0/Cluster-38588.0/Cluster-3972.0/Cluster-23902.0/Cluster-67468.2/Cluster-63079.0/Cluster-65083.0/Cluster-59991.5/Cluster-20877.0/Cluster-79415.0/Cluster-41917.0/Cluster-58978.1/Cluster-80798.0/Cluster-59757.0/Cluster-56982.0/Cluster-29745.0/Cluster-61156.0/Cluster-62689.0/Cluster-1852…
GO:0042752	regulation of circadian rhythm	166	-0.35778	-1.54426	0.00207039	0.00676489	0.00298808	44840	tags=60%, list=31%, signal=41%	Cluster-11839.1/Cluster-80167.0/Cluster-56576.2/Cluster-31345.0/Cluster-80167.1/Cluster-26627.0/Cluster-74159.0/Cluster-37707.0/Cluster-43064.2/Cluster-42745.0/Cluster-56176.2/Cluster-39504.0/Cluster-16049.0/Cluster-66391.1/Cluster-78589.0/Cluster-75443.0/Cluster-78313.0/Cluster-6555.3/Cluster-72128.0/Cluster-43064.4/Cluster-65016.0/Cluster-80167.3/Cluster-61772.1/Cluster-14988.0/Cluster-80341.0/…
GO:0051445	regulation of meiotic cell cycle	103	-0.406526	-1.63536	0.00207413	0.00677369	0.00299197	46475	tags=64%, list=32%, signal=43%	Cluster-65230.0/Cluster-34634.3/Cluster-80250.0/Cluster-11632.0/Cluster-15277.40056/Cluster-3711.0/Cluster-78182.0/Cluster-55431.0/Cluster-62226.0/Cluster-44317.0/Cluster-15277.23757/Cluster-64357.0/Cluster-76048.0/Cluster-45006.0/Cluster-71534.0/Cluster-71733.0/Cluster-51085.0/Cluster-38274.1/Cluster-56308.0/Cluster-28429.0/Cluster-33197.1/Cluster-57321.0/Cluster-15277.21859/Cluster-28288.0/Clus…
GO:0015872	dopamine transport	39	-0.547554	-1.83344	0.00212014	0.00690301	0.00304909	27808	tags=49%, list=19%, signal=39%	Cluster-15277.6404/Cluster-76657.0/Cluster-59859.0/Cluster-65558.0/Cluster-61768.0/Cluster-34198.0/Cluster-69505.0/Cluster-15640.0/Cluster-51672.0/Cluster-70135.0/Cluster-60611.0/Cluster-41814.0/Cluster-52619.0/Cluster-36768.0/Cluster-45297.0/Cluster-48118.0/Cluster-4599.0/Cluster-76311.0/Cluster-5662.0
GO:0070831	basement membrane assembly	14	-0.735393	-1.91856	0.00213686	0.00693692	0.00306407	2098	tags=21%, list=1%, signal=21%	Cluster-13666.0/Cluster-48209.0/Cluster-74742.5
GO:0051642	centrosome localization	62	-0.470896	-1.73197	0.00216868	0.00701642	0.00309918	46205	tags=65%, list=32%, signal=44%	Cluster-24395.0/Cluster-77260.11/Cluster-80250.0/Cluster-73634.1/Cluster-76445.0/Cluster-72158.0/Cluster-77260.7/Cluster-3711.0/Cluster-77260.0/Cluster-26627.0/Cluster-62226.0/Cluster-81516.1/Cluster-67082.0/Cluster-51085.0/Cluster-45019.0/Cluster-67043.0/Cluster-77867.0/Cluster-36494.0/Cluster-14988.0/Cluster-15277.6428/Cluster-28395.0/Cluster-6190.0/Cluster-78344.0/Cluster-26173.0/Cluster-75935…
GO:0071577	zinc ion transmembrane transport	19	-0.678405	-1.91617	0.00217892	0.00704471	0.00311168	34613	tags=68%, list=24%, signal=52%	Cluster-15277.32662/Cluster-22362.0/Cluster-45841.0/Cluster-42274.1/Cluster-68162.0/Cluster-81935.0/Cluster-42565.0/Cluster-72391.0/Cluster-44142.0/Cluster-56573.0/Cluster-81935.1/Cluster-64353.0/Cluster-68373.0
GO:0043052	thermotaxis	27	0.635007	1.80678	0.00220811	0.00712839	0.00314864	11344	tags=30%, list=8%, signal=27%	Cluster-112.0/Cluster-12265.0/Cluster-21161.0/Cluster-31993.0/Cluster-28633.0/Cluster-32028.0/Cluster-27534.0/Cluster-17243.0
GO:0003018	vascular process in circulatory system	136	-0.372463	-1.56224	0.00222563	0.0071706	0.00316729	29347	tags=44%, list=20%, signal=35%	Cluster-21782.0/Cluster-70244.0/Cluster-50404.3/Cluster-55759.1/Cluster-33217.0/Cluster-51564.0/Cluster-21976.1/Cluster-57959.0/Cluster-3193.0/Cluster-83447.0/Cluster-40472.0/Cluster-33886.1/Cluster-62896.0/Cluster-59407.0/Cluster-50404.2/Cluster-6150.0/Cluster-11978.0/Cluster-55759.0/Cluster-40644.0/Cluster-81247.0/Cluster-76173.1/Cluster-58236.0/Cluster-6053.0/Cluster-61139.0/Cluster-78142.0/Cl…
GO:0090132	epithelium migration	399	-0.286983	-1.36716	0.00222774	0.00717383	0.00316871	46292	tags=56%, list=32%, signal=38%	Cluster-75281.0/Cluster-68216.0/Cluster-56909.0/Cluster-27484.0/Cluster-59898.0/Cluster-80346.0/Cluster-8841.0/Cluster-72158.0/Cluster-15277.40087/Cluster-77260.7/Cluster-76562.1/Cluster-11839.1/Cluster-47047.0/Cluster-31345.0/Cluster-77260.0/Cluster-68604.2/Cluster-55431.0/Cluster-79245.0/Cluster-72711.0/Cluster-58687.0/Cluster-72120.0/Cluster-69619.0/Cluster-79572.0/Cluster-82053.0/Cluster-5863…
GO:0031623	receptor internalization	72	-0.452863	-1.71408	0.00223419	0.00719103	0.00317631	42346	tags=64%, list=30%, signal=45%	Cluster-14612.0/Cluster-56874.0/Cluster-71197.0/Cluster-17328.0/Cluster-23144.0/Cluster-15277.6108/Cluster-68689.0/Cluster-33197.1/Cluster-28660.0/Cluster-78906.0/Cluster-57028.0/Cluster-47661.0/Cluster-78777.0/Cluster-28312.0/Cluster-76997.0/Cluster-43313.0/Cluster-30028.0/Cluster-26186.0/Cluster-1551.1/Cluster-53959.0/Cluster-78945.0/Cluster-29977.1/Cluster-42036.0/Cluster-9811.0/Cluster-43598.…
GO:0032411	positive regulation of transporter activity	93	-0.416299	-1.64648	0.00224719	0.00722927	0.0031932	41897	tags=61%, list=29%, signal=43%	Cluster-53792.0/Cluster-48706.0/Cluster-29637.0/Cluster-73945.0/Cluster-45526.0/Cluster-28660.0/Cluster-57194.0/Cluster-82057.0/Cluster-29991.0/Cluster-59600.0/Cluster-43063.0/Cluster-3972.0/Cluster-23902.0/Cluster-20877.0/Cluster-28395.0/Cluster-3582.0/Cluster-41917.0/Cluster-80798.0/Cluster-33421.0/Cluster-41034.0/Cluster-24104.0/Cluster-43598.0/Cluster-70761.0/Cluster-20857.0/Cluster-15277.74/…
GO:0009415	response to water	35	-0.564657	-1.84431	0.0023039	0.00736769	0.00325434	42360	tags=74%, list=30%, signal=52%	Cluster-56176.2/Cluster-17082.0/Cluster-30572.0/Cluster-70687.1/Cluster-17328.0/Cluster-6555.3/Cluster-6555.2/Cluster-67468.2/Cluster-34530.0/Cluster-21979.0/Cluster-77871.3/Cluster-50666.0/Cluster-24570.0/Cluster-30276.0/Cluster-51658.0/Cluster-40398.0/Cluster-34355.0/Cluster-21503.0/Cluster-48841.0/Cluster-55935.0/Cluster-70687.2/Cluster-79430.0/Cluster-27902.0/Cluster-70687.0/Cluster-66269.0/C…
GO:0086001	cardiac muscle cell action potential	31	-0.586622	-1.86169	0.00238417	0.00758685	0.00335114	37426	tags=61%, list=26%, signal=45%	Cluster-82057.0/Cluster-23902.0/Cluster-20877.0/Cluster-43598.0/Cluster-58556.0/Cluster-2461.0/Cluster-11978.0/Cluster-64275.0/Cluster-77832.0/Cluster-46149.0/Cluster-51672.0/Cluster-57506.0/Cluster-31205.0/Cluster-75622.2/Cluster-57979.0/Cluster-36398.0/Cluster-16204.0/Cluster-28040.0/Cluster-46241.0
GO:0048149	behavioral response to ethanol	61	-0.471697	-1.73155	0.00241731	0.00768852	0.00339606	44601	tags=72%, list=31%, signal=50%	Cluster-56576.2/Cluster-75640.0/Cluster-48833.0/Cluster-79572.0/Cluster-82053.0/Cluster-55154.0/Cluster-3865.0/Cluster-62878.0/Cluster-62878.1/Cluster-56576.1/Cluster-79572.1/Cluster-75381.0/Cluster-47661.0/Cluster-31414.1/Cluster-42515.2/Cluster-11971.1/Cluster-80539.0/Cluster-47568.4/Cluster-52995.0/Cluster-29150.0/Cluster-68050.0/Cluster-45932.0/Cluster-51965.0/Cluster-31414.0/Cluster-55709.0/…
GO:0090148	membrane fission	26	-0.617109	-1.8807	0.00254163	0.00801978	0.00354237	45828	tags=85%, list=32%, signal=58%	Cluster-66645.0/Cluster-45525.0/Cluster-13723.0/Cluster-22992.0/Cluster-61599.0/Cluster-45856.0/Cluster-75027.0/Cluster-73254.0/Cluster-56627.0/Cluster-76997.0/Cluster-79556.0/Cluster-31866.0/Cluster-78945.0/Cluster-47960.0/Cluster-61348.0/Cluster-73551.0/Cluster-45458.0/Cluster-52395.0/Cluster-14523.0/Cluster-19307.0/Cluster-15277.16968/Cluster-35928.0
GO:0002200	somatic diversification of immune receptors	34	-0.566294	-1.8351	0.00254555	0.00801978	0.00354237	53675	tags=74%, list=37%, signal=46%	Cluster-80773.0/Cluster-62178.0/Cluster-29217.0/Cluster-18517.0/Cluster-5688.0/Cluster-55999.0/Cluster-69776.0/Cluster-60291.1/Cluster-15975.0/Cluster-22030.0/Cluster-57897.0/Cluster-37429.0/Cluster-73544.1/Cluster-68428.1/Cluster-69256.0/Cluster-58978.1/Cluster-20569.0/Cluster-60407.0/Cluster-32162.0/Cluster-3398.0/Cluster-63262.0/Cluster-29469.0/Cluster-30871.0/Cluster-76848.0/Cluster-74787.0
GO:0048208	COPII vesicle coating	45	-0.518374	-1.78915	0.00254289	0.00801978	0.00354237	40520	tags=84%, list=28%, signal=61%	Cluster-78589.0/Cluster-48559.0/Cluster-68689.0/Cluster-15277.38652/Cluster-43487.0/Cluster-68620.0/Cluster-46330.0/Cluster-80264.0/Cluster-43313.0/Cluster-15277.10893/Cluster-42262.1/Cluster-4617.0/Cluster-8927.0/Cluster-19193.0/Cluster-3584.0/Cluster-37097.0/Cluster-14895.0/Cluster-51965.0/Cluster-66373.0/Cluster-73628.0/Cluster-19598.0/Cluster-63863.0/Cluster-60009.8/Cluster-56609.0/Cluster-63…
GO:0099174	regulation of presynapse organization	52	-0.492693	-1.75016	0.00254628	0.00801978	0.00354237	49776	tags=73%, list=35%, signal=48%	Cluster-32141.0/Cluster-51955.0/Cluster-81022.1/Cluster-48693.0/Cluster-75281.0/Cluster-15277.40056/Cluster-12114.0/Cluster-43064.2/Cluster-79572.0/Cluster-56176.2/Cluster-36141.0/Cluster-43064.4/Cluster-81022.0/Cluster-38788.0/Cluster-14988.0/Cluster-73254.0/Cluster-79572.1/Cluster-42281.0/Cluster-65014.0/Cluster-12030.0/Cluster-62940.0/Cluster-31820.0/Cluster-83449.0/Cluster-62323.0/Cluster-247…
GO:0060295	regulation of cilium movement involved in cell motility	12	-0.762286	-1.90861	0.00256159	0.00803277	0.00354811	17503	tags=67%, list=12%, signal=59%	Cluster-26905.0/Cluster-13673.0/Cluster-15328.0/Cluster-11416.0/Cluster-1175.0/Cluster-19655.0/Cluster-23261.0/Cluster-6856.0
GO:1902019	regulation of cilium-dependent cell motility	12	-0.762286	-1.90861	0.00256159	0.00803277	0.00354811	17503	tags=67%, list=12%, signal=59%	Cluster-26905.0/Cluster-13673.0/Cluster-15328.0/Cluster-11416.0/Cluster-1175.0/Cluster-19655.0/Cluster-23261.0/Cluster-6856.0
GO:0046185	aldehyde catabolic process	21	-0.651907	-1.88573	0.0025615	0.00803277	0.00354811	32536	tags=62%, list=23%, signal=48%	Cluster-12156.0/Cluster-39007.0/Cluster-60888.0/Cluster-30276.0/Cluster-33036.0/Cluster-10978.0/Cluster-61768.0/Cluster-46421.0/Cluster-15402.0/Cluster-69097.0/Cluster-83075.0/Cluster-2335.0/Cluster-79025.2
GO:0050803	regulation of synapse structure or activity	402	-0.286439	-1.36558	0.00255656	0.00803277	0.00354811	44849	tags=58%, list=31%, signal=40%	Cluster-72001.0/Cluster-11839.1/Cluster-3711.0/Cluster-52056.0/Cluster-44002.0/Cluster-56576.2/Cluster-42672.0/Cluster-31345.0/Cluster-58429.0/Cluster-68604.2/Cluster-13252.0/Cluster-55431.0/Cluster-58687.0/Cluster-26627.0/Cluster-12114.0/Cluster-71153.0/Cluster-37332.0/Cluster-72120.0/Cluster-55363.0/Cluster-43064.2/Cluster-15277.11085/Cluster-69842.1/Cluster-59369.0/Cluster-79572.0/Cluster-8035…
GO:0060033	anatomical structure regression	76	-0.442976	-1.69172	0.00258237	0.00808226	0.00356997	42444	tags=62%, list=30%, signal=44%	Cluster-44469.0/Cluster-29637.0/Cluster-50831.0/Cluster-52013.0/Cluster-38596.0/Cluster-49156.0/Cluster-64759.0/Cluster-18854.0/Cluster-56819.0/Cluster-80999.1/Cluster-72414.0/Cluster-62168.0/Cluster-7802.0/Cluster-73494.5/Cluster-71118.0/Cluster-42281.0/Cluster-33030.0/Cluster-41917.0/Cluster-65014.0/Cluster-12030.0/Cluster-13393.0/Cluster-62940.0/Cluster-43691.0/Cluster-59543.1/Cluster-22054.0/…
GO:0060135	maternal process involved in female pregnancy	43	-0.524462	-1.79421	0.00259776	0.00812256	0.00358777	38626	tags=63%, list=27%, signal=46%	Cluster-30707.0/Cluster-64747.0/Cluster-59600.0/Cluster-17559.0/Cluster-19948.0/Cluster-8803.0/Cluster-56523.0/Cluster-65014.0/Cluster-69036.0/Cluster-73775.0/Cluster-62689.0/Cluster-69621.0/Cluster-21782.0/Cluster-40472.0/Cluster-21801.0/Cluster-52396.0/Cluster-73419.0/Cluster-61768.0/Cluster-69763.0/Cluster-69097.0/Cluster-73013.0/Cluster-43569.0/Cluster-73578.1/Cluster-14650.0/Cluster-12810.0/…
GO:0006809	nitric oxide biosynthetic process	63	-0.464307	-1.71345	0.00268049	0.00834489	0.00368597	40257	tags=59%, list=28%, signal=42%	Cluster-13381.0/Cluster-79944.0/Cluster-23981.0/Cluster-68945.0/Cluster-19948.0/Cluster-67468.2/Cluster-26698.0/Cluster-74818.0/Cluster-59757.0/Cluster-65014.0/Cluster-27130.0/Cluster-48877.0/Cluster-69621.0/Cluster-76351.0/Cluster-21782.0/Cluster-62471.0/Cluster-40472.0/Cluster-45842.0/Cluster-49174.0/Cluster-69763.0/Cluster-58236.0/Cluster-6053.0/Cluster-71095.0/Cluster-82097.0/Cluster-73133.0/…
GO:0046717	acid secretion	44	-0.522608	-1.79604	0.00269415	0.00837934	0.00370119	21550	tags=45%, list=15%, signal=39%	Cluster-50404.2/Cluster-58101.0/Cluster-50184.0/Cluster-53560.0/Cluster-71322.0/Cluster-72005.1/Cluster-73013.0/Cluster-51271.0/Cluster-70135.0/Cluster-29047.0/Cluster-60611.0/Cluster-31724.1/Cluster-45297.0/Cluster-29801.0/Cluster-74384.0/Cluster-75665.0/Cluster-62145.0/Cluster-70309.0/Cluster-22296.0/Cluster-63308.0
GO:0010269	response to selenium ion	14	-0.727476	-1.89791	0.00271963	0.00843831	0.00372724	33991	tags=93%, list=24%, signal=71%	Cluster-38193.0/Cluster-69036.0/Cluster-82270.0/Cluster-40635.0/Cluster-33484.0/Cluster-37661.0/Cluster-47038.0/Cluster-58236.0/Cluster-60446.0/Cluster-19806.0/Cluster-43569.0/Cluster-59092.0/Cluster-15277.23431
GO:0070741	response to interleukin-6	29	-0.592705	-1.85349	0.00272565	0.00845292	0.0037337	48041	tags=86%, list=33%, signal=57%	Cluster-80283.0/Cluster-80274.0/Cluster-47675.2/Cluster-62840.0/Cluster-47675.1/Cluster-79784.0/Cluster-79904.0/Cluster-4267.0/Cluster-52696.0/Cluster-43350.0/Cluster-27969.0/Cluster-46815.0/Cluster-82655.0/Cluster-51564.0/Cluster-21976.1/Cluster-35521.0/Cluster-45842.0/Cluster-2706.0/Cluster-64851.32/Cluster-40057.0/Cluster-40508.0/Cluster-19393.0/Cluster-47675.0/Cluster-62145.0/Cluster-25830.0
GO:0048311	mitochondrion distribution	31	-0.58258	-1.84887	0.00272855	0.00845785	0.00373587	53777	tags=81%, list=37%, signal=50%	Cluster-81634.0/Cluster-32421.0/Cluster-79469.0/Cluster-77260.11/Cluster-29616.0/Cluster-77260.7/Cluster-77260.0/Cluster-35230.3/Cluster-67757.0/Cluster-65656.0/Cluster-42883.0/Cluster-43700.0/Cluster-28395.0/Cluster-56475.0/Cluster-26186.0/Cluster-16707.0/Cluster-76209.0/Cluster-73551.0/Cluster-38839.0/Cluster-77260.10/Cluster-15277.6404/Cluster-3193.0/Cluster-57636.0/Cluster-6221.0/Cluster-4746…
GO:0051645	Golgi localization	25	-0.619331	-1.86969	0.002763	0.00854007	0.00377219	53507	tags=92%, list=37%, signal=58%	Cluster-48944.0/Cluster-54058.0/Cluster-32421.0/Cluster-77260.11/Cluster-77260.7/Cluster-11839.1/Cluster-77260.0/Cluster-24992.0/Cluster-68945.0/Cluster-26698.0/Cluster-35486.0/Cluster-24992.1/Cluster-69331.1/Cluster-80293.0/Cluster-77260.10/Cluster-43479.0/Cluster-70851.0/Cluster-73628.1/Cluster-29615.0/Cluster-72368.0/Cluster-58247.0/Cluster-71106.0/Cluster-82097.0
GO:0016226	iron-sulfur cluster assembly	25	-0.619244	-1.86943	0.002763	0.00854007	0.00377219	40132	tags=88%, list=28%, signal=63%	Cluster-77004.0/Cluster-3247.0/Cluster-76033.0/Cluster-78527.0/Cluster-66530.0/Cluster-76820.0/Cluster-45019.0/Cluster-15118.0/Cluster-46269.0/Cluster-48001.0/Cluster-49802.0/Cluster-25471.0/Cluster-30252.0/Cluster-65082.0/Cluster-9194.0/Cluster-16956.0/Cluster-20069.0/Cluster-34143.0/Cluster-3026.0/Cluster-75160.0/Cluster-61685.0/Cluster-25835.0
GO:0031163	metallo-sulfur cluster assembly	25	-0.619244	-1.86943	0.002763	0.00854007	0.00377219	40132	tags=88%, list=28%, signal=63%	Cluster-77004.0/Cluster-3247.0/Cluster-76033.0/Cluster-78527.0/Cluster-66530.0/Cluster-76820.0/Cluster-45019.0/Cluster-15118.0/Cluster-46269.0/Cluster-48001.0/Cluster-49802.0/Cluster-25471.0/Cluster-30252.0/Cluster-65082.0/Cluster-9194.0/Cluster-16956.0/Cluster-20069.0/Cluster-34143.0/Cluster-3026.0/Cluster-75160.0/Cluster-61685.0/Cluster-25835.0
GO:0086002	cardiac muscle cell action potential involved in contraction	20	-0.658325	-1.88304	0.00277379	0.0085652	0.00378329	37426	tags=70%, list=26%, signal=52%	Cluster-82057.0/Cluster-23902.0/Cluster-43598.0/Cluster-2461.0/Cluster-11978.0/Cluster-77832.0/Cluster-46149.0/Cluster-31205.0/Cluster-75622.2/Cluster-57979.0/Cluster-36398.0/Cluster-16204.0/Cluster-28040.0/Cluster-46241.0
GO:0034728	nucleosome organization	109	-0.389935	-1.58247	0.00295798	0.00906038	0.00400201	54156	tags=67%, list=38%, signal=42%	Cluster-15670.0/Cluster-80773.0/Cluster-52079.0/Cluster-19053.0/Cluster-13702.0/Cluster-38291.0/Cluster-51929.0/Cluster-83332.3/Cluster-17385.0/Cluster-57413.0/Cluster-59138.0/Cluster-59437.0/Cluster-29301.0/Cluster-68547.0/Cluster-83332.0/Cluster-25081.0/Cluster-72467.0/Cluster-23765.0/Cluster-35844.0/Cluster-61455.0/Cluster-52222.2/Cluster-44548.0/Cluster-2207.0/Cluster-9909.0/Cluster-60291.1/C…
GO:0070988	demethylation	44	-0.518226	-1.78099	0.00299967	0.00916203	0.00404691	47057	tags=70%, list=33%, signal=47%	Cluster-61131.0/Cluster-4067.0/Cluster-15277.292/Cluster-34957.0/Cluster-15277.19197/Cluster-37707.0/Cluster-39504.0/Cluster-52945.0/Cluster-17127.0/Cluster-62168.0/Cluster-59165.0/Cluster-69891.4/Cluster-51852.7/Cluster-58539.0/Cluster-15289.0/Cluster-76703.1/Cluster-1792.1/Cluster-22054.0/Cluster-26339.0/Cluster-65126.0/Cluster-59200.0/Cluster-6750.0/Cluster-21801.0/Cluster-46896.0/Cluster-1344…
GO:0000002	mitochondrial genome maintenance	47	-0.506904	-1.76524	0.00303703	0.00923687	0.00407997	52802	tags=74%, list=37%, signal=47%	Cluster-60561.0/Cluster-5732.0/Cluster-71760.0/Cluster-79469.0/Cluster-50012.0/Cluster-50837.0/Cluster-59111.0/Cluster-61563.0/Cluster-8777.0/Cluster-3885.0/Cluster-29616.0/Cluster-70367.0/Cluster-67757.0/Cluster-38847.0/Cluster-34872.0/Cluster-77839.0/Cluster-39570.0/Cluster-15277.1712/Cluster-19948.0/Cluster-71118.0/Cluster-81176.0/Cluster-81048.0/Cluster-56475.0/Cluster-81867.0/Cluster-16707.0…
GO:0070588	calcium ion transmembrane transport	210	-0.32949	-1.46402	0.00314314	0.00952126	0.00420558	39042	tags=51%, list=27%, signal=37%	Cluster-45526.0/Cluster-4267.0/Cluster-57194.0/Cluster-75027.0/Cluster-14988.0/Cluster-82057.0/Cluster-54240.0/Cluster-29991.0/Cluster-15277.39077/Cluster-72414.0/Cluster-17248.0/Cluster-43063.0/Cluster-38588.0/Cluster-3972.0/Cluster-19948.0/Cluster-67468.2/Cluster-65125.0/Cluster-20877.0/Cluster-78081.0/Cluster-54504.3/Cluster-41917.0/Cluster-80798.0/Cluster-61473.0/Cluster-33421.0/Cluster-62689…
GO:0001553	luteinization	16	-0.697284	-1.88668	0.00328923	0.00988299	0.00436536	29792	tags=69%, list=21%, signal=54%	Cluster-31210.0/Cluster-38839.0/Cluster-27917.0/Cluster-52056.10/Cluster-49769.0/Cluster-65137.10/Cluster-24886.0/Cluster-52056.8/Cluster-65137.9/Cluster-71316.0/Cluster-48839.0
GO:0035461	vitamin transmembrane transport	20	-0.65243	-1.86618	0.00330333	0.00991612	0.00437999	32030	tags=75%, list=22%, signal=58%	Cluster-58430.0/Cluster-61333.0/Cluster-83447.0/Cluster-59243.0/Cluster-75487.0/Cluster-2670.0/Cluster-30364.2/Cluster-48198.0/Cluster-51271.0/Cluster-14008.0/Cluster-53702.0/Cluster-18728.0/Cluster-28071.0/Cluster-31958.0/Cluster-41542.0
GO:0065004	protein-DNA complex assembly	177	-0.343126	-1.49312	0.00332986	0.00998185	0.00440903	54504	tags=66%, list=38%, signal=41%	Cluster-45775.0/Cluster-78702.0/Cluster-15670.0/Cluster-27854.2/Cluster-25474.0/Cluster-80773.0/Cluster-15277.8861/Cluster-62508.0/Cluster-38291.0/Cluster-79830.0/Cluster-51929.0/Cluster-83332.3/Cluster-17385.0/Cluster-15277.30078/Cluster-27277.0/Cluster-65540.0/Cluster-57413.0/Cluster-68395.0/Cluster-71760.0/Cluster-59138.0/Cluster-59437.0/Cluster-68846.0/Cluster-29873.0/Cluster-50837.0/Cluster-…
GO:0070542	response to fatty acid	64	-0.456797	-1.69083	0.00346724	0.0103457	0.00456974	41605	tags=67%, list=29%, signal=48%	Cluster-64357.0/Cluster-52013.0/Cluster-70687.1/Cluster-78226.0/Cluster-13894.0/Cluster-30222.0/Cluster-19948.0/Cluster-48722.0/Cluster-64960.0/Cluster-83281.0/Cluster-80798.0/Cluster-52140.0/Cluster-81093.0/Cluster-12156.0/Cluster-73775.0/Cluster-30833.0/Cluster-32944.0/Cluster-69621.0/Cluster-31210.0/Cluster-38839.0/Cluster-21782.0/Cluster-34001.0/Cluster-12118.0/Cluster-25143.0/Cluster-47038.0…
GO:0071333	cellular response to glucose stimulus	122	-0.374938	-1.5487	0.00350705	0.0104548	0.00461794	40052	tags=58%, list=28%, signal=42%	Cluster-70278.0/Cluster-63503.0/Cluster-67159.0/Cluster-13894.0/Cluster-19692.0/Cluster-72535.0/Cluster-59525.0/Cluster-28660.0/Cluster-43350.0/Cluster-27519.0/Cluster-27362.0/Cluster-36419.0/Cluster-57028.0/Cluster-71118.0/Cluster-80863.0/Cluster-28395.0/Cluster-82772.0/Cluster-16707.0/Cluster-66240.0/Cluster-26173.0/Cluster-68472.0/Cluster-62689.0/Cluster-61188.0/Cluster-58379.0/Cluster-82772.3…
GO:0120193	tight junction organization	97	-0.401204	-1.59841	0.00352136	0.0104733	0.00462612	41151	tags=59%, list=29%, signal=42%	Cluster-24477.0/Cluster-52013.0/Cluster-11145.0/Cluster-4578.0/Cluster-64759.0/Cluster-18854.0/Cluster-64384.2/Cluster-62878.0/Cluster-62009.0/Cluster-62878.1/Cluster-81605.0/Cluster-82622.0/Cluster-3582.0/Cluster-8837.1/Cluster-47209.0/Cluster-30943.0/Cluster-75333.0/Cluster-43598.0/Cluster-65535.0/Cluster-50850.0/Cluster-76271.0/Cluster-38102.0/Cluster-72104.0/Cluster-59592.0/Cluster-81869.0/Cl…
GO:1901570	fatty acid derivative biosynthetic process	58	-0.468865	-1.70409	0.00355364	0.0105548	0.00466209	21979	tags=69%, list=15%, signal=58%	Cluster-69932.0/Cluster-42126.0/Cluster-59559.0/Cluster-5230.0/Cluster-38998.0/Cluster-31426.0/Cluster-52140.0/Cluster-40374.0/Cluster-75314.1/Cluster-46986.0/Cluster-21782.0/Cluster-65205.0/Cluster-43234.0/Cluster-61561.0/Cluster-26282.0/Cluster-75314.0/Cluster-59965.0/Cluster-13799.1/Cluster-56571.0/Cluster-61139.0/Cluster-10913.0/Cluster-66140.0/Cluster-24202.0/Cluster-81479.0/Cluster-54140.0/…
GO:0006730	one-carbon metabolic process	33	-0.563787	-1.81363	0.00355672	0.0105591	0.00466399	26051	tags=45%, list=18%, signal=37%	Cluster-15570.0/Cluster-50342.0/Cluster-33537.0/Cluster-49012.0/Cluster-64988.4/Cluster-48891.0/Cluster-41555.2/Cluster-47669.2/Cluster-59405.2/Cluster-79912.1/Cluster-45224.0/Cluster-36948.0/Cluster-59405.1/Cluster-73839.0/Cluster-30920.0
GO:0060582	cell fate determination involved in pattern specification	24	-0.616059	-1.84162	0.00357271	0.0106011	0.00468256	45990	tags=79%, list=32%, signal=54%	Cluster-70985.0/Cluster-28996.0/Cluster-32655.0/Cluster-67043.0/Cluster-47945.0/Cluster-64759.0/Cluster-22591.0/Cluster-26173.0/Cluster-21551.0/Cluster-15277.3706/Cluster-38859.0/Cluster-45659.0/Cluster-63788.1/Cluster-27063.0/Cluster-4247.0/Cluster-82010.0/Cluster-16527.0/Cluster-71316.0/Cluster-5745.0
GO:0034331	cell junction maintenance	49	-0.493476	-1.73253	0.00357416	0.0106011	0.00468256	35275	tags=63%, list=25%, signal=48%	Cluster-51642.0/Cluster-3144.0/Cluster-11839.1/Cluster-38376.0/Cluster-50374.0/Cluster-15277.5678/Cluster-50556.0/Cluster-67964.0/Cluster-26698.0/Cluster-26173.0/Cluster-5456.3/Cluster-58395.0/Cluster-5456.2/Cluster-64241.0/Cluster-18487.0/Cluster-46455.0/Cluster-64631.0/Cluster-40167.0/Cluster-18521.0/Cluster-21976.1/Cluster-21551.0/Cluster-43719.0/Cluster-66122.0/Cluster-5772.0/Cluster-10219.0/…
GO:2001038	regulation of cellular response to drug	22	-0.632675	-1.8503	0.00359575	0.0106456	0.0047022	41523	tags=77%, list=29%, signal=55%	Cluster-8000.0/Cluster-42883.0/Cluster-59600.0/Cluster-44173.0/Cluster-75764.0/Cluster-48975.0/Cluster-72896.0/Cluster-51564.0/Cluster-15277.6404/Cluster-31156.0/Cluster-61768.0/Cluster-54968.3/Cluster-54968.2/Cluster-71106.0/Cluster-74787.0/Cluster-60446.0/Cluster-19806.0
GO:1990868	response to chemokine	22	-0.632507	-1.8498	0.00362125	0.0107015	0.00472689	30687	tags=45%, list=21%, signal=36%	Cluster-48877.0/Cluster-33217.0/Cluster-39155.0/Cluster-72368.0/Cluster-70510.0/Cluster-73133.0/Cluster-27864.0/Cluster-76588.0/Cluster-76588.3/Cluster-16933.0
GO:0043462	regulation of ATP-dependent activity	90	-0.407758	-1.60488	0.00387822	0.0113365	0.00500738	41960	tags=57%, list=29%, signal=40%	Cluster-40866.0/Cluster-49882.0/Cluster-62132.0/Cluster-36141.0/Cluster-44548.1/Cluster-70944.0/Cluster-54680.0/Cluster-25897.0/Cluster-36419.0/Cluster-35691.0/Cluster-50556.0/Cluster-20877.0/Cluster-11481.0/Cluster-43313.0/Cluster-78344.0/Cluster-10486.0/Cluster-56799.0/Cluster-45551.0/Cluster-24906.0/Cluster-16529.0/Cluster-49178.0/Cluster-40718.0/Cluster-62300.0/Cluster-5997.0/Cluster-41084.0/…
GO:0120305	regulation of pigmentation	35	-0.550262	-1.79729	0.00391127	0.011397	0.00503411	36070	tags=63%, list=25%, signal=47%	Cluster-39338.0/Cluster-74753.0/Cluster-15277.10893/Cluster-30028.0/Cluster-48372.0/Cluster-37097.0/Cluster-31820.0/Cluster-51587.0/Cluster-5797.0/Cluster-59592.0/Cluster-55603.0/Cluster-15277.6404/Cluster-65558.0/Cluster-59113.0/Cluster-48198.0/Cluster-82164.0/Cluster-16702.0/Cluster-13076.0/Cluster-54999.0/Cluster-53943.0/Cluster-5965.0/Cluster-22169.0
GO:0002788	regulation of antifungal peptide production	18	-0.668732	-1.86516	0.004	0.011598	0.0051229	23979	tags=56%, list=17%, signal=46%	Cluster-74372.7/Cluster-45842.0/Cluster-74372.6/Cluster-23729.0/Cluster-13032.1/Cluster-74372.11/Cluster-38565.0/Cluster-14335.3/Cluster-74372.13/Cluster-74372.14
GO:0007622	rhythmic behavior	140	-0.359722	-1.51533	0.00401429	0.0116238	0.00513429	47504	tags=63%, list=33%, signal=42%	Cluster-53341.0/Cluster-73098.0/Cluster-64598.0/Cluster-51060.0/Cluster-80615.1/Cluster-54091.0/Cluster-79039.0/Cluster-15277.39440/Cluster-11839.1/Cluster-3711.0/Cluster-56576.2/Cluster-74159.0/Cluster-59198.0/Cluster-35230.3/Cluster-26949.0/Cluster-42745.0/Cluster-56176.2/Cluster-67757.0/Cluster-71925.1/Cluster-16049.0/Cluster-78589.0/Cluster-67043.0/Cluster-72128.0/Cluster-62878.0/Cluster-6287…
GO:0050870	positive regulation of T cell activation	76	-0.42933	-1.63961	0.00404468	0.011674	0.00515648	46982	tags=68%, list=33%, signal=46%	Cluster-54532.0/Cluster-57514.1/Cluster-27484.0/Cluster-79784.0/Cluster-11839.1/Cluster-67982.0/Cluster-25881.0/Cluster-79245.0/Cluster-45854.0/Cluster-21864.16/Cluster-78568.0/Cluster-69156.0/Cluster-33310.0/Cluster-28185.0/Cluster-18854.0/Cluster-75552.0/Cluster-52056.19/Cluster-71772.0/Cluster-26583.0/Cluster-27969.0/Cluster-68945.0/Cluster-70131.0/Cluster-45109.0/Cluster-43063.0/Cluster-19948…
GO:0002082	regulation of oxidative phosphorylation	31	-0.569632	-1.80777	0.00405309	0.0116838	0.00516079	47176	tags=65%, list=33%, signal=43%	Cluster-51673.8/Cluster-11839.1/Cluster-54590.0/Cluster-79904.0/Cluster-23558.0/Cluster-4267.0/Cluster-59600.0/Cluster-38588.0/Cluster-33030.0/Cluster-29745.0/Cluster-34086.0/Cluster-15277.6404/Cluster-15277.39997/Cluster-50342.0/Cluster-61768.0/Cluster-77383.0/Cluster-48841.0/Cluster-21972.0/Cluster-80523.0/Cluster-13255.0
GO:0010172	embryonic body morphogenesis	48	-0.493803	-1.7263	0.00412336	0.0118652	0.00524092	50514	tags=79%, list=35%, signal=51%	Cluster-80772.0/Cluster-44963.0/Cluster-67785.1/Cluster-22082.0/Cluster-24411.0/Cluster-18737.0/Cluster-56792.0/Cluster-72120.0/Cluster-77877.0/Cluster-8813.0/Cluster-15277.5678/Cluster-30149.0/Cluster-8939.0/Cluster-18854.0/Cluster-64384.2/Cluster-65571.1/Cluster-82057.0/Cluster-81875.0/Cluster-34005.0/Cluster-26698.0/Cluster-64241.0/Cluster-50498.0/Cluster-16848.0/Cluster-82655.0/Cluster-23710.…
GO:1905153	regulation of membrane invagination	40	-0.522264	-1.75835	0.0041504	0.0119218	0.00526591	42306	tags=65%, list=29%, signal=46%	Cluster-31699.0/Cluster-50831.0/Cluster-74637.0/Cluster-16049.0/Cluster-47925.0/Cluster-26698.0/Cluster-72689.0/Cluster-30028.0/Cluster-26186.0/Cluster-13393.0/Cluster-30833.0/Cluster-69621.0/Cluster-64631.0/Cluster-5797.0/Cluster-40718.0/Cluster-65558.0/Cluster-30660.1/Cluster-68787.0/Cluster-69505.0/Cluster-15640.0/Cluster-70135.0/Cluster-73578.1/Cluster-66536.1/Cluster-66536.0/Cluster-63198.0/…
GO:0010761	fibroblast migration	40	0.554541	1.70944	0.00429164	0.0122621	0.00541623	19137	tags=28%, list=13%, signal=24%	Cluster-21864.15/Cluster-73315.0/Cluster-21864.11/Cluster-21864.9/Cluster-21864.14/Cluster-21864.12/Cluster-21864.13/Cluster-15265.0/Cluster-21864.10/Cluster-73276.0/Cluster-71994.0
GO:0007635	chemosensory behavior	129	-0.366884	-1.52725	0.00429523	0.0122669	0.00541836	45033	tags=61%, list=31%, signal=42%	Cluster-58956.1/Cluster-3711.0/Cluster-47047.0/Cluster-31345.0/Cluster-58687.0/Cluster-22035.0/Cluster-82053.0/Cluster-24992.0/Cluster-17640.0/Cluster-48263.0/Cluster-16049.0/Cluster-45613.1/Cluster-47608.0/Cluster-13700.0/Cluster-28660.0/Cluster-23793.0/Cluster-64429.0/Cluster-53374.0/Cluster-75381.0/Cluster-23902.0/Cluster-19948.0/Cluster-77795.0/Cluster-31414.1/Cluster-42515.2/Cluster-24870.0/…
GO:0008204	ergosterol metabolic process	29	-0.577464	-1.80583	0.00429814	0.0122698	0.00541964	32429	tags=66%, list=23%, signal=51%	Cluster-74204.0/Cluster-78589.0/Cluster-57577.0/Cluster-18917.2/Cluster-39057.0/Cluster-16863.0/Cluster-70851.0/Cluster-31555.0/Cluster-15277.39997/Cluster-29227.0/Cluster-80412.0/Cluster-64783.0/Cluster-2733.0/Cluster-48841.0/Cluster-82164.0/Cluster-66825.0/Cluster-13255.0/Cluster-53382.1/Cluster-53382.0
GO:0046636	negative regulation of alpha-beta T cell activation	21	-0.632924	-1.83082	0.00431144	0.0123024	0.005434	16124	tags=38%, list=11%, signal=34%	Cluster-64596.2/Cluster-73133.0/Cluster-43569.0/Cluster-14925.0/Cluster-71316.0/Cluster-48839.0/Cluster-69545.0/Cluster-51689.0
GO:0009308	amine metabolic process	155	-0.348221	-1.48834	0.00434153	0.0123773	0.00546711	27415	tags=41%, list=19%, signal=33%	Cluster-7646.2/Cluster-39007.0/Cluster-34001.0/Cluster-9593.0/Cluster-69169.0/Cluster-55536.0/Cluster-65558.0/Cluster-745.2/Cluster-36736.0/Cluster-65565.0/Cluster-61768.0/Cluster-46421.0/Cluster-15277.35106/Cluster-47629.0/Cluster-21606.0/Cluster-745.4/Cluster-6053.0/Cluster-69097.0/Cluster-15277.38957/Cluster-11120.0/Cluster-5117.0/Cluster-27305.1/Cluster-52366.0/Cluster-10941.0/Cluster-64353.0…
GO:0050921	positive regulation of chemotaxis	72	-0.434094	-1.64304	0.00434596	0.0123845	0.00547027	49532	tags=69%, list=35%, signal=45%	Cluster-59027.3/Cluster-18784.0/Cluster-60723.0/Cluster-53341.0/Cluster-26947.0/Cluster-21958.0/Cluster-79039.0/Cluster-31345.0/Cluster-55431.0/Cluster-66410.0/Cluster-81490.0/Cluster-15918.1/Cluster-39120.0/Cluster-28660.0/Cluster-56819.0/Cluster-64747.0/Cluster-64429.0/Cluster-19948.0/Cluster-8803.0/Cluster-26698.0/Cluster-20877.0/Cluster-41917.0/Cluster-58978.1/Cluster-59757.0/Cluster-65014.0/…
GO:0097062	dendritic spine maintenance	21	0.65348	1.75901	0.00437496	0.012442	0.0054957	5533	tags=14%, list=4%, signal=14%	Cluster-4768.0/Cluster-13004.0/Cluster-56375.0
GO:0046189	phenol-containing compound biosynthetic process	63	-0.451732	-1.66705	0.00443769	0.0125848	0.00555877	24162	tags=46%, list=17%, signal=38%	Cluster-55175.2/Cluster-67907.0/Cluster-61768.0/Cluster-15277.35106/Cluster-47629.0/Cluster-18977.0/Cluster-6053.0/Cluster-30786.0/Cluster-50711.0/Cluster-63019.0/Cluster-62535.0/Cluster-66536.1/Cluster-66536.0/Cluster-68432.1/Cluster-17123.0/Cluster-48118.0/Cluster-77126.0/Cluster-3997.0/Cluster-13076.0/Cluster-57079.0/Cluster-11696.0/Cluster-6547.0/Cluster-76311.0/Cluster-53943.0/Cluster-47419.…
GO:0042246	tissue regeneration	77	-0.426064	-1.63016	0.00455922	0.0128674	0.00568357	31087	tags=47%, list=22%, signal=37%	Cluster-31820.0/Cluster-62241.0/Cluster-41465.0/Cluster-54907.0/Cluster-22498.0/Cluster-16694.0/Cluster-75426.0/Cluster-55603.0/Cluster-4665.0/Cluster-22034.0/Cluster-15277.3706/Cluster-64851.40/Cluster-41362.0/Cluster-59407.0/Cluster-71744.0/Cluster-76622.1/Cluster-54968.3/Cluster-54968.2/Cluster-45659.0/Cluster-21783.0/Cluster-75251.0/Cluster-80764.0/Cluster-47294.0/Cluster-39671.0/Cluster-6653…
GO:0036270	response to diuretic	15	0.712851	1.7721	0.00458871	0.0129298	0.00571116	1897	tags=13%, list=1%, signal=13%	Cluster-112.0/Cluster-21161.0
GO:0006027	glycosaminoglycan catabolic process	30	0.598054	1.73891	0.00462866	0.0130065	0.00574504	22815	tags=40%, list=16%, signal=34%	Cluster-62859.1/Cluster-62447.0/Cluster-10542.0/Cluster-32460.0/Cluster-68788.0/Cluster-76115.0/Cluster-18907.0/Cluster-35124.0/Cluster-56225.0/Cluster-67430.0/Cluster-64908.0/Cluster-42310.0
GO:0006949	syncytium formation	79	-0.42268	-1.62499	0.004665	0.0130813	0.00577806	48228	tags=70%, list=34%, signal=46%	Cluster-78630.0/Cluster-18737.0/Cluster-68645.0/Cluster-59270.0/Cluster-33476.0/Cluster-69323.0/Cluster-15277.40056/Cluster-11839.1/Cluster-67982.0/Cluster-45854.0/Cluster-12114.0/Cluster-79821.0/Cluster-67757.0/Cluster-16049.0/Cluster-44344.0/Cluster-45839.1/Cluster-72595.0/Cluster-62009.0/Cluster-19948.0/Cluster-57577.0/Cluster-26698.0/Cluster-78859.0/Cluster-69530.0/Cluster-65014.0/Cluster-742…
GO:0043542	endothelial cell migration	133	-0.361378	-1.51096	0.0048484	0.0135124	0.00596848	37870	tags=50%, list=26%, signal=37%	Cluster-8136.0/Cluster-64747.0/Cluster-25897.0/Cluster-18619.0/Cluster-54207.0/Cluster-66532.0/Cluster-39338.0/Cluster-19948.0/Cluster-67468.2/Cluster-25639.0/Cluster-58978.1/Cluster-42262.1/Cluster-56982.0/Cluster-6446.1/Cluster-35486.0/Cluster-31820.0/Cluster-71784.0/Cluster-48877.0/Cluster-46535.0/Cluster-32944.0/Cluster-59661.0/Cluster-38102.0/Cluster-64631.0/Cluster-21782.0/Cluster-59592.0/C…
GO:0046785	microtubule polymerization	73	-0.429714	-1.63029	0.00493744	0.0137132	0.00605719	46107	tags=64%, list=32%, signal=44%	Cluster-69323.0/Cluster-27484.0/Cluster-62987.0/Cluster-28167.0/Cluster-8841.0/Cluster-42424.0/Cluster-73595.0/Cluster-3711.0/Cluster-40805.0/Cluster-76316.0/Cluster-61979.1/Cluster-56176.2/Cluster-58874.2/Cluster-22364.0/Cluster-51799.0/Cluster-39120.0/Cluster-18854.0/Cluster-77867.0/Cluster-68297.0/Cluster-10934.0/Cluster-53374.0/Cluster-58927.1/Cluster-47616.0/Cluster-50556.0/Cluster-15277.381…
GO:1901568	fatty acid derivative metabolic process	125	-0.365645	-1.51513	0.00495821	0.0137436	0.0060706	36345	tags=58%, list=25%, signal=44%	Cluster-69932.0/Cluster-36114.0/Cluster-42126.0/Cluster-59559.0/Cluster-5230.0/Cluster-35540.0/Cluster-38998.0/Cluster-73619.0/Cluster-31426.0/Cluster-52140.0/Cluster-74424.0/Cluster-40374.0/Cluster-29919.0/Cluster-75314.1/Cluster-57148.0/Cluster-76703.1/Cluster-46986.0/Cluster-21782.0/Cluster-62323.0/Cluster-69180.0/Cluster-40531.0/Cluster-44143.0/Cluster-12118.0/Cluster-65205.0/Cluster-57009.0/…
GO:0140694	non-membrane-bounded organelle assembly	459	-0.269692	-1.30044	0.005066	0.0139453	0.0061597	45489	tags=57%, list=32%, signal=39%	Cluster-49572.0/Cluster-20577.0/Cluster-12961.0/Cluster-73595.0/Cluster-79784.0/Cluster-77260.7/Cluster-3502.0/Cluster-78552.0/Cluster-72001.0/Cluster-11839.1/Cluster-3711.0/Cluster-35052.0/Cluster-77260.0/Cluster-36374.0/Cluster-16116.0/Cluster-69820.0/Cluster-78204.0/Cluster-60596.0/Cluster-7127.0/Cluster-71153.0/Cluster-45651.0/Cluster-37332.0/Cluster-40196.0/Cluster-53779.0/Cluster-61499.0/Cl…
GO:0035210	prepupal development	14	-0.702093	-1.83169	0.0051236	0.0140491	0.00620557	35733	tags=93%, list=25%, signal=70%	Cluster-77795.0/Cluster-52448.1/Cluster-36062.0/Cluster-69036.0/Cluster-62546.0/Cluster-48842.0/Cluster-18624.0/Cluster-41227.0/Cluster-19008.0/Cluster-2149.1/Cluster-52056.10/Cluster-15277.38855/Cluster-52056.8
GO:0086009	membrane repolarization	14	-0.701862	-1.83108	0.00514788	0.0140918	0.00622441	37513	tags=71%, list=26%, signal=53%	Cluster-26930.0/Cluster-23902.0/Cluster-43598.0/Cluster-11978.0/Cluster-64275.0/Cluster-77832.0/Cluster-57506.0/Cluster-31205.0/Cluster-75622.2/Cluster-36398.0
GO:0006874	intracellular calcium ion homeostasis	269	-0.303408	-1.38879	0.00531993	0.0144891	0.00639992	37961	tags=50%, list=26%, signal=37%	Cluster-14988.0/Cluster-44702.0/Cluster-82057.0/Cluster-54240.0/Cluster-29991.0/Cluster-15277.39077/Cluster-72414.0/Cluster-17248.0/Cluster-43063.0/Cluster-38588.0/Cluster-3972.0/Cluster-23902.0/Cluster-67468.2/Cluster-63079.0/Cluster-65083.0/Cluster-59991.5/Cluster-20877.0/Cluster-79415.0/Cluster-41917.0/Cluster-58978.1/Cluster-80798.0/Cluster-59757.0/Cluster-56982.0/Cluster-29745.0/Cluster-6115…
GO:0050906	detection of stimulus involved in sensory perception	101	-0.385959	-1.54762	0.00532694	0.014496	0.00640295	25901	tags=45%, list=18%, signal=37%	Cluster-81466.0/Cluster-20944.0/Cluster-25609.0/Cluster-48018.1/Cluster-75935.5/Cluster-69532.0/Cluster-57909.1/Cluster-27507.0/Cluster-54713.0/Cluster-2107.0/Cluster-43575.0/Cluster-76705.0/Cluster-21321.0/Cluster-70707.0/Cluster-77697.0/Cluster-28328.0/Cluster-30824.0/Cluster-48997.0/Cluster-75935.3/Cluster-30660.1/Cluster-80764.0/Cluster-59228.0/Cluster-7398.0/Cluster-78553.0/Cluster-13673.0/C…
GO:0050890	cognition	421	-0.274764	-1.31609	0.0054996	0.0148409	0.00655529	45127	tags=58%, list=31%, signal=40%	Cluster-81833.0/Cluster-58956.1/Cluster-15277.40056/Cluster-72001.0/Cluster-3711.0/Cluster-35052.0/Cluster-36081.2/Cluster-47047.0/Cluster-31345.0/Cluster-56239.1/Cluster-75640.0/Cluster-80950.0/Cluster-13252.0/Cluster-71301.0/Cluster-45211.0/Cluster-58687.0/Cluster-12114.0/Cluster-32655.0/Cluster-55363.0/Cluster-22035.0/Cluster-26949.0/Cluster-60265.0/Cluster-76156.1/Cluster-79572.0/Cluster-5509…
GO:1904238	pericyte cell differentiation	16	0.694019	1.75049	0.00551778	0.0148776	0.0065715	10339	tags=56%, list=7%, signal=52%	Cluster-21864.15/Cluster-73315.0/Cluster-49754.0/Cluster-21864.11/Cluster-21864.9/Cluster-21864.14/Cluster-21864.12/Cluster-21864.13/Cluster-21864.10
GO:0061083	regulation of protein refolding	13	-0.712097	-1.82149	0.00558457	0.0150013	0.00662613	35275	tags=69%, list=25%, signal=52%	Cluster-50556.0/Cluster-69364.0/Cluster-83616.1/Cluster-15277.39997/Cluster-54968.3/Cluster-54968.2/Cluster-48841.0/Cluster-60577.0/Cluster-13255.0
GO:2000106	regulation of leukocyte apoptotic process	43	-0.503479	-1.72243	0.00558242	0.0150013	0.00662613	41715	tags=72%, list=29%, signal=51%	Cluster-50837.0/Cluster-72308.2/Cluster-53341.0/Cluster-46552.0/Cluster-63866.0/Cluster-29637.0/Cluster-69156.0/Cluster-67757.0/Cluster-51085.0/Cluster-23981.0/Cluster-26583.0/Cluster-58395.0/Cluster-48639.2/Cluster-67424.0/Cluster-72308.0/Cluster-62241.0/Cluster-49443.1/Cluster-55175.0/Cluster-22362.0/Cluster-62896.0/Cluster-41660.0/Cluster-55175.2/Cluster-6053.0/Cluster-74787.0/Cluster-43569.0/…
GO:0042688	crystal cell differentiation	21	-0.623053	-1.80227	0.00563023	0.0151114	0.00667476	30468	tags=52%, list=21%, signal=41%	Cluster-75650.0/Cluster-22498.0/Cluster-73551.0/Cluster-38839.0/Cluster-5797.0/Cluster-15277.3706/Cluster-77724.0/Cluster-11844.0/Cluster-54999.0/Cluster-71316.0/Cluster-56917.0
GO:0007019	microtubule depolymerization	39	-0.516816	-1.73052	0.00570807	0.0152834	0.00675073	50514	tags=74%, list=35%, signal=48%	Cluster-80772.0/Cluster-21788.0/Cluster-33873.0/Cluster-54410.1/Cluster-34634.3/Cluster-27484.0/Cluster-80950.0/Cluster-42745.0/Cluster-80974.0/Cluster-39120.0/Cluster-31163.10/Cluster-15277.5678/Cluster-14884.0/Cluster-68297.0/Cluster-73254.0/Cluster-80278.0/Cluster-53374.0/Cluster-68186.0/Cluster-19948.0/Cluster-82622.0/Cluster-64241.0/Cluster-54281.0/Cluster-63374.0/Cluster-39155.0/Cluster-129…
GO:0048799	animal organ maturation	23	-0.608017	-1.79892	0.00572831	0.0153301	0.00677136	25539	tags=61%, list=18%, signal=50%	Cluster-54439.0/Cluster-30837.0/Cluster-50677.1/Cluster-47629.0/Cluster-34861.0/Cluster-58848.0/Cluster-23505.0/Cluster-70210.2/Cluster-70210.0/Cluster-66536.1/Cluster-66536.0/Cluster-27864.0/Cluster-76588.0/Cluster-66536.2
GO:1904888	cranial skeletal system development	86	-0.405363	-1.58355	0.00588966	0.015671	0.00692195	41715	tags=63%, list=29%, signal=45%	Cluster-29637.0/Cluster-67757.0/Cluster-52013.0/Cluster-77432.1/Cluster-15918.1/Cluster-65656.0/Cluster-49156.0/Cluster-26634.0/Cluster-64384.2/Cluster-68076.0/Cluster-14197.0/Cluster-7802.0/Cluster-8803.0/Cluster-59757.0/Cluster-15277.10893/Cluster-62273.3/Cluster-57812.0/Cluster-69045.0/Cluster-16848.0/Cluster-56747.1/Cluster-55603.0/Cluster-61223.0/Cluster-23180.0/Cluster-18377.0/Cluster-54439…
GO:1905288	vascular associated smooth muscle cell apoptotic process	11	-0.747549	-1.82956	0.00589824	0.0156745	0.00692349	35441	tags=91%, list=25%, signal=68%	Cluster-33862.0/Cluster-38839.0/Cluster-74095.0/Cluster-58236.0/Cluster-71106.0/Cluster-6053.0/Cluster-63019.0/Cluster-59092.0/Cluster-62535.0/Cluster-31182.0
GO:0050891	multicellular organismal-level water homeostasis	51	-0.472409	-1.67238	0.00589811	0.0156745	0.00692349	37261	tags=57%, list=26%, signal=42%	Cluster-10934.0/Cluster-75381.0/Cluster-31414.1/Cluster-11971.1/Cluster-63934.0/Cluster-26173.0/Cluster-29150.0/Cluster-12156.0/Cluster-31414.0/Cluster-61223.0/Cluster-47011.0/Cluster-63905.0/Cluster-67212.0/Cluster-81721.1/Cluster-67907.0/Cluster-46421.0/Cluster-69097.0/Cluster-75811.0/Cluster-83071.0/Cluster-70837.0/Cluster-49125.0/Cluster-79430.0/Cluster-56450.0/Cluster-68680.0/Cluster-6344.0/…
GO:0072017	distal tubule development	10	-0.762696	-1.81724	0.00600962	0.0159099	0.00702746	26672	tags=70%, list=19%, signal=57%	Cluster-15277.3706/Cluster-54439.0/Cluster-34861.0/Cluster-58848.0/Cluster-31899.0/Cluster-79430.0/Cluster-27902.0
GO:0050982	detection of mechanical stimulus	73	-0.4249	-1.61203	0.00604146	0.0159566	0.00704811	14278	tags=47%, list=10%, signal=42%	Cluster-75935.5/Cluster-45063.0/Cluster-27507.0/Cluster-54713.0/Cluster-29772.0/Cluster-43575.0/Cluster-21321.0/Cluster-77697.0/Cluster-48997.0/Cluster-75935.3/Cluster-80764.0/Cluster-59228.0/Cluster-5433.0/Cluster-78553.0/Cluster-8517.0/Cluster-19034.0/Cluster-57166.0/Cluster-75179.3/Cluster-27864.0/Cluster-69506.0/Cluster-75056.0/Cluster-76588.0/Cluster-82921.0/Cluster-27902.0/Cluster-81973.0/C…
GO:0032963	collagen metabolic process	104	-0.380445	-1.53287	0.00603682	0.0159566	0.00704811	9263	tags=15%, list=6%, signal=14%	Cluster-40158.0/Cluster-74255.0/Cluster-77126.0/Cluster-63198.0/Cluster-57079.0/Cluster-27902.0/Cluster-26492.0/Cluster-26130.0/Cluster-13666.0/Cluster-67595.0/Cluster-48209.0/Cluster-76691.0/Cluster-83412.0/Cluster-77.0/Cluster-66832.0/Cluster-36.0
GO:0035900	response to isolation stress	13	-0.708403	-1.81204	0.00611643	0.0161283	0.00712395	33250	tags=62%, list=23%, signal=47%	Cluster-30028.0/Cluster-5797.0/Cluster-71366.1/Cluster-58236.0/Cluster-13244.0/Cluster-59092.0/Cluster-53943.0/Cluster-15.0
GO:0042810	pheromone metabolic process	12	-0.727831	-1.82234	0.00620047	0.0163166	0.00720713	31223	tags=58%, list=22%, signal=46%	Cluster-57579.18/Cluster-36669.1/Cluster-36669.0/Cluster-52857.0/Cluster-57579.4/Cluster-81032.0/Cluster-15277.10440
GO:0042811	pheromone biosynthetic process	12	-0.727831	-1.82234	0.00620047	0.0163166	0.00720713	31223	tags=58%, list=22%, signal=46%	Cluster-57579.18/Cluster-36669.1/Cluster-36669.0/Cluster-52857.0/Cluster-57579.4/Cluster-81032.0/Cluster-15277.10440
GO:0060810	intracellular mRNA localization involved in pattern specification process	67	-0.432569	-1.61571	0.00632359	0.0166068	0.0073353	51201	tags=69%, list=36%, signal=44%	Cluster-15277.23068/Cluster-15277.33844/Cluster-43806.0/Cluster-61510.1/Cluster-59027.3/Cluster-79955.0/Cluster-32734.0/Cluster-24395.0/Cluster-72001.0/Cluster-18983.0/Cluster-72711.0/Cluster-51799.0/Cluster-80725.0/Cluster-14478.0/Cluster-63216.0/Cluster-32868.0/Cluster-15277.6428/Cluster-74620.0/Cluster-59165.0/Cluster-28395.0/Cluster-33030.0/Cluster-82970.0/Cluster-15394.1/Cluster-26173.0/Clus…
GO:0048507	meristem development	18	-0.649836	-1.81245	0.00638509	0.0167208	0.00738564	40962	tags=72%, list=29%, signal=52%	Cluster-17205.0/Cluster-1287.1/Cluster-65016.0/Cluster-27519.0/Cluster-39724.0/Cluster-66240.0/Cluster-11718.0/Cluster-22958.0/Cluster-34057.1/Cluster-36758.0/Cluster-30786.0/Cluster-67136.0/Cluster-14529.0
GO:1903423	positive regulation of synaptic vesicle recycling	17	-0.661289	-1.81789	0.00641137	0.016776	0.00741003	46496	tags=88%, list=32%, signal=60%	Cluster-3144.0/Cluster-79572.0/Cluster-75027.0/Cluster-79572.1/Cluster-78859.0/Cluster-73619.0/Cluster-78945.0/Cluster-9811.0/Cluster-73551.0/Cluster-83449.0/Cluster-35893.0/Cluster-72787.0/Cluster-66140.0/Cluster-16926.0/Cluster-52221.0
GO:0009268	response to pH	61	-0.445582	-1.63568	0.00645599	0.0168791	0.00745556	32922	tags=46%, list=23%, signal=35%	Cluster-26173.0/Cluster-58395.0/Cluster-31820.0/Cluster-48877.0/Cluster-15277.293/Cluster-64631.0/Cluster-5365.0/Cluster-70851.0/Cluster-21976.1/Cluster-19598.0/Cluster-47905.0/Cluster-33386.0/Cluster-74668.0/Cluster-17078.0/Cluster-83071.0/Cluster-72005.1/Cluster-30786.0/Cluster-51271.0/Cluster-59092.0/Cluster-49125.0/Cluster-74335.0/Cluster-68680.0/Cluster-23914.0/Cluster-22504.0/Cluster-27902.…
GO:0035455	response to interferon-alpha	11	-0.741805	-1.8155	0.00653781	0.0170792	0.00754394	8844	tags=45%, list=6%, signal=43%	Cluster-15277.38602/Cluster-66536.1/Cluster-66536.0/Cluster-30471.0/Cluster-66536.2
GO:0002251	organ or tissue specific immune response	24	-0.595011	-1.7787	0.00655426	0.0171083	0.00755682	49173	tags=71%, list=34%, signal=47%	Cluster-24263.0/Cluster-81462.0/Cluster-21666.0/Cluster-73794.0/Cluster-76145.0/Cluster-49287.0/Cluster-39338.0/Cluster-54292.0/Cluster-31820.0/Cluster-30980.0/Cluster-55603.0/Cluster-30837.0/Cluster-15416.0/Cluster-69532.0/Cluster-64596.2/Cluster-24578.0/Cluster-77375.0
GO:0002385	mucosal immune response	24	-0.595011	-1.7787	0.00655426	0.0171083	0.00755682	49173	tags=71%, list=34%, signal=47%	Cluster-24263.0/Cluster-81462.0/Cluster-21666.0/Cluster-73794.0/Cluster-76145.0/Cluster-49287.0/Cluster-39338.0/Cluster-54292.0/Cluster-31820.0/Cluster-30980.0/Cluster-55603.0/Cluster-30837.0/Cluster-15416.0/Cluster-69532.0/Cluster-64596.2/Cluster-24578.0/Cluster-77375.0
GO:0001778	plasma membrane repair	23	-0.602614	-1.78294	0.00675123	0.0175418	0.0077483	42877	tags=87%, list=30%, signal=61%	Cluster-45525.0/Cluster-13723.0/Cluster-22992.0/Cluster-45856.0/Cluster-20877.0/Cluster-79556.0/Cluster-33296.0/Cluster-47960.0/Cluster-45458.0/Cluster-81501.0/Cluster-27893.0/Cluster-82568.0/Cluster-14523.0/Cluster-19307.0/Cluster-24905.0/Cluster-15277.16968/Cluster-69505.0/Cluster-15640.0/Cluster-70135.0/Cluster-64661.0
GO:0000723	telomere maintenance	134	-0.35484	-1.48523	0.00676265	0.0175601	0.00775637	58731	tags=74%, list=41%, signal=44%	Cluster-69394.0/Cluster-67934.0/Cluster-7311.0/Cluster-47136.0/Cluster-51588.0/Cluster-54968.7/Cluster-61632.0/Cluster-19373.0/Cluster-78504.0/Cluster-70884.0/Cluster-57954.0/Cluster-41184.0/Cluster-46869.0/Cluster-77109.0/Cluster-81924.0/Cluster-80773.0/Cluster-19053.0/Cluster-72926.0/Cluster-7350.0/Cluster-27277.0/Cluster-10953.0/Cluster-57413.0/Cluster-28937.0/Cluster-70340.0/Cluster-71760.0/C…
GO:0072595	maintenance of protein localization in organelle	58	-0.448779	-1.63109	0.00684513	0.0177451	0.00783811	46213	tags=69%, list=32%, signal=47%	Cluster-26491.0/Cluster-73634.1/Cluster-50050.0/Cluster-83115.0/Cluster-26627.0/Cluster-44504.0/Cluster-64357.0/Cluster-39004.1/Cluster-75443.0/Cluster-73121.0/Cluster-28660.0/Cluster-65016.0/Cluster-14988.0/Cluster-68620.0/Cluster-59600.0/Cluster-19948.0/Cluster-79301.0/Cluster-12435.0/Cluster-46210.0/Cluster-78590.0/Cluster-66568.0/Cluster-18487.0/Cluster-26127.0/Cluster-70851.0/Cluster-15277.6…
GO:0140115	export across plasma membrane	22	-0.609477	-1.78245	0.00708949	0.0182693	0.00806962	42466	tags=86%, list=30%, signal=61%	Cluster-68625.0/Cluster-73276.2/Cluster-73873.0/Cluster-51982.0/Cluster-45526.0/Cluster-23902.0/Cluster-67468.2/Cluster-20877.0/Cluster-5365.0/Cluster-70851.0/Cluster-51564.0/Cluster-53532.0/Cluster-64275.0/Cluster-72005.1/Cluster-56449.0/Cluster-51271.0/Cluster-57506.0/Cluster-75622.2/Cluster-36398.0
GO:0031589	cell-substrate adhesion	217	-0.314198	-1.40186	0.00710033	0.0182826	0.00807553	37211	tags=40%, list=26%, signal=29%	Cluster-68945.0/Cluster-79572.1/Cluster-79795.0/Cluster-19948.0/Cluster-8803.0/Cluster-56256.0/Cluster-47925.0/Cluster-28312.0/Cluster-26698.0/Cluster-83281.0/Cluster-59757.0/Cluster-30028.0/Cluster-15918.0/Cluster-26173.0/Cluster-56982.0/Cluster-65796.0/Cluster-58395.0/Cluster-33039.0/Cluster-48877.0/Cluster-51965.0/Cluster-69621.0/Cluster-82655.0/Cluster-24475.0/Cluster-64631.0/Cluster-5797.0/C…
GO:0021554	optic nerve development	11	-0.73723	-1.8043	0.00720106	0.0184611	0.00815436	36074	tags=91%, list=25%, signal=68%	Cluster-23902.0/Cluster-31866.0/Cluster-22339.3/Cluster-55603.0/Cluster-54439.0/Cluster-34861.0/Cluster-58848.0/Cluster-28328.0/Cluster-64596.2/Cluster-2734.0
GO:0071402	cellular response to lipoprotein particle stimulus	24	-0.590482	-1.76516	0.00724824	0.0185673	0.00820127	30186	tags=67%, list=21%, signal=53%	Cluster-78568.0/Cluster-17328.0/Cluster-19948.0/Cluster-69621.0/Cluster-38839.0/Cluster-40472.0/Cluster-35722.0/Cluster-39688.0/Cluster-69763.0/Cluster-20954.0/Cluster-55737.0/Cluster-27479.0/Cluster-73578.1/Cluster-76737.0/Cluster-16752.0/Cluster-26588.0
GO:0002090	regulation of receptor internalization	35	-0.528585	-1.72649	0.00731354	0.0186942	0.0082573	47976	tags=74%, list=33%, signal=49%	Cluster-68645.0/Cluster-72158.0/Cluster-3711.0/Cluster-14612.0/Cluster-56874.0/Cluster-71197.0/Cluster-23144.0/Cluster-15277.6108/Cluster-33197.1/Cluster-57028.0/Cluster-47661.0/Cluster-78777.0/Cluster-28312.0/Cluster-43313.0/Cluster-26186.0/Cluster-1551.1/Cluster-78945.0/Cluster-9811.0/Cluster-43598.0/Cluster-70761.0/Cluster-13153.0/Cluster-34441.0/Cluster-58999.0/Cluster-80907.0/Cluster-30266.0…
GO:0048070	regulation of developmental pigmentation	32	-0.543116	-1.73672	0.0073185	0.0186954	0.00825786	36070	tags=62%, list=25%, signal=47%	Cluster-39338.0/Cluster-74753.0/Cluster-15277.10893/Cluster-48372.0/Cluster-37097.0/Cluster-31820.0/Cluster-51587.0/Cluster-59592.0/Cluster-55603.0/Cluster-15277.6404/Cluster-65558.0/Cluster-59113.0/Cluster-48198.0/Cluster-82164.0/Cluster-16702.0/Cluster-13076.0/Cluster-54999.0/Cluster-53943.0/Cluster-5965.0/Cluster-22169.0
GO:0040017	positive regulation of locomotion	444	-0.268376	-1.29116	0.00732196	0.0186969	0.0082585	45033	tags=55%, list=31%, signal=38%	Cluster-58956.1/Cluster-15277.40056/Cluster-11839.1/Cluster-67982.0/Cluster-45287.0/Cluster-47047.0/Cluster-31345.0/Cluster-27157.0/Cluster-60807.1/Cluster-55431.0/Cluster-18983.0/Cluster-72711.0/Cluster-58687.0/Cluster-45651.0/Cluster-57345.0/Cluster-22035.0/Cluster-25218.0/Cluster-26949.0/Cluster-45525.0/Cluster-66410.0/Cluster-82053.0/Cluster-56176.2/Cluster-31699.0/Cluster-13723.0/Cluster-732…
GO:0009635	response to herbicide	24	-0.590216	-1.76436	0.00735105	0.0187564	0.00828477	35339	tags=75%, list=25%, signal=57%	Cluster-51852.5/Cluster-42884.0/Cluster-55951.0/Cluster-65014.0/Cluster-73775.0/Cluster-51852.7/Cluster-48211.0/Cluster-47038.0/Cluster-25820.0/Cluster-58236.0/Cluster-73133.0/Cluster-43569.0/Cluster-59092.0/Cluster-31751.0/Cluster-14510.0/Cluster-76311.0/Cluster-53943.0/Cluster-83178.0
GO:0015979	photosynthesis	12	-0.719806	-1.80225	0.00744536	0.0189485	0.00836965	39646	tags=92%, list=28%, signal=66%	Cluster-75110.0/Cluster-64882.0/Cluster-74265.0/Cluster-29685.0/Cluster-70420.2/Cluster-7646.2/Cluster-80412.0/Cluster-19238.0/Cluster-54462.0/Cluster-14416.0/Cluster-40828.0
GO:0003085	negative regulation of systemic arterial blood pressure	12	-0.71901	-1.80025	0.007589	0.0192646	0.00850927	40323	tags=100%, list=28%, signal=72%	Cluster-8136.0/Cluster-64747.0/Cluster-43598.0/Cluster-69621.0/Cluster-6150.0/Cluster-58236.0/Cluster-1833.2/Cluster-59092.0/Cluster-15328.0/Cluster-73578.1/Cluster-40612.1
GO:0070417	cellular response to cold	15	0.692681	1.72196	0.00782282	0.0197727	0.00873371	1897	tags=13%, list=1%, signal=13%	Cluster-112.0/Cluster-21161.0
GO:0019882	antigen processing and presentation	103	-0.376567	-1.51484	0.00789509	0.0199087	0.00879376	40205	tags=52%, list=28%, signal=38%	Cluster-28185.0/Cluster-63024.0/Cluster-34942.0/Cluster-49654.1/Cluster-71052.1/Cluster-45109.0/Cluster-18619.0/Cluster-15277.6428/Cluster-20349.0/Cluster-28395.0/Cluster-15277.32662/Cluster-15277.10893/Cluster-78344.0/Cluster-53959.0/Cluster-56982.0/Cluster-33296.0/Cluster-47419.1/Cluster-19193.0/Cluster-78945.0/Cluster-29977.1/Cluster-37097.0/Cluster-9811.0/Cluster-33039.0/Cluster-1792.1/Cluste…
GO:0043312	neutrophil degranulation	286	-0.293375	-1.35147	0.00792069	0.0199577	0.00881539	45216	tags=58%, list=32%, signal=40%	Cluster-37005.0/Cluster-20923.0/Cluster-81833.0/Cluster-78886.1/Cluster-77260.7/Cluster-65534.0/Cluster-11839.1/Cluster-45287.0/Cluster-63660.0/Cluster-56239.1/Cluster-77260.0/Cluster-8581.0/Cluster-78482.0/Cluster-71153.0/Cluster-79216.0/Cluster-82235.0/Cluster-40805.0/Cluster-34512.2/Cluster-61063.1/Cluster-82001.0/Cluster-72347.0/Cluster-44469.0/Cluster-15277.12262/Cluster-35726.0/Cluster-8000…
GO:0042762	regulation of sulfur metabolic process	29	-0.554327	-1.73348	0.00794108	0.0199758	0.00882342	49173	tags=79%, list=34%, signal=52%	Cluster-24263.0/Cluster-81462.0/Cluster-69429.2/Cluster-74321.0/Cluster-63062.0/Cluster-64357.0/Cluster-13894.0/Cluster-23981.0/Cluster-42130.0/Cluster-82513.0/Cluster-43063.0/Cluster-21290.0/Cluster-47104.1/Cluster-41992.0/Cluster-25143.0/Cluster-6053.0/Cluster-36166.0/Cluster-63019.0/Cluster-41770.0/Cluster-62535.0/Cluster-75055.0/Cluster-15277.34776/Cluster-46166.0
GO:0048730	epidermis morphogenesis	34	-0.529866	-1.71705	0.0079314	0.0199758	0.00882342	41814	tags=68%, list=29%, signal=48%	Cluster-77877.0/Cluster-81490.0/Cluster-59525.0/Cluster-64759.0/Cluster-64384.2/Cluster-76145.0/Cluster-68945.0/Cluster-5456.3/Cluster-29745.0/Cluster-5456.2/Cluster-41465.0/Cluster-55603.0/Cluster-15277.3706/Cluster-63149.1/Cluster-51295.0/Cluster-79430.0/Cluster-59359.1/Cluster-77126.0/Cluster-54999.0/Cluster-71316.0/Cluster-48839.0/Cluster-13666.0/Cluster-48209.0
GO:0051180	vitamin transport	31	-0.545083	-1.72987	0.00794723	0.0199778	0.00882429	28250	tags=61%, list=20%, signal=49%	Cluster-61333.0/Cluster-51564.0/Cluster-83447.0/Cluster-59243.0/Cluster-71404.0/Cluster-75487.0/Cluster-2670.0/Cluster-30364.2/Cluster-48198.0/Cluster-55737.0/Cluster-51271.0/Cluster-16926.0/Cluster-14008.0/Cluster-52221.0/Cluster-53702.0/Cluster-18728.0/Cluster-28071.0/Cluster-31958.0/Cluster-41542.0
GO:0018904	ether metabolic process	15	-0.675636	-1.79669	0.00813306	0.0203421	0.0089852	21058	tags=60%, list=15%, signal=51%	Cluster-76524.0/Cluster-55226.0/Cluster-6190.0/Cluster-32405.0/Cluster-73013.0/Cluster-81563.0/Cluster-60002.0/Cluster-77168.0/Cluster-27045.0
GO:0097300	programmed necrotic cell death	30	-0.548375	-1.729	0.00813222	0.0203421	0.0089852	54924	tags=77%, list=38%, signal=47%	Cluster-48266.0/Cluster-80164.0/Cluster-79055.0/Cluster-50837.0/Cluster-83414.0/Cluster-37005.0/Cluster-56176.2/Cluster-49833.0/Cluster-43283.0/Cluster-11574.0/Cluster-44702.0/Cluster-74753.0/Cluster-13393.0/Cluster-22754.0/Cluster-67424.0/Cluster-9811.0/Cluster-20857.0/Cluster-73551.0/Cluster-40718.0/Cluster-27893.0/Cluster-8405.0/Cluster-72787.0/Cluster-24886.0
GO:0007631	feeding behavior	177	-0.325497	-1.4164	0.00814411	0.0203618	0.00899392	16260	tags=25%, list=11%, signal=23%	Cluster-26078.0/Cluster-18687.0/Cluster-72005.1/Cluster-30660.1/Cluster-81135.0/Cluster-46149.0/Cluster-40451.0/Cluster-80733.0/Cluster-13673.0/Cluster-53590.0/Cluster-25795.0/Cluster-71446.1/Cluster-20372.0/Cluster-70135.0/Cluster-42053.0/Cluster-73578.1/Cluster-66287.0/Cluster-75908.0/Cluster-15277.308/Cluster-79430.0/Cluster-57979.0/Cluster-82010.0/Cluster-68432.1/Cluster-77638.0/Cluster-63614…
GO:2000121	regulation of removal of superoxide radicals	11	-0.730792	-1.78855	0.00824332	0.0205781	0.00908942	30186	tags=82%, list=21%, signal=65%	Cluster-59600.0/Cluster-69621.0/Cluster-33537.0/Cluster-61768.0/Cluster-78974.0/Cluster-51344.0/Cluster-73578.1/Cluster-1175.0/Cluster-23261.0
GO:0022413	reproductive process in single-celled organism	25	-0.578019	-1.74498	0.00836647	0.020808	0.009191	27320	tags=52%, list=19%, signal=42%	Cluster-69343.0/Cluster-19598.0/Cluster-71773.0/Cluster-63262.0/Cluster-15277.39997/Cluster-8657.0/Cluster-53653.0/Cluster-19980.0/Cluster-52083.0/Cluster-48841.0/Cluster-44867.0/Cluster-13255.0/Cluster-63198.0
GO:0140718	facultative heterochromatin formation	37	-0.51399	-1.69953	0.00869049	0.0214376	0.00946911	59284	tags=86%, list=41%, signal=51%	Cluster-53505.0/Cluster-56504.0/Cluster-78504.0/Cluster-57954.0/Cluster-78756.1/Cluster-74776.2/Cluster-15670.0/Cluster-14312.0/Cluster-74699.0/Cluster-59138.0/Cluster-30760.0/Cluster-1192.2/Cluster-30095.1/Cluster-48166.0/Cluster-69161.1/Cluster-4067.0/Cluster-69323.0/Cluster-74151.0/Cluster-15277.19197/Cluster-16704.0/Cluster-71534.0/Cluster-65839.0/Cluster-75638.0/Cluster-75443.0/Cluster-59525…
GO:0048678	response to axon injury	117	-0.360344	-1.47863	0.00875517	0.0215277	0.00950891	45582	tags=58%, list=32%, signal=40%	Cluster-42760.0/Cluster-80346.0/Cluster-78886.1/Cluster-15277.40056/Cluster-56239.1/Cluster-27157.0/Cluster-59369.0/Cluster-48861.0/Cluster-82053.0/Cluster-56176.2/Cluster-53792.0/Cluster-48706.0/Cluster-82260.0/Cluster-79672.0/Cluster-81022.0/Cluster-77867.0/Cluster-68297.0/Cluster-73254.0/Cluster-80278.0/Cluster-53374.0/Cluster-3972.0/Cluster-39338.0/Cluster-19948.0/Cluster-31557.0/Cluster-4251…
GO:0071709	membrane assembly	58	-0.442118	-1.60688	0.0088841	0.0217657	0.00961401	50514	tags=76%, list=35%, signal=49%	Cluster-80772.0/Cluster-36985.0/Cluster-78367.0/Cluster-83140.0/Cluster-68645.0/Cluster-53341.0/Cluster-38208.0/Cluster-25881.0/Cluster-45050.0/Cluster-45525.0/Cluster-13723.0/Cluster-22992.0/Cluster-45856.0/Cluster-75443.0/Cluster-15277.6108/Cluster-65016.0/Cluster-73254.0/Cluster-30222.0/Cluster-82513.0/Cluster-15277.32461/Cluster-31894.0/Cluster-79556.0/Cluster-59297.0/Cluster-75333.0/Cluster-…
GO:1900376	regulation of secondary metabolite biosynthetic process	27	-0.564592	-1.73566	0.00892973	0.0218196	0.00963782	29857	tags=52%, list=21%, signal=41%	Cluster-55175.0/Cluster-10685.0/Cluster-55175.2/Cluster-67907.0/Cluster-18977.0/Cluster-6053.0/Cluster-30786.0/Cluster-63019.0/Cluster-62535.0/Cluster-77126.0/Cluster-13076.0/Cluster-57079.0/Cluster-6547.0/Cluster-47419.0
GO:0051547	regulation of keratinocyte migration	15	-0.671664	-1.78613	0.00893904	0.0218258	0.00964058	33221	tags=67%, list=23%, signal=51%	Cluster-65014.0/Cluster-51965.0/Cluster-57632.1/Cluster-57230.0/Cluster-22127.0/Cluster-34791.0/Cluster-83243.0/Cluster-74583.0/Cluster-33438.0/Cluster-35308.0
GO:0099590	neurotransmitter receptor internalization	15	-0.671636	-1.78606	0.00893904	0.0218258	0.00964058	46496	tags=87%, list=32%, signal=59%	Cluster-3144.0/Cluster-56874.0/Cluster-33197.1/Cluster-47661.0/Cluster-76997.0/Cluster-53959.0/Cluster-70761.0/Cluster-80203.1/Cluster-60283.0/Cluster-58999.0/Cluster-80907.0/Cluster-50184.0/Cluster-69565.0
GO:0090326	positive regulation of locomotion involved in locomotory behavior	20	-0.616275	-1.76276	0.00895176	0.0218404	0.00964701	49955	tags=95%, list=35%, signal=62%	Cluster-15277.40005/Cluster-60807.0/Cluster-39440.3/Cluster-60807.1/Cluster-57345.0/Cluster-83279.0/Cluster-15277.6548/Cluster-22333.0/Cluster-47661.0/Cluster-39861.0/Cluster-75346.0/Cluster-52473.1/Cluster-2477.0/Cluster-9197.0/Cluster-70210.2/Cluster-53590.0/Cluster-70210.0/Cluster-24956.0/Cluster-65134.1
GO:0033690	positive regulation of osteoblast proliferation	13	0.710064	1.70609	0.00907262	0.0220371	0.00973387	19137	tags=46%, list=13%, signal=40%	Cluster-13004.0/Cluster-35124.0/Cluster-67795.0/Cluster-6220.0/Cluster-76542.2/Cluster-71994.0
GO:1901862	negative regulation of muscle tissue development	42	-0.489696	-1.66644	0.00906037	0.0220371	0.00973387	48360	tags=69%, list=34%, signal=46%	Cluster-50989.0/Cluster-53341.0/Cluster-49777.0/Cluster-80161.0/Cluster-75018.0/Cluster-29637.0/Cluster-74637.0/Cluster-16049.0/Cluster-75443.0/Cluster-33197.1/Cluster-18854.0/Cluster-65016.0/Cluster-43350.0/Cluster-39570.0/Cluster-54207.0/Cluster-82622.0/Cluster-31820.0/Cluster-5797.0/Cluster-55603.0/Cluster-43636.0/Cluster-59407.0/Cluster-6150.0/Cluster-28328.0/Cluster-45659.0/Cluster-74787.0/C…
GO:0007595	lactation	44	-0.481242	-1.65388	0.0091101	0.0221182	0.0097697	38408	tags=59%, list=27%, signal=43%	Cluster-52056.19/Cluster-29675.1/Cluster-71772.0/Cluster-745.1/Cluster-27362.0/Cluster-67468.2/Cluster-29745.0/Cluster-73775.0/Cluster-82270.0/Cluster-71719.0/Cluster-745.3/Cluster-63652.0/Cluster-9593.0/Cluster-745.2/Cluster-34310.0/Cluster-38859.0/Cluster-745.4/Cluster-5117.0/Cluster-67224.0/Cluster-79405.0/Cluster-12810.0/Cluster-67224.1/Cluster-48118.0/Cluster-38549.0/Cluster-745.0/Cluster-44…
GO:0060184	cell cycle switching	18	-0.635071	-1.77127	0.00911801	0.0221208	0.00977084	48940	tags=83%, list=34%, signal=55%	Cluster-18483.0/Cluster-13348.0/Cluster-62520.0/Cluster-45006.0/Cluster-71733.0/Cluster-8020.0/Cluster-14988.0/Cluster-47779.0/Cluster-66663.0/Cluster-65014.0/Cluster-46781.1/Cluster-15277.4152/Cluster-36758.0/Cluster-53560.0/Cluster-82009.0
GO:0120316	sperm flagellum assembly	25	-0.57469	-1.73493	0.00911532	0.0221208	0.00977084	26371	tags=64%, list=18%, signal=52%	Cluster-21801.0/Cluster-67764.0/Cluster-38859.0/Cluster-28523.0/Cluster-70707.0/Cluster-70905.0/Cluster-48997.0/Cluster-26905.0/Cluster-76468.0/Cluster-78639.3/Cluster-66287.0/Cluster-76842.1/Cluster-76842.0/Cluster-64507.0/Cluster-82921.0/Cluster-2358.1
GO:1902217	erythrocyte apoptotic process	11	-0.725757	-1.77622	0.00921452	0.0223214	0.00985945	21614	tags=73%, list=15%, signal=62%	Cluster-51965.0/Cluster-57632.1/Cluster-57230.0/Cluster-22127.0/Cluster-34791.0/Cluster-74583.0/Cluster-33438.0/Cluster-35308.0
GO:0097194	execution phase of apoptosis	71	-0.415917	-1.56938	0.00932009	0.0225518	0.00996122	47883	tags=62%, list=33%, signal=41%	Cluster-79138.0/Cluster-78900.0/Cluster-34634.3/Cluster-72013.13/Cluster-17260.0/Cluster-80167.0/Cluster-42459.0/Cluster-72013.9/Cluster-80167.1/Cluster-62001.0/Cluster-55170.0/Cluster-52013.0/Cluster-63721.0/Cluster-42884.0/Cluster-67159.0/Cluster-42883.0/Cluster-33197.1/Cluster-22693.0/Cluster-18854.0/Cluster-80167.3/Cluster-62009.0/Cluster-78906.0/Cluster-19948.0/Cluster-58978.1/Cluster-56523.…
GO:0033006	regulation of mast cell activation involved in immune response	14	-0.679112	-1.77173	0.00932446	0.0225539	0.00996216	46048	tags=100%, list=32%, signal=68%	Cluster-79216.0/Cluster-3865.0/Cluster-28821.0/Cluster-73784.1/Cluster-63216.0/Cluster-26698.0/Cluster-82655.0/Cluster-35521.0/Cluster-15277.39624/Cluster-66536.1/Cluster-66536.0/Cluster-74335.0/Cluster-66536.2
GO:0080154	regulation of fertilization	32	-0.5335	-1.70597	0.00934107	0.0225772	0.00997244	45127	tags=69%, list=31%, signal=47%	Cluster-81833.0/Cluster-3711.0/Cluster-44469.0/Cluster-73873.0/Cluster-63024.0/Cluster-74062.0/Cluster-59600.0/Cluster-80857.0/Cluster-80798.0/Cluster-26173.0/Cluster-3699.0/Cluster-51696.0/Cluster-47803.1/Cluster-61768.0/Cluster-64353.0/Cluster-46149.0/Cluster-57979.0/Cluster-16204.0/Cluster-46241.0/Cluster-54507.0/Cluster-25396.0/Cluster-33609.0
GO:0031529	ruffle organization	22	-0.596769	-1.74529	0.00961416	0.0231334	0.0102181	52032	tags=86%, list=36%, signal=55%	Cluster-50498.1/Cluster-47123.0/Cluster-45503.1/Cluster-15277.35538/Cluster-26076.0/Cluster-78900.1/Cluster-15277.18525/Cluster-56688.0/Cluster-65571.1/Cluster-77867.0/Cluster-10934.0/Cluster-26698.0/Cluster-65014.0/Cluster-74103.0/Cluster-51965.0/Cluster-33117.0/Cluster-63149.1/Cluster-36768.0/Cluster-35308.0
GO:0032964	collagen biosynthetic process	45	-0.476161	-1.64345	0.00969653	0.0232654	0.0102764	41715	tags=60%, list=29%, signal=43%	Cluster-29637.0/Cluster-52013.0/Cluster-74637.0/Cluster-71925.1/Cluster-75443.0/Cluster-49156.0/Cluster-65016.0/Cluster-41360.0/Cluster-27466.0/Cluster-57028.0/Cluster-8803.0/Cluster-35540.0/Cluster-5797.0/Cluster-55603.0/Cluster-9593.0/Cluster-71366.1/Cluster-62875.0/Cluster-18977.0/Cluster-5117.0/Cluster-43569.0/Cluster-77126.0/Cluster-63198.0/Cluster-57079.0/Cluster-27902.0/Cluster-26492.0/Clu…
GO:0035891	exit from host cell	22	-0.596028	-1.74312	0.00976717	0.023397	0.0103346	48228	tags=82%, list=34%, signal=54%	Cluster-78630.0/Cluster-34528.0/Cluster-78482.0/Cluster-45525.0/Cluster-13723.0/Cluster-22992.0/Cluster-45856.0/Cluster-63079.0/Cluster-79556.0/Cluster-33296.0/Cluster-47960.0/Cluster-45458.0/Cluster-15277.39997/Cluster-8657.0/Cluster-14523.0/Cluster-15277.16968/Cluster-48841.0/Cluster-13255.0
GO:1990182	exosomal secretion	22	-0.595953	-1.7429	0.00976717	0.023397	0.0103346	44029	tags=82%, list=31%, signal=57%	Cluster-18983.0/Cluster-45525.0/Cluster-11145.0/Cluster-22992.0/Cluster-63024.0/Cluster-76766.0/Cluster-23144.0/Cluster-66663.0/Cluster-26173.0/Cluster-6422.0/Cluster-42036.0/Cluster-47960.0/Cluster-52048.0/Cluster-73777.0/Cluster-42036.1/Cluster-65558.0/Cluster-53653.0/Cluster-35928.0
GO:0033301	cell cycle comprising mitosis without cytokinesis	26	-0.565446	-1.72325	0.00998496	0.0238657	0.0105416	56509	tags=81%, list=39%, signal=49%	Cluster-51944.0/Cluster-76468.3/Cluster-28944.0/Cluster-55612.0/Cluster-15277.9774/Cluster-21885.0/Cluster-78639.2/Cluster-79666.0/Cluster-18674.0/Cluster-73595.0/Cluster-33310.0/Cluster-78313.0/Cluster-47788.0/Cluster-27466.0/Cluster-7247.0/Cluster-74856.0/Cluster-56475.0/Cluster-74423.0/Cluster-67764.0/Cluster-76468.0/Cluster-78639.3
GO:0021514	ventral spinal cord interneuron differentiation	15	-0.666274	-1.7718	0.00998925	0.0238671	0.0105422	30171	tags=80%, list=21%, signal=63%	Cluster-71197.0/Cluster-22591.0/Cluster-59048.0/Cluster-55603.0/Cluster-15277.3706/Cluster-35721.1/Cluster-64596.2/Cluster-16658.0/Cluster-35721.0/Cluster-66536.1/Cluster-66536.0/Cluster-66536.2
GO:0090351	seedling development	19	-0.620188	-1.75174	0.0101433	0.0241547	0.0106692	54504	tags=100%, list=38%, signal=62%	Cluster-74776.2/Cluster-44074.0/Cluster-15277.11955/Cluster-15277.39277/Cluster-80441.0/Cluster-30572.0/Cluster-78226.0/Cluster-75443.0/Cluster-27519.0/Cluster-50556.0/Cluster-66240.0/Cluster-21979.0/Cluster-32162.0/Cluster-20974.0/Cluster-14523.0/Cluster-15277.16968/Cluster-60577.0/Cluster-55359.0
GO:0060216	definitive hemopoiesis	26	-0.564642	-1.7208	0.0101406	0.0241547	0.0106692	8844	tags=54%, list=6%, signal=51%	Cluster-73392.0/Cluster-53358.0/Cluster-31891.0/Cluster-55759.1/Cluster-65252.0/Cluster-55759.0/Cluster-12882.0/Cluster-66536.1/Cluster-66536.0/Cluster-71316.0/Cluster-48839.0/Cluster-66536.2/Cluster-69545.0/Cluster-51689.0
GO:0060586	multicellular organismal-level iron ion homeostasis	11	-0.72179	-1.76651	0.0102331	0.0243417	0.0107518	35284	tags=82%, list=25%, signal=62%	Cluster-75063.0/Cluster-15277.32662/Cluster-61659.0/Cluster-58236.0/Cluster-64353.0/Cluster-51344.0/Cluster-59092.0/Cluster-68373.0/Cluster-45252.0
GO:0008611	ether lipid biosynthetic process	11	-0.721493	-1.76579	0.0102568	0.0243532	0.0107569	21058	tags=45%, list=15%, signal=39%	Cluster-32405.0/Cluster-73013.0/Cluster-81563.0/Cluster-77168.0/Cluster-27045.0
GO:0019640	D-glucuronate catabolic process to D-xylulose 5-phosphate	12	-0.70393	-1.7625	0.0104857	0.0248239	0.0109648	35938	tags=50%, list=25%, signal=37%	Cluster-10560.0/Cluster-12156.0/Cluster-48435.1/Cluster-46421.0/Cluster-6344.0/Cluster-79025.2
GO:0042689	regulation of crystal cell differentiation	12	-0.702693	-1.7594	0.0106294	0.025118	0.0110947	36697	tags=67%, list=26%, signal=50%	Cluster-75650.0/Cluster-22498.0/Cluster-15277.3706/Cluster-77724.0/Cluster-11844.0/Cluster-54999.0/Cluster-71316.0/Cluster-56917.0
GO:0051601	exocyst localization	19	-0.617316	-1.74362	0.0107694	0.0253931	0.0112163	37211	tags=53%, list=26%, signal=39%	Cluster-68945.0/Cluster-18619.0/Cluster-56627.0/Cluster-64665.0/Cluster-24475.0/Cluster-50517.0/Cluster-5797.0/Cluster-19598.0/Cluster-73038.0/Cluster-52619.0
GO:0015669	gas transport	11	-0.718969	-1.75961	0.0108963	0.0256364	0.0113237	11946	tags=64%, list=8%, signal=58%	Cluster-68266.1/Cluster-59405.2/Cluster-45224.0/Cluster-59405.1/Cluster-73839.0/Cluster-30920.0/Cluster-45252.0
GO:0046475	glycerophospholipid catabolic process	15	-0.661521	-1.75916	0.0110639	0.0259848	0.0114776	42661	tags=73%, list=30%, signal=52%	Cluster-48861.0/Cluster-68865.0/Cluster-53204.0/Cluster-80798.0/Cluster-72073.0/Cluster-78653.0/Cluster-69335.0/Cluster-44143.0/Cluster-49400.0/Cluster-21722.0/Cluster-74384.0
GO:1905038	regulation of membrane lipid metabolic process	18	-0.626313	-1.74685	0.0111801	0.0261812	0.0115644	36016	tags=72%, list=25%, signal=54%	Cluster-19948.0/Cluster-71118.0/Cluster-77263.1/Cluster-62689.0/Cluster-48639.2/Cluster-48975.0/Cluster-69691.1/Cluster-63345.0/Cluster-53560.0/Cluster-28109.0/Cluster-31109.0/Cluster-65653.0/Cluster-64922.0
GO:0022611	dormancy process	41	-0.486789	-1.64783	0.0112258	0.026249	0.0115943	31957	tags=61%, list=22%, signal=47%	Cluster-72073.0/Cluster-69045.0/Cluster-18699.0/Cluster-32944.0/Cluster-36669.1/Cluster-13315.0/Cluster-36669.0/Cluster-34355.0/Cluster-45613.0/Cluster-81032.0/Cluster-64677.0/Cluster-2736.0/Cluster-18687.0/Cluster-80733.0/Cluster-14650.0/Cluster-66287.0/Cluster-22573.0/Cluster-23189.0/Cluster-61200.0/Cluster-63614.0/Cluster-13755.0/Cluster-63117.1/Cluster-63117.0/Cluster-24956.0/Cluster-64128.0
GO:0042092	type 2 immune response	10	-0.736017	-1.75367	0.0115008	0.0268047	0.0118397	24639	tags=80%, list=17%, signal=66%	Cluster-78568.0/Cluster-79637.0/Cluster-73419.0/Cluster-76848.0/Cluster-43569.0/Cluster-66536.1/Cluster-66536.0/Cluster-66536.2
GO:0061060	negative regulation of peptidoglycan recognition protein signaling pathway	19	-0.613327	-1.73236	0.0115959	0.026968	0.0119119	45111	tags=95%, list=31%, signal=65%	Cluster-67107.0/Cluster-53894.0/Cluster-47522.0/Cluster-72117.0/Cluster-45211.0/Cluster-64357.0/Cluster-49944.0/Cluster-15277.29530/Cluster-56688.0/Cluster-70284.0/Cluster-79927.0/Cluster-46971.0/Cluster-31891.0/Cluster-77217.0/Cluster-21975.0/Cluster-71744.0/Cluster-76230.0/Cluster-56043.0
GO:0019184	nonribosomal peptide biosynthetic process	28	-0.546845	-1.69579	0.0116015	0.0269713	0.0119134	29458	tags=57%, list=21%, signal=45%	Cluster-47104.1/Cluster-39007.0/Cluster-2758.0/Cluster-41992.0/Cluster-47104.0/Cluster-30842.0/Cluster-75586.0/Cluster-6053.0/Cluster-24202.0/Cluster-21041.0/Cluster-66722.2/Cluster-63019.0/Cluster-62535.0/Cluster-614.0/Cluster-6344.0/Cluster-13076.0
GO:0048635	negative regulation of muscle organ development	38	-0.498592	-1.66007	0.011649	0.0270623	0.0119535	48360	tags=71%, list=34%, signal=47%	Cluster-50989.0/Cluster-53341.0/Cluster-49777.0/Cluster-80161.0/Cluster-75018.0/Cluster-29637.0/Cluster-16049.0/Cluster-75443.0/Cluster-33197.1/Cluster-18854.0/Cluster-65016.0/Cluster-43350.0/Cluster-54207.0/Cluster-82622.0/Cluster-31820.0/Cluster-43636.0/Cluster-59407.0/Cluster-6150.0/Cluster-52862.0/Cluster-28328.0/Cluster-45659.0/Cluster-74787.0/Cluster-16658.0/Cluster-37188.0/Cluster-63614.0/…
GO:0034334	adherens junction maintenance	17	-0.634422	-1.74403	0.0120306	0.027789	0.0122745	44840	tags=71%, list=31%, signal=49%	Cluster-11839.1/Cluster-38376.0/Cluster-50374.0/Cluster-67964.0/Cluster-26698.0/Cluster-26173.0/Cluster-5456.3/Cluster-5456.2/Cluster-40167.0/Cluster-21976.1/Cluster-66122.0/Cluster-10219.0
GO:0007114	cell budding	10	-0.733115	-1.74675	0.0121135	0.027951	0.0123461	37214	tags=90%, list=26%, signal=67%	Cluster-30222.0/Cluster-41917.0/Cluster-55508.0/Cluster-15473.0/Cluster-63679.0/Cluster-41591.0/Cluster-31061.0/Cluster-63198.0/Cluster-46166.0
GO:0032364	intracellular oxygen homeostasis	12	-0.697466	-1.74631	0.0121137	0.027951	0.0123461	20868	tags=67%, list=15%, signal=57%	Cluster-18977.0/Cluster-15277.39294/Cluster-58236.0/Cluster-20069.0/Cluster-59092.0/Cluster-77126.0/Cluster-57079.0/Cluster-15277.10440
GO:0001821	histamine secretion	15	-0.658722	-1.75172	0.0121385	0.0279983	0.012367	43465	tags=67%, list=30%, signal=46%	Cluster-79216.0/Cluster-55170.0/Cluster-7652.0/Cluster-58395.0/Cluster-62241.0/Cluster-64631.0/Cluster-70851.0/Cluster-80203.1/Cluster-16849.0/Cluster-76311.0
GO:0051220	cytoplasmic sequestering of protein	19	-0.611388	-1.72688	0.012222	0.0281406	0.0124299	53122	tags=95%, list=37%, signal=60%	Cluster-27358.0/Cluster-54058.0/Cluster-73152.0/Cluster-28805.0/Cluster-30365.0/Cluster-72117.0/Cluster-69820.0/Cluster-24992.0/Cluster-54052.0/Cluster-25766.0/Cluster-24992.1/Cluster-54281.0/Cluster-48842.0/Cluster-80556.0/Cluster-70851.0/Cluster-24298.0/Cluster-21487.0/Cluster-27902.0
GO:0043304	regulation of mast cell degranulation	13	-0.679107	-1.7371	0.0122812	0.0282669	0.0124856	46048	tags=100%, list=32%, signal=68%	Cluster-79216.0/Cluster-3865.0/Cluster-28821.0/Cluster-73784.1/Cluster-63216.0/Cluster-26698.0/Cluster-82655.0/Cluster-35521.0/Cluster-15277.39624/Cluster-66536.1/Cluster-66536.0/Cluster-66536.2
GO:0006911	phagocytosis, engulfment	60	-0.428258	-1.56701	0.0125973	0.0287995	0.0127209	53507	tags=72%, list=37%, signal=45%	Cluster-48944.0/Cluster-54058.0/Cluster-39321.0/Cluster-63373.0/Cluster-28809.0/Cluster-15385.0/Cluster-61422.2/Cluster-59270.0/Cluster-6266.3/Cluster-11839.1/Cluster-79216.0/Cluster-24992.0/Cluster-56176.2/Cluster-31699.0/Cluster-50831.0/Cluster-16049.0/Cluster-57170.0/Cluster-49287.0/Cluster-27969.0/Cluster-68945.0/Cluster-14888.0/Cluster-47925.0/Cluster-26698.0/Cluster-82622.0/Cluster-72689.0/…
GO:0047484	regulation of response to osmotic stress	13	-0.675466	-1.72779	0.0134658	0.0304546	0.013452	44514	tags=92%, list=31%, signal=64%	Cluster-31345.0/Cluster-6555.3/Cluster-65016.0/Cluster-6555.2/Cluster-27014.0/Cluster-58731.0/Cluster-33039.0/Cluster-21782.0/Cluster-69343.0/Cluster-50544.0/Cluster-67952.0/Cluster-45045.0
GO:0006696	ergosterol biosynthetic process	22	-0.580842	-1.69871	0.013924	0.0313228	0.0138354	41373	tags=73%, list=29%, signal=52%	Cluster-74204.0/Cluster-78589.0/Cluster-57577.0/Cluster-18917.2/Cluster-39057.0/Cluster-16863.0/Cluster-70851.0/Cluster-31555.0/Cluster-15277.39997/Cluster-29227.0/Cluster-2733.0/Cluster-48841.0/Cluster-82164.0/Cluster-13255.0/Cluster-53382.1/Cluster-53382.0
GO:0071825	protein-lipid complex organization	54	-0.438115	-1.56911	0.0140424	0.0315453	0.0139337	34768	tags=54%, list=24%, signal=41%	Cluster-5230.0/Cluster-60515.0/Cluster-33421.0/Cluster-78945.0/Cluster-57148.0/Cluster-80822.0/Cluster-62049.0/Cluster-30501.0/Cluster-19008.0/Cluster-57009.0/Cluster-25988.0/Cluster-39688.0/Cluster-57230.0/Cluster-22127.0/Cluster-34791.0/Cluster-38458.0/Cluster-29701.0/Cluster-72386.1/Cluster-57579.15/Cluster-27479.0/Cluster-76737.0/Cluster-74583.0/Cluster-16752.0/Cluster-26588.0/Cluster-17953.0…
GO:0007625	grooming behavior	18	-0.615582	-1.71692	0.0141366	0.031713	0.0140078	37229	tags=67%, list=26%, signal=49%	Cluster-29991.0/Cluster-75381.0/Cluster-31414.1/Cluster-11971.1/Cluster-29150.0/Cluster-31414.0/Cluster-72389.0/Cluster-67907.0/Cluster-19789.0/Cluster-69615.0/Cluster-66140.0/Cluster-6547.0
GO:0072077	renal vesicle morphogenesis	16	0.657372	1.65806	0.0141741	0.0317419	0.0140206	10123	tags=38%, list=7%, signal=35%	Cluster-60419.0/Cluster-6744.0/Cluster-83455.0/Cluster-44475.0/Cluster-67795.0/Cluster-6220.0
GO:0021884	forebrain neuron development	33	0.54371	1.61342	0.0143113	0.032038	0.0141513	699	tags=9%, list=0%, signal=9%	Cluster-11020.0/Cluster-69057.0/Cluster-60419.0
GO:0046485	ether lipid metabolic process	13	-0.672268	-1.71961	0.0145295	0.0324807	0.0143469	21058	tags=38%, list=15%, signal=33%	Cluster-32405.0/Cluster-73013.0/Cluster-81563.0/Cluster-77168.0/Cluster-27045.0
GO:0043536	positive regulation of blood vessel endothelial cell migration	31	-0.518388	-1.64515	0.0150997	0.0335244	0.0148079	36503	tags=58%, list=25%, signal=43%	Cluster-54207.0/Cluster-39338.0/Cluster-19948.0/Cluster-58978.1/Cluster-31820.0/Cluster-64631.0/Cluster-21782.0/Cluster-62896.0/Cluster-41660.0/Cluster-39155.0/Cluster-15277.39624/Cluster-49527.0/Cluster-73648.0/Cluster-26078.0/Cluster-66536.1/Cluster-66536.0/Cluster-38018.0/Cluster-66536.2
GO:0008037	cell recognition	276	-0.284616	-1.30701	0.0151273	0.0335741	0.0148298	31900	tags=35%, list=22%, signal=27%	Cluster-24992.1/Cluster-75333.0/Cluster-64241.0/Cluster-37433.0/Cluster-76644.0/Cluster-62846.0/Cluster-39445.0/Cluster-5397.0/Cluster-43598.0/Cluster-65535.0/Cluster-45932.0/Cluster-58375.0/Cluster-69621.0/Cluster-33117.0/Cluster-64631.0/Cluster-72104.0/Cluster-9183.0/Cluster-70851.0/Cluster-33217.0/Cluster-50155.0/Cluster-37208.0/Cluster-67081.0/Cluster-27893.0/Cluster-72389.0/Cluster-27936.0/C…
GO:0046184	aldehyde biosynthetic process	18	-0.610738	-1.70341	0.0154286	0.0341256	0.0150734	41715	tags=83%, list=29%, signal=59%	Cluster-29637.0/Cluster-65595.0/Cluster-8803.0/Cluster-74265.0/Cluster-65126.0/Cluster-59510.0/Cluster-33036.0/Cluster-53494.0/Cluster-15277.27128/Cluster-46149.0/Cluster-51344.0/Cluster-57979.0/Cluster-16204.0/Cluster-57079.0/Cluster-46241.0
GO:0016059	negative regulation of opsin-mediated signaling pathway	18	-0.610604	-1.70303	0.0154783	0.0341887	0.0151013	45793	tags=72%, list=32%, signal=49%	Cluster-24263.0/Cluster-54091.0/Cluster-31345.0/Cluster-61044.0/Cluster-28660.0/Cluster-57028.0/Cluster-20877.0/Cluster-41917.0/Cluster-69532.0/Cluster-44846.0/Cluster-71874.0/Cluster-62731.0/Cluster-23451.0
GO:0031114	regulation of microtubule depolymerization	32	-0.5137	-1.64266	0.0155152	0.0342235	0.0151167	50514	tags=75%, list=35%, signal=49%	Cluster-80772.0/Cluster-21788.0/Cluster-54410.1/Cluster-34634.3/Cluster-80950.0/Cluster-42745.0/Cluster-80974.0/Cluster-39120.0/Cluster-31163.10/Cluster-15277.5678/Cluster-14884.0/Cluster-73254.0/Cluster-80278.0/Cluster-53374.0/Cluster-68186.0/Cluster-82622.0/Cluster-64241.0/Cluster-54281.0/Cluster-63374.0/Cluster-39155.0/Cluster-12960.0/Cluster-40398.0/Cluster-19307.0/Cluster-75665.0
GO:0010962	regulation of glucan biosynthetic process	34	-0.504086	-1.63351	0.0156484	0.0344703	0.0152257	47732	tags=68%, list=33%, signal=45%	Cluster-35767.0/Cluster-68973.0/Cluster-69323.0/Cluster-11839.1/Cluster-83115.0/Cluster-26627.0/Cluster-16049.0/Cluster-10934.0/Cluster-68945.0/Cluster-43063.0/Cluster-19948.0/Cluster-26698.0/Cluster-80539.0/Cluster-65014.0/Cluster-55508.0/Cluster-48975.0/Cluster-15473.0/Cluster-10685.0/Cluster-82097.0/Cluster-79405.0/Cluster-74335.0/Cluster-81363.0/Cluster-46166.0
GO:0009737	response to abscisic acid	41	-0.473923	-1.60428	0.0158094	0.0347538	0.0153509	41279	tags=61%, list=29%, signal=43%	Cluster-30572.0/Cluster-70687.1/Cluster-6555.3/Cluster-6555.2/Cluster-18619.0/Cluster-68850.0/Cluster-21979.0/Cluster-70420.2/Cluster-24570.0/Cluster-20974.0/Cluster-69343.0/Cluster-4364.0/Cluster-19598.0/Cluster-50544.0/Cluster-73038.0/Cluster-16333.0/Cluster-37751.0/Cluster-6753.0/Cluster-70687.2/Cluster-52619.0/Cluster-64961.0/Cluster-63198.0/Cluster-70687.0/Cluster-32692.0/Cluster-10490.0
GO:1901655	cellular response to ketone	124	-0.34174	-1.41517	0.0158545	0.0348293	0.0153843	40398	tags=56%, list=28%, signal=41%	Cluster-39759.0/Cluster-33982.0/Cluster-78226.0/Cluster-44685.0/Cluster-28660.0/Cluster-8622.0/Cluster-59600.0/Cluster-62168.0/Cluster-75381.0/Cluster-19948.0/Cluster-31414.1/Cluster-52448.1/Cluster-11971.1/Cluster-82772.0/Cluster-56475.0/Cluster-83281.0/Cluster-29150.0/Cluster-69036.0/Cluster-12156.0/Cluster-42790.0/Cluster-62774.0/Cluster-82270.0/Cluster-18324.0/Cluster-82772.3/Cluster-22054.0/…
GO:0090153	regulation of sphingolipid biosynthetic process	17	-0.622382	-1.71094	0.015917	0.0349428	0.0154344	35925	tags=71%, list=25%, signal=53%	Cluster-71118.0/Cluster-77263.1/Cluster-62689.0/Cluster-48639.2/Cluster-48975.0/Cluster-69691.1/Cluster-63345.0/Cluster-53560.0/Cluster-28109.0/Cluster-31109.0/Cluster-65653.0/Cluster-64922.0
GO:0051666	actin cortical patch localization	15	-0.644336	-1.71346	0.015973	0.0350182	0.0154677	21614	tags=53%, list=15%, signal=45%	Cluster-57632.1/Cluster-57230.0/Cluster-22127.0/Cluster-34791.0/Cluster-74583.0/Cluster-68680.0/Cluster-33438.0/Cluster-35308.0
GO:0050892	intestinal absorption	39	-0.478706	-1.60291	0.0162544	0.0355834	0.0157173	30186	tags=54%, list=21%, signal=43%	Cluster-69621.0/Cluster-33117.0/Cluster-61659.0/Cluster-12118.0/Cluster-55069.0/Cluster-57009.0/Cluster-35722.0/Cluster-57579.5/Cluster-59965.0/Cluster-2670.0/Cluster-2736.0/Cluster-55737.0/Cluster-43889.0/Cluster-14008.0/Cluster-73578.1/Cluster-16358.0/Cluster-29329.0/Cluster-29801.0/Cluster-70309.0/Cluster-25830.0/Cluster-63308.0
GO:0048138	germ-line cyst encapsulation	23	-0.564577	-1.6704	0.0165968	0.0362626	0.0160174	43489	tags=87%, list=30%, signal=61%	Cluster-62520.0/Cluster-82053.0/Cluster-76048.0/Cluster-65483.1/Cluster-25923.0/Cluster-3529.0/Cluster-8020.0/Cluster-28288.0/Cluster-49593.0/Cluster-66663.0/Cluster-74423.0/Cluster-47568.4/Cluster-46971.0/Cluster-58395.0/Cluster-61445.0/Cluster-73109.0/Cluster-15277.3706/Cluster-81559.0/Cluster-59206.0/Cluster-48488.0
GO:0045614	negative regulation of plasmatocyte differentiation	10	-0.717164	-1.70875	0.0167327	0.0365009	0.0161226	36347	tags=90%, list=25%, signal=67%	Cluster-57028.0/Cluster-24723.0/Cluster-66663.0/Cluster-47568.4/Cluster-31891.0/Cluster-15277.3706/Cluster-77724.0/Cluster-38859.0/Cluster-11844.0
GO:0014848	urinary tract smooth muscle contraction	10	0.728566	1.63827	0.0167448	0.0365009	0.0161226	4955	tags=30%, list=3%, signal=29%	Cluster-112.0/Cluster-21161.0/Cluster-68457.0
GO:0000820	regulation of glutamine family amino acid metabolic process	14	-0.652924	-1.70341	0.0169249	0.0367989	0.0162542	27415	tags=79%, list=19%, signal=64%	Cluster-67468.2/Cluster-82622.0/Cluster-7646.2/Cluster-9593.0/Cluster-55536.0/Cluster-6053.0/Cluster-5117.0/Cluster-63019.0/Cluster-62535.0/Cluster-60611.0/Cluster-240.1
GO:0007288	sperm axoneme assembly	22	-0.570402	-1.66818	0.0174177	0.0376364	0.0166242	26371	tags=64%, list=18%, signal=52%	Cluster-21801.0/Cluster-67764.0/Cluster-38859.0/Cluster-28523.0/Cluster-48997.0/Cluster-26905.0/Cluster-76468.0/Cluster-78639.3/Cluster-66287.0/Cluster-76842.1/Cluster-76842.0/Cluster-64507.0/Cluster-82921.0/Cluster-2358.1
GO:0032965	regulation of collagen biosynthetic process	37	-0.4844	-1.60169	0.0177048	0.0381294	0.0168419	46590	tags=70%, list=32%, signal=47%	Cluster-21958.0/Cluster-76703.0/Cluster-55431.0/Cluster-29637.0/Cluster-52013.0/Cluster-74637.0/Cluster-71925.1/Cluster-75443.0/Cluster-49156.0/Cluster-65016.0/Cluster-41360.0/Cluster-27466.0/Cluster-57028.0/Cluster-8803.0/Cluster-35540.0/Cluster-5797.0/Cluster-55603.0/Cluster-9593.0/Cluster-71366.1/Cluster-18977.0/Cluster-5117.0/Cluster-77126.0/Cluster-63198.0/Cluster-57079.0/Cluster-27902.0/Clu…
GO:0032341	aldosterone metabolic process	14	-0.650365	-1.69674	0.0178476	0.0382457	0.0168933	20868	tags=57%, list=15%, signal=49%	Cluster-18977.0/Cluster-46149.0/Cluster-51344.0/Cluster-57979.0/Cluster-16204.0/Cluster-77126.0/Cluster-57079.0/Cluster-46241.0
GO:0060361	flight	12	0.694914	1.63583	0.0178427	0.0382457	0.0168933	20864	tags=50%, list=15%, signal=43%	Cluster-27488.0/Cluster-70572.0/Cluster-6223.4/Cluster-6223.7/Cluster-20663.0/Cluster-49173.0
GO:2000772	regulation of cellular senescence	32	-0.506196	-1.61866	0.0180967	0.0386556	0.0170743	49563	tags=66%, list=35%, signal=43%	Cluster-50837.0/Cluster-50377.0/Cluster-35512.0/Cluster-26627.0/Cluster-52013.0/Cluster-74637.0/Cluster-49156.0/Cluster-19558.0/Cluster-19948.0/Cluster-83281.0/Cluster-30028.0/Cluster-60217.0/Cluster-64631.0/Cluster-5797.0/Cluster-62896.0/Cluster-71366.1/Cluster-36758.0/Cluster-69763.0/Cluster-82009.0/Cluster-43569.0/Cluster-42053.0
GO:0050931	pigment cell differentiation	31	-0.50928	-1.61624	0.0184111	0.0391933	0.0173119	46694	tags=81%, list=33%, signal=54%	Cluster-9221.0/Cluster-75281.0/Cluster-11632.0/Cluster-18983.0/Cluster-60434.0/Cluster-67757.0/Cluster-71197.0/Cluster-28185.0/Cluster-63024.0/Cluster-22563.0/Cluster-7802.0/Cluster-28312.0/Cluster-47419.1/Cluster-18527.0/Cluster-37112.0/Cluster-9811.0/Cluster-61980.0/Cluster-53653.0/Cluster-58236.0/Cluster-72787.0/Cluster-64596.2/Cluster-59092.0/Cluster-49164.0/Cluster-79430.0/Cluster-47419.0
GO:0045428	regulation of nitric oxide biosynthetic process	47	-0.445872	-1.5527	0.0188127	0.03993	0.0176373	37211	tags=53%, list=26%, signal=39%	Cluster-68945.0/Cluster-19948.0/Cluster-67468.2/Cluster-26698.0/Cluster-74818.0/Cluster-59757.0/Cluster-65014.0/Cluster-27130.0/Cluster-48877.0/Cluster-69621.0/Cluster-76351.0/Cluster-21782.0/Cluster-45842.0/Cluster-69763.0/Cluster-58236.0/Cluster-71095.0/Cluster-82097.0/Cluster-73133.0/Cluster-73053.1/Cluster-43569.0/Cluster-59092.0/Cluster-73578.1/Cluster-1175.0/Cluster-27902.0/Cluster-23261.0
GO:0006089	lactate metabolic process	19	-0.591864	-1.67173	0.018884	0.040068	0.0176982	39213	tags=63%, list=27%, signal=46%	Cluster-15039.0/Cluster-29991.0/Cluster-59600.0/Cluster-5124.0/Cluster-72832.0/Cluster-39007.0/Cluster-7824.0/Cluster-30276.0/Cluster-78208.0/Cluster-61768.0/Cluster-81563.0/Cluster-25830.0
GO:0042454	ribonucleoside catabolic process	15	-0.633882	-1.68566	0.0192946	0.0407942	0.018019	21026	tags=47%, list=15%, signal=40%	Cluster-62803.0/Cluster-21876.0/Cluster-36576.0/Cluster-16849.0/Cluster-62453.0/Cluster-79912.1/Cluster-52610.0
GO:0014904	myotube cell development	36	0.52094	1.57251	0.0193034	0.0407973	0.0180203	10339	tags=28%, list=7%, signal=26%	Cluster-21864.15/Cluster-21864.7/Cluster-73315.0/Cluster-6744.0/Cluster-21864.11/Cluster-21864.9/Cluster-21864.14/Cluster-21864.12/Cluster-21864.13/Cluster-21864.10
GO:0030588	pseudocleavage	18	-0.597336	-1.66603	0.0200994	0.042144	0.0186152	52099	tags=94%, list=36%, signal=60%	Cluster-53804.0/Cluster-42028.0/Cluster-15277.39899/Cluster-65222.0/Cluster-78630.0/Cluster-80250.0/Cluster-78272.0/Cluster-11839.1/Cluster-62226.0/Cluster-31965.2/Cluster-24992.0/Cluster-78272.1/Cluster-16049.0/Cluster-82622.0/Cluster-39057.0/Cluster-24992.1/Cluster-50184.0
GO:0009856	pollination	20	-0.579349	-1.65714	0.020173	0.0422619	0.0186673	31113	tags=85%, list=22%, signal=67%	Cluster-80110.0/Cluster-15277.28501/Cluster-83362.0/Cluster-7646.2/Cluster-19598.0/Cluster-50544.0/Cluster-33646.0/Cluster-12118.0/Cluster-15277.35125/Cluster-5718.0/Cluster-8657.0/Cluster-40398.0/Cluster-59965.0/Cluster-42937.0/Cluster-37276.0/Cluster-72088.0/Cluster-35941.0
GO:0040016	embryonic cleavage	16	-0.61995	-1.67743	0.0202509	0.0423976	0.0187272	51015	tags=75%, list=36%, signal=48%	Cluster-1192.2/Cluster-18674.0/Cluster-80167.0/Cluster-80167.1/Cluster-22364.0/Cluster-10841.0/Cluster-80167.3/Cluster-4617.0/Cluster-31820.0/Cluster-19092.1/Cluster-77358.0/Cluster-12810.0
GO:2000727	positive regulation of cardiac muscle cell differentiation	17	-0.609258	-1.67486	0.0203976	0.0425529	0.0187958	44131	tags=82%, list=31%, signal=57%	Cluster-54379.0/Cluster-79245.0/Cluster-32655.0/Cluster-29637.0/Cluster-67757.0/Cluster-16049.0/Cluster-57028.0/Cluster-65014.0/Cluster-43598.0/Cluster-3193.0/Cluster-44840.0/Cluster-62896.0/Cluster-28109.0/Cluster-74787.0
GO:0010570	regulation of filamentous growth	21	-0.571545	-1.65328	0.0203906	0.0425529	0.0187958	58174	tags=90%, list=41%, signal=54%	Cluster-47136.0/Cluster-19373.0/Cluster-41403.0/Cluster-53894.0/Cluster-48944.0/Cluster-53804.0/Cluster-32734.0/Cluster-11839.1/Cluster-55807.0/Cluster-68945.0/Cluster-82513.0/Cluster-26698.0/Cluster-30028.0/Cluster-27130.0/Cluster-31820.0/Cluster-70851.0/Cluster-63679.0/Cluster-59077.0/Cluster-82097.0
GO:0072718	response to cisplatin	13	-0.655837	-1.67758	0.0205976	0.0428046	0.018907	34962	tags=77%, list=24%, signal=58%	Cluster-43057.0/Cluster-59991.5/Cluster-59991.4/Cluster-65126.0/Cluster-15277.39624/Cluster-65010.0/Cluster-59991.8/Cluster-51672.0/Cluster-59991.6/Cluster-81356.0
GO:0032310	prostaglandin secretion	13	-0.655494	-1.6767	0.0206943	0.0429785	0.0189838	36070	tags=77%, list=25%, signal=58%	Cluster-56176.2/Cluster-39338.0/Cluster-5230.0/Cluster-21782.0/Cluster-58101.0/Cluster-38297.0/Cluster-57439.0/Cluster-42053.0/Cluster-29047.0/Cluster-59730.0
GO:0030574	collagen catabolic process	50	-0.433726	-1.5285	0.0208404	0.0432209	0.0190909	3043	tags=16%, list=2%, signal=16%	Cluster-74255.0/Cluster-26130.0/Cluster-67595.0/Cluster-76691.0/Cluster-83412.0/Cluster-77.0/Cluster-66832.0/Cluster-36.0
GO:0045842	positive regulation of mitotic metaphase/anaphase transition	16	-0.618331	-1.67305	0.0208891	0.0432851	0.0191192	52991	tags=88%, list=37%, signal=55%	Cluster-72926.0/Cluster-79055.0/Cluster-72800.0/Cluster-43537.0/Cluster-45614.0/Cluster-16049.0/Cluster-48999.0/Cluster-57321.0/Cluster-5136.0/Cluster-67670.0/Cluster-80857.0/Cluster-6190.0/Cluster-4617.0/Cluster-28620.0
GO:0035456	response to interferon-beta	16	-0.617906	-1.6719	0.0210364	0.0435065	0.019217	47043	tags=88%, list=33%, signal=59%	Cluster-81614.2/Cluster-35512.0/Cluster-63062.0/Cluster-28635.0/Cluster-53445.0/Cluster-63721.0/Cluster-20877.0/Cluster-80633.0/Cluster-41792.0/Cluster-10455.0/Cluster-15277.38602/Cluster-15587.0/Cluster-24886.0/Cluster-30471.0
GO:0001783	B cell apoptotic process	13	-0.6539	-1.67262	0.0212745	0.0439148	0.0193974	32284	tags=77%, list=23%, signal=60%	Cluster-53341.0/Cluster-51085.0/Cluster-58395.0/Cluster-48639.2/Cluster-62241.0/Cluster-22362.0/Cluster-74707.0/Cluster-74787.0/Cluster-16849.0/Cluster-42053.0
GO:0035168	larval lymph gland hemocyte differentiation	28	-0.52102	-1.61571	0.0212955	0.0439441	0.0194103	36347	tags=57%, list=25%, signal=43%	Cluster-57028.0/Cluster-24723.0/Cluster-66663.0/Cluster-65014.0/Cluster-47568.4/Cluster-66024.0/Cluster-31891.0/Cluster-73551.0/Cluster-5797.0/Cluster-15277.3706/Cluster-77724.0/Cluster-38859.0/Cluster-38565.0/Cluster-54999.0/Cluster-71316.0/Cluster-56917.0
GO:0001921	positive regulation of receptor recycling	12	-0.669592	-1.67652	0.0214263	0.0441577	0.0195047	32301	tags=58%, list=23%, signal=45%	Cluster-18527.0/Cluster-50404.3/Cluster-30266.0/Cluster-53705.2/Cluster-2352.0/Cluster-56450.0/Cluster-47419.0
GO:0032528	microvillus organization	39	-0.467676	-1.56598	0.021582	0.0443934	0.0196088	41059	tags=59%, list=29%, signal=42%	Cluster-74637.0/Cluster-26298.0/Cluster-41739.0/Cluster-27969.0/Cluster-67451.0/Cluster-32628.0/Cluster-33117.0/Cluster-55175.0/Cluster-5797.0/Cluster-67081.0/Cluster-20944.0/Cluster-55175.2/Cluster-71366.1/Cluster-71106.0/Cluster-52056.13/Cluster-56502.1/Cluster-56502.0/Cluster-72270.0/Cluster-62673.1/Cluster-24578.0/Cluster-10403.0/Cluster-39671.0/Cluster-63198.0
GO:0033238	regulation of amine metabolic process	58	-0.412639	-1.49974	0.0218461	0.0448797	0.0198236	40093	tags=57%, list=28%, signal=41%	Cluster-1287.1/Cluster-23981.0/Cluster-75027.0/Cluster-14890.0/Cluster-59600.0/Cluster-67468.2/Cluster-82622.0/Cluster-64960.0/Cluster-58379.0/Cluster-28210.0/Cluster-2477.0/Cluster-7646.2/Cluster-39007.0/Cluster-9593.0/Cluster-55536.0/Cluster-65558.0/Cluster-61768.0/Cluster-47629.0/Cluster-6053.0/Cluster-5117.0/Cluster-64353.0/Cluster-43569.0/Cluster-63019.0/Cluster-13673.0/Cluster-62535.0/Clust…
GO:0051683	establishment of Golgi localization	15	-0.627566	-1.66886	0.0218835	0.044928	0.0198449	47510	tags=87%, list=33%, signal=58%	Cluster-32421.0/Cluster-77260.11/Cluster-77260.7/Cluster-77260.0/Cluster-68945.0/Cluster-35486.0/Cluster-69331.1/Cluster-80293.0/Cluster-77260.10/Cluster-70851.0/Cluster-29615.0/Cluster-72368.0/Cluster-71106.0
GO:0032941	secretion by tissue	30	-0.506712	-1.59764	0.0219491	0.045034	0.0198917	37908	tags=53%, list=26%, signal=39%	Cluster-4646.0/Cluster-43063.0/Cluster-71118.0/Cluster-50404.3/Cluster-7030.0/Cluster-63905.0/Cluster-19008.0/Cluster-50404.2/Cluster-81721.1/Cluster-57579.5/Cluster-24905.0/Cluster-19637.0/Cluster-13673.0/Cluster-16849.0/Cluster-31205.0/Cluster-79946.0
GO:0097066	response to thyroid hormone	59	-0.410677	-1.49839	0.0220496	0.0451411	0.019939	29967	tags=44%, list=21%, signal=35%	Cluster-33117.0/Cluster-9194.0/Cluster-77260.10/Cluster-43479.0/Cluster-61349.0/Cluster-81501.0/Cluster-76398.0/Cluster-47905.0/Cluster-43636.0/Cluster-73380.1/Cluster-12288.0/Cluster-59701.0/Cluster-75917.0/Cluster-69097.0/Cluster-83071.0/Cluster-60446.0/Cluster-19806.0/Cluster-49125.0/Cluster-37188.0/Cluster-75622.2/Cluster-29801.0/Cluster-61867.0/Cluster-79025.2/Cluster-70309.0/Cluster-45207.2…
GO:0090208	positive regulation of triglyceride metabolic process	23	-0.551651	-1.63215	0.0222228	0.0454081	0.020057	24458	tags=48%, list=17%, signal=40%	Cluster-69621.0/Cluster-19008.0/Cluster-15277.4152/Cluster-57009.0/Cluster-21420.0/Cluster-20954.0/Cluster-82009.0/Cluster-73578.1/Cluster-64814.0/Cluster-1175.0/Cluster-23261.0
GO:0052472	modulation by host of symbiont transcription	18	-0.591537	-1.64985	0.0224099	0.045675	0.0201749	56889	tags=94%, list=40%, signal=57%	Cluster-50970.0/Cluster-45775.0/Cluster-6555.1/Cluster-25081.0/Cluster-43064.2/Cluster-38881.0/Cluster-71925.1/Cluster-75443.0/Cluster-59525.0/Cluster-8858.0/Cluster-6555.3/Cluster-43064.4/Cluster-10934.0/Cluster-6555.2/Cluster-70983.0/Cluster-80110.0/Cluster-59077.0
GO:0034293	sexual sporulation	14	-0.639014	-1.66712	0.0225827	0.0459546	0.0202984	41029	tags=71%, list=29%, signal=51%	Cluster-45614.0/Cluster-73494.6/Cluster-6190.0/Cluster-15277.39997/Cluster-47803.1/Cluster-19980.0/Cluster-34759.0/Cluster-48841.0/Cluster-44867.0/Cluster-13255.0
GO:0071514	genomic imprinting	13	-0.650921	-1.665	0.0228218	0.0462739	0.0204394	49173	tags=92%, list=34%, signal=61%	Cluster-24263.0/Cluster-8841.0/Cluster-60745.0/Cluster-74151.0/Cluster-56874.0/Cluster-16049.0/Cluster-55822.0/Cluster-52696.0/Cluster-2911.1/Cluster-32944.0/Cluster-33666.0/Cluster-71773.0
GO:0030916	otic vesicle formation	10	-0.701254	-1.67084	0.0232607	0.0470235	0.0207705	25539	tags=90%, list=18%, signal=74%	Cluster-54439.0/Cluster-34861.0/Cluster-58848.0/Cluster-47294.0/Cluster-66536.1/Cluster-66536.0/Cluster-80599.0/Cluster-59359.1/Cluster-66536.2
GO:0071369	cellular response to ethylene stimulus	15	-0.622568	-1.65557	0.023813	0.0480018	0.0212026	41605	tags=67%, list=29%, signal=47%	Cluster-64357.0/Cluster-18619.0/Cluster-21979.0/Cluster-24570.0/Cluster-69343.0/Cluster-19598.0/Cluster-73038.0/Cluster-15277.38171/Cluster-52619.0/Cluster-14529.0
GO:0035773	insulin secretion involved in cellular response to glucose stimulus	54	-0.419254	-1.50156	0.0240562	0.0483743	0.0213672	36680	tags=54%, list=26%, signal=40%	Cluster-36419.0/Cluster-57028.0/Cluster-71118.0/Cluster-28395.0/Cluster-26173.0/Cluster-62689.0/Cluster-61188.0/Cluster-58379.0/Cluster-38263.0/Cluster-81501.0/Cluster-33989.0/Cluster-19902.1/Cluster-62896.0/Cluster-65558.0/Cluster-27917.0/Cluster-81247.0/Cluster-21503.0/Cluster-28328.0/Cluster-66606.0/Cluster-43893.0/Cluster-47461.0/Cluster-40057.0/Cluster-50361.0/Cluster-19393.0/Cluster-17472.0…
GO:0034405	response to fluid shear stress	25	-0.533456	-1.61045	0.0244539	0.0489815	0.0216354	41614	tags=72%, list=29%, signal=51%	Cluster-78568.0/Cluster-67757.0/Cluster-7652.0/Cluster-75443.0/Cluster-65016.0/Cluster-54207.0/Cluster-19948.0/Cluster-24723.0/Cluster-58395.0/Cluster-48877.0/Cluster-64631.0/Cluster-21782.0/Cluster-21976.1/Cluster-40472.0/Cluster-20954.0/Cluster-66287.0/Cluster-27902.0/Cluster-73839.0
GO:0035078	induction of programmed cell death by ecdysone	13	-0.647334	-1.65583	0.0244899	0.0489874	0.0216379	46588	tags=85%, list=32%, signal=57%	Cluster-72162.0/Cluster-44469.0/Cluster-64759.0/Cluster-18854.0/Cluster-62168.0/Cluster-7802.0/Cluster-22054.0/Cluster-71908.0/Cluster-19008.0/Cluster-50125.0/Cluster-40057.0
GO:0006098	pentose-phosphate shunt	18	-0.585785	-1.63381	0.0250186	0.0498445	0.0220165	39646	tags=72%, list=28%, signal=52%	Cluster-75110.0/Cluster-46384.0/Cluster-23811.0/Cluster-39712.0/Cluster-50630.0/Cluster-34858.0/Cluster-6150.0/Cluster-34743.2/Cluster-78208.0/Cluster-79998.0/Cluster-9850.0/Cluster-56003.0/Cluster-38013.0
GO:0051339	regulation of lyase activity	41	-0.455037	-1.54035	0.025059	0.0498941	0.0220385	37167	tags=44%, list=26%, signal=33%	Cluster-15277.39077/Cluster-59600.0/Cluster-75381.0/Cluster-31414.1/Cluster-11971.1/Cluster-30028.0/Cluster-29150.0/Cluster-60407.0/Cluster-31414.0/Cluster-47011.0/Cluster-61768.0/Cluster-54462.0/Cluster-34143.0/Cluster-21783.0/Cluster-68606.0/Cluster-45297.0/Cluster-75665.0/Cluster-78873.0
GO:0046164	alcohol catabolic process	54	-0.41807	-1.49731	0.0250921	0.0499292	0.022054	40994	tags=61%, list=29%, signal=44%	Cluster-65595.0/Cluster-74295.0/Cluster-11490.0/Cluster-74041.0/Cluster-4646.0/Cluster-10934.0/Cluster-77795.0/Cluster-66171.0/Cluster-64960.0/Cluster-26186.0/Cluster-74265.0/Cluster-12156.0/Cluster-35790.0/Cluster-14759.0/Cluster-48435.1/Cluster-9661.0/Cluster-57579.5/Cluster-46421.0/Cluster-47629.0/Cluster-3347.0/Cluster-83075.0/Cluster-27305.1/Cluster-14416.0/Cluster-10941.0/Cluster-19266.0/Cl…
