# Supplementary material for: Gene Expression Analysis Provides Insights Into the Functional and Developmental Differentiations of Pleopodal Lungs in a Terrestrial Isopod Crustacean, Porcellio scaber
Source: Evol Dev. 2025 Nov 29;27(4):e70026. doi: 10.1111/ede.70026 (PMC12664292; doi:10.1111/ede.70026)
Supplement: Supplementary file 9 — Supporting_information_S9. [file EDE-27-e70026-s007.xlsx]

## Sheet: Supporting_information_S6
ID	Description	setSize	enrichmentScore	NES	pvalue	p.adjust	qvalue	rank	leading_edge	core_enrichment
GO:0002181	cytoplasmic translation	189	0.598855	2.27505	5.15e-17	2.34e-13	2.33e-13	35505	tags=66%, list=25%, signal=49%	Cluster-81739.0/Cluster-12425.0/Cluster-3264.0/Cluster-37081.0/Cluster-15977.0/Cluster-80147.0/Cluster-54728.0/Cluster-49759.0/Cluster-42790.0/Cluster-74794.0/Cluster-57179.0/Cluster-75552.0/Cluster-40492.0/Cluster-65013.0/Cluster-7240.0/Cluster-22804.0/Cluster-15277.21460/Cluster-75645.0/Cluster-76402.0/Cluster-62273.3/Cluster-45814.0/Cluster-58185.0/Cluster-53924.0/Cluster-47957.0/Cluster-59800…
GO:0006364	rRNA processing	235	0.549251	2.12624	7.24e-17	2.34e-13	2.33e-13	40080	tags=67%, list=28%, signal=48%	Cluster-12569.0/Cluster-15977.0/Cluster-35713.0/Cluster-15277.28998/Cluster-54728.0/Cluster-41184.0/Cluster-27182.0/Cluster-64826.0/Cluster-35049.0/Cluster-38111.0/Cluster-25128.0/Cluster-74794.0/Cluster-46609.0/Cluster-68826.0/Cluster-57179.0/Cluster-54429.0/Cluster-39325.0/Cluster-34300.0/Cluster-22804.0/Cluster-54570.0/Cluster-41987.0/Cluster-33406.0/Cluster-75645.0/Cluster-76402.0/Cluster-392…
GO:0042254	ribosome biogenesis	342	0.46577	1.84617	8.14e-15	1.75e-11	1.75e-11	40986	tags=68%, list=29%, signal=49%	Cluster-12569.0/Cluster-15977.0/Cluster-35713.0/Cluster-15277.28998/Cluster-54728.0/Cluster-49759.0/Cluster-37860.0/Cluster-41184.0/Cluster-22324.0/Cluster-65796.0/Cluster-56904.0/Cluster-27182.0/Cluster-64826.0/Cluster-35049.0/Cluster-68312.0/Cluster-38111.0/Cluster-25128.0/Cluster-74794.0/Cluster-46609.0/Cluster-68826.0/Cluster-57179.0/Cluster-54429.0/Cluster-39325.0/Cluster-34300.0/Cluster-228…
GO:0016072	rRNA metabolic process	300	0.451058	1.78079	4.12e-12	6.65e-09	6.62e-09	40626	tags=63%, list=28%, signal=45%	Cluster-12569.0/Cluster-15977.0/Cluster-35713.0/Cluster-52222.1/Cluster-52222.2/Cluster-15277.28998/Cluster-58605.0/Cluster-54728.0/Cluster-35351.1/Cluster-41184.0/Cluster-27182.0/Cluster-64826.0/Cluster-35049.0/Cluster-38111.0/Cluster-25128.0/Cluster-74794.0/Cluster-46609.0/Cluster-68826.0/Cluster-57179.0/Cluster-54429.0/Cluster-83139.0/Cluster-39325.0/Cluster-34300.0/Cluster-22804.0/Cluster-545…
GO:0006613	cotranslational protein targeting to membrane	71	0.662084	2.24043	1.47e-08	1.58e-05	1.57e-05	36908	tags=83%, list=26%, signal=62%	Cluster-15977.0/Cluster-54728.0/Cluster-49759.0/Cluster-82105.0/Cluster-24405.0/Cluster-22804.0/Cluster-15277.21460/Cluster-75645.0/Cluster-76402.0/Cluster-62273.3/Cluster-58185.0/Cluster-15277.39957/Cluster-43748.1/Cluster-3502.0/Cluster-14854.0/Cluster-2273.0/Cluster-33197.0/Cluster-15416.0/Cluster-22979.0/Cluster-39630.0/Cluster-73977.0/Cluster-77369.0/Cluster-30980.0/Cluster-47745.0/Cluster-7…
GO:0072599	establishment of protein localization to endoplasmic reticulum	89	0.585208	2.04603	4.94e-08	3.55e-05	3.53e-05	40682	tags=80%, list=28%, signal=57%	Cluster-15977.0/Cluster-54728.0/Cluster-49759.0/Cluster-82105.0/Cluster-24405.0/Cluster-22804.0/Cluster-15277.21460/Cluster-75645.0/Cluster-76402.0/Cluster-62273.3/Cluster-58185.0/Cluster-15277.39957/Cluster-43748.1/Cluster-3502.0/Cluster-14854.0/Cluster-2273.0/Cluster-33197.0/Cluster-15416.0/Cluster-39630.0/Cluster-73977.0/Cluster-77369.0/Cluster-30980.0/Cluster-47745.0/Cluster-78297.0/Cluster-7…
GO:0042255	ribosome assembly	84	0.592863	2.057	3.22e-07	0.000159875	0.000159071	37662	tags=75%, list=26%, signal=55%	Cluster-12569.0/Cluster-15977.0/Cluster-54728.0/Cluster-49759.0/Cluster-37860.0/Cluster-65796.0/Cluster-56904.0/Cluster-68312.0/Cluster-38111.0/Cluster-22804.0/Cluster-75645.0/Cluster-3502.0/Cluster-55539.1/Cluster-13340.0/Cluster-15416.0/Cluster-60596.0/Cluster-6753.0/Cluster-61499.0/Cluster-61479.0/Cluster-69999.1/Cluster-30980.0/Cluster-78297.0/Cluster-82270.0/Cluster-37992.0/Cluster-53779.0/C…
GO:0140053	mitochondrial gene expression	183	0.43881	1.66233	3.78e-07	0.000167349	0.000166508	41868	tags=72%, list=29%, signal=51%	Cluster-69712.1/Cluster-65796.0/Cluster-54623.0/Cluster-3247.0/Cluster-48582.0/Cluster-40318.1/Cluster-25003.0/Cluster-54534.0/Cluster-15774.0/Cluster-7354.0/Cluster-28859.0/Cluster-16666.0/Cluster-22996.0/Cluster-54522.0/Cluster-70944.0/Cluster-72529.0/Cluster-56554.21/Cluster-56554.17/Cluster-35512.0/Cluster-57515.0/Cluster-24192.0/Cluster-76258.0/Cluster-36657.0/Cluster-76367.0/Cluster-41594.0…
GO:1902600	proton transmembrane transport	123	0.50576	1.84146	5.41e-07	0.000216087	0.000215001	36889	tags=61%, list=26%, signal=45%	Cluster-13508.0/Cluster-20842.1/Cluster-20842.0/Cluster-50515.0/Cluster-76311.0/Cluster-66606.0/Cluster-72265.0/Cluster-56710.0/Cluster-57347.0/Cluster-6547.0/Cluster-17078.0/Cluster-7781.0/Cluster-15277.39294/Cluster-62630.0/Cluster-79904.0/Cluster-36668.0/Cluster-11627.0/Cluster-50696.0/Cluster-74553.0/Cluster-14771.2/Cluster-56431.0/Cluster-52361.0/Cluster-40004.0/Cluster-58981.0/Cluster-73181…
GO:0000184	nuclear-transcribed mRNA catabolic process, nonsense-mediated decay	92	0.564373	1.98185	7.36e-07	0.000264097	0.00026277	33587	tags=62%, list=23%, signal=47%	Cluster-15977.0/Cluster-54728.0/Cluster-49759.0/Cluster-77414.0/Cluster-7240.0/Cluster-22804.0/Cluster-15277.21460/Cluster-75645.0/Cluster-76402.0/Cluster-62273.3/Cluster-58185.0/Cluster-15277.39957/Cluster-43748.1/Cluster-3502.0/Cluster-14854.0/Cluster-55539.1/Cluster-2273.0/Cluster-33197.0/Cluster-15416.0/Cluster-39630.0/Cluster-73977.0/Cluster-77369.0/Cluster-30980.0/Cluster-79415.0/Cluster-47…
GO:0006040	amino sugar metabolic process	68	0.607927	2.04276	1.29e-06	0.000411216	0.00040915	35402	tags=53%, list=25%, signal=40%	Cluster-70851.0/Cluster-47675.0/Cluster-47675.1/Cluster-46166.0/Cluster-47675.2/Cluster-46308.0/Cluster-11497.0/Cluster-82085.0/Cluster-82493.0/Cluster-72913.0/Cluster-67587.0/Cluster-21234.0/Cluster-81363.0/Cluster-67932.0/Cluster-14001.0/Cluster-71226.0/Cluster-64851.33/Cluster-41810.0/Cluster-81957.1/Cluster-2706.0/Cluster-33119.0/Cluster-81833.0/Cluster-36956.0/Cluster-48087.0/Cluster-10707.0…
GO:0006119	oxidative phosphorylation	123	0.484134	1.76272	4.68e-06	0.00126122	0.00125489	40552	tags=80%, list=28%, signal=58%	Cluster-21678.0/Cluster-79904.0/Cluster-74553.0/Cluster-78841.0/Cluster-40004.0/Cluster-73181.0/Cluster-48841.0/Cluster-68526.0/Cluster-61768.0/Cluster-39783.0/Cluster-5303.0/Cluster-52637.0/Cluster-13255.0/Cluster-66448.0/Cluster-14158.0/Cluster-20159.0/Cluster-38297.0/Cluster-37150.1/Cluster-18487.0/Cluster-83259.0/Cluster-22896.0/Cluster-26078.0/Cluster-15587.0/Cluster-21846.0/Cluster-59600.0/…
GO:0019646	aerobic electron transport chain	69	0.571085	1.92299	6.67e-06	0.00172438	0.00171571	39469	tags=88%, list=28%, signal=64%	Cluster-21678.0/Cluster-74553.0/Cluster-78841.0/Cluster-40004.0/Cluster-68526.0/Cluster-61768.0/Cluster-39783.0/Cluster-5303.0/Cluster-52637.0/Cluster-66448.0/Cluster-14158.0/Cluster-20159.0/Cluster-37150.1/Cluster-83259.0/Cluster-22896.0/Cluster-15587.0/Cluster-59600.0/Cluster-13289.0/Cluster-54504.4/Cluster-47221.0/Cluster-34369.0/Cluster-21477.0/Cluster-60689.0/Cluster-61056.0/Cluster-74391.0/…
GO:0006030	chitin metabolic process	39	0.697367	2.12504	8.26e-06	0.00197688	0.00196695	27724	tags=44%, list=19%, signal=35%	Cluster-70851.0/Cluster-47675.0/Cluster-47675.1/Cluster-46166.0/Cluster-47675.2/Cluster-11497.0/Cluster-82085.0/Cluster-67587.0/Cluster-81363.0/Cluster-67932.0/Cluster-14001.0/Cluster-71226.0/Cluster-64851.33/Cluster-81957.1/Cluster-2706.0/Cluster-33119.0/Cluster-36956.0
GO:0009072	aromatic amino acid metabolic process	50	0.629519	2.01068	9.16e-06	0.00211332	0.0021027	32788	tags=66%, list=23%, signal=51%	Cluster-745.0/Cluster-65565.0/Cluster-27861.0/Cluster-71391.0/Cluster-54810.0/Cluster-9744.0/Cluster-78479.0/Cluster-31993.0/Cluster-49696.0/Cluster-75055.0/Cluster-51581.0/Cluster-44867.0/Cluster-54810.1/Cluster-67224.0/Cluster-73098.0/Cluster-74553.0/Cluster-745.2/Cluster-44776.0/Cluster-64128.0/Cluster-61768.0/Cluster-53943.0/Cluster-745.4/Cluster-67224.1/Cluster-9593.0/Cluster-33609.0/Cluster…
GO:0009723	response to ethylene	32	0.73892	2.16087	1.08e-05	0.00233654	0.0023248	3317	tags=16%, list=2%, signal=15%	Cluster-17028.0/Cluster-70851.0/Cluster-8519.0/Cluster-18250.0/Cluster-63198.0
GO:0015986	proton motive force-driven ATP synthesis	42	0.690939	2.13799	1.27e-05	0.00256136	0.00254849	36428	tags=88%, list=25%, signal=66%	Cluster-62630.0/Cluster-11627.0/Cluster-73181.0/Cluster-48965.0/Cluster-39783.0/Cluster-5303.0/Cluster-52637.0/Cluster-20159.0/Cluster-38297.0/Cluster-26078.0/Cluster-64350.0/Cluster-15587.0/Cluster-21846.0/Cluster-50618.0/Cluster-73648.0/Cluster-68498.0/Cluster-47221.0/Cluster-21477.0/Cluster-60689.0/Cluster-61056.0/Cluster-74391.0/Cluster-25229.0/Cluster-70293.0/Cluster-49719.0/Cluster-62883.0/…
GO:0006520	amino acid metabolic process	349	0.339153	1.34537	1.31e-05	0.00256866	0.00255575	39076	tags=53%, list=27%, signal=39%	Cluster-745.0/Cluster-24202.0/Cluster-5981.0/Cluster-37863.0/Cluster-46308.0/Cluster-65565.0/Cluster-27861.0/Cluster-71391.0/Cluster-63423.1/Cluster-2416.0/Cluster-47104.1/Cluster-47104.0/Cluster-63503.0/Cluster-66583.0/Cluster-62784.3/Cluster-38549.0/Cluster-54810.0/Cluster-9744.0/Cluster-78479.0/Cluster-31993.0/Cluster-12810.0/Cluster-49696.0/Cluster-75055.0/Cluster-51581.0/Cluster-6547.0/Clust…
GO:0006575	cellular modified amino acid metabolic process	232	0.377255	1.46046	1.71e-05	0.00324347	0.00322717	36595	tags=44%, list=26%, signal=33%	Cluster-17028.0/Cluster-8519.0/Cluster-63660.0/Cluster-47015.0/Cluster-24202.0/Cluster-5981.0/Cluster-37863.0/Cluster-46308.0/Cluster-42691.0/Cluster-49462.0/Cluster-2416.0/Cluster-47104.1/Cluster-47104.0/Cluster-66536.0/Cluster-67713.0/Cluster-77495.1/Cluster-46556.0/Cluster-15277.23431/Cluster-76514.0/Cluster-76006.0/Cluster-49696.0/Cluster-75055.0/Cluster-6547.0/Cluster-69950.0/Cluster-59846.1…
GO:0048367	shoot system development	59	0.572549	1.8813	4.18e-05	0.00710649	0.00707078	27	tags=7%, list=0%, signal=7%	Cluster-12569.0/Cluster-17028.0/Cluster-8519.0/Cluster-18250.0
GO:0009908	flower development	25	0.778127	2.15192	5.03e-05	0.00812251	0.0080817	22	tags=8%, list=0%, signal=8%	Cluster-17028.0/Cluster-8519.0
GO:0090567	reproductive shoot system development	25	0.778127	2.15192	5.03e-05	0.00812251	0.0080817	22	tags=8%, list=0%, signal=8%	Cluster-17028.0/Cluster-8519.0
GO:0010257	NADH dehydrogenase complex assembly	51	0.596891	1.91364	6.66e-05	0.0100141	0.00996383	39469	tags=78%, list=28%, signal=57%	Cluster-3247.0/Cluster-70944.0/Cluster-5303.0/Cluster-20159.0/Cluster-37150.1/Cluster-22896.0/Cluster-15587.0/Cluster-38149.0/Cluster-47187.0/Cluster-34369.0/Cluster-21477.0/Cluster-60689.0/Cluster-61056.0/Cluster-74391.0/Cluster-59036.0/Cluster-58940.0/Cluster-70293.0/Cluster-52363.0/Cluster-20021.0/Cluster-58940.1/Cluster-47579.0/Cluster-80733.0/Cluster-51391.0/Cluster-37367.0/Cluster-26533.0/C…
GO:0032981	mitochondrial respiratory chain complex I assembly	51	0.596891	1.91364	6.66e-05	0.0100141	0.00996383	39469	tags=78%, list=28%, signal=57%	Cluster-3247.0/Cluster-70944.0/Cluster-5303.0/Cluster-20159.0/Cluster-37150.1/Cluster-22896.0/Cluster-15587.0/Cluster-38149.0/Cluster-47187.0/Cluster-34369.0/Cluster-21477.0/Cluster-60689.0/Cluster-61056.0/Cluster-74391.0/Cluster-59036.0/Cluster-58940.0/Cluster-70293.0/Cluster-52363.0/Cluster-20021.0/Cluster-58940.1/Cluster-47579.0/Cluster-80733.0/Cluster-51391.0/Cluster-37367.0/Cluster-26533.0/C…
GO:0009145	purine nucleoside triphosphate biosynthetic process	125	0.437769	1.59702	0.000122955	0.0172751	0.0171883	36546	tags=59%, list=25%, signal=44%	Cluster-36258.0/Cluster-58605.0/Cluster-68416.0/Cluster-35351.1/Cluster-79405.0/Cluster-76006.0/Cluster-38181.0/Cluster-62630.0/Cluster-11627.0/Cluster-34858.0/Cluster-55741.0/Cluster-73181.0/Cluster-43723.0/Cluster-48965.0/Cluster-39783.0/Cluster-5303.0/Cluster-52637.0/Cluster-57059.0/Cluster-68680.0/Cluster-20159.0/Cluster-38297.0/Cluster-57236.0/Cluster-68924.0/Cluster-26078.0/Cluster-64350.0/…
GO:0046348	amino sugar catabolic process	30	0.683549	1.97014	0.000265393	0.0343047	0.0341323	25947	tags=37%, list=18%, signal=30%	Cluster-47675.0/Cluster-47675.1/Cluster-47675.2/Cluster-46308.0/Cluster-11497.0/Cluster-82085.0/Cluster-67932.0/Cluster-64851.33/Cluster-41810.0/Cluster-2706.0/Cluster-33119.0
GO:0006839	mitochondrial transport	189	0.367446	1.39593	0.000292696	0.037092	0.0369056	41928	tags=62%, list=29%, signal=44%	Cluster-70851.0/Cluster-80164.0/Cluster-79405.0/Cluster-47461.0/Cluster-77414.0/Cluster-32837.0/Cluster-75148.0/Cluster-20954.0/Cluster-70041.1/Cluster-72694.0/Cluster-70944.0/Cluster-73181.0/Cluster-48841.0/Cluster-46665.0/Cluster-63106.1/Cluster-35512.0/Cluster-59701.0/Cluster-51709.0/Cluster-70209.0/Cluster-72694.1/Cluster-39783.0/Cluster-52637.0/Cluster-10139.0/Cluster-13255.0/Cluster-40805.0…
GO:0044743	protein transmembrane import into intracellular organelle	49	0.565125	1.79805	0.000310417	0.0385813	0.0383874	41868	tags=80%, list=29%, signal=56%	Cluster-82105.0/Cluster-32837.0/Cluster-46665.0/Cluster-59701.0/Cluster-51709.0/Cluster-10139.0/Cluster-52557.0/Cluster-61563.0/Cluster-58825.0/Cluster-61316.0/Cluster-9194.0/Cluster-62132.0/Cluster-32199.0/Cluster-61349.0/Cluster-13244.0/Cluster-64558.0/Cluster-80175.0/Cluster-2631.0/Cluster-29227.0/Cluster-15277.6190/Cluster-20857.0/Cluster-43470.0/Cluster-35902.0/Cluster-72926.0/Cluster-21972.…
GO:0006734	NADH metabolic process	39	0.613085	1.86821	0.000374111	0.0431765	0.0429595	40552	tags=74%, list=28%, signal=53%	Cluster-79405.0/Cluster-48435.1/Cluster-57323.0/Cluster-10560.0/Cluster-34858.0/Cluster-69642.0/Cluster-40431.0/Cluster-57236.0/Cluster-25830.0/Cluster-6557.0/Cluster-52557.0/Cluster-29685.0/Cluster-81991.0/Cluster-34488.0/Cluster-34743.2/Cluster-51583.0/Cluster-33862.0/Cluster-26644.2/Cluster-50125.0/Cluster-68794.0/Cluster-83115.0/Cluster-74265.0/Cluster-45839.1/Cluster-26200.0/Cluster-74295.0/…
