# Supplementary material for: Gene Expression Analysis Provides Insights Into the Functional and Developmental Differentiations of Pleopodal Lungs in a Terrestrial Isopod Crustacean, Porcellio scaber
Source: Evol Dev. 2025 Nov 29;27(4):e70026. doi: 10.1111/ede.70026 (PMC12664292; doi:10.1111/ede.70026)
Supplement: Supplementary file 10 — Supporting_information_S10. [file EDE-27-e70026-s009.xlsx]

## Sheet: gse_simple3n3x
ID	Description	setSize	enrichmentScore	NES	pvalue	p.adjust	qvalue	rank	leading_edge	core_enrichment
GO:0140053	mitochondrial gene expression	183	0.653098	2.18949	4.45652e-14	2.88025e-10	2.33615e-10	40988	tags=75%, list=29%, signal=54%	Cluster-80523.0/Cluster-75921.0/Cluster-28724.0/Cluster-80268.0/Cluster-48321.0/Cluster-22890.0/Cluster-58963.0/Cluster-18605.0/Cluster-81526.0/Cluster-72464.0/Cluster-15277.3476/Cluster-65227.0/Cluster-57609.0/Cluster-53464.0/Cluster-14014.0/Cluster-18487.0/Cluster-47618.0/Cluster-38438.0/Cluster-80819.1/Cluster-30398.0/Cluster-31942.0/Cluster-21477.0/Cluster-49522.0/Cluster-67398.0/Cluster-5655…
GO:0044782	cilium organization	262	-0.583091	-1.98687	1.20584e-12	3.88731e-09	3.15297e-09	19476	tags=29%, list=14%, signal=25%	Cluster-48006.0/Cluster-19637.0/Cluster-16179.0/Cluster-28523.0/Cluster-55637.1/Cluster-35408.0/Cluster-65387.1/Cluster-15328.0/Cluster-7435.0/Cluster-65387.0/Cluster-16658.0/Cluster-10528.0/Cluster-80950.0/Cluster-26970.0/Cluster-43886.0/Cluster-26959.0/Cluster-15277.3706/Cluster-4298.0/Cluster-45613.1/Cluster-45613.0/Cluster-38174.0/Cluster-2397.0/Cluster-32812.0/Cluster-11416.0/Cluster-38859.0…
GO:0030031	cell projection assembly	485	-0.501555	-1.78658	1.80441e-12	3.88731e-09	3.15297e-09	20338	tags=25%, list=14%, signal=21%	Cluster-72926.0/Cluster-75690.0/Cluster-71446.1/Cluster-8517.0/Cluster-48006.0/Cluster-81638.3/Cluster-19637.0/Cluster-54713.0/Cluster-16179.0/Cluster-28523.0/Cluster-55637.1/Cluster-35408.0/Cluster-26324.0/Cluster-65387.1/Cluster-15328.0/Cluster-7435.0/Cluster-6726.0/Cluster-52056.13/Cluster-81638.2/Cluster-70266.2/Cluster-77037.0/Cluster-33217.0/Cluster-81638.4/Cluster-65387.0/Cluster-81638.1/C…
GO:0032543	mitochondrial translation	143	0.667507	2.17765	3.30959e-12	5.34747e-09	4.33731e-09	37615	tags=75%, list=26%, signal=55%	Cluster-80523.0/Cluster-75921.0/Cluster-28724.0/Cluster-80268.0/Cluster-48321.0/Cluster-22890.0/Cluster-58963.0/Cluster-18605.0/Cluster-15277.3476/Cluster-65227.0/Cluster-57609.0/Cluster-53464.0/Cluster-14014.0/Cluster-47618.0/Cluster-38438.0/Cluster-30398.0/Cluster-31942.0/Cluster-21477.0/Cluster-49522.0/Cluster-67398.0/Cluster-56554.22/Cluster-82785.0/Cluster-69860.0/Cluster-3645.0/Cluster-7367…
GO:0042335	cuticle development	195	-0.601626	-1.99088	2.476e-11	2.28605e-08	1.85421e-08	17086	tags=38%, list=12%, signal=34%	Cluster-69326.0/Cluster-83232.0/Cluster-81563.0/Cluster-2706.0/Cluster-6726.0/Cluster-52056.13/Cluster-62305.0/Cluster-75251.0/Cluster-40243.0/Cluster-81957.1/Cluster-81501.0/Cluster-8207.0/Cluster-47675.2/Cluster-28045.0/Cluster-68847.0/Cluster-80378.0/Cluster-47675.0/Cluster-2624.0/Cluster-71226.0/Cluster-5981.0/Cluster-47675.1/Cluster-80534.0/Cluster-30373.0/Cluster-58722.0/Cluster-36956.0/Clu…
GO:0048568	embryonic organ development	409	-0.506509	-1.78594	2.30354e-11	2.28605e-08	1.85421e-08	25041	tags=32%, list=17%, signal=26%	Cluster-56165.1/Cluster-26698.0/Cluster-34005.0/Cluster-83535.0/Cluster-33357.1/Cluster-25218.0/Cluster-78639.3/Cluster-54968.2/Cluster-45287.0/Cluster-51692.0/Cluster-72041.0/Cluster-18377.0/Cluster-60076.0/Cluster-51295.0/Cluster-80957.0/Cluster-47891.0/Cluster-41814.0/Cluster-75972.0/Cluster-75690.0/Cluster-47491.0/Cluster-81638.3/Cluster-33965.0/Cluster-19637.0/Cluster-23391.0/Cluster-65911.3…
GO:0042445	hormone metabolic process	311	-0.535182	-1.84955	2.97854e-11	2.40629e-08	1.95173e-08	20812	tags=36%, list=15%, signal=31%	Cluster-75972.0/Cluster-45249.0/Cluster-69443.0/Cluster-54842.0/Cluster-41856.0/Cluster-61217.0/Cluster-80274.0/Cluster-41977.0/Cluster-72179.0/Cluster-41724.0/Cluster-45702.1/Cluster-77638.0/Cluster-55285.0/Cluster-13008.0/Cluster-79136.0/Cluster-39648.1/Cluster-83178.0/Cluster-57009.0/Cluster-47905.0/Cluster-38179.0/Cluster-25520.0/Cluster-72179.2/Cluster-49696.0/Cluster-44796.0/Cluster-54447.4…
GO:0071772	response to BMP	166	-0.613174	-1.99321	5.69889e-10	4.09243e-07	3.31935e-07	22637	tags=32%, list=16%, signal=27%	Cluster-18377.0/Cluster-47891.0/Cluster-80164.0/Cluster-75859.0/Cluster-75972.0/Cluster-13390.0/Cluster-23391.0/Cluster-8281.0/Cluster-35883.0/Cluster-79430.0/Cluster-23161.0/Cluster-81501.0/Cluster-68348.2/Cluster-69546.0/Cluster-58682.0/Cluster-40158.0/Cluster-15277.3706/Cluster-45170.1/Cluster-58620.0/Cluster-66536.2/Cluster-23161.1/Cluster-83412.0/Cluster-66536.1/Cluster-24745.0/Cluster-55735…
GO:0071773	cellular response to BMP stimulus	162	-0.612663	-1.9836	1.22394e-09	7.19118e-07	5.83272e-07	22637	tags=31%, list=16%, signal=27%	Cluster-18377.0/Cluster-47891.0/Cluster-80164.0/Cluster-75859.0/Cluster-75972.0/Cluster-13390.0/Cluster-23391.0/Cluster-8281.0/Cluster-35883.0/Cluster-79430.0/Cluster-23161.0/Cluster-81501.0/Cluster-58682.0/Cluster-40158.0/Cluster-15277.3706/Cluster-45170.1/Cluster-58620.0/Cluster-66536.2/Cluster-23161.1/Cluster-83412.0/Cluster-66536.1/Cluster-24745.0/Cluster-55735.0/Cluster-38505.0/Cluster-45584…
GO:0097485	neuron projection guidance	458	-0.467053	-1.65729	6.55192e-09	3.25731e-06	2.64199e-06	30696	tags=36%, list=21%, signal=28%	Cluster-52885.0/Cluster-65069.0/Cluster-15277.6576/Cluster-61711.0/Cluster-82510.0/Cluster-21436.0/Cluster-79838.0/Cluster-55807.0/Cluster-41858.0/Cluster-78176.0/Cluster-81490.0/Cluster-46614.1/Cluster-42281.0/Cluster-31441.0/Cluster-71322.0/Cluster-51217.0/Cluster-76644.0/Cluster-74787.0/Cluster-83033.2/Cluster-82053.0/Cluster-36425.0/Cluster-80340.0/Cluster-70260.0/Cluster-53862.0/Cluster-2372…
GO:0045333	cellular respiration	234	0.527972	1.81616	8.07674e-09	3.2625e-06	2.6462e-06	36432	tags=70%, list=25%, signal=52%	Cluster-81541.0/Cluster-13391.0/Cluster-15838.0/Cluster-66057.0/Cluster-66448.0/Cluster-80523.0/Cluster-21554.0/Cluster-9593.0/Cluster-40431.0/Cluster-74257.0/Cluster-68885.0/Cluster-38939.0/Cluster-5117.0/Cluster-66010.0/Cluster-62568.0/Cluster-37367.0/Cluster-72464.0/Cluster-21972.0/Cluster-20159.0/Cluster-78747.0/Cluster-55417.0/Cluster-69615.0/Cluster-39783.0/Cluster-80733.0/Cluster-30455.0/C…
GO:0033108	mitochondrial respiratory chain complex assembly	73	0.712353	2.12449	1.31212e-08	4.98837e-06	4.04604e-06	30964	tags=79%, list=22%, signal=62%	Cluster-80523.0/Cluster-32182.0/Cluster-79845.0/Cluster-68885.0/Cluster-37367.0/Cluster-18605.0/Cluster-20159.0/Cluster-55417.0/Cluster-80733.0/Cluster-70293.0/Cluster-74391.0/Cluster-56150.0/Cluster-61056.0/Cluster-3321.0/Cluster-47187.0/Cluster-43274.0/Cluster-20021.0/Cluster-58940.0/Cluster-54504.1/Cluster-26533.0/Cluster-26961.0/Cluster-47708.0/Cluster-58940.1/Cluster-55003.0/Cluster-59036.0/…
GO:0048863	stem cell differentiation	254	-0.527451	-1.78657	1.7918e-08	6.43355e-06	5.21822e-06	21906	tags=25%, list=15%, signal=21%	Cluster-80164.0/Cluster-79185.0/Cluster-77637.0/Cluster-68071.0/Cluster-33185.0/Cluster-62754.0/Cluster-41465.0/Cluster-41856.0/Cluster-41977.0/Cluster-45853.0/Cluster-23391.0/Cluster-70266.2/Cluster-79430.0/Cluster-16658.0/Cluster-6744.0/Cluster-30330.0/Cluster-7319.0/Cluster-37161.0/Cluster-71316.0/Cluster-31210.0/Cluster-15277.3706/Cluster-15277.39503/Cluster-66536.2/Cluster-66536.1/Cluster-69…
GO:0006119	oxidative phosphorylation	123	0.621331	1.98022	2.92478e-08	9.45142e-06	7.666e-06	36432	tags=80%, list=25%, signal=60%	Cluster-66448.0/Cluster-80523.0/Cluster-68885.0/Cluster-66010.0/Cluster-37367.0/Cluster-21972.0/Cluster-20159.0/Cluster-55417.0/Cluster-39783.0/Cluster-80733.0/Cluster-30455.0/Cluster-70293.0/Cluster-72110.0/Cluster-37940.0/Cluster-74391.0/Cluster-61056.0/Cluster-3321.0/Cluster-20021.0/Cluster-58940.0/Cluster-18487.0/Cluster-54504.1/Cluster-52637.0/Cluster-59600.0/Cluster-40004.0/Cluster-26533.0/…
GO:0001708	cell fate specification	227	-0.533972	-1.79213	3.29565e-08	1.01428e-05	8.22674e-06	16955	tags=21%, list=12%, signal=18%	Cluster-27617.0/Cluster-8803.0/Cluster-75251.0/Cluster-16658.0/Cluster-6744.0/Cluster-7319.0/Cluster-37161.0/Cluster-5248.0/Cluster-36721.0/Cluster-15277.3706/Cluster-65146.0/Cluster-76705.0/Cluster-15277.39503/Cluster-27981.0/Cluster-71994.0/Cluster-66536.2/Cluster-66536.1/Cluster-48856.0/Cluster-74691.0/Cluster-22591.0/Cluster-69098.0/Cluster-16527.0/Cluster-38505.0/Cluster-75420.0/Cluster-2876…
GO:0001657	ureteric bud development	64	-0.725262	-2.10737	3.99223e-08	1.03207e-05	8.37107e-06	16689	tags=42%, list=12%, signal=37%	Cluster-33217.0/Cluster-8803.0/Cluster-6744.0/Cluster-70510.0/Cluster-35510.0/Cluster-36721.0/Cluster-11416.0/Cluster-66536.2/Cluster-66536.1/Cluster-69098.0/Cluster-83455.0/Cluster-60723.0/Cluster-29521.0/Cluster-41362.0/Cluster-21783.0/Cluster-66536.0/Cluster-68822.0/Cluster-18977.0/Cluster-2466.0/Cluster-10619.0/Cluster-34861.0/Cluster-43569.0/Cluster-50677.1/Cluster-54999.0/Cluster-67795.0/Cl…
GO:0072163	mesonephric epithelium development	64	-0.725262	-2.10737	3.99223e-08	1.03207e-05	8.37107e-06	16689	tags=42%, list=12%, signal=37%	Cluster-33217.0/Cluster-8803.0/Cluster-6744.0/Cluster-70510.0/Cluster-35510.0/Cluster-36721.0/Cluster-11416.0/Cluster-66536.2/Cluster-66536.1/Cluster-69098.0/Cluster-83455.0/Cluster-60723.0/Cluster-29521.0/Cluster-41362.0/Cluster-21783.0/Cluster-66536.0/Cluster-68822.0/Cluster-18977.0/Cluster-2466.0/Cluster-10619.0/Cluster-34861.0/Cluster-43569.0/Cluster-50677.1/Cluster-54999.0/Cluster-67795.0/Cl…
GO:0072164	mesonephric tubule development	64	-0.725262	-2.10737	3.99223e-08	1.03207e-05	8.37107e-06	16689	tags=42%, list=12%, signal=37%	Cluster-33217.0/Cluster-8803.0/Cluster-6744.0/Cluster-70510.0/Cluster-35510.0/Cluster-36721.0/Cluster-11416.0/Cluster-66536.2/Cluster-66536.1/Cluster-69098.0/Cluster-83455.0/Cluster-60723.0/Cluster-29521.0/Cluster-41362.0/Cluster-21783.0/Cluster-66536.0/Cluster-68822.0/Cluster-18977.0/Cluster-2466.0/Cluster-10619.0/Cluster-34861.0/Cluster-43569.0/Cluster-50677.1/Cluster-54999.0/Cluster-67795.0/Cl…
GO:0007224	smoothened signaling pathway	217	-0.543797	-1.81043	3.6332e-08	1.03207e-05	8.37107e-06	21387	tags=27%, list=15%, signal=23%	Cluster-8612.0/Cluster-34005.0/Cluster-79294.0/Cluster-52083.0/Cluster-33357.1/Cluster-75935.4/Cluster-75935.5/Cluster-77414.0/Cluster-24578.0/Cluster-8517.0/Cluster-47491.0/Cluster-54713.0/Cluster-16179.0/Cluster-65387.1/Cluster-52019.0/Cluster-57116.0/Cluster-35883.0/Cluster-65387.0/Cluster-50466.0/Cluster-80950.0/Cluster-37161.0/Cluster-15277.2011/Cluster-40273.0/Cluster-75935.3/Cluster-81151.…
GO:0018958	phenol-containing compound metabolic process	208	-0.543873	-1.80731	5.34586e-08	1.32886e-05	1.07783e-05	19306	tags=30%, list=13%, signal=26%	Cluster-44776.0/Cluster-79245.0/Cluster-12118.0/Cluster-83178.0/Cluster-47905.0/Cluster-49696.0/Cluster-44796.0/Cluster-74553.0/Cluster-6053.0/Cluster-3865.0/Cluster-70432.0/Cluster-60611.0/Cluster-74372.7/Cluster-41404.0/Cluster-15.0/Cluster-28103.0/Cluster-47155.1/Cluster-30235.0/Cluster-20923.0/Cluster-44619.0/Cluster-75665.0/Cluster-30724.0/Cluster-71994.0/Cluster-15277.23781/Cluster-66536.2/…
GO:0042073	intraciliary transport	52	-0.757775	-2.13255	8.12328e-08	1.81037e-05	1.46838e-05	18340	tags=52%, list=13%, signal=45%	Cluster-35408.0/Cluster-65387.1/Cluster-65387.0/Cluster-4298.0/Cluster-45613.0/Cluster-14718.0/Cluster-70210.0/Cluster-4298.1/Cluster-81233.0/Cluster-56091.1/Cluster-70210.2/Cluster-80036.0/Cluster-63117.1/Cluster-50629.0/Cluster-26858.0/Cluster-63117.0/Cluster-55468.0/Cluster-23189.0/Cluster-82921.0/Cluster-46686.0/Cluster-23914.0/Cluster-13755.0/Cluster-63807.0/Cluster-57801.0/Cluster-19655.0/C…
GO:0048645	animal organ formation	101	-0.639218	-1.96577	7.96456e-08	1.81037e-05	1.46838e-05	22799	tags=38%, list=16%, signal=32%	Cluster-63788.1/Cluster-60076.0/Cluster-47891.0/Cluster-80164.0/Cluster-13390.0/Cluster-23391.0/Cluster-17654.0/Cluster-35883.0/Cluster-33217.0/Cluster-10528.0/Cluster-6744.0/Cluster-70510.0/Cluster-71316.0/Cluster-36721.0/Cluster-15277.3706/Cluster-38859.0/Cluster-79968.1/Cluster-14268.0/Cluster-24745.0/Cluster-55735.0/Cluster-39168.0/Cluster-16527.0/Cluster-60723.0/Cluster-38505.0/Cluster-50337…
GO:0016055	Wnt signaling pathway	328	-0.475416	-1.65152	1.02863e-07	2.21601e-05	1.79739e-05	23098	tags=23%, list=16%, signal=19%	Cluster-45287.0/Cluster-73053.1/Cluster-4718.0/Cluster-57605.0/Cluster-80957.0/Cluster-59571.0/Cluster-80164.0/Cluster-77637.0/Cluster-77414.0/Cluster-37773.1/Cluster-75972.0/Cluster-24062.0/Cluster-19637.0/Cluster-23391.0/Cluster-82187.0/Cluster-9112.0/Cluster-27617.0/Cluster-57116.0/Cluster-35883.0/Cluster-8803.0/Cluster-81501.0/Cluster-46340.0/Cluster-30330.0/Cluster-71316.0/Cluster-58204.1/Cl…
GO:0009953	dorsal/ventral pattern formation	231	-0.507801	-1.71284	2.38387e-07	4.27971e-05	3.47125e-05	24716	tags=26%, list=17%, signal=21%	Cluster-32675.1/Cluster-34005.0/Cluster-79294.0/Cluster-35351.1/Cluster-33357.1/Cluster-61774.0/Cluster-61376.1/Cluster-82402.0/Cluster-61376.0/Cluster-47891.0/Cluster-80164.0/Cluster-33185.0/Cluster-41856.0/Cluster-47491.0/Cluster-80274.0/Cluster-23391.0/Cluster-65387.1/Cluster-82187.0/Cluster-26330.0/Cluster-35883.0/Cluster-65387.0/Cluster-75251.0/Cluster-16658.0/Cluster-37161.0/Cluster-58204.1…
GO:0070886	positive regulation of calcineurin-NFAT signaling cascade	22	0.898695	2.16179	2.60649e-07	4.40871e-05	3.57589e-05	206	tags=41%, list=0%, signal=41%	Cluster-493.0/Cluster-583.0/Cluster-1161.1/Cluster-62279.0/Cluster-43391.0/Cluster-784.0/Cluster-16933.0/Cluster-76588.3/Cluster-76588.5
GO:0106056	regulation of calcineurin-mediated signaling	35	0.800967	2.12445	2.72859e-07	4.40871e-05	3.57589e-05	206	tags=26%, list=0%, signal=26%	Cluster-493.0/Cluster-583.0/Cluster-1161.1/Cluster-62279.0/Cluster-43391.0/Cluster-784.0/Cluster-16933.0/Cluster-76588.3/Cluster-76588.5
GO:0090287	regulation of cellular response to growth factor stimulus	297	-0.479932	-1.65287	3.87851e-07	5.96828e-05	4.84084e-05	24036	tags=26%, list=17%, signal=22%	Cluster-58638.0/Cluster-44947.3/Cluster-54968.2/Cluster-78209.1/Cluster-45287.0/Cluster-18377.0/Cluster-67224.1/Cluster-47891.0/Cluster-80164.0/Cluster-41531.0/Cluster-75859.0/Cluster-75972.0/Cluster-16186.0/Cluster-58638.1/Cluster-67224.0/Cluster-23391.0/Cluster-77638.0/Cluster-15277.40029/Cluster-26324.0/Cluster-54968.3/Cluster-8281.0/Cluster-46580.0/Cluster-9112.0/Cluster-21542.0/Cluster-35883…
GO:0009100	glycoprotein metabolic process	366	-0.466328	-1.63189	4.33205e-07	6.08654e-05	4.93676e-05	22361	tags=25%, list=16%, signal=21%	Cluster-22432.0/Cluster-80957.0/Cluster-59485.0/Cluster-79185.0/Cluster-43548.0/Cluster-82493.0/Cluster-75972.0/Cluster-5459.0/Cluster-76398.0/Cluster-40197.0/Cluster-5459.1/Cluster-17078.0/Cluster-47905.0/Cluster-48071.2/Cluster-8281.0/Cluster-73138.1/Cluster-74553.0/Cluster-46580.0/Cluster-21542.0/Cluster-35883.0/Cluster-80313.0/Cluster-51952.0/Cluster-7986.0/Cluster-75251.0/Cluster-79079.0/Clu…
GO:0048663	neuron fate commitment	164	-0.558458	-1.8077	4.42861e-07	6.08981e-05	4.93941e-05	23239	tags=30%, list=16%, signal=25%	Cluster-78209.1/Cluster-57636.0/Cluster-8850.0/Cluster-47891.0/Cluster-80164.0/Cluster-37773.1/Cluster-41856.0/Cluster-80274.0/Cluster-19637.0/Cluster-23391.0/Cluster-79430.0/Cluster-16658.0/Cluster-6744.0/Cluster-7319.0/Cluster-40158.0/Cluster-37161.0/Cluster-71316.0/Cluster-36721.0/Cluster-15277.3706/Cluster-76705.0/Cluster-15277.39503/Cluster-30871.0/Cluster-66536.2/Cluster-66536.1/Cluster-692…
GO:0007517	muscle organ development	400	-0.449961	-1.58224	6.4667e-07	8.03736e-05	6.51906e-05	29234	tags=31%, list=20%, signal=25%	Cluster-67081.0/Cluster-51217.0/Cluster-43931.0/Cluster-74787.0/Cluster-31546.1/Cluster-82053.0/Cluster-20485.0/Cluster-45659.0/Cluster-51721.0/Cluster-79181.0/Cluster-72434.0/Cluster-25136.0/Cluster-83399.1/Cluster-57553.0/Cluster-57889.1/Cluster-40122.0/Cluster-8983.0/Cluster-37332.0/Cluster-60149.0/Cluster-43350.0/Cluster-60213.0/Cluster-80628.0/Cluster-72013.12/Cluster-26698.0/Cluster-65483.1…
GO:0008544	epidermis development	271	-0.486077	-1.6601	7.52943e-07	8.53731e-05	6.92457e-05	22404	tags=28%, list=16%, signal=24%	Cluster-51295.0/Cluster-21668.2/Cluster-80957.0/Cluster-80164.0/Cluster-83075.0/Cluster-45249.0/Cluster-16186.0/Cluster-24062.0/Cluster-41465.0/Cluster-61126.0/Cluster-19637.0/Cluster-23391.0/Cluster-65911.3/Cluster-79245.0/Cluster-82187.0/Cluster-23779.0/Cluster-44796.0/Cluster-6726.0/Cluster-52056.13/Cluster-79430.0/Cluster-7986.0/Cluster-75707.0/Cluster-81501.0/Cluster-50466.0/Cluster-16658.0/…
GO:0021515	cell differentiation in spinal cord	42	-0.769123	-2.08812	8.28167e-07	9.22835e-05	7.48507e-05	16066	tags=43%, list=11%, signal=38%	Cluster-16658.0/Cluster-37161.0/Cluster-15277.3706/Cluster-66536.2/Cluster-66536.1/Cluster-22591.0/Cluster-38505.0/Cluster-60003.3/Cluster-75420.0/Cluster-66536.0/Cluster-68822.0/Cluster-43970.0/Cluster-23189.0/Cluster-60414.0/Cluster-27534.0/Cluster-80764.0/Cluster-10619.0/Cluster-54999.0
GO:0043062	extracellular structure organization	286	-0.483111	-1.65797	1.05045e-06	0.000107763	8.74061e-05	24835	tags=33%, list=17%, signal=27%	Cluster-10907.0/Cluster-66653.0/Cluster-25218.0/Cluster-64043.0/Cluster-74088.0/Cluster-45287.0/Cluster-72041.0/Cluster-80957.0/Cluster-22011.0/Cluster-16733.0/Cluster-24578.0/Cluster-28421.0/Cluster-26588.0/Cluster-42266.0/Cluster-61217.0/Cluster-69326.0/Cluster-11123.0/Cluster-69771.0/Cluster-57009.0/Cluster-47905.0/Cluster-8281.0/Cluster-23779.0/Cluster-73138.1/Cluster-52056.13/Cluster-16752.0…
GO:0071466	cellular response to xenobiotic stimulus	210	-0.520138	-1.72952	1.37892e-06	0.000134544	0.000109128	29890	tags=40%, list=21%, signal=32%	Cluster-78858.0/Cluster-10606.0/Cluster-71118.0/Cluster-43931.0/Cluster-34433.0/Cluster-74787.0/Cluster-60446.0/Cluster-24671.0/Cluster-8000.0/Cluster-34701.0/Cluster-78474.0/Cluster-52380.0/Cluster-13440.1/Cluster-57439.0/Cluster-53792.0/Cluster-55094.0/Cluster-8612.0/Cluster-66653.0/Cluster-69903.0/Cluster-54968.2/Cluster-74088.0/Cluster-67224.1/Cluster-18324.0/Cluster-32697.0/Cluster-83075.0/C…
GO:0016331	morphogenesis of embryonic epithelium	249	-0.494133	-1.67238	1.39478e-06	0.000134544	0.000109128	31886	tags=36%, list=22%, signal=28%	Cluster-10888.0/Cluster-81934.0/Cluster-52396.0/Cluster-59027.3/Cluster-55737.0/Cluster-21436.0/Cluster-50184.0/Cluster-44846.0/Cluster-81490.0/Cluster-16848.0/Cluster-67081.0/Cluster-39630.0/Cluster-48317.0/Cluster-14994.0/Cluster-82053.0/Cluster-7652.0/Cluster-45659.0/Cluster-51721.0/Cluster-42955.0/Cluster-35722.0/Cluster-36132.0/Cluster-40122.0/Cluster-78994.0/Cluster-48944.0/Cluster-26698.0/…
GO:0061512	protein localization to cilium	53	-0.722601	-2.04502	1.46808e-06	0.000138623	0.000112436	23160	tags=51%, list=16%, signal=43%	Cluster-71095.0/Cluster-34005.0/Cluster-48936.0/Cluster-73053.1/Cluster-41508.0/Cluster-65387.1/Cluster-15328.0/Cluster-7435.0/Cluster-65387.0/Cluster-26970.0/Cluster-20164.0/Cluster-4298.0/Cluster-70210.0/Cluster-4298.1/Cluster-27230.0/Cluster-70210.2/Cluster-81356.0/Cluster-26858.0/Cluster-35308.0/Cluster-77421.0/Cluster-82921.0/Cluster-30786.0/Cluster-63807.0/Cluster-26905.0/Cluster-19655.0/Cl…
GO:0008202	steroid metabolic process	351	-0.454479	-1.58805	1.74418e-06	0.00015877	0.000128777	19917	tags=26%, list=14%, signal=23%	Cluster-26588.0/Cluster-61126.0/Cluster-81563.0/Cluster-65911.3/Cluster-45702.1/Cluster-77638.0/Cluster-52549.0/Cluster-35336.0/Cluster-12118.0/Cluster-39648.1/Cluster-83178.0/Cluster-38179.0/Cluster-73138.1/Cluster-44796.0/Cluster-16752.0/Cluster-54447.4/Cluster-7369.0/Cluster-66295.0/Cluster-8803.0/Cluster-54883.0/Cluster-67531.0/Cluster-31778.0/Cluster-72940.0/Cluster-36688.1/Cluster-9431.0/Cl…
GO:0007548	sex differentiation	481	-0.421315	-1.49852	1.85382e-06	0.000164126	0.000133122	20832	tags=22%, list=15%, signal=19%	Cluster-37773.1/Cluster-75972.0/Cluster-45249.0/Cluster-42515.2/Cluster-82001.0/Cluster-47491.0/Cluster-58638.1/Cluster-81638.3/Cluster-23391.0/Cluster-65911.3/Cluster-52222.2/Cluster-81486.0/Cluster-83178.0/Cluster-65387.1/Cluster-74644.0/Cluster-44796.0/Cluster-81638.2/Cluster-17654.0/Cluster-33217.0/Cluster-56827.1/Cluster-71237.0/Cluster-79430.0/Cluster-8803.0/Cluster-81638.4/Cluster-55889.0/…
GO:0015986	proton motive force-driven ATP synthesis	42	0.752653	2.03895	2.01422e-06	0.00017436	0.000141423	31061	tags=93%, list=22%, signal=73%	Cluster-11627.0/Cluster-48965.0/Cluster-62630.0/Cluster-68885.0/Cluster-37367.0/Cluster-20159.0/Cluster-39783.0/Cluster-80733.0/Cluster-6447.0/Cluster-70293.0/Cluster-37940.0/Cluster-74391.0/Cluster-61056.0/Cluster-52637.0/Cluster-26533.0/Cluster-55003.0/Cluster-21477.0/Cluster-76875.0/Cluster-16577.0/Cluster-30912.0/Cluster-10084.0/Cluster-70715.0/Cluster-73648.0/Cluster-50618.0/Cluster-26078.0/…
GO:0007018	microtubule-based movement	360	-0.447746	-1.56521	2.0413e-06	0.00017436	0.000141423	21674	tags=23%, list=15%, signal=20%	Cluster-15191.0/Cluster-77637.0/Cluster-75935.5/Cluster-63024.0/Cluster-72926.0/Cluster-71446.1/Cluster-8517.0/Cluster-48006.0/Cluster-19637.0/Cluster-54713.0/Cluster-65911.3/Cluster-28523.0/Cluster-35408.0/Cluster-54968.3/Cluster-65387.1/Cluster-15328.0/Cluster-72013.8/Cluster-57116.0/Cluster-65387.0/Cluster-72013.15/Cluster-30609.0/Cluster-43886.0/Cluster-36419.0/Cluster-72013.7/Cluster-29554.0…
GO:0032963	collagen metabolic process	104	-0.594309	-1.83694	2.3387e-06	0.000194632	0.000157865	18013	tags=36%, list=13%, signal=31%	Cluster-47905.0/Cluster-80313.0/Cluster-8803.0/Cluster-7986.0/Cluster-68348.2/Cluster-28103.0/Cluster-69546.0/Cluster-40158.0/Cluster-76703.0/Cluster-20923.0/Cluster-16068.0/Cluster-81421.0/Cluster-71994.0/Cluster-26299.0/Cluster-60394.0/Cluster-83412.0/Cluster-2186.0/Cluster-47015.0/Cluster-38505.0/Cluster-13666.0/Cluster-55431.0/Cluster-69959.0/Cluster-63198.0/Cluster-65651.0/Cluster-18977.0/Cl…
GO:0050795	regulation of behavior	271	-0.474907	-1.62195	2.58762e-06	0.000206467	0.000167464	23154	tags=32%, list=16%, signal=27%	Cluster-54938.0/Cluster-51692.0/Cluster-74159.0/Cluster-75935.4/Cluster-15277.444/Cluster-70039.0/Cluster-46785.0/Cluster-75935.5/Cluster-4120.1/Cluster-63024.0/Cluster-64465.0/Cluster-69532.0/Cluster-71446.1/Cluster-8517.0/Cluster-41856.0/Cluster-58638.1/Cluster-54713.0/Cluster-41724.0/Cluster-77638.0/Cluster-57009.0/Cluster-31414.0/Cluster-25830.0/Cluster-38179.0/Cluster-75950.0/Cluster-6726.0/…
GO:0043413	macromolecule glycosylation	219	-0.499806	-1.66434	2.71725e-06	0.000211585	0.000171616	19332	tags=23%, list=13%, signal=20%	Cluster-40197.0/Cluster-5459.1/Cluster-17078.0/Cluster-48071.2/Cluster-73138.1/Cluster-51952.0/Cluster-7986.0/Cluster-75251.0/Cluster-79079.0/Cluster-54883.0/Cluster-81886.0/Cluster-81363.0/Cluster-80378.0/Cluster-43115.0/Cluster-36419.0/Cluster-2624.0/Cluster-71226.0/Cluster-14237.0/Cluster-77151.0/Cluster-69028.0/Cluster-52080.0/Cluster-57579.15/Cluster-44057.0/Cluster-47781.1/Cluster-40377.2/C…
GO:0032978	protein insertion into membrane from inner side	15	0.937346	2.03297	3.66481e-06	0.000266131	0.000215857	206	tags=60%, list=0%, signal=60%	Cluster-493.0/Cluster-583.0/Cluster-1161.1/Cluster-62279.0/Cluster-43391.0/Cluster-784.0/Cluster-16933.0/Cluster-76588.3/Cluster-76588.5
GO:0030705	cytoskeleton-dependent intracellular transport	217	-0.503485	-1.67622	3.79356e-06	0.00027242	0.000220958	23445	tags=28%, list=16%, signal=23%	Cluster-54968.2/Cluster-54938.0/Cluster-73053.1/Cluster-75935.4/Cluster-15191.0/Cluster-75935.5/Cluster-64465.0/Cluster-71446.1/Cluster-8517.0/Cluster-54713.0/Cluster-65911.3/Cluster-35408.0/Cluster-54968.3/Cluster-65387.1/Cluster-7435.0/Cluster-6726.0/Cluster-65387.0/Cluster-50466.0/Cluster-15640.0/Cluster-36419.0/Cluster-4298.0/Cluster-40273.0/Cluster-45613.0/Cluster-69505.0/Cluster-26644.2/Clu…
GO:0070634	transepithelial ammonium transport	12	0.957251	1.95924	3.88821e-06	0.000276148	0.000223983	206	tags=75%, list=0%, signal=75%	Cluster-493.0/Cluster-1193.0/Cluster-1161.1/Cluster-62279.0/Cluster-784.0/Cluster-16933.0/Cluster-76588.3/Cluster-45252.0/Cluster-76588.5
GO:0007422	peripheral nervous system development	153	-0.531333	-1.71486	4.78004e-06	0.000328653	0.000266569	27647	tags=39%, list=19%, signal=31%	Cluster-56165.0/Cluster-35722.0/Cluster-75179.3/Cluster-53310.0/Cluster-36132.0/Cluster-45842.0/Cluster-66583.0/Cluster-53792.0/Cluster-56165.1/Cluster-26698.0/Cluster-54292.0/Cluster-40644.0/Cluster-33190.0/Cluster-79303.0/Cluster-78209.1/Cluster-83075.0/Cluster-41465.0/Cluster-47491.0/Cluster-73881.3/Cluster-23391.0/Cluster-65911.3/Cluster-79245.0/Cluster-3802.0/Cluster-57116.0/Cluster-79430.0/…
GO:0050673	epithelial cell proliferation	293	-0.461422	-1.58914	4.9737e-06	0.000334844	0.00027159	20812	tags=27%, list=15%, signal=23%	Cluster-75972.0/Cluster-16186.0/Cluster-41856.0/Cluster-61126.0/Cluster-67224.0/Cluster-23391.0/Cluster-79245.0/Cluster-15277.40029/Cluster-47905.0/Cluster-43360.0/Cluster-9112.0/Cluster-35883.0/Cluster-80313.0/Cluster-32643.0/Cluster-79430.0/Cluster-16658.0/Cluster-28103.0/Cluster-69546.0/Cluster-6744.0/Cluster-30330.0/Cluster-70510.0/Cluster-40158.0/Cluster-36721.0/Cluster-49956.0/Cluster-15277…
GO:0007606	sensory perception of chemical stimulus	155	-0.538796	-1.74394	5.24185e-06	0.000349259	0.000283282	20180	tags=35%, list=14%, signal=31%	Cluster-69532.0/Cluster-61595.0/Cluster-55100.0/Cluster-77638.0/Cluster-62997.0/Cluster-54968.3/Cluster-15328.0/Cluster-54447.4/Cluster-15.0/Cluster-66295.0/Cluster-72940.0/Cluster-8295.0/Cluster-51371.2/Cluster-34384.0/Cluster-43438.0/Cluster-51371.1/Cluster-4298.0/Cluster-63462.0/Cluster-76705.0/Cluster-23902.0/Cluster-9352.0/Cluster-48833.0/Cluster-75665.0/Cluster-27414.0/Cluster-71994.0/Clust…
GO:0006613	cotranslational protein targeting to membrane	71	-0.650849	-1.91087	5.49675e-06	0.000355255	0.000288145	43095	tags=85%, list=30%, signal=59%	Cluster-47342.0/Cluster-82270.0/Cluster-66313.0/Cluster-75645.0/Cluster-13612.0/Cluster-32624.0/Cluster-15277.39957/Cluster-73977.0/Cluster-33646.0/Cluster-47745.0/Cluster-50556.0/Cluster-6481.0/Cluster-7800.0/Cluster-15277.36651/Cluster-33197.0/Cluster-77369.0/Cluster-62774.0/Cluster-54622.0/Cluster-73224.0/Cluster-61818.0/Cluster-30980.0/Cluster-2685.0/Cluster-68709.0/Cluster-61877.0/Cluster-76…
GO:0098609	cell-cell adhesion	428	-0.426695	-1.50889	5.47078e-06	0.000355255	0.000288145	23365	tags=25%, list=16%, signal=21%	Cluster-74088.0/Cluster-45287.0/Cluster-51692.0/Cluster-82402.0/Cluster-29155.0/Cluster-4718.0/Cluster-15277.29951/Cluster-80164.0/Cluster-16733.0/Cluster-63024.0/Cluster-37112.0/Cluster-68071.0/Cluster-37773.1/Cluster-42515.2/Cluster-24578.0/Cluster-33185.0/Cluster-21864.16/Cluster-80274.0/Cluster-13390.0/Cluster-82957.0/Cluster-76819.0/Cluster-62453.0/Cluster-19637.0/Cluster-47951.0/Cluster-792…
GO:0120254	olefinic compound metabolic process	137	-0.540097	-1.71962	5.87424e-06	0.000375893	0.000304885	18900	tags=34%, list=13%, signal=30%	Cluster-77638.0/Cluster-79136.0/Cluster-66781.1/Cluster-83178.0/Cluster-57009.0/Cluster-44796.0/Cluster-76288.0/Cluster-30932.0/Cluster-8803.0/Cluster-3972.0/Cluster-31778.0/Cluster-9431.0/Cluster-45328.0/Cluster-76703.0/Cluster-75463.0/Cluster-61666.0/Cluster-74424.0/Cluster-46308.0/Cluster-57579.5/Cluster-2238.0/Cluster-38505.0/Cluster-72386.2/Cluster-39109.1/Cluster-76446.0/Cluster-60002.0/Clu…
GO:0001944	vasculature development	447	-0.42345	-1.50061	6.6872e-06	0.000423719	0.000343676	20152	tags=23%, list=14%, signal=20%	Cluster-41465.0/Cluster-61126.0/Cluster-67224.0/Cluster-79405.0/Cluster-41648.0/Cluster-46261.0/Cluster-23391.0/Cluster-79245.0/Cluster-78594.2/Cluster-2706.0/Cluster-47905.0/Cluster-47104.0/Cluster-9112.0/Cluster-3865.0/Cluster-35883.0/Cluster-33217.0/Cluster-32643.0/Cluster-79430.0/Cluster-8803.0/Cluster-28972.1/Cluster-28833.2/Cluster-30609.0/Cluster-81501.0/Cluster-16658.0/Cluster-28103.0/Clu…
GO:0007631	feeding behavior	177	-0.512743	-1.675	7.25359e-06	0.000452058	0.000366662	22090	tags=31%, list=15%, signal=26%	Cluster-27507.0/Cluster-46948.0/Cluster-46785.0/Cluster-63024.0/Cluster-25203.8/Cluster-69532.0/Cluster-71446.1/Cluster-41724.0/Cluster-77638.0/Cluster-57009.0/Cluster-31414.0/Cluster-25830.0/Cluster-38179.0/Cluster-3865.0/Cluster-25203.4/Cluster-79430.0/Cluster-30609.0/Cluster-11971.1/Cluster-50466.0/Cluster-36688.1/Cluster-8295.0/Cluster-20372.0/Cluster-76705.0/Cluster-44619.0/Cluster-82534.0/C…
GO:0022404	molting cycle process	118	-0.570682	-1.7963	8.09505e-06	0.00049593	0.000402246	20626	tags=31%, list=14%, signal=27%	Cluster-16186.0/Cluster-41465.0/Cluster-19637.0/Cluster-23391.0/Cluster-2706.0/Cluster-82187.0/Cluster-79430.0/Cluster-81957.1/Cluster-47675.2/Cluster-15277.37755/Cluster-5002.0/Cluster-71316.0/Cluster-47675.0/Cluster-15277.3706/Cluster-47675.1/Cluster-24733.0/Cluster-66720.0/Cluster-13076.0/Cluster-38505.0/Cluster-41362.0/Cluster-21783.0/Cluster-55431.0/Cluster-31993.0/Cluster-73098.0/Cluster-18…
GO:0032526	response to retinoic acid	77	-0.639071	-1.89192	8.36531e-06	0.000500602	0.000406035	17659	tags=34%, list=12%, signal=30%	Cluster-25830.0/Cluster-68348.2/Cluster-69546.0/Cluster-71316.0/Cluster-5248.0/Cluster-27981.0/Cluster-81421.0/Cluster-38505.0/Cluster-76446.0/Cluster-43640.0/Cluster-31618.0/Cluster-52392.0/Cluster-76703.1/Cluster-68822.0/Cluster-8414.0/Cluster-18977.0/Cluster-80764.0/Cluster-10619.0/Cluster-34861.0/Cluster-50677.1/Cluster-22296.0/Cluster-48839.0/Cluster-35442.0/Cluster-77126.0/Cluster-67795.0/C…
GO:0070085	glycosylation	240	-0.477953	-1.61507	8.35145e-06	0.000500602	0.000406035	18566	tags=22%, list=13%, signal=19%	Cluster-40197.0/Cluster-5459.1/Cluster-17078.0/Cluster-48071.2/Cluster-73138.1/Cluster-51952.0/Cluster-7986.0/Cluster-75251.0/Cluster-79079.0/Cluster-54883.0/Cluster-81886.0/Cluster-81363.0/Cluster-80378.0/Cluster-43115.0/Cluster-36419.0/Cluster-2624.0/Cluster-71226.0/Cluster-14237.0/Cluster-77151.0/Cluster-69028.0/Cluster-52080.0/Cluster-57579.15/Cluster-44057.0/Cluster-47781.1/Cluster-40377.2/C…
GO:0043588	skin development	156	-0.53367	-1.72907	9.7698e-06	0.000568849	0.00046139	20812	tags=31%, list=15%, signal=27%	Cluster-75972.0/Cluster-45249.0/Cluster-16186.0/Cluster-41465.0/Cluster-42266.0/Cluster-61126.0/Cluster-19637.0/Cluster-23391.0/Cluster-82187.0/Cluster-79430.0/Cluster-68348.2/Cluster-16658.0/Cluster-69546.0/Cluster-5002.0/Cluster-71316.0/Cluster-42266.1/Cluster-15277.3706/Cluster-30170.1/Cluster-30871.0/Cluster-40030.0/Cluster-19624.0/Cluster-30170.3/Cluster-30170.2/Cluster-38505.0/Cluster-81233…
GO:0050679	positive regulation of epithelial cell proliferation	109	-0.576846	-1.78822	1.20751e-05	0.000671798	0.000544892	17199	tags=29%, list=12%, signal=26%	Cluster-9112.0/Cluster-80313.0/Cluster-32643.0/Cluster-30330.0/Cluster-40158.0/Cluster-36721.0/Cluster-15277.3706/Cluster-15277.2011/Cluster-30170.1/Cluster-71994.0/Cluster-66536.2/Cluster-66536.1/Cluster-19624.0/Cluster-30170.3/Cluster-30170.2/Cluster-55735.0/Cluster-38505.0/Cluster-30170.4/Cluster-44113.0/Cluster-55431.0/Cluster-69959.0/Cluster-27917.0/Cluster-66536.0/Cluster-18977.0/Cluster-57…
GO:0048762	mesenchymal cell differentiation	128	-0.557845	-1.76685	1.20636e-05	0.000671798	0.000544892	20852	tags=28%, list=15%, signal=24%	Cluster-68071.0/Cluster-75972.0/Cluster-41465.0/Cluster-13390.0/Cluster-82957.0/Cluster-23391.0/Cluster-15277.40029/Cluster-9112.0/Cluster-79430.0/Cluster-8803.0/Cluster-16658.0/Cluster-69546.0/Cluster-6744.0/Cluster-30330.0/Cluster-15277.3706/Cluster-14925.0/Cluster-38505.0/Cluster-56450.0/Cluster-41362.0/Cluster-75420.0/Cluster-21783.0/Cluster-55431.0/Cluster-2352.0/Cluster-18977.0/Cluster-4397…
GO:0060485	mesenchyme development	179	-0.507914	-1.66373	1.21925e-05	0.000671798	0.000544892	20852	tags=25%, list=15%, signal=22%	Cluster-68071.0/Cluster-75972.0/Cluster-41465.0/Cluster-21864.16/Cluster-13390.0/Cluster-82957.0/Cluster-23391.0/Cluster-15277.40029/Cluster-9112.0/Cluster-79430.0/Cluster-8803.0/Cluster-16658.0/Cluster-21864.17/Cluster-69546.0/Cluster-6744.0/Cluster-30330.0/Cluster-70510.0/Cluster-15277.3706/Cluster-14925.0/Cluster-73315.0/Cluster-69098.0/Cluster-38505.0/Cluster-56450.0/Cluster-29521.0/Cluster-4…
GO:0018212	peptidyl-tyrosine modification	188	-0.496863	-1.63717	1.2542e-05	0.000671798	0.000544892	20630	tags=26%, list=14%, signal=22%	Cluster-33185.0/Cluster-62754.0/Cluster-80274.0/Cluster-79405.0/Cluster-81638.3/Cluster-51393.0/Cluster-79245.0/Cluster-82187.0/Cluster-79238.0/Cluster-81638.2/Cluster-81638.4/Cluster-81638.1/Cluster-79293.0/Cluster-9431.0/Cluster-80950.0/Cluster-10716.0/Cluster-38603.0/Cluster-77052.1/Cluster-65146.0/Cluster-71994.0/Cluster-11719.0/Cluster-6472.0/Cluster-82655.0/Cluster-38859.0/Cluster-53781.0/C…
GO:0044057	regulation of system process	451	-0.416881	-1.47774	1.23757e-05	0.000671798	0.000544892	23154	tags=27%, list=16%, signal=23%	Cluster-54938.0/Cluster-51692.0/Cluster-20877.0/Cluster-18377.0/Cluster-75935.4/Cluster-51295.0/Cluster-27507.0/Cluster-32697.0/Cluster-75935.5/Cluster-39720.0/Cluster-16733.0/Cluster-63024.0/Cluster-75972.0/Cluster-64465.0/Cluster-42515.2/Cluster-62754.0/Cluster-41465.0/Cluster-71446.1/Cluster-8517.0/Cluster-13390.0/Cluster-54713.0/Cluster-65911.3/Cluster-77638.0/Cluster-12118.0/Cluster-70244.0/…
GO:0021915	neural tube development	137	-0.530804	-1.69003	1.43394e-05	0.000729728	0.000591879	19114	tags=26%, list=13%, signal=22%	Cluster-19637.0/Cluster-65387.1/Cluster-15328.0/Cluster-79430.0/Cluster-7986.0/Cluster-28972.1/Cluster-65387.0/Cluster-16658.0/Cluster-80950.0/Cluster-37161.0/Cluster-15277.3706/Cluster-15277.2011/Cluster-22591.0/Cluster-38505.0/Cluster-13666.0/Cluster-60912.0/Cluster-24523.1/Cluster-63117.1/Cluster-81356.0/Cluster-21340.0/Cluster-63117.0/Cluster-23189.0/Cluster-27534.0/Cluster-82921.0/Cluster-24…
GO:0043583	ear development	164	-0.519069	-1.6802	1.45249e-05	0.000733395	0.000594853	19118	tags=32%, list=13%, signal=28%	Cluster-33965.0/Cluster-19637.0/Cluster-23391.0/Cluster-65911.3/Cluster-65387.1/Cluster-21604.0/Cluster-79430.0/Cluster-65387.0/Cluster-16658.0/Cluster-69546.0/Cluster-6744.0/Cluster-36721.0/Cluster-15277.3706/Cluster-15277.2011/Cluster-4298.0/Cluster-27864.0/Cluster-76705.0/Cluster-11416.0/Cluster-65083.0/Cluster-61666.0/Cluster-66536.2/Cluster-66536.1/Cluster-14268.0/Cluster-39243.1/Cluster-596…
GO:0061448	connective tissue development	199	-0.4913	-1.62125	1.53266e-05	0.000767873	0.000622818	20152	tags=31%, list=14%, signal=26%	Cluster-41465.0/Cluster-61126.0/Cluster-23391.0/Cluster-12118.0/Cluster-2706.0/Cluster-69771.0/Cluster-47905.0/Cluster-8281.0/Cluster-15328.0/Cluster-71620.0/Cluster-23526.0/Cluster-21542.0/Cluster-35883.0/Cluster-80313.0/Cluster-8803.0/Cluster-68348.2/Cluster-28103.0/Cluster-47675.2/Cluster-69546.0/Cluster-6744.0/Cluster-40158.0/Cluster-71316.0/Cluster-47675.0/Cluster-14197.0/Cluster-15277.3706/…
GO:0031128	developmental induction	29	-0.79717	-2.00441	1.73849e-05	0.0008448	0.000685213	19709	tags=55%, list=14%, signal=48%	Cluster-13390.0/Cluster-45853.0/Cluster-79430.0/Cluster-8803.0/Cluster-6744.0/Cluster-70510.0/Cluster-39168.0/Cluster-38505.0/Cluster-55431.0/Cluster-43640.0/Cluster-18977.0/Cluster-57079.0/Cluster-80764.0/Cluster-54999.0/Cluster-77126.0/Cluster-67795.0
GO:1901071	glucosamine-containing compound metabolic process	57	-0.673979	-1.92867	1.76132e-05	0.000849507	0.000689031	27618	tags=49%, list=19%, signal=40%	Cluster-5639.0/Cluster-41810.0/Cluster-33119.0/Cluster-61526.0/Cluster-67932.0/Cluster-58235.0/Cluster-21234.0/Cluster-82493.0/Cluster-2706.0/Cluster-81957.1/Cluster-47675.2/Cluster-81363.0/Cluster-67587.0/Cluster-10542.0/Cluster-15277.37755/Cluster-47675.0/Cluster-71226.0/Cluster-47675.1/Cluster-36956.0/Cluster-66720.0/Cluster-14001.0/Cluster-24413.0/Cluster-72357.2/Cluster-11497.0/Cluster-57786…
GO:0006030	chitin metabolic process	39	-0.739872	-1.96759	1.81935e-05	0.000870995	0.000706459	22285	tags=49%, list=16%, signal=41%	Cluster-67932.0/Cluster-58235.0/Cluster-2706.0/Cluster-81957.1/Cluster-47675.2/Cluster-81363.0/Cluster-67587.0/Cluster-15277.37755/Cluster-47675.0/Cluster-71226.0/Cluster-47675.1/Cluster-36956.0/Cluster-66720.0/Cluster-14001.0/Cluster-24413.0/Cluster-72357.2/Cluster-11497.0/Cluster-29855.0/Cluster-40508.0
GO:0001101	response to acid chemical	329	-0.439831	-1.52922	2.1139e-05	0.000990008	0.000802991	18430	tags=22%, list=13%, signal=19%	Cluster-44343.0/Cluster-12118.0/Cluster-25830.0/Cluster-21604.0/Cluster-76288.0/Cluster-6053.0/Cluster-17328.0/Cluster-64261.0/Cluster-15.0/Cluster-79430.0/Cluster-81501.0/Cluster-68348.2/Cluster-3972.0/Cluster-69546.0/Cluster-6744.0/Cluster-72911.0/Cluster-8295.0/Cluster-43115.0/Cluster-71316.0/Cluster-62145.0/Cluster-31210.0/Cluster-49956.0/Cluster-40273.0/Cluster-65146.0/Cluster-31182.0/Cluste…
GO:0006576	biogenic amine metabolic process	129	-0.541093	-1.717	2.87898e-05	0.00130118	0.00105538	21412	tags=37%, list=15%, signal=32%	Cluster-79175.0/Cluster-55094.0/Cluster-45588.0/Cluster-78566.0/Cluster-67224.1/Cluster-14193.0/Cluster-15277.35106/Cluster-41977.0/Cluster-67224.0/Cluster-67713.0/Cluster-44796.0/Cluster-74553.0/Cluster-3865.0/Cluster-5592.0/Cluster-60611.0/Cluster-15.0/Cluster-47155.1/Cluster-9744.0/Cluster-44619.0/Cluster-75665.0/Cluster-30724.0/Cluster-71994.0/Cluster-15277.23781/Cluster-66536.2/Cluster-66536…
GO:0045444	fat cell differentiation	147	-0.519494	-1.66875	2.96243e-05	0.00131664	0.00106792	17647	tags=25%, list=12%, signal=22%	Cluster-15328.0/Cluster-38179.0/Cluster-71620.0/Cluster-80313.0/Cluster-79430.0/Cluster-6744.0/Cluster-58682.0/Cluster-40158.0/Cluster-43917.0/Cluster-4298.0/Cluster-31182.0/Cluster-66536.2/Cluster-66536.1/Cluster-4298.1/Cluster-38505.0/Cluster-15277.10440/Cluster-55431.0/Cluster-69959.0/Cluster-76766.0/Cluster-66536.0/Cluster-2734.0/Cluster-18977.0/Cluster-35308.0/Cluster-30799.0/Cluster-57079.0…
GO:0071696	ectodermal placode development	33	-0.768141	-1.9647	3.00078e-05	0.00131932	0.0010701	19442	tags=61%, list=14%, signal=52%	Cluster-45853.0/Cluster-23391.0/Cluster-6744.0/Cluster-36721.0/Cluster-27981.0/Cluster-66536.2/Cluster-66536.1/Cluster-39168.0/Cluster-38505.0/Cluster-29521.0/Cluster-55431.0/Cluster-43640.0/Cluster-66536.0/Cluster-18977.0/Cluster-57079.0/Cluster-80764.0/Cluster-34861.0/Cluster-77126.0/Cluster-80599.0/Cluster-47294.0
GO:0007450	dorsal/ventral pattern formation, imaginal disc	56	-0.664168	-1.89881	3.32653e-05	0.00143947	0.00116755	16720	tags=39%, list=12%, signal=35%	Cluster-32675.1/Cluster-61376.1/Cluster-82402.0/Cluster-61376.0/Cluster-35883.0/Cluster-75251.0/Cluster-16658.0/Cluster-58204.1/Cluster-35510.0/Cluster-15277.3706/Cluster-15277.39503/Cluster-24745.0/Cluster-29047.0/Cluster-58204.0/Cluster-27534.0/Cluster-63032.1/Cluster-16702.0/Cluster-54999.0/Cluster-54598.0/Cluster-60246.0/Cluster-63032.0/Cluster-47294.0
GO:0009913	epidermal cell differentiation	173	-0.498291	-1.62119	3.40185e-05	0.00143947	0.00116755	17086	tags=25%, list=12%, signal=22%	Cluster-6726.0/Cluster-52056.13/Cluster-79430.0/Cluster-75707.0/Cluster-81501.0/Cluster-50466.0/Cluster-16658.0/Cluster-7319.0/Cluster-5002.0/Cluster-71316.0/Cluster-15277.3706/Cluster-76705.0/Cluster-11416.0/Cluster-30170.1/Cluster-30871.0/Cluster-61666.0/Cluster-66536.2/Cluster-82655.0/Cluster-66536.1/Cluster-19624.0/Cluster-29350.0/Cluster-30170.3/Cluster-30170.2/Cluster-72729.0/Cluster-21321.…
GO:0048545	response to steroid hormone	357	-0.428255	-1.49641	3.42997e-05	0.00143947	0.00116755	29186	tags=30%, list=20%, signal=24%	Cluster-43931.0/Cluster-34433.0/Cluster-74787.0/Cluster-60446.0/Cluster-34701.0/Cluster-82053.0/Cluster-81032.0/Cluster-15277.14631/Cluster-7652.0/Cluster-79323.0/Cluster-43889.0/Cluster-35722.0/Cluster-80784.0/Cluster-44751.0/Cluster-52380.0/Cluster-42790.0/Cluster-20954.0/Cluster-69932.0/Cluster-52956.0/Cluster-35351.1/Cluster-44295.0/Cluster-54968.2/Cluster-73013.0/Cluster-48936.0/Cluster-3231…
GO:0007507	heart development	469	-0.403541	-1.43582	3.37767e-05	0.00143947	0.00116755	16705	tags=17%, list=12%, signal=15%	Cluster-80313.0/Cluster-33217.0/Cluster-79430.0/Cluster-8803.0/Cluster-5433.0/Cluster-28972.1/Cluster-81501.0/Cluster-16658.0/Cluster-10528.0/Cluster-69546.0/Cluster-6744.0/Cluster-58682.0/Cluster-70510.0/Cluster-40158.0/Cluster-77832.0/Cluster-5248.0/Cluster-36721.0/Cluster-15277.3706/Cluster-2397.0/Cluster-76705.0/Cluster-11416.0/Cluster-15277.39503/Cluster-44619.0/Cluster-27981.0/Cluster-34424…
GO:0051101	regulation of DNA binding	111	-0.549149	-1.70841	3.77542e-05	0.00154434	0.0012526	17625	tags=23%, list=12%, signal=21%	Cluster-72013.8/Cluster-74553.0/Cluster-26330.0/Cluster-72013.15/Cluster-40158.0/Cluster-72013.7/Cluster-72013.6/Cluster-76705.0/Cluster-72013.9/Cluster-66536.2/Cluster-66536.1/Cluster-61768.0/Cluster-72013.5/Cluster-75420.0/Cluster-69959.0/Cluster-63117.1/Cluster-32318.0/Cluster-66536.0/Cluster-43970.0/Cluster-63117.0/Cluster-60414.0/Cluster-27534.0/Cluster-30786.0/Cluster-54598.0/Cluster-47294.…
GO:0006836	neurotransmitter transport	316	-0.440182	-1.52188	3.75739e-05	0.00154434	0.0012526	19197	tags=26%, list=13%, signal=22%	Cluster-72179.0/Cluster-19637.0/Cluster-32109.0/Cluster-55285.0/Cluster-4416.5/Cluster-55270.0/Cluster-21604.0/Cluster-72179.2/Cluster-46703.0/Cluster-74553.0/Cluster-3865.0/Cluster-64261.0/Cluster-60611.0/Cluster-70266.2/Cluster-51672.0/Cluster-58355.0/Cluster-30609.0/Cluster-46455.0/Cluster-72179.1/Cluster-54968.0/Cluster-15640.0/Cluster-21419.0/Cluster-36419.0/Cluster-20372.0/Cluster-52636.0/C…
GO:0000959	mitochondrial RNA metabolic process	72	0.60865	1.80578	3.86272e-05	0.0015675	0.00127139	48551	tags=81%, list=34%, signal=53%	Cluster-80268.0/Cluster-81526.0/Cluster-72464.0/Cluster-18487.0/Cluster-56554.22/Cluster-3645.0/Cluster-36657.0/Cluster-16666.0/Cluster-82371.21/Cluster-51673.8/Cluster-5667.0/Cluster-56554.8/Cluster-53258.0/Cluster-51479.1/Cluster-49282.0/Cluster-63767.0/Cluster-75458.0/Cluster-4394.0/Cluster-56554.18/Cluster-15277.15693/Cluster-47324.0/Cluster-65082.0/Cluster-54424.0/Cluster-54534.0/Cluster-449…
GO:0060021	roof of mouth development	62	-0.651039	-1.87808	4.00466e-05	0.00159766	0.00129586	23098	tags=42%, list=16%, signal=35%	Cluster-45287.0/Cluster-51295.0/Cluster-80164.0/Cluster-23391.0/Cluster-21604.0/Cluster-79430.0/Cluster-68348.2/Cluster-69546.0/Cluster-15277.2011/Cluster-81421.0/Cluster-60394.0/Cluster-14925.0/Cluster-2186.0/Cluster-55735.0/Cluster-38505.0/Cluster-55431.0/Cluster-81356.0/Cluster-18977.0/Cluster-23189.0/Cluster-57079.0/Cluster-30786.0/Cluster-54598.0/Cluster-77126.0/Cluster-47294.0/Cluster-57801…
GO:0062149	detection of stimulus involved in sensory perception of pain	28	-0.783912	-1.94681	4.2691e-05	0.00167219	0.00135631	23098	tags=54%, list=16%, signal=45%	Cluster-76588.0/Cluster-45287.0/Cluster-27507.0/Cluster-65019.0/Cluster-65146.0/Cluster-68457.0/Cluster-23902.0/Cluster-60394.0/Cluster-2186.0/Cluster-57194.0/Cluster-79737.0/Cluster-60588.1/Cluster-59253.0/Cluster-2107.0/Cluster-57909.1
GO:1902476	chloride transmembrane transport	78	0.594985	1.79537	4.45502e-05	0.00173451	0.00140685	3291	tags=29%, list=2%, signal=29%	Cluster-493.0/Cluster-1193.0/Cluster-583.0/Cluster-1161.1/Cluster-1286.0/Cluster-34.0/Cluster-62279.0/Cluster-43391.0/Cluster-31108.2/Cluster-31108.1/Cluster-31108.0/Cluster-784.0/Cluster-63308.0/Cluster-20842.1/Cluster-16933.0/Cluster-53327.0/Cluster-76588.3/Cluster-76588.5/Cluster-44708.0/Cluster-52361.0/Cluster-3102.0/Cluster-11110.0/Cluster-49542.0
GO:0007560	imaginal disc morphogenesis	461	-0.401019	-1.42367	4.85471e-05	0.00186762	0.00151482	31899	tags=31%, list=22%, signal=24%	Cluster-72590.0/Cluster-59708.0/Cluster-56239.1/Cluster-44375.0/Cluster-63373.0/Cluster-35085.0/Cluster-59027.3/Cluster-17640.0/Cluster-69117.0/Cluster-26930.0/Cluster-61711.0/Cluster-72590.1/Cluster-21436.0/Cluster-50184.0/Cluster-55807.0/Cluster-78176.0/Cluster-81490.0/Cluster-14031.0/Cluster-16848.0/Cluster-19008.0/Cluster-43931.0/Cluster-48317.0/Cluster-31546.1/Cluster-51328.2/Cluster-83033.2…
GO:0031503	protein-containing complex localization	293	-0.440328	-1.51649	4.9087e-05	0.00187721	0.0015226	8264	tags=10%, list=6%, signal=9%	Cluster-14718.0/Cluster-70210.0/Cluster-4298.1/Cluster-81233.0/Cluster-47461.0/Cluster-56091.1/Cluster-70210.2/Cluster-13393.0/Cluster-80036.0/Cluster-63117.1/Cluster-63198.0/Cluster-50629.0/Cluster-26858.0/Cluster-34791.0/Cluster-63117.0/Cluster-55468.0/Cluster-23189.0/Cluster-35308.0/Cluster-82921.0/Cluster-52221.0/Cluster-46686.0/Cluster-16926.0/Cluster-23914.0/Cluster-13755.0/Cluster-63807.0/…
GO:0007626	locomotory behavior	385	-0.41658	-1.45958	5.03479e-05	0.00191411	0.00155252	19422	tags=23%, list=14%, signal=20%	Cluster-69532.0/Cluster-71446.1/Cluster-7466.0/Cluster-33965.0/Cluster-19637.0/Cluster-65911.3/Cluster-15277.27755/Cluster-77638.0/Cluster-38179.0/Cluster-74553.0/Cluster-3865.0/Cluster-60611.0/Cluster-72384.0/Cluster-15.0/Cluster-79430.0/Cluster-51672.0/Cluster-46455.0/Cluster-8295.0/Cluster-10542.0/Cluster-7319.0/Cluster-40158.0/Cluster-39861.0/Cluster-45613.0/Cluster-41439.2/Cluster-76705.0/Cl…
GO:0045995	regulation of embryonic development	216	-0.475858	-1.58257	5.21201e-05	0.00192487	0.00156125	24853	tags=26%, list=17%, signal=22%	Cluster-48944.0/Cluster-26698.0/Cluster-79294.0/Cluster-52083.0/Cluster-58638.0/Cluster-61774.0/Cluster-79303.0/Cluster-80957.0/Cluster-80164.0/Cluster-77637.0/Cluster-4120.1/Cluster-58638.1/Cluster-19637.0/Cluster-3802.0/Cluster-38179.0/Cluster-79238.0/Cluster-6726.0/Cluster-35883.0/Cluster-8803.0/Cluster-75251.0/Cluster-16658.0/Cluster-69546.0/Cluster-6744.0/Cluster-30330.0/Cluster-77832.0/Clus…
GO:0006959	humoral immune response	179	-0.488556	-1.60032	5.75301e-05	0.00210066	0.00170384	28538	tags=34%, list=20%, signal=27%	Cluster-83033.2/Cluster-10649.0/Cluster-23729.0/Cluster-77217.0/Cluster-45842.0/Cluster-78994.0/Cluster-67684.0/Cluster-15416.0/Cluster-60213.0/Cluster-30155.0/Cluster-35351.1/Cluster-75935.4/Cluster-74372.13/Cluster-27854.6/Cluster-75935.5/Cluster-74372.11/Cluster-74372.6/Cluster-45853.0/Cluster-81638.3/Cluster-54713.0/Cluster-77752.1/Cluster-74372.14/Cluster-74372.7/Cluster-81638.2/Cluster-2633…
GO:0070294	renal sodium ion absorption	14	0.899182	1.90482	6.00383e-05	0.00217993	0.00176813	206	tags=50%, list=0%, signal=50%	Cluster-493.0/Cluster-583.0/Cluster-1161.1/Cluster-62279.0/Cluster-784.0/Cluster-16933.0/Cluster-76588.5
GO:0036342	post-anal tail morphogenesis	27	-0.779211	-1.95198	6.18869e-05	0.0022345	0.00181239	16991	tags=59%, list=12%, signal=52%	Cluster-21542.0/Cluster-23161.0/Cluster-14197.0/Cluster-23161.1/Cluster-38505.0/Cluster-55431.0/Cluster-24523.1/Cluster-63117.1/Cluster-24523.0/Cluster-28634.0/Cluster-18977.0/Cluster-63117.0/Cluster-2466.0/Cluster-77126.0/Cluster-73125.0/Cluster-37944.1
GO:0046189	phenol-containing compound biosynthetic process	63	-0.630281	-1.82624	6.4012e-05	0.00228569	0.00185391	17281	tags=46%, list=12%, signal=41%	Cluster-74553.0/Cluster-6053.0/Cluster-3865.0/Cluster-70432.0/Cluster-15.0/Cluster-44619.0/Cluster-30724.0/Cluster-15277.23781/Cluster-66536.2/Cluster-66536.1/Cluster-61768.0/Cluster-16438.0/Cluster-36955.0/Cluster-17123.0/Cluster-13076.0/Cluster-76311.0/Cluster-38505.0/Cluster-17326.0/Cluster-55431.0/Cluster-47419.0/Cluster-31993.0/Cluster-66536.0/Cluster-73098.0/Cluster-18977.0/Cluster-57079.0/…
GO:0099068	postsynapse assembly	19	-0.831223	-1.92787	6.43877e-05	0.00228647	0.00185454	6144	tags=47%, list=4%, signal=45%	Cluster-74088.0/Cluster-82187.0/Cluster-38505.0/Cluster-79132.0/Cluster-18977.0/Cluster-57079.0/Cluster-52221.0/Cluster-16926.0/Cluster-77126.0
GO:0007398	ectoderm development	47	-0.690747	-1.902	7.51585e-05	0.00256038	0.00207671	16066	tags=47%, list=11%, signal=42%	Cluster-10649.0/Cluster-45659.0/Cluster-25136.0/Cluster-26263.0/Cluster-29155.0/Cluster-45853.0/Cluster-16658.0/Cluster-37161.0/Cluster-15277.3706/Cluster-15277.39503/Cluster-38859.0/Cluster-28152.0/Cluster-22591.0/Cluster-15411.0/Cluster-60928.0/Cluster-68822.0/Cluster-10619.0/Cluster-54999.0/Cluster-54598.0/Cluster-35442.0/Cluster-77126.0/Cluster-47294.0
GO:0007006	mitochondrial membrane organization	99	0.548047	1.71155	7.47041e-05	0.00256038	0.00207671	38079	tags=66%, list=27%, signal=48%	Cluster-15277.40056/Cluster-3183.0/Cluster-43636.0/Cluster-37572.0/Cluster-81619.0/Cluster-70905.0/Cluster-39844.0/Cluster-60176.0/Cluster-49425.0/Cluster-58731.0/Cluster-43274.0/Cluster-51299.0/Cluster-18487.0/Cluster-57253.0/Cluster-15277.3268/Cluster-79469.0/Cluster-75837.0/Cluster-15277.6404/Cluster-59701.0/Cluster-73869.1/Cluster-75430.0/Cluster-65125.0/Cluster-24499.0/Cluster-70715.0/Cluste…
GO:0006081	cellular aldehyde metabolic process	122	-0.536193	-1.69338	7.40272e-05	0.00256038	0.00207671	18345	tags=34%, list=13%, signal=29%	Cluster-71993.0/Cluster-83075.0/Cluster-45249.0/Cluster-83563.0/Cluster-79136.0/Cluster-44796.0/Cluster-74553.0/Cluster-8803.0/Cluster-23161.0/Cluster-22403.0/Cluster-15402.0/Cluster-75463.0/Cluster-63691.0/Cluster-61666.0/Cluster-23161.1/Cluster-46308.0/Cluster-61768.0/Cluster-36258.0/Cluster-38505.0/Cluster-32392.0/Cluster-39109.1/Cluster-11717.0/Cluster-55431.0/Cluster-39109.0/Cluster-4417.0/C…
GO:0050804	modulation of chemical synaptic transmission	440	-0.405373	-1.43577	7.46904e-05	0.00256038	0.00207671	20934	tags=24%, list=15%, signal=21%	Cluster-41508.0/Cluster-64465.0/Cluster-42515.2/Cluster-46662.0/Cluster-28421.0/Cluster-69532.0/Cluster-41977.0/Cluster-7466.0/Cluster-19637.0/Cluster-78594.2/Cluster-51528.0/Cluster-4416.5/Cluster-55270.0/Cluster-25520.0/Cluster-21604.0/Cluster-74553.0/Cluster-9112.0/Cluster-6053.0/Cluster-3865.0/Cluster-52019.0/Cluster-64261.0/Cluster-60611.0/Cluster-32643.0/Cluster-51952.0/Cluster-51672.0/Clus…
GO:0060688	regulation of morphogenesis of a branching structure	44	-0.695506	-1.895	8.4546e-05	0.00278786	0.00226122	8808	tags=39%, list=6%, signal=36%	Cluster-30871.0/Cluster-69098.0/Cluster-38505.0/Cluster-29521.0/Cluster-41362.0/Cluster-21783.0/Cluster-55431.0/Cluster-68822.0/Cluster-18977.0/Cluster-57079.0/Cluster-65134.1/Cluster-2466.0/Cluster-10619.0/Cluster-34861.0/Cluster-53590.0/Cluster-77126.0/Cluster-67795.0
GO:0022611	dormancy process	41	-0.707551	-1.90077	8.91351e-05	0.00290363	0.00235512	13350	tags=32%, list=9%, signal=29%	Cluster-45613.1/Cluster-45613.0/Cluster-73072.0/Cluster-13315.0/Cluster-63117.1/Cluster-63117.0/Cluster-23189.0/Cluster-64128.0/Cluster-22573.0/Cluster-13755.0/Cluster-61200.0/Cluster-63614.0/Cluster-24956.0
GO:0030155	regulation of cell adhesion	406	-0.408579	-1.43725	9.08135e-05	0.00293464	0.00238027	20852	tags=22%, list=15%, signal=19%	Cluster-68071.0/Cluster-37773.1/Cluster-33185.0/Cluster-25203.8/Cluster-62754.0/Cluster-21864.16/Cluster-42266.0/Cluster-80274.0/Cluster-82957.0/Cluster-62453.0/Cluster-19637.0/Cluster-79245.0/Cluster-77638.0/Cluster-26324.0/Cluster-11123.0/Cluster-70244.0/Cluster-25830.0/Cluster-17328.0/Cluster-52019.0/Cluster-60611.0/Cluster-25203.4/Cluster-70266.2/Cluster-80313.0/Cluster-33217.0/Cluster-56827.…
GO:0030534	adult behavior	268	-0.447386	-1.52595	0.000101648	0.00315843	0.00256179	17695	tags=24%, list=12%, signal=21%	Cluster-31414.0/Cluster-25830.0/Cluster-15328.0/Cluster-74553.0/Cluster-6053.0/Cluster-3865.0/Cluster-60611.0/Cluster-26330.0/Cluster-15.0/Cluster-79430.0/Cluster-11971.1/Cluster-46455.0/Cluster-32526.0/Cluster-8295.0/Cluster-10542.0/Cluster-7319.0/Cluster-40158.0/Cluster-47568.4/Cluster-39861.0/Cluster-45613.0/Cluster-76705.0/Cluster-23902.0/Cluster-44619.0/Cluster-48833.0/Cluster-30724.0/Cluste…
GO:0046034	ATP metabolic process	269	0.430704	1.49775	0.000100922	0.00315843	0.00256179	36432	tags=61%, list=25%, signal=46%	Cluster-17167.0/Cluster-6223.5/Cluster-1500.0/Cluster-6547.0/Cluster-66057.0/Cluster-57577.0/Cluster-66448.0/Cluster-51583.0/Cluster-34858.0/Cluster-80523.0/Cluster-45839.1/Cluster-76006.0/Cluster-42937.0/Cluster-11627.0/Cluster-38186.0/Cluster-68680.0/Cluster-29685.0/Cluster-48965.0/Cluster-62630.0/Cluster-46986.0/Cluster-73551.0/Cluster-33862.0/Cluster-43723.0/Cluster-74175.0/Cluster-68885.0/Cl…
GO:0048639	positive regulation of developmental growth	278	-0.43628	-1.49232	0.000110921	0.00338153	0.00274274	17647	tags=18%, list=12%, signal=16%	Cluster-15328.0/Cluster-7435.0/Cluster-17654.0/Cluster-16658.0/Cluster-15640.0/Cluster-71316.0/Cluster-15277.3706/Cluster-23892.0/Cluster-69505.0/Cluster-5981.0/Cluster-26644.2/Cluster-76705.0/Cluster-74498.0/Cluster-30871.0/Cluster-15277.23781/Cluster-75188.0/Cluster-14268.0/Cluster-81135.0/Cluster-73072.0/Cluster-31024.0/Cluster-70210.0/Cluster-74502.0/Cluster-38505.0/Cluster-50337.0/Cluster-15…
GO:0045610	regulation of hemocyte differentiation	46	-0.667936	-1.83594	0.000114006	0.00345925	0.00280578	20832	tags=48%, list=15%, signal=41%	Cluster-37773.1/Cluster-75972.0/Cluster-81638.3/Cluster-81638.2/Cluster-81638.4/Cluster-81638.1/Cluster-79293.0/Cluster-71316.0/Cluster-38603.0/Cluster-47568.4/Cluster-15277.3706/Cluster-77052.1/Cluster-15277.39503/Cluster-11719.0/Cluster-38859.0/Cluster-55758.0/Cluster-38603.1/Cluster-38603.2/Cluster-56917.0/Cluster-30799.0/Cluster-20497.0/Cluster-54999.0
GO:0048511	rhythmic process	388	-0.403645	-1.41765	0.000114786	0.00346665	0.00281178	23445	tags=23%, list=16%, signal=19%	Cluster-54968.2/Cluster-73013.0/Cluster-51692.0/Cluster-32313.0/Cluster-74159.0/Cluster-41877.1/Cluster-70039.0/Cluster-46785.0/Cluster-4120.1/Cluster-75972.0/Cluster-69532.0/Cluster-66567.0/Cluster-41856.0/Cluster-21864.16/Cluster-66567.1/Cluster-7466.0/Cluster-77638.0/Cluster-54968.3/Cluster-31414.0/Cluster-75950.0/Cluster-41877.0/Cluster-21604.0/Cluster-60611.0/Cluster-33217.0/Cluster-79912.1/…
GO:0035172	hemocyte proliferation	53	-0.650175	-1.84005	0.000118808	0.00354493	0.00287527	21906	tags=40%, list=15%, signal=34%	Cluster-80164.0/Cluster-22011.0/Cluster-81638.3/Cluster-81638.2/Cluster-69902.38/Cluster-81638.4/Cluster-81638.1/Cluster-79293.0/Cluster-38603.0/Cluster-15277.3706/Cluster-77052.1/Cluster-79070.1/Cluster-11719.0/Cluster-69902.35/Cluster-38603.1/Cluster-38603.2/Cluster-51689.0/Cluster-39172.2/Cluster-20497.0/Cluster-69545.0/Cluster-61200.0
GO:0009308	amine metabolic process	155	-0.49643	-1.60681	0.000119024	0.00354493	0.00287527	19780	tags=31%, list=14%, signal=27%	Cluster-14193.0/Cluster-15277.35106/Cluster-41977.0/Cluster-240.1/Cluster-67224.0/Cluster-67713.0/Cluster-44796.0/Cluster-74553.0/Cluster-6053.0/Cluster-3865.0/Cluster-5592.0/Cluster-60611.0/Cluster-15.0/Cluster-67136.0/Cluster-62145.0/Cluster-47155.1/Cluster-9744.0/Cluster-44619.0/Cluster-75665.0/Cluster-30724.0/Cluster-71994.0/Cluster-15277.23781/Cluster-66536.2/Cluster-66536.1/Cluster-47155.0/…
GO:0033559	unsaturated fatty acid metabolic process	111	-0.529095	-1.64602	0.000120192	0.0035633	0.00289018	26087	tags=44%, list=18%, signal=36%	Cluster-13440.1/Cluster-57439.0/Cluster-53792.0/Cluster-66653.0/Cluster-39408.0/Cluster-73013.0/Cluster-74088.0/Cluster-36006.0/Cluster-78462.0/Cluster-71993.0/Cluster-40744.1/Cluster-32697.0/Cluster-45249.0/Cluster-41648.0/Cluster-66781.1/Cluster-73138.1/Cluster-44796.0/Cluster-76288.0/Cluster-30932.0/Cluster-3972.0/Cluster-54883.0/Cluster-8410.0/Cluster-31778.0/Cluster-45328.0/Cluster-76703.0/C…
GO:0046348	amino sugar catabolic process	30	-0.753501	-1.90341	0.000149324	0.00427027	0.00346359	27618	tags=53%, list=19%, signal=43%	Cluster-5639.0/Cluster-41810.0/Cluster-33119.0/Cluster-67932.0/Cluster-2706.0/Cluster-47675.2/Cluster-15277.37755/Cluster-47675.0/Cluster-15402.0/Cluster-47675.1/Cluster-46308.0/Cluster-66720.0/Cluster-24413.0/Cluster-11497.0/Cluster-29855.0/Cluster-40508.0
GO:0007492	endoderm development	69	-0.602369	-1.75875	0.000150773	0.00429272	0.0034818	16085	tags=35%, list=11%, signal=31%	Cluster-51721.0/Cluster-79181.0/Cluster-64464.0/Cluster-43350.0/Cluster-61526.0/Cluster-63329.0/Cluster-45287.0/Cluster-68348.2/Cluster-69546.0/Cluster-5248.0/Cluster-15277.3706/Cluster-65146.0/Cluster-71994.0/Cluster-60394.0/Cluster-2186.0/Cluster-60555.0/Cluster-43640.0/Cluster-68822.0/Cluster-51055.0/Cluster-80764.0/Cluster-10619.0/Cluster-69512.0/Cluster-35442.0/Cluster-77126.0
GO:0030537	larval behavior	59	-0.631293	-1.81025	0.000151477	0.00429385	0.00348272	22631	tags=42%, list=16%, signal=36%	Cluster-62784.1/Cluster-62784.2/Cluster-27507.0/Cluster-71446.1/Cluster-77638.0/Cluster-74553.0/Cluster-15.0/Cluster-7319.0/Cluster-21425.0/Cluster-23902.0/Cluster-45209.0/Cluster-79516.0/Cluster-24886.0/Cluster-47461.0/Cluster-15891.0/Cluster-27230.0/Cluster-82010.0/Cluster-65134.1/Cluster-62784.3/Cluster-53590.0/Cluster-70135.0/Cluster-63281.0/Cluster-63614.0/Cluster-27902.0/Cluster-24956.0
GO:0008037	cell recognition	276	-0.437497	-1.49802	0.000154697	0.00432164	0.00350526	23466	tags=33%, list=16%, signal=27%	Cluster-67081.0/Cluster-51217.0/Cluster-61112.0/Cluster-76644.0/Cluster-83033.2/Cluster-80340.0/Cluster-45932.0/Cluster-75179.3/Cluster-57553.0/Cluster-34743.2/Cluster-53049.0/Cluster-60375.0/Cluster-26698.0/Cluster-42684.1/Cluster-25218.0/Cluster-56225.0/Cluster-74088.0/Cluster-45287.0/Cluster-57605.0/Cluster-80957.0/Cluster-57395.7/Cluster-16733.0/Cluster-68071.0/Cluster-42515.2/Cluster-42310.0…
GO:0007601	visual perception	123	-0.519875	-1.64164	0.000182925	0.0048853	0.00396244	18345	tags=30%, list=13%, signal=26%	Cluster-33185.0/Cluster-41856.0/Cluster-79136.0/Cluster-15328.0/Cluster-52056.13/Cluster-68348.2/Cluster-31778.0/Cluster-10528.0/Cluster-69546.0/Cluster-8295.0/Cluster-75463.0/Cluster-6943.0/Cluster-76705.0/Cluster-70687.0/Cluster-44619.0/Cluster-79968.1/Cluster-48856.0/Cluster-15277.23627/Cluster-37550.0/Cluster-63777.0/Cluster-78934.2/Cluster-60912.0/Cluster-20694.0/Cluster-45284.0/Cluster-5719…
GO:0099566	regulation of postsynaptic cytosolic calcium ion concentration	17	-0.834814	-1.8892	0.00018745	0.00496513	0.00402719	6144	tags=41%, list=4%, signal=39%	Cluster-38505.0/Cluster-33367.0/Cluster-55431.0/Cluster-18977.0/Cluster-57079.0/Cluster-61156.0/Cluster-77126.0
GO:0007619	courtship behavior	67	-0.612062	-1.78245	0.000214631	0.00549733	0.00445885	22090	tags=40%, list=15%, signal=34%	Cluster-27507.0/Cluster-82493.0/Cluster-76819.0/Cluster-31414.0/Cluster-15.0/Cluster-79430.0/Cluster-11971.1/Cluster-57579.18/Cluster-57579.4/Cluster-10542.0/Cluster-45613.0/Cluster-68457.0/Cluster-23902.0/Cluster-61666.0/Cluster-16527.0/Cluster-15277.10440/Cluster-48018.1/Cluster-31993.0/Cluster-40612.1/Cluster-8979.0/Cluster-78873.0/Cluster-73098.0/Cluster-76115.0/Cluster-25795.0/Cluster-64444.…
GO:0010453	regulation of cell fate commitment	98	-0.542353	-1.65867	0.000216048	0.00549733	0.00445885	20832	tags=22%, list=15%, signal=19%	Cluster-37773.1/Cluster-75972.0/Cluster-33185.0/Cluster-58638.1/Cluster-16658.0/Cluster-5248.0/Cluster-36721.0/Cluster-15277.3706/Cluster-15277.39503/Cluster-14925.0/Cluster-38505.0/Cluster-55431.0/Cluster-32318.0/Cluster-18977.0/Cluster-57079.0/Cluster-51055.0/Cluster-34861.0/Cluster-54999.0/Cluster-54598.0/Cluster-77126.0/Cluster-80599.0/Cluster-47294.0
GO:0019098	reproductive behavior	296	-0.424343	-1.45997	0.000215489	0.00549733	0.00445885	31899	tags=38%, list=22%, signal=29%	Cluster-72590.0/Cluster-39120.0/Cluster-56239.1/Cluster-25461.0/Cluster-68604.2/Cluster-52396.0/Cluster-17385.0/Cluster-55737.0/Cluster-39069.0/Cluster-72590.1/Cluster-11171.0/Cluster-80351.0/Cluster-31441.0/Cluster-55031.0/Cluster-31050.4/Cluster-67081.0/Cluster-74787.0/Cluster-68604.0/Cluster-31050.10/Cluster-74788.0/Cluster-79323.0/Cluster-35722.0/Cluster-66140.0/Cluster-31050.6/Cluster-53310.…
GO:0061351	neural precursor cell proliferation	236	-0.447187	-1.50567	0.000218627	0.00552691	0.00448285	23196	tags=21%, list=16%, signal=17%	Cluster-61376.1/Cluster-61376.0/Cluster-72041.0/Cluster-57605.0/Cluster-80164.0/Cluster-77637.0/Cluster-63024.0/Cluster-77414.0/Cluster-62754.0/Cluster-45853.0/Cluster-40059.0/Cluster-30609.0/Cluster-81501.0/Cluster-16658.0/Cluster-7319.0/Cluster-40158.0/Cluster-15277.3706/Cluster-23902.0/Cluster-15277.39503/Cluster-3394.0/Cluster-66536.2/Cluster-66536.1/Cluster-39168.0/Cluster-38505.0/Cluster-45…
GO:1904888	cranial skeletal system development	86	-0.557527	-1.68101	0.000225666	0.0056312	0.00456743	24162	tags=41%, list=17%, signal=34%	Cluster-33357.1/Cluster-45287.0/Cluster-18377.0/Cluster-47891.0/Cluster-47491.0/Cluster-23391.0/Cluster-65387.1/Cluster-74644.0/Cluster-46580.0/Cluster-21542.0/Cluster-79430.0/Cluster-8803.0/Cluster-65387.0/Cluster-6744.0/Cluster-14197.0/Cluster-15277.2011/Cluster-60394.0/Cluster-66536.2/Cluster-14925.0/Cluster-2186.0/Cluster-66536.1/Cluster-55735.0/Cluster-38505.0/Cluster-29521.0/Cluster-55431.0…
GO:0044282	small molecule catabolic process	434	-0.394408	-1.39494	0.000229611	0.00567275	0.00460114	19556	tags=23%, list=14%, signal=20%	Cluster-79405.0/Cluster-48006.0/Cluster-44776.0/Cluster-62453.0/Cluster-51469.0/Cluster-15277.12093/Cluster-45702.1/Cluster-12681.0/Cluster-44343.0/Cluster-12118.0/Cluster-17078.0/Cluster-48071.2/Cluster-47104.0/Cluster-40059.0/Cluster-25830.0/Cluster-73138.1/Cluster-43360.0/Cluster-44796.0/Cluster-74553.0/Cluster-5592.0/Cluster-60611.0/Cluster-79912.1/Cluster-32643.0/Cluster-54883.0/Cluster-3177…
GO:0007368	determination of left/right symmetry	114	-0.520172	-1.62736	0.000244443	0.00591699	0.00479924	16066	tags=22%, list=11%, signal=19%	Cluster-15328.0/Cluster-16658.0/Cluster-10528.0/Cluster-40158.0/Cluster-77832.0/Cluster-15277.3706/Cluster-2397.0/Cluster-11416.0/Cluster-74502.0/Cluster-38505.0/Cluster-81233.0/Cluster-62600.0/Cluster-50629.0/Cluster-23189.0/Cluster-35308.0/Cluster-37732.0/Cluster-68931.0/Cluster-51055.0/Cluster-23914.0/Cluster-13755.0/Cluster-35442.0/Cluster-26905.0/Cluster-57801.0/Cluster-18743.0/Cluster-27902…
GO:0060581	cell fate commitment involved in pattern specification	50	-0.645089	-1.80436	0.000248097	0.00595424	0.00482945	16066	tags=36%, list=11%, signal=32%	Cluster-63788.1/Cluster-80164.0/Cluster-16658.0/Cluster-37161.0/Cluster-71316.0/Cluster-15277.3706/Cluster-38859.0/Cluster-22591.0/Cluster-69098.0/Cluster-16527.0/Cluster-38505.0/Cluster-75420.0/Cluster-43640.0/Cluster-82010.0/Cluster-4247.0/Cluster-43970.0/Cluster-60414.0/Cluster-54999.0
GO:0002683	negative regulation of immune system process	257	-0.43667	-1.48064	0.000248746	0.00595424	0.00482945	18297	tags=21%, list=13%, signal=18%	Cluster-80274.0/Cluster-45853.0/Cluster-26324.0/Cluster-74707.0/Cluster-70244.0/Cluster-9112.0/Cluster-6726.0/Cluster-80313.0/Cluster-33217.0/Cluster-68348.2/Cluster-16658.0/Cluster-79293.0/Cluster-69546.0/Cluster-30330.0/Cluster-58682.0/Cluster-40158.0/Cluster-71316.0/Cluster-31210.0/Cluster-5248.0/Cluster-47568.4/Cluster-15277.3706/Cluster-65146.0/Cluster-69505.0/Cluster-11416.0/Cluster-66536.2…
GO:0030324	lung development	151	-0.487841	-1.57237	0.000252857	0.00596429	0.0048376	23098	tags=30%, list=16%, signal=26%	Cluster-45287.0/Cluster-51692.0/Cluster-18728.0/Cluster-51295.0/Cluster-80957.0/Cluster-15738.0/Cluster-80164.0/Cluster-41465.0/Cluster-61126.0/Cluster-19637.0/Cluster-70837.0/Cluster-2706.0/Cluster-25520.0/Cluster-43360.0/Cluster-6053.0/Cluster-80313.0/Cluster-7986.0/Cluster-30609.0/Cluster-47675.2/Cluster-40158.0/Cluster-47675.0/Cluster-75487.0/Cluster-15277.3706/Cluster-47675.1/Cluster-11416.0…
GO:0046677	response to antibiotic	386	-0.405326	-1.42223	0.000254053	0.00597071	0.00484281	23445	tags=25%, list=16%, signal=21%	Cluster-54968.2/Cluster-73013.0/Cluster-48936.0/Cluster-51692.0/Cluster-72041.0/Cluster-67224.1/Cluster-71993.0/Cluster-18324.0/Cluster-15191.0/Cluster-46785.0/Cluster-14193.0/Cluster-63024.0/Cluster-33971.0/Cluster-42515.2/Cluster-54728.0/Cluster-80274.0/Cluster-67224.0/Cluster-41648.0/Cluster-65911.3/Cluster-44343.0/Cluster-54968.3/Cluster-83178.0/Cluster-47104.0/Cluster-31414.0/Cluster-25830.0…
GO:0042742	defense response to bacterium	353	-0.40477	-1.41656	0.000258579	0.00605506	0.00491122	24853	tags=25%, list=17%, signal=20%	Cluster-26698.0/Cluster-83332.3/Cluster-54292.0/Cluster-30155.0/Cluster-35351.1/Cluster-63329.0/Cluster-56225.0/Cluster-29139.0/Cluster-63788.1/Cluster-74372.13/Cluster-27854.6/Cluster-15191.0/Cluster-83332.0/Cluster-74372.11/Cluster-68071.0/Cluster-16186.0/Cluster-42310.0/Cluster-74372.6/Cluster-45853.0/Cluster-22189.1/Cluster-72013.14/Cluster-45625.0/Cluster-42743.0/Cluster-77752.1/Cluster-4248…
GO:0060537	muscle tissue development	336	-0.413913	-1.44531	0.000261442	0.0061	0.00494768	24182	tags=23%, list=17%, signal=19%	Cluster-44295.0/Cluster-33357.1/Cluster-56223.0/Cluster-43849.0/Cluster-54968.2/Cluster-20877.0/Cluster-60076.0/Cluster-51295.0/Cluster-59485.0/Cluster-16733.0/Cluster-75972.0/Cluster-42515.2/Cluster-41465.0/Cluster-21864.16/Cluster-73881.3/Cluster-47951.0/Cluster-79245.0/Cluster-77638.0/Cluster-54968.3/Cluster-3865.0/Cluster-79430.0/Cluster-8803.0/Cluster-5433.0/Cluster-69902.38/Cluster-81501.0/…
GO:0097006	regulation of plasma lipoprotein particle levels	85	-0.558901	-1.68591	0.000274645	0.00633939	0.00514184	19917	tags=27%, list=14%, signal=23%	Cluster-26588.0/Cluster-61217.0/Cluster-61126.0/Cluster-57009.0/Cluster-73138.1/Cluster-16752.0/Cluster-54883.0/Cluster-25988.0/Cluster-62049.0/Cluster-57579.15/Cluster-40030.0/Cluster-34791.0/Cluster-52818.0/Cluster-38458.0/Cluster-39232.0/Cluster-72386.1/Cluster-35907.0/Cluster-5230.0/Cluster-27479.0/Cluster-18797.0/Cluster-56065.0/Cluster-52827.0/Cluster-17953.0
GO:0007369	gastrulation	241	-0.448153	-1.51198	0.000276926	0.00634671	0.00514778	28454	tags=26%, list=20%, signal=21%	Cluster-82053.0/Cluster-10649.0/Cluster-45659.0/Cluster-51721.0/Cluster-72434.0/Cluster-64464.0/Cluster-43350.0/Cluster-61526.0/Cluster-26698.0/Cluster-63329.0/Cluster-58638.0/Cluster-61774.0/Cluster-54968.2/Cluster-45287.0/Cluster-60076.0/Cluster-58673.0/Cluster-80957.0/Cluster-80164.0/Cluster-75972.0/Cluster-58638.1/Cluster-19637.0/Cluster-3802.0/Cluster-54968.3/Cluster-38179.0/Cluster-33217.0/…
GO:0043053	dauer entry	29	-0.742198	-1.86619	0.000279295	0.00635592	0.00515526	13350	tags=41%, list=9%, signal=38%	Cluster-45613.1/Cluster-45613.0/Cluster-73072.0/Cluster-13315.0/Cluster-63117.1/Cluster-63117.0/Cluster-23189.0/Cluster-64128.0/Cluster-22573.0/Cluster-13755.0/Cluster-63614.0/Cluster-24956.0
GO:0009205	purine ribonucleoside triphosphate metabolic process	226	0.430855	1.47718	0.000300085	0.00678129	0.00550027	33198	tags=58%, list=23%, signal=45%	Cluster-17167.0/Cluster-6223.5/Cluster-1500.0/Cluster-6547.0/Cluster-66057.0/Cluster-57577.0/Cluster-66448.0/Cluster-51583.0/Cluster-34858.0/Cluster-45839.1/Cluster-76006.0/Cluster-11627.0/Cluster-68680.0/Cluster-29685.0/Cluster-48965.0/Cluster-62630.0/Cluster-16403.0/Cluster-43723.0/Cluster-74175.0/Cluster-68885.0/Cluster-34966.0/Cluster-38939.0/Cluster-75622.2/Cluster-66010.0/Cluster-24263.0/Cl…
GO:0030321	transepithelial chloride transport	21	0.789343	1.87189	0.000301563	0.00679095	0.00550811	4880	tags=52%, list=3%, signal=51%	Cluster-493.0/Cluster-1193.0/Cluster-1161.1/Cluster-62279.0/Cluster-784.0/Cluster-63308.0/Cluster-16933.0/Cluster-76588.3/Cluster-76588.5/Cluster-11110.0/Cluster-70309.0
GO:0001701	in utero embryonic development	306	-0.414833	-1.43287	0.000308952	0.00693319	0.00562347	19546	tags=18%, list=14%, signal=16%	Cluster-73881.3/Cluster-48006.0/Cluster-72179.0/Cluster-65387.1/Cluster-23779.0/Cluster-31744.0/Cluster-28487.0/Cluster-72179.2/Cluster-21542.0/Cluster-33217.0/Cluster-79430.0/Cluster-51672.0/Cluster-7986.0/Cluster-65387.0/Cluster-81501.0/Cluster-16658.0/Cluster-32080.0/Cluster-72179.1/Cluster-43115.0/Cluster-71316.0/Cluster-14197.0/Cluster-26959.0/Cluster-22849.0/Cluster-15277.3706/Cluster-69249…
GO:0060763	mammary duct terminal end bud growth	17	0.829113	1.84637	0.000316098	0.00701849	0.00569266	206	tags=35%, list=0%, signal=35%	Cluster-493.0/Cluster-1193.0/Cluster-1161.1/Cluster-62279.0/Cluster-784.0/Cluster-76588.5
GO:2000177	regulation of neural precursor cell proliferation	125	-0.509459	-1.61283	0.000317097	0.00701849	0.00569266	24512	tags=25%, list=17%, signal=21%	Cluster-42684.1/Cluster-40644.0/Cluster-61376.1/Cluster-61376.0/Cluster-72041.0/Cluster-80164.0/Cluster-77414.0/Cluster-45853.0/Cluster-16658.0/Cluster-7319.0/Cluster-40158.0/Cluster-15277.3706/Cluster-15277.39503/Cluster-3394.0/Cluster-66536.2/Cluster-66536.1/Cluster-38505.0/Cluster-55431.0/Cluster-43640.0/Cluster-82010.0/Cluster-69959.0/Cluster-66536.0/Cluster-68822.0/Cluster-18977.0/Cluster-18…
GO:0006032	chitin catabolic process	22	-0.799025	-1.89758	0.000332525	0.00712814	0.0057816	22285	tags=55%, list=16%, signal=46%	Cluster-33119.0/Cluster-67932.0/Cluster-2706.0/Cluster-47675.2/Cluster-15277.37755/Cluster-47675.0/Cluster-47675.1/Cluster-66720.0/Cluster-24413.0/Cluster-11497.0/Cluster-29855.0/Cluster-40508.0
GO:1905332	positive regulation of morphogenesis of an epithelium	26	-0.763603	-1.88687	0.000328257	0.00712814	0.0057816	16532	tags=54%, list=12%, signal=48%	Cluster-8803.0/Cluster-6744.0/Cluster-66536.2/Cluster-66536.1/Cluster-69098.0/Cluster-29521.0/Cluster-41362.0/Cluster-21783.0/Cluster-66536.0/Cluster-68822.0/Cluster-18977.0/Cluster-10619.0/Cluster-34861.0/Cluster-67795.0
GO:0048542	lymph gland development	86	-0.550432	-1.65962	0.000324527	0.00712814	0.0057816	19257	tags=30%, list=13%, signal=26%	Cluster-81638.3/Cluster-12681.0/Cluster-81638.2/Cluster-81638.4/Cluster-81638.1/Cluster-79293.0/Cluster-71316.0/Cluster-38603.0/Cluster-2624.0/Cluster-47568.4/Cluster-15277.3706/Cluster-77052.1/Cluster-15277.39503/Cluster-11719.0/Cluster-38859.0/Cluster-38603.1/Cluster-75420.0/Cluster-38603.2/Cluster-56917.0/Cluster-9624.0/Cluster-43970.0/Cluster-30799.0/Cluster-60414.0/Cluster-20497.0/Cluster-54…
GO:0006690	icosanoid metabolic process	116	-0.516136	-1.62198	0.000330648	0.00712814	0.0057816	26087	tags=41%, list=18%, signal=33%	Cluster-13440.1/Cluster-57439.0/Cluster-53792.0/Cluster-66653.0/Cluster-39408.0/Cluster-73013.0/Cluster-74088.0/Cluster-36006.0/Cluster-71993.0/Cluster-32697.0/Cluster-45249.0/Cluster-66567.0/Cluster-66567.1/Cluster-41648.0/Cluster-73138.1/Cluster-44796.0/Cluster-76288.0/Cluster-30932.0/Cluster-3972.0/Cluster-54883.0/Cluster-8410.0/Cluster-31778.0/Cluster-49779.0/Cluster-45328.0/Cluster-76703.0/C…
GO:0051216	cartilage development	120	-0.513573	-1.61571	0.000332467	0.00712814	0.0057816	19017	tags=32%, list=13%, signal=28%	Cluster-23391.0/Cluster-2706.0/Cluster-47905.0/Cluster-8281.0/Cluster-23526.0/Cluster-21542.0/Cluster-35883.0/Cluster-8803.0/Cluster-28103.0/Cluster-47675.2/Cluster-69546.0/Cluster-6744.0/Cluster-71316.0/Cluster-47675.0/Cluster-14197.0/Cluster-47675.1/Cluster-14925.0/Cluster-70210.0/Cluster-55735.0/Cluster-47015.0/Cluster-38505.0/Cluster-45584.0/Cluster-45584.1/Cluster-44113.0/Cluster-2876.0/Clus…
GO:0048820	hair follicle maturation	14	-0.874464	-1.87206	0.000362111	0.00767319	0.00622369	6144	tags=43%, list=4%, signal=41%	Cluster-38505.0/Cluster-55431.0/Cluster-18977.0/Cluster-57079.0/Cluster-77126.0/Cluster-47294.0
GO:1901568	fatty acid derivative metabolic process	125	-0.508642	-1.61024	0.000360971	0.00767319	0.00622369	28729	tags=43%, list=20%, signal=35%	Cluster-9690.0/Cluster-24671.0/Cluster-34701.0/Cluster-78474.0/Cluster-81032.0/Cluster-79323.0/Cluster-66140.0/Cluster-56571.0/Cluster-13440.1/Cluster-69932.0/Cluster-66653.0/Cluster-39408.0/Cluster-73013.0/Cluster-74088.0/Cluster-71993.0/Cluster-21873.0/Cluster-77168.0/Cluster-56009.1/Cluster-41648.0/Cluster-81563.0/Cluster-12118.0/Cluster-66781.1/Cluster-57009.0/Cluster-40059.0/Cluster-73138.1/…
GO:0009072	aromatic amino acid metabolic process	50	-0.638553	-1.78608	0.000364593	0.00767545	0.00622551	19623	tags=44%, list=14%, signal=38%	Cluster-67224.0/Cluster-44776.0/Cluster-49696.0/Cluster-74553.0/Cluster-5592.0/Cluster-64532.1/Cluster-9744.0/Cluster-61768.0/Cluster-17123.0/Cluster-13076.0/Cluster-44867.0/Cluster-10527.0/Cluster-31993.0/Cluster-75055.0/Cluster-54810.0/Cluster-73098.0/Cluster-33609.0/Cluster-53943.0/Cluster-64128.0/Cluster-54810.1/Cluster-65565.0/Cluster-27861.0
GO:0045927	positive regulation of growth	399	-0.39446	-1.38908	0.000380128	0.00792505	0.00642797	17647	tags=15%, list=12%, signal=13%	Cluster-15328.0/Cluster-7435.0/Cluster-17654.0/Cluster-16658.0/Cluster-15640.0/Cluster-71316.0/Cluster-43917.0/Cluster-15277.3706/Cluster-23892.0/Cluster-69505.0/Cluster-5981.0/Cluster-52222.1/Cluster-26644.2/Cluster-76705.0/Cluster-74498.0/Cluster-60394.0/Cluster-30871.0/Cluster-15277.23781/Cluster-2186.0/Cluster-75188.0/Cluster-14268.0/Cluster-81135.0/Cluster-73072.0/Cluster-31024.0/Cluster-702…
GO:0071475	cellular hyperosmotic salinity response	22	0.776709	1.86836	0.000390766	0.00806876	0.00654453	10529	tags=41%, list=7%, signal=38%	Cluster-493.0/Cluster-583.0/Cluster-1161.1/Cluster-62279.0/Cluster-784.0/Cluster-76588.5/Cluster-63905.0/Cluster-6344.0/Cluster-79025.2
GO:0035050	embryonic heart tube development	97	-0.531001	-1.62108	0.000402863	0.00818775	0.00664104	24634	tags=31%, list=17%, signal=26%	Cluster-34005.0/Cluster-25218.0/Cluster-45287.0/Cluster-72041.0/Cluster-60076.0/Cluster-80957.0/Cluster-15328.0/Cluster-80313.0/Cluster-33217.0/Cluster-16658.0/Cluster-10528.0/Cluster-70510.0/Cluster-77832.0/Cluster-15277.3706/Cluster-11416.0/Cluster-60394.0/Cluster-60723.0/Cluster-38505.0/Cluster-75420.0/Cluster-73276.2/Cluster-63117.1/Cluster-43970.0/Cluster-63117.0/Cluster-23189.0/Cluster-6041…
GO:0050803	regulation of synapse structure or activity	402	-0.394093	-1.3865	0.000423352	0.00849727	0.00689209	28180	tags=23%, list=20%, signal=19%	Cluster-70260.0/Cluster-19902.1/Cluster-68604.0/Cluster-7652.0/Cluster-51721.0/Cluster-56165.0/Cluster-23981.0/Cluster-66140.0/Cluster-57889.1/Cluster-76469.0/Cluster-37332.0/Cluster-60375.0/Cluster-43350.0/Cluster-48877.0/Cluster-56165.1/Cluster-26698.0/Cluster-52083.0/Cluster-63329.0/Cluster-51528.1/Cluster-79532.1/Cluster-54938.0/Cluster-75935.4/Cluster-77265.0/Cluster-75935.5/Cluster-64465.0/…
GO:0007564	regulation of chitin-based cuticle tanning	12	-0.885932	-1.81689	0.000443122	0.00883918	0.00716941	6838	tags=50%, list=5%, signal=48%	Cluster-13076.0/Cluster-41362.0/Cluster-21783.0/Cluster-31993.0/Cluster-73098.0/Cluster-5965.0
GO:0023061	signal release	467	-0.379723	-1.3499	0.000444748	0.00884432	0.00717358	18080	tags=19%, list=13%, signal=17%	Cluster-57009.0/Cluster-4416.5/Cluster-55270.0/Cluster-25830.0/Cluster-46703.0/Cluster-74553.0/Cluster-3865.0/Cluster-60611.0/Cluster-32643.0/Cluster-79430.0/Cluster-51672.0/Cluster-65019.0/Cluster-58355.0/Cluster-30609.0/Cluster-81501.0/Cluster-46455.0/Cluster-54968.0/Cluster-15640.0/Cluster-58682.0/Cluster-71316.0/Cluster-36419.0/Cluster-12447.1/Cluster-20372.0/Cluster-52636.0/Cluster-76703.0/C…
GO:0009309	amine biosynthetic process	50	-0.634056	-1.7735	0.000455286	0.0089438	0.00725427	17281	tags=48%, list=12%, signal=42%	Cluster-14193.0/Cluster-15277.35106/Cluster-74553.0/Cluster-3865.0/Cluster-15.0/Cluster-47155.1/Cluster-44619.0/Cluster-30724.0/Cluster-15277.23781/Cluster-66536.2/Cluster-66536.1/Cluster-47155.0/Cluster-61768.0/Cluster-36955.0/Cluster-76311.0/Cluster-17326.0/Cluster-11425.0/Cluster-31993.0/Cluster-66536.0/Cluster-72088.0/Cluster-73098.0/Cluster-53943.0/Cluster-57597.0/Cluster-5965.0
GO:0061053	somite development	83	-0.563361	-1.68347	0.000454388	0.0089438	0.00725427	18928	tags=29%, list=13%, signal=25%	Cluster-79245.0/Cluster-65387.1/Cluster-8803.0/Cluster-65387.0/Cluster-75251.0/Cluster-16658.0/Cluster-6744.0/Cluster-30330.0/Cluster-15277.3706/Cluster-14925.0/Cluster-38505.0/Cluster-45584.0/Cluster-29521.0/Cluster-45584.1/Cluster-44113.0/Cluster-55431.0/Cluster-68822.0/Cluster-78873.0/Cluster-18977.0/Cluster-57079.0/Cluster-2466.0/Cluster-10619.0/Cluster-54999.0/Cluster-77126.0
GO:0051153	regulation of striated muscle cell differentiation	90	-0.553944	-1.67611	0.000451849	0.0089438	0.00725427	28908	tags=32%, list=20%, signal=26%	Cluster-14031.0/Cluster-74787.0/Cluster-31546.1/Cluster-45659.0/Cluster-57553.0/Cluster-31050.6/Cluster-60149.0/Cluster-43350.0/Cluster-45287.0/Cluster-57636.0/Cluster-47951.0/Cluster-79245.0/Cluster-8803.0/Cluster-5433.0/Cluster-81501.0/Cluster-16658.0/Cluster-15277.3706/Cluster-26644.2/Cluster-60394.0/Cluster-2186.0/Cluster-39168.0/Cluster-24886.0/Cluster-2289.0/Cluster-37732.0/Cluster-59253.0/…
GO:0048859	formation of anatomical boundary	72	-0.565624	-1.66734	0.000496756	0.00958368	0.00777327	34187	tags=46%, list=24%, signal=35%	Cluster-50989.0/Cluster-22169.0/Cluster-44963.0/Cluster-72102.0/Cluster-44375.0/Cluster-78176.0/Cluster-45659.0/Cluster-23505.0/Cluster-36132.0/Cluster-43350.0/Cluster-61376.1/Cluster-63788.1/Cluster-80164.0/Cluster-47491.0/Cluster-79245.0/Cluster-17654.0/Cluster-33217.0/Cluster-75251.0/Cluster-50466.0/Cluster-70510.0/Cluster-71316.0/Cluster-15277.3706/Cluster-38859.0/Cluster-79968.1/Cluster-1426…
GO:0097305	response to alcohol	445	-0.383287	-1.35744	0.00053192	0.0102012	0.00827412	22709	tags=23%, list=16%, signal=19%	Cluster-20877.0/Cluster-67224.1/Cluster-71993.0/Cluster-18324.0/Cluster-32697.0/Cluster-46785.0/Cluster-14193.0/Cluster-33971.0/Cluster-42515.2/Cluster-41856.0/Cluster-54728.0/Cluster-21864.16/Cluster-61126.0/Cluster-70420.2/Cluster-67224.0/Cluster-41648.0/Cluster-65911.3/Cluster-77638.0/Cluster-78594.2/Cluster-44343.0/Cluster-54968.3/Cluster-83178.0/Cluster-31414.0/Cluster-40059.0/Cluster-25830.…
GO:0050961	detection of temperature stimulus involved in sensory perception	19	-0.789408	-1.83089	0.000550527	0.010489	0.00850754	26075	tags=63%, list=18%, signal=52%	Cluster-76588.0/Cluster-45287.0/Cluster-27507.0/Cluster-65019.0/Cluster-60394.0/Cluster-2186.0/Cluster-59228.0/Cluster-57194.0/Cluster-79737.0/Cluster-60588.1/Cluster-2107.0/Cluster-57909.1
GO:0051090	regulation of DNA-binding transcription factor activity	250	-0.423946	-1.43516	0.000561983	0.0106202	0.00861396	19241	tags=18%, list=13%, signal=16%	Cluster-75972.0/Cluster-72926.0/Cluster-23528.0/Cluster-51393.0/Cluster-65911.3/Cluster-17078.0/Cluster-47104.0/Cluster-74553.0/Cluster-9112.0/Cluster-15277.11896/Cluster-3865.0/Cluster-5433.0/Cluster-46455.0/Cluster-54968.7/Cluster-40158.0/Cluster-37161.0/Cluster-41598.0/Cluster-76705.0/Cluster-11416.0/Cluster-15277.39503/Cluster-71994.0/Cluster-82655.0/Cluster-61768.0/Cluster-47306.0/Cluster-22…
GO:0051962	positive regulation of nervous system development	466	-0.376929	-1.34015	0.000564504	0.0106367	0.00862737	23239	tags=20%, list=16%, signal=17%	Cluster-78209.1/Cluster-61376.1/Cluster-61376.0/Cluster-57605.0/Cluster-80957.0/Cluster-47891.0/Cluster-80164.0/Cluster-77265.0/Cluster-15191.0/Cluster-46785.0/Cluster-4120.1/Cluster-37773.1/Cluster-69532.0/Cluster-41465.0/Cluster-71446.1/Cluster-19637.0/Cluster-23391.0/Cluster-26324.0/Cluster-25520.0/Cluster-7435.0/Cluster-9112.0/Cluster-6053.0/Cluster-52019.0/Cluster-17654.0/Cluster-33217.0/Clu…
GO:0072488	ammonium transmembrane transport	33	0.701674	1.83806	0.000569013	0.0106905	0.00867101	1926	tags=36%, list=1%, signal=36%	Cluster-493.0/Cluster-1193.0/Cluster-1161.1/Cluster-62279.0/Cluster-43391.0/Cluster-784.0/Cluster-16933.0/Cluster-76588.3/Cluster-45252.0/Cluster-76588.5/Cluster-69978.0/Cluster-3102.0
GO:0009620	response to fungus	139	-0.486902	-1.55473	0.000583447	0.0108983	0.00883957	22454	tags=26%, list=16%, signal=22%	Cluster-58200.0/Cluster-74372.13/Cluster-15191.0/Cluster-83332.0/Cluster-74372.11/Cluster-63024.0/Cluster-68071.0/Cluster-74372.6/Cluster-38179.0/Cluster-74372.14/Cluster-74372.7/Cluster-45185.0/Cluster-28103.0/Cluster-14335.3/Cluster-78972.1/Cluster-18149.0/Cluster-30235.0/Cluster-23892.0/Cluster-83462.0/Cluster-74372.1/Cluster-282.0/Cluster-65070.0/Cluster-42752.0/Cluster-66838.0/Cluster-56431.…
GO:0042060	wound healing	405	-0.390629	-1.37514	0.000597791	0.0111219	0.00902087	21502	tags=24%, list=15%, signal=20%	Cluster-77637.0/Cluster-63024.0/Cluster-68071.0/Cluster-16186.0/Cluster-54842.0/Cluster-75690.0/Cluster-41465.0/Cluster-21864.16/Cluster-42266.0/Cluster-61217.0/Cluster-72878.0/Cluster-13390.0/Cluster-19637.0/Cluster-77638.0/Cluster-2706.0/Cluster-54968.3/Cluster-6726.0/Cluster-52056.13/Cluster-6053.0/Cluster-17328.0/Cluster-52019.0/Cluster-60611.0/Cluster-80313.0/Cluster-8803.0/Cluster-75251.0/C…
GO:0042246	tissue regeneration	77	-0.567688	-1.6806	0.000604377	0.0111922	0.00907795	18203	tags=42%, list=13%, signal=36%	Cluster-25218.0/Cluster-74456.0/Cluster-54968.2/Cluster-80164.0/Cluster-41465.0/Cluster-54968.3/Cluster-63167.0/Cluster-80313.0/Cluster-8803.0/Cluster-75251.0/Cluster-15277.3706/Cluster-70207.3/Cluster-66536.2/Cluster-66536.1/Cluster-76622.1/Cluster-38505.0/Cluster-41362.0/Cluster-24886.0/Cluster-21783.0/Cluster-43640.0/Cluster-66536.0/Cluster-76622.0/Cluster-74255.0/Cluster-49462.0/Cluster-80764…
GO:0051961	negative regulation of nervous system development	331	-0.408253	-1.42164	0.000627486	0.0114885	0.00931827	30696	tags=28%, list=21%, signal=22%	Cluster-52885.0/Cluster-21436.0/Cluster-79838.0/Cluster-14031.0/Cluster-42281.0/Cluster-19582.0/Cluster-19008.0/Cluster-67081.0/Cluster-54276.0/Cluster-82053.0/Cluster-36425.0/Cluster-70260.0/Cluster-7652.0/Cluster-51721.0/Cluster-44751.0/Cluster-40122.0/Cluster-60375.0/Cluster-19207.0/Cluster-40052.0/Cluster-48877.0/Cluster-4947.0/Cluster-64739.0/Cluster-34005.0/Cluster-42684.1/Cluster-72041.0/C…
GO:1903307	positive regulation of regulated secretory pathway	35	-0.682381	-1.76522	0.000629326	0.0114896	0.00931919	17016	tags=46%, list=12%, signal=40%	Cluster-63024.0/Cluster-3865.0/Cluster-30609.0/Cluster-15640.0/Cluster-52636.0/Cluster-69505.0/Cluster-71994.0/Cluster-66536.2/Cluster-66536.1/Cluster-81135.0/Cluster-79516.0/Cluster-28040.0/Cluster-16204.0/Cluster-66536.0/Cluster-74361.0/Cluster-70135.0
GO:0048070	regulation of developmental pigmentation	32	-0.701803	-1.79655	0.000680755	0.0119626	0.00970284	6838	tags=22%, list=5%, signal=21%	Cluster-13076.0/Cluster-31993.0/Cluster-73098.0/Cluster-53943.0/Cluster-16702.0/Cluster-54999.0/Cluster-5965.0
GO:0062125	regulation of mitochondrial gene expression	43	0.646006	1.75591	0.000663403	0.0119626	0.00970284	38811	tags=70%, list=27%, signal=51%	Cluster-80523.0/Cluster-48321.0/Cluster-22890.0/Cluster-18605.0/Cluster-72464.0/Cluster-57609.0/Cluster-18487.0/Cluster-80819.1/Cluster-56554.22/Cluster-51673.8/Cluster-56554.8/Cluster-63767.0/Cluster-75458.0/Cluster-52660.2/Cluster-56554.18/Cluster-54534.0/Cluster-64482.0/Cluster-53560.0/Cluster-65796.0/Cluster-52660.1/Cluster-58752.0/Cluster-15277.34870/Cluster-60929.0/Cluster-70863.0/Cluster-3…
GO:0001523	retinoid metabolic process	76	-0.561223	-1.66055	0.000681147	0.0119626	0.00970284	22217	tags=42%, list=15%, signal=36%	Cluster-71993.0/Cluster-18324.0/Cluster-45249.0/Cluster-61126.0/Cluster-35336.0/Cluster-79136.0/Cluster-57009.0/Cluster-44796.0/Cluster-33886.1/Cluster-31778.0/Cluster-47207.0/Cluster-76703.0/Cluster-75463.0/Cluster-40030.0/Cluster-46308.0/Cluster-57579.5/Cluster-2238.0/Cluster-72386.2/Cluster-39109.1/Cluster-78934.2/Cluster-11717.0/Cluster-39109.0/Cluster-32068.0/Cluster-68280.0/Cluster-31618.0/…
GO:0001959	regulation of cytokine-mediated signaling pathway	82	-0.555127	-1.6583	0.000665943	0.0119626	0.00970284	18297	tags=23%, list=13%, signal=20%	Cluster-26324.0/Cluster-55270.0/Cluster-80313.0/Cluster-33217.0/Cluster-54968.7/Cluster-70510.0/Cluster-71316.0/Cluster-6472.0/Cluster-60723.0/Cluster-38505.0/Cluster-54968.4/Cluster-55431.0/Cluster-51689.0/Cluster-18977.0/Cluster-57079.0/Cluster-43569.0/Cluster-48839.0/Cluster-77126.0/Cluster-69545.0
GO:0006885	regulation of pH	89	0.532797	1.64433	0.00067845	0.0119626	0.00970284	27074	tags=49%, list=19%, signal=40%	Cluster-1286.0/Cluster-34.0/Cluster-31108.2/Cluster-31108.1/Cluster-27873.0/Cluster-31108.0/Cluster-63308.0/Cluster-20842.1/Cluster-45252.0/Cluster-69010.0/Cluster-44708.0/Cluster-66036.0/Cluster-59405.1/Cluster-52361.0/Cluster-32178.0/Cluster-70309.0/Cluster-73839.0/Cluster-59405.2/Cluster-11627.0/Cluster-50696.0/Cluster-68680.0/Cluster-48965.0/Cluster-62630.0/Cluster-8657.0/Cluster-29425.0/Clus…
GO:2000243	positive regulation of reproductive process	246	-0.419661	-1.42058	0.00067348	0.0119626	0.00970284	20338	tags=19%, list=14%, signal=16%	Cluster-72926.0/Cluster-75690.0/Cluster-58638.1/Cluster-77638.0/Cluster-3802.0/Cluster-70244.0/Cluster-47905.0/Cluster-31414.0/Cluster-21604.0/Cluster-49696.0/Cluster-74553.0/Cluster-6726.0/Cluster-8803.0/Cluster-75251.0/Cluster-11971.1/Cluster-50466.0/Cluster-28103.0/Cluster-79293.0/Cluster-8295.0/Cluster-71316.0/Cluster-65146.0/Cluster-9352.0/Cluster-24554.0/Cluster-61768.0/Cluster-81135.0/Clus…
GO:0006884	cell volume homeostasis	30	0.724635	1.85017	0.000692706	0.0121327	0.00984075	2359	tags=33%, list=2%, signal=33%	Cluster-493.0/Cluster-1193.0/Cluster-1161.1/Cluster-62279.0/Cluster-43391.0/Cluster-784.0/Cluster-16933.0/Cluster-76588.3/Cluster-76588.5/Cluster-50939.4
GO:0032964	collagen biosynthetic process	45	-0.651247	-1.78696	0.000707514	0.0123252	0.00999693	16532	tags=36%, list=12%, signal=31%	Cluster-8803.0/Cluster-7986.0/Cluster-69546.0/Cluster-76703.0/Cluster-38505.0/Cluster-13666.0/Cluster-55431.0/Cluster-63198.0/Cluster-65651.0/Cluster-18977.0/Cluster-57079.0/Cluster-59253.0/Cluster-43569.0/Cluster-77126.0/Cluster-67795.0/Cluster-27902.0
GO:0071827	plasma lipoprotein particle organization	46	-0.629916	-1.73144	0.000767557	0.0130437	0.0105796	19917	tags=48%, list=14%, signal=41%	Cluster-19008.0/Cluster-24671.0/Cluster-30501.0/Cluster-66653.0/Cluster-74088.0/Cluster-26588.0/Cluster-61217.0/Cluster-57009.0/Cluster-73138.1/Cluster-16752.0/Cluster-54883.0/Cluster-25988.0/Cluster-62049.0/Cluster-57579.15/Cluster-52818.0/Cluster-38458.0/Cluster-39232.0/Cluster-72386.1/Cluster-5230.0/Cluster-27479.0/Cluster-18797.0/Cluster-17953.0
GO:0051453	regulation of intracellular pH	70	0.554441	1.64441	0.000811464	0.0134474	0.0109071	27074	tags=53%, list=19%, signal=43%	Cluster-1286.0/Cluster-34.0/Cluster-31108.2/Cluster-31108.1/Cluster-27873.0/Cluster-31108.0/Cluster-63308.0/Cluster-20842.1/Cluster-69010.0/Cluster-44708.0/Cluster-66036.0/Cluster-52361.0/Cluster-70309.0/Cluster-73839.0/Cluster-11627.0/Cluster-50696.0/Cluster-68680.0/Cluster-48965.0/Cluster-62630.0/Cluster-29425.0/Cluster-15277.29/Cluster-73551.0/Cluster-4216.0/Cluster-58981.0/Cluster-78636.0/Clu…
GO:0002697	regulation of immune effector process	247	-0.417157	-1.4115	0.000805696	0.0134474	0.0109071	34573	tags=35%, list=24%, signal=27%	Cluster-65137.10/Cluster-70796.1/Cluster-55759.0/Cluster-76691.0/Cluster-69621.0/Cluster-21958.0/Cluster-54340.0/Cluster-82652.0/Cluster-39882.0/Cluster-38868.0/Cluster-67934.0/Cluster-63373.0/Cluster-44854.0/Cluster-51642.0/Cluster-21436.0/Cluster-68428.1/Cluster-66749.0/Cluster-71118.0/Cluster-67081.0/Cluster-43931.0/Cluster-48317.0/Cluster-74787.0/Cluster-37429.0/Cluster-74583.0/Cluster-10649.…
GO:0042698	ovulation cycle	69	-0.562357	-1.64193	0.000833679	0.0137409	0.0111452	18203	tags=35%, list=13%, signal=30%	Cluster-54968.3/Cluster-41877.0/Cluster-21604.0/Cluster-33217.0/Cluster-81501.0/Cluster-70510.0/Cluster-71316.0/Cluster-45328.0/Cluster-31210.0/Cluster-65146.0/Cluster-15277.39503/Cluster-44619.0/Cluster-30724.0/Cluster-60723.0/Cluster-38505.0/Cluster-24886.0/Cluster-15891.0/Cluster-27917.0/Cluster-30920.0/Cluster-62022.0/Cluster-64900.0/Cluster-59253.0/Cluster-48839.0/Cluster-63614.0
GO:0090130	tissue migration	418	-0.385281	-1.35894	0.000835554	0.0137409	0.0111452	31636	tags=30%, list=22%, signal=24%	Cluster-68604.2/Cluster-63373.0/Cluster-35085.0/Cluster-77867.0/Cluster-17640.0/Cluster-51642.0/Cluster-26930.0/Cluster-10346.0/Cluster-79768.0/Cluster-35184.0/Cluster-61711.0/Cluster-21436.0/Cluster-50184.0/Cluster-15277.39899/Cluster-81490.0/Cluster-71322.0/Cluster-19008.0/Cluster-67081.0/Cluster-43931.0/Cluster-48317.0/Cluster-74787.0/Cluster-82097.0/Cluster-21155.0/Cluster-14994.0/Cluster-745…
GO:0001503	ossification	237	-0.430713	-1.451	0.000841153	0.013763	0.0111631	19017	tags=25%, list=13%, signal=22%	Cluster-23391.0/Cluster-52222.2/Cluster-79136.0/Cluster-82187.0/Cluster-25520.0/Cluster-46580.0/Cluster-23526.0/Cluster-70266.2/Cluster-79430.0/Cluster-8803.0/Cluster-23161.0/Cluster-68348.2/Cluster-69546.0/Cluster-6744.0/Cluster-58682.0/Cluster-40158.0/Cluster-71316.0/Cluster-45328.0/Cluster-12447.1/Cluster-15277.3706/Cluster-75463.0/Cluster-65146.0/Cluster-52222.1/Cluster-12986.0/Cluster-26644.…
GO:0007618	mating	131	-0.481156	-1.52461	0.000849204	0.0138596	0.0112415	17715	tags=29%, list=12%, signal=25%	Cluster-55270.0/Cluster-31414.0/Cluster-52019.0/Cluster-60611.0/Cluster-15.0/Cluster-79430.0/Cluster-30609.0/Cluster-11971.1/Cluster-57579.18/Cluster-31778.0/Cluster-57579.4/Cluster-10542.0/Cluster-43917.0/Cluster-22849.0/Cluster-23902.0/Cluster-57579.15/Cluster-63593.0/Cluster-61666.0/Cluster-16527.0/Cluster-50440.0/Cluster-15277.10440/Cluster-48018.1/Cluster-31993.0/Cluster-40612.1/Cluster-8979…
GO:0098743	cell aggregation	27	-0.717994	-1.79863	0.000860739	0.0139773	0.0113369	16720	tags=44%, list=12%, signal=39%	Cluster-35883.0/Cluster-68348.2/Cluster-69546.0/Cluster-81421.0/Cluster-38505.0/Cluster-45584.0/Cluster-45584.1/Cluster-55431.0/Cluster-21340.0/Cluster-18977.0/Cluster-57079.0/Cluster-67795.0
GO:0120305	regulation of pigmentation	35	-0.674917	-1.74592	0.000870341	0.0140625	0.011406	6838	tags=20%, list=5%, signal=19%	Cluster-13076.0/Cluster-31993.0/Cluster-73098.0/Cluster-53943.0/Cluster-16702.0/Cluster-54999.0/Cluster-5965.0
GO:0050951	sensory perception of temperature stimulus	21	-0.775754	-1.82813	0.000900292	0.0144382	0.0117107	8856	tags=62%, list=6%, signal=58%	Cluster-76588.0/Cluster-45287.0/Cluster-27507.0/Cluster-65019.0/Cluster-60394.0/Cluster-2186.0/Cluster-59228.0/Cluster-57194.0/Cluster-79737.0/Cluster-60588.1/Cluster-59253.0/Cluster-2107.0/Cluster-57909.1
GO:0071277	cellular response to calcium ion	64	-0.566208	-1.64521	0.000930468	0.0148852	0.0120733	22558	tags=36%, list=16%, signal=30%	Cluster-75935.4/Cluster-77265.0/Cluster-70039.0/Cluster-75935.5/Cluster-8517.0/Cluster-54713.0/Cluster-17078.0/Cluster-31414.0/Cluster-11971.1/Cluster-15640.0/Cluster-40273.0/Cluster-69505.0/Cluster-75935.3/Cluster-38505.0/Cluster-24886.0/Cluster-72766.0/Cluster-36768.0/Cluster-52221.0/Cluster-16926.0/Cluster-56358.0/Cluster-70135.0/Cluster-19034.0/Cluster-27902.0
GO:0042386	hemocyte differentiation	66	-0.569571	-1.65759	0.000939213	0.014988	0.0121567	20832	tags=36%, list=15%, signal=31%	Cluster-37773.1/Cluster-75972.0/Cluster-81638.3/Cluster-12681.0/Cluster-81638.2/Cluster-81638.4/Cluster-81638.1/Cluster-79293.0/Cluster-71316.0/Cluster-38603.0/Cluster-47568.4/Cluster-15277.3706/Cluster-77052.1/Cluster-15277.39503/Cluster-11719.0/Cluster-38859.0/Cluster-55758.0/Cluster-38603.1/Cluster-38603.2/Cluster-56917.0/Cluster-9624.0/Cluster-30799.0/Cluster-20497.0/Cluster-54999.0
GO:0040040	thermosensory behavior	25	-0.751664	-1.85535	0.000945074	0.0150444	0.0122024	8194	tags=24%, list=6%, signal=23%	Cluster-47306.0/Cluster-17243.0/Cluster-31993.0/Cluster-73098.0/Cluster-27534.0/Cluster-53943.0
GO:0046148	pigment biosynthetic process	129	-0.48512	-1.53938	0.000976529	0.0154689	0.0125467	17038	tags=28%, list=12%, signal=25%	Cluster-66567.1/Cluster-12681.0/Cluster-6053.0/Cluster-70432.0/Cluster-54447.4/Cluster-5592.0/Cluster-66295.0/Cluster-72940.0/Cluster-51371.2/Cluster-51371.1/Cluster-74498.0/Cluster-27414.0/Cluster-15277.23781/Cluster-16849.0/Cluster-16438.0/Cluster-17123.0/Cluster-13076.0/Cluster-38505.0/Cluster-51371.0/Cluster-55431.0/Cluster-24413.0/Cluster-43640.0/Cluster-47419.0/Cluster-11466.0/Cluster-31618…
GO:0042180	cellular ketone metabolic process	242	-0.422336	-1.42523	0.000984096	0.0155506	0.012613	18190	tags=21%, list=13%, signal=19%	Cluster-77638.0/Cluster-83178.0/Cluster-57009.0/Cluster-40059.0/Cluster-44796.0/Cluster-74553.0/Cluster-6053.0/Cluster-5592.0/Cluster-60611.0/Cluster-63036.0/Cluster-7369.0/Cluster-8803.0/Cluster-9431.0/Cluster-23531.1/Cluster-45328.0/Cluster-1560.1/Cluster-9744.0/Cluster-41819.0/Cluster-61666.0/Cluster-62776.2/Cluster-46308.0/Cluster-61768.0/Cluster-67739.0/Cluster-42090.0/Cluster-2238.0/Cluster…
GO:0019730	antimicrobial humoral response	140	-0.47554	-1.52049	0.00105975	0.0165839	0.0134511	29116	tags=37%, list=20%, signal=30%	Cluster-54340.0/Cluster-39882.0/Cluster-67934.0/Cluster-44854.0/Cluster-67682.0/Cluster-49564.0/Cluster-48317.0/Cluster-83033.2/Cluster-10649.0/Cluster-23729.0/Cluster-77217.0/Cluster-45842.0/Cluster-78994.0/Cluster-15416.0/Cluster-60213.0/Cluster-30155.0/Cluster-35351.1/Cluster-75935.4/Cluster-74372.13/Cluster-27854.6/Cluster-75935.5/Cluster-74372.11/Cluster-74372.6/Cluster-45853.0/Cluster-81638…
GO:0001816	cytokine production	330	-0.396972	-1.38173	0.00106658	0.0166505	0.0135051	19877	tags=21%, list=14%, signal=18%	Cluster-42266.0/Cluster-79405.0/Cluster-62453.0/Cluster-65911.3/Cluster-2706.0/Cluster-26324.0/Cluster-74553.0/Cluster-6053.0/Cluster-3865.0/Cluster-26330.0/Cluster-35883.0/Cluster-15.0/Cluster-80313.0/Cluster-68348.2/Cluster-16658.0/Cluster-67531.0/Cluster-15640.0/Cluster-47675.2/Cluster-69546.0/Cluster-7034.0/Cluster-54968.7/Cluster-71316.0/Cluster-42266.1/Cluster-47675.0/Cluster-38431.0/Cluste…
GO:1902017	regulation of cilium assembly	45	-0.637184	-1.74837	0.00108639	0.0168782	0.0136898	17647	tags=40%, list=12%, signal=35%	Cluster-79294.0/Cluster-52083.0/Cluster-11896.0/Cluster-15328.0/Cluster-7435.0/Cluster-80950.0/Cluster-2397.0/Cluster-81151.0/Cluster-2958.0/Cluster-56091.1/Cluster-80036.0/Cluster-81356.0/Cluster-50629.0/Cluster-51205.0/Cluster-26858.0/Cluster-55468.0/Cluster-13755.0/Cluster-4599.0
GO:0031099	regeneration	266	-0.414749	-1.41583	0.00112775	0.0172717	0.014009	29116	tags=30%, list=20%, signal=24%	Cluster-48317.0/Cluster-34433.0/Cluster-15277.21460/Cluster-82097.0/Cluster-22804.0/Cluster-18309.0/Cluster-82053.0/Cluster-77331.0/Cluster-45659.0/Cluster-52380.0/Cluster-60318.0/Cluster-60375.0/Cluster-78994.0/Cluster-71095.0/Cluster-62273.3/Cluster-48944.0/Cluster-26698.0/Cluster-25218.0/Cluster-74456.0/Cluster-54968.2/Cluster-73053.1/Cluster-18324.0/Cluster-80164.0/Cluster-4120.1/Cluster-4251…
GO:1903351	cellular response to dopamine	48	-0.617122	-1.7039	0.00113303	0.0173116	0.0140413	26754	tags=46%, list=19%, signal=37%	Cluster-6678.0/Cluster-60375.0/Cluster-35227.0/Cluster-46785.0/Cluster-33971.0/Cluster-69532.0/Cluster-38179.0/Cluster-75950.0/Cluster-51672.0/Cluster-32526.0/Cluster-9431.0/Cluster-40158.0/Cluster-47155.1/Cluster-68457.0/Cluster-23902.0/Cluster-75665.0/Cluster-24554.0/Cluster-47155.0/Cluster-65321.0/Cluster-69959.0/Cluster-59253.0/Cluster-45526.0
GO:0015988	energy coupled proton transmembrane transport, against electrochemical gradient	18	0.783538	1.77771	0.00124853	0.0187657	0.0152208	25623	tags=94%, list=18%, signal=78%	Cluster-11627.0/Cluster-50696.0/Cluster-68680.0/Cluster-48965.0/Cluster-62630.0/Cluster-4216.0/Cluster-43723.0/Cluster-58981.0/Cluster-47149.0/Cluster-44946.0/Cluster-43240.1/Cluster-34360.0/Cluster-40105.0/Cluster-27083.0/Cluster-75622.2/Cluster-6447.0/Cluster-16577.0
GO:0060285	cilium-dependent cell motility	121	-0.476357	-1.50169	0.00127423	0.0190633	0.0154621	20338	tags=32%, list=14%, signal=28%	Cluster-72926.0/Cluster-8517.0/Cluster-48006.0/Cluster-54713.0/Cluster-28523.0/Cluster-15328.0/Cluster-72013.8/Cluster-72013.15/Cluster-72013.7/Cluster-26959.0/Cluster-40273.0/Cluster-45613.0/Cluster-38174.0/Cluster-16068.0/Cluster-11416.0/Cluster-72013.9/Cluster-44619.0/Cluster-9352.0/Cluster-24929.0/Cluster-30724.0/Cluster-75935.3/Cluster-38859.0/Cluster-81151.0/Cluster-6775.0/Cluster-2358.1/Cl…
GO:0007565	female pregnancy	149	-0.464744	-1.49289	0.0013157	0.0195931	0.0158918	27791	tags=35%, list=19%, signal=28%	Cluster-43748.1/Cluster-51721.0/Cluster-56165.0/Cluster-79323.0/Cluster-60149.0/Cluster-26263.0/Cluster-56165.1/Cluster-25218.0/Cluster-12018.0/Cluster-73013.0/Cluster-71993.0/Cluster-78033.0/Cluster-15191.0/Cluster-45249.0/Cluster-41648.0/Cluster-51469.0/Cluster-65911.3/Cluster-45702.1/Cluster-52222.2/Cluster-74553.0/Cluster-3865.0/Cluster-52019.0/Cluster-8803.0/Cluster-68348.2/Cluster-32080.0/C…
GO:0007599	hemostasis	186	-0.447181	-1.46927	0.00134187	0.0198455	0.0160966	20296	tags=28%, list=14%, signal=24%	Cluster-54842.0/Cluster-21864.16/Cluster-42266.0/Cluster-61217.0/Cluster-72878.0/Cluster-13390.0/Cluster-77638.0/Cluster-6726.0/Cluster-6053.0/Cluster-17328.0/Cluster-52019.0/Cluster-60611.0/Cluster-67531.0/Cluster-21864.17/Cluster-9431.0/Cluster-42266.1/Cluster-43917.0/Cluster-31210.0/Cluster-16068.0/Cluster-52222.1/Cluster-49893.1/Cluster-30170.1/Cluster-75665.0/Cluster-71994.0/Cluster-26299.0/…
GO:0030010	establishment of cell polarity	243	-0.423172	-1.43069	0.00134187	0.0198455	0.0160966	34818	tags=32%, list=24%, signal=24%	Cluster-41917.0/Cluster-6044.0/Cluster-74028.0/Cluster-79161.0/Cluster-18854.0/Cluster-39676.0/Cluster-15473.0/Cluster-21958.0/Cluster-13004.0/Cluster-56239.1/Cluster-44375.0/Cluster-77867.0/Cluster-79838.0/Cluster-15277.39899/Cluster-81490.0/Cluster-78966.0/Cluster-43931.0/Cluster-82053.0/Cluster-10649.0/Cluster-7652.0/Cluster-45659.0/Cluster-51721.0/Cluster-23505.0/Cluster-64464.0/Cluster-60375…
GO:0042403	thyroid hormone metabolic process	30	-0.708567	-1.7899	0.00135397	0.0199787	0.0162046	18013	tags=50%, list=13%, signal=44%	Cluster-47905.0/Cluster-49696.0/Cluster-28103.0/Cluster-20923.0/Cluster-66536.2/Cluster-66536.1/Cluster-76622.1/Cluster-22210.0/Cluster-83249.0/Cluster-66536.0/Cluster-76622.0/Cluster-2734.0/Cluster-33609.0/Cluster-49462.0/Cluster-42691.0
GO:0009074	aromatic amino acid family catabolic process	23	-0.756317	-1.82505	0.00141257	0.0204696	0.0166028	19306	tags=61%, list=13%, signal=53%	Cluster-44776.0/Cluster-5592.0/Cluster-64532.1/Cluster-9744.0/Cluster-17123.0/Cluster-44867.0/Cluster-10527.0/Cluster-75055.0/Cluster-54810.0/Cluster-53943.0/Cluster-64128.0/Cluster-54810.1/Cluster-65565.0/Cluster-27861.0
GO:0032355	response to estradiol	116	-0.488223	-1.53426	0.00144633	0.0208188	0.016886	24133	tags=34%, list=17%, signal=29%	Cluster-25218.0/Cluster-54968.2/Cluster-41877.1/Cluster-18324.0/Cluster-15191.0/Cluster-76398.0/Cluster-41648.0/Cluster-54968.3/Cluster-41877.0/Cluster-72384.0/Cluster-15.0/Cluster-80313.0/Cluster-8803.0/Cluster-68348.2/Cluster-8410.0/Cluster-69546.0/Cluster-43115.0/Cluster-5248.0/Cluster-22919.0/Cluster-76705.0/Cluster-69249.0/Cluster-15277.39503/Cluster-75917.0/Cluster-42752.0/Cluster-15277.237…
GO:0043627	response to estrogen	76	-0.542531	-1.60525	0.001528	0.0218002	0.017682	18190	tags=34%, list=13%, signal=30%	Cluster-83178.0/Cluster-25520.0/Cluster-76288.0/Cluster-3972.0/Cluster-62145.0/Cluster-69249.0/Cluster-75917.0/Cluster-60394.0/Cluster-61666.0/Cluster-66536.2/Cluster-2186.0/Cluster-66536.1/Cluster-38505.0/Cluster-55431.0/Cluster-72766.0/Cluster-49125.0/Cluster-27917.0/Cluster-66536.0/Cluster-18977.0/Cluster-57079.0/Cluster-53943.0/Cluster-2466.0/Cluster-12156.0/Cluster-35442.0/Cluster-69986.0/Cl…
GO:0060759	regulation of response to cytokine stimulus	88	-0.526436	-1.58073	0.00156333	0.0220607	0.0178933	18297	tags=22%, list=13%, signal=19%	Cluster-26324.0/Cluster-55270.0/Cluster-80313.0/Cluster-33217.0/Cluster-54968.7/Cluster-70510.0/Cluster-71316.0/Cluster-6472.0/Cluster-60723.0/Cluster-38505.0/Cluster-54968.4/Cluster-55431.0/Cluster-51689.0/Cluster-18977.0/Cluster-57079.0/Cluster-43569.0/Cluster-48839.0/Cluster-77126.0/Cluster-69545.0
GO:0051606	detection of stimulus	304	-0.398385	-1.37628	0.00160164	0.022503	0.0182521	23154	tags=28%, list=16%, signal=23%	Cluster-54938.0/Cluster-45287.0/Cluster-20877.0/Cluster-75935.4/Cluster-27507.0/Cluster-18324.0/Cluster-70039.0/Cluster-75935.5/Cluster-63024.0/Cluster-13437.0/Cluster-64465.0/Cluster-69532.0/Cluster-8517.0/Cluster-26588.0/Cluster-79405.0/Cluster-54713.0/Cluster-79136.0/Cluster-38179.0/Cluster-40591.0/Cluster-16752.0/Cluster-52019.0/Cluster-26330.0/Cluster-5433.0/Cluster-65019.0/Cluster-68348.2/C…
GO:0001667	ameboidal-type cell migration	497	-0.36994	-1.32155	0.00161877	0.0225964	0.0183278	31918	tags=29%, list=22%, signal=23%	Cluster-56518.0/Cluster-39120.0/Cluster-56239.1/Cluster-68604.2/Cluster-63373.0/Cluster-35085.0/Cluster-77867.0/Cluster-17640.0/Cluster-51642.0/Cluster-26930.0/Cluster-10346.0/Cluster-79768.0/Cluster-35184.0/Cluster-61711.0/Cluster-21436.0/Cluster-79838.0/Cluster-50184.0/Cluster-15277.39899/Cluster-81490.0/Cluster-71322.0/Cluster-19008.0/Cluster-67081.0/Cluster-43931.0/Cluster-48317.0/Cluster-747…
GO:0019228	neuronal action potential	35	-0.654747	-1.69374	0.00167751	0.0230252	0.0186756	17411	tags=46%, list=12%, signal=40%	Cluster-21604.0/Cluster-8295.0/Cluster-71776.0/Cluster-10820.0/Cluster-23902.0/Cluster-81009.0/Cluster-30724.0/Cluster-61666.0/Cluster-28040.0/Cluster-37550.0/Cluster-33367.0/Cluster-64275.0/Cluster-74062.0/Cluster-49125.0/Cluster-16204.0/Cluster-64444.0
GO:1904385	cellular response to angiotensin	18	0.777096	1.7631	0.00168597	0.0230856	0.0187246	10386	tags=44%, list=7%, signal=41%	Cluster-63308.0/Cluster-6223.5/Cluster-59405.1/Cluster-42338.0/Cluster-70309.0/Cluster-73839.0/Cluster-34418.0/Cluster-15277.40056
GO:0006626	protein targeting to mitochondrion	72	0.53256	1.58003	0.00175043	0.0237669	0.0192772	42976	tags=75%, list=30%, signal=53%	Cluster-43636.0/Cluster-37572.0/Cluster-13548.0/Cluster-21972.0/Cluster-58415.0/Cluster-43274.0/Cluster-54504.1/Cluster-57253.0/Cluster-15277.6404/Cluster-59701.0/Cluster-54504.2/Cluster-80907.0/Cluster-73710.0/Cluster-70209.0/Cluster-54504.4/Cluster-10139.0/Cluster-15587.0/Cluster-9194.0/Cluster-20857.0/Cluster-83195.0/Cluster-29183.0/Cluster-44465.0/Cluster-38839.0/Cluster-32837.0/Cluster-61349…
GO:0071312	cellular response to alkaloid	35	-0.65324	-1.68984	0.00178516	0.0240866	0.0195365	21534	tags=40%, list=15%, signal=34%	Cluster-32697.0/Cluster-76398.0/Cluster-76288.0/Cluster-64261.0/Cluster-3972.0/Cluster-69249.0/Cluster-75917.0/Cluster-17326.0/Cluster-73276.2/Cluster-72766.0/Cluster-31993.0/Cluster-73098.0/Cluster-53943.0/Cluster-69986.0
GO:1901617	organic hydroxy compound biosynthetic process	292	-0.406118	-1.39882	0.00193544	0.0257382	0.0208761	21689	tags=26%, list=15%, signal=22%	Cluster-77265.0/Cluster-76892.0/Cluster-29227.0/Cluster-15277.35106/Cluster-45249.0/Cluster-26588.0/Cluster-61126.0/Cluster-81563.0/Cluster-65911.3/Cluster-77638.0/Cluster-12118.0/Cluster-39648.1/Cluster-83178.0/Cluster-25830.0/Cluster-73138.1/Cluster-44796.0/Cluster-74553.0/Cluster-23526.0/Cluster-6053.0/Cluster-3865.0/Cluster-70432.0/Cluster-16752.0/Cluster-15.0/Cluster-8803.0/Cluster-58355.0/C…
GO:0007638	mechanosensory behavior	54	-0.588257	-1.66265	0.00197554	0.0261638	0.0212213	22558	tags=39%, list=16%, signal=33%	Cluster-75935.4/Cluster-27507.0/Cluster-75935.5/Cluster-8517.0/Cluster-54713.0/Cluster-40273.0/Cluster-45613.0/Cluster-76705.0/Cluster-75935.3/Cluster-66156.0/Cluster-77697.0/Cluster-62398.0/Cluster-53943.0/Cluster-52221.0/Cluster-58075.0/Cluster-16926.0/Cluster-56358.0/Cluster-64444.0/Cluster-69506.0/Cluster-61200.0/Cluster-19034.0
GO:0060078	regulation of postsynaptic membrane potential	98	-0.497754	-1.52227	0.00206066	0.0271231	0.0219994	19696	tags=29%, list=14%, signal=25%	Cluster-48846.0/Cluster-78594.2/Cluster-21604.0/Cluster-60611.0/Cluster-8295.0/Cluster-78594.0/Cluster-54063.0/Cluster-23902.0/Cluster-44619.0/Cluster-30724.0/Cluster-78594.1/Cluster-39243.1/Cluster-81135.0/Cluster-57220.0/Cluster-74502.0/Cluster-30824.0/Cluster-37550.0/Cluster-33367.0/Cluster-73276.2/Cluster-45284.0/Cluster-64275.0/Cluster-74062.0/Cluster-72286.2/Cluster-52221.0/Cluster-16926.0/…
GO:0048079	regulation of cuticle pigmentation	17	-0.774922	-1.75366	0.0020698	0.0271341	0.0220083	6838	tags=29%, list=5%, signal=28%	Cluster-13076.0/Cluster-31993.0/Cluster-73098.0/Cluster-53943.0/Cluster-5965.0
GO:0003382	epithelial cell morphogenesis	58	-0.577554	-1.65726	0.00207988	0.027211	0.0220707	17086	tags=29%, list=12%, signal=26%	Cluster-6726.0/Cluster-7986.0/Cluster-50466.0/Cluster-83073.0/Cluster-40158.0/Cluster-47084.0/Cluster-30871.0/Cluster-15277.24509/Cluster-24733.0/Cluster-29350.0/Cluster-28152.0/Cluster-13666.0/Cluster-15411.0/Cluster-69959.0/Cluster-61223.0/Cluster-20608.3/Cluster-20608.2
GO:0007593	chitin-based cuticle sclerotization	34	-0.652934	-1.67659	0.00210539	0.0273786	0.0222066	6838	tags=24%, list=5%, signal=22%	Cluster-81957.1/Cluster-13076.0/Cluster-41362.0/Cluster-21783.0/Cluster-31993.0/Cluster-73098.0/Cluster-53943.0/Cluster-5965.0
GO:0043388	positive regulation of DNA binding	55	-0.585042	-1.65998	0.00210342	0.0273786	0.0222066	17625	tags=49%, list=12%, signal=43%	Cluster-67934.0/Cluster-10888.0/Cluster-35184.0/Cluster-60446.0/Cluster-45431.2/Cluster-72013.13/Cluster-72013.12/Cluster-35351.1/Cluster-20877.0/Cluster-72013.8/Cluster-74553.0/Cluster-26330.0/Cluster-72013.15/Cluster-72013.7/Cluster-72013.6/Cluster-76705.0/Cluster-72013.9/Cluster-66536.2/Cluster-66536.1/Cluster-61768.0/Cluster-72013.5/Cluster-75420.0/Cluster-32318.0/Cluster-66536.0/Cluster-4397…
GO:0071384	cellular response to corticosteroid stimulus	65	-0.558844	-1.62523	0.00211821	0.0274494	0.0222641	18998	tags=28%, list=13%, signal=24%	Cluster-15277.27755/Cluster-78594.2/Cluster-25830.0/Cluster-3865.0/Cluster-51672.0/Cluster-62145.0/Cluster-78594.0/Cluster-78594.1/Cluster-28040.0/Cluster-75420.0/Cluster-60002.0/Cluster-16204.0/Cluster-40612.1/Cluster-43970.0/Cluster-60414.0/Cluster-12156.0/Cluster-43569.0/Cluster-63614.0
GO:0050890	cognition	421	-0.371565	-1.31211	0.00213087	0.0274886	0.0222959	19118	tags=19%, list=13%, signal=17%	Cluster-33965.0/Cluster-77638.0/Cluster-78594.2/Cluster-70244.0/Cluster-31744.0/Cluster-31414.0/Cluster-15328.0/Cluster-25520.0/Cluster-21604.0/Cluster-9112.0/Cluster-6053.0/Cluster-3865.0/Cluster-15.0/Cluster-79079.0/Cluster-14850.0/Cluster-11971.1/Cluster-46455.0/Cluster-32526.0/Cluster-15640.0/Cluster-8295.0/Cluster-80950.0/Cluster-58929.0/Cluster-36419.0/Cluster-78594.0/Cluster-47568.4/Cluste…
GO:0006937	regulation of muscle contraction	137	-0.451862	-1.43869	0.00213521	0.0274897	0.0222968	19000	tags=26%, list=13%, signal=23%	Cluster-65911.3/Cluster-77638.0/Cluster-70244.0/Cluster-76288.0/Cluster-60611.0/Cluster-51672.0/Cluster-50466.0/Cluster-3972.0/Cluster-77832.0/Cluster-20372.0/Cluster-54063.0/Cluster-41439.2/Cluster-26644.2/Cluster-23902.0/Cluster-44619.0/Cluster-75665.0/Cluster-65083.0/Cluster-61666.0/Cluster-16849.0/Cluster-79516.0/Cluster-6223.9/Cluster-51696.0/Cluster-72369.0/Cluster-73276.2/Cluster-11391.0/C…
GO:0042538	hyperosmotic salinity response	32	0.662198	1.712	0.00214849	0.0276058	0.0223909	10529	tags=31%, list=7%, signal=29%	Cluster-493.0/Cluster-583.0/Cluster-1161.1/Cluster-62279.0/Cluster-784.0/Cluster-76588.5/Cluster-35934.0/Cluster-63905.0/Cluster-6344.0/Cluster-79025.2
GO:0007635	chemosensory behavior	129	-0.469371	-1.48941	0.00215735	0.0276645	0.0224386	24121	tags=29%, list=17%, signal=24%	Cluster-35227.0/Cluster-79303.0/Cluster-27507.0/Cluster-47891.0/Cluster-42515.2/Cluster-61595.0/Cluster-23391.0/Cluster-77638.0/Cluster-65387.1/Cluster-31414.0/Cluster-25520.0/Cluster-51672.0/Cluster-65387.0/Cluster-11971.1/Cluster-71776.0/Cluster-4298.0/Cluster-45613.1/Cluster-45613.0/Cluster-10820.0/Cluster-48119.0/Cluster-76705.0/Cluster-21425.0/Cluster-23902.0/Cluster-81009.0/Cluster-9352.0/C…
GO:0006775	fat-soluble vitamin metabolic process	30	-0.692312	-1.74884	0.00218772	0.0278332	0.0225754	31263	tags=50%, list=22%, signal=39%	Cluster-55737.0/Cluster-31899.0/Cluster-34701.0/Cluster-45842.0/Cluster-26117.0/Cluster-61126.0/Cluster-39648.1/Cluster-57009.0/Cluster-36688.1/Cluster-40030.0/Cluster-39648.0/Cluster-31618.0/Cluster-8414.0/Cluster-62022.0/Cluster-52827.0
GO:2000794	regulation of epithelial cell proliferation involved in lung morphogenesis	11	-0.861487	-1.71085	0.00217805	0.0278332	0.0225754	3874	tags=45%, list=3%, signal=44%	Cluster-55431.0/Cluster-18977.0/Cluster-57079.0/Cluster-77126.0/Cluster-67795.0
GO:0032965	regulation of collagen biosynthetic process	37	-0.640662	-1.68671	0.00218351	0.0278332	0.0225754	6144	tags=32%, list=4%, signal=31%	Cluster-8803.0/Cluster-76703.0/Cluster-38505.0/Cluster-55431.0/Cluster-63198.0/Cluster-65651.0/Cluster-18977.0/Cluster-57079.0/Cluster-59253.0/Cluster-77126.0/Cluster-67795.0/Cluster-27902.0
GO:0034308	primary alcohol metabolic process	88	-0.520876	-1.56403	0.00218351	0.0278332	0.0225754	23614	tags=43%, list=16%, signal=36%	Cluster-39408.0/Cluster-47571.0/Cluster-71993.0/Cluster-83075.0/Cluster-45249.0/Cluster-45702.1/Cluster-79136.0/Cluster-57009.0/Cluster-44796.0/Cluster-74553.0/Cluster-8803.0/Cluster-9431.0/Cluster-14416.0/Cluster-47155.1/Cluster-75463.0/Cluster-61666.0/Cluster-46308.0/Cluster-47155.0/Cluster-57579.5/Cluster-61768.0/Cluster-2238.0/Cluster-38505.0/Cluster-72386.2/Cluster-39109.1/Cluster-11717.0/Cl…
GO:0032677	regulation of interleukin-8 production	34	-0.651017	-1.67167	0.00228534	0.0287917	0.0233528	18303	tags=38%, list=13%, signal=33%	Cluster-2706.0/Cluster-74553.0/Cluster-47675.2/Cluster-54968.7/Cluster-47675.0/Cluster-38431.0/Cluster-47675.1/Cluster-26299.0/Cluster-61768.0/Cluster-38505.0/Cluster-54968.4/Cluster-59253.0/Cluster-40508.0
GO:0098700	neurotransmitter loading into synaptic vesicle	12	-0.846287	-1.73558	0.00241755	0.0300945	0.0244095	6267	tags=50%, list=4%, signal=48%	Cluster-76311.0/Cluster-17326.0/Cluster-31993.0/Cluster-13508.0/Cluster-73098.0/Cluster-53943.0
GO:1903350	response to dopamine	49	-0.608179	-1.69181	0.00244399	0.0302596	0.0245434	26754	tags=45%, list=19%, signal=37%	Cluster-6678.0/Cluster-60375.0/Cluster-35227.0/Cluster-46785.0/Cluster-33971.0/Cluster-69532.0/Cluster-38179.0/Cluster-75950.0/Cluster-51672.0/Cluster-32526.0/Cluster-9431.0/Cluster-40158.0/Cluster-47155.1/Cluster-68457.0/Cluster-23902.0/Cluster-75665.0/Cluster-24554.0/Cluster-47155.0/Cluster-65321.0/Cluster-69959.0/Cluster-59253.0/Cluster-45526.0
GO:0043270	positive regulation of monoatomic ion transport	195	-0.425087	-1.40668	0.00251272	0.0309328	0.0250894	21534	tags=27%, list=15%, signal=23%	Cluster-32697.0/Cluster-29227.0/Cluster-46785.0/Cluster-76398.0/Cluster-69532.0/Cluster-7466.0/Cluster-77638.0/Cluster-17078.0/Cluster-47905.0/Cluster-55270.0/Cluster-74553.0/Cluster-76288.0/Cluster-3865.0/Cluster-60611.0/Cluster-79912.1/Cluster-21511.0/Cluster-30609.0/Cluster-3972.0/Cluster-28103.0/Cluster-15640.0/Cluster-77832.0/Cluster-39861.0/Cluster-69505.0/Cluster-41439.2/Cluster-26644.2/Cl…
GO:0002694	regulation of leukocyte activation	219	-0.419761	-1.39779	0.00264947	0.0320065	0.0259603	23239	tags=22%, list=16%, signal=18%	Cluster-78209.1/Cluster-45287.0/Cluster-51692.0/Cluster-57395.7/Cluster-68071.0/Cluster-41465.0/Cluster-21864.16/Cluster-80274.0/Cluster-62453.0/Cluster-65911.3/Cluster-79245.0/Cluster-74707.0/Cluster-70244.0/Cluster-25830.0/Cluster-3865.0/Cluster-21864.17/Cluster-30330.0/Cluster-80950.0/Cluster-40158.0/Cluster-71316.0/Cluster-11416.0/Cluster-44619.0/Cluster-17651.0/Cluster-71994.0/Cluster-60394.…
GO:0071229	cellular response to acid chemical	141	-0.464297	-1.48519	0.00265832	0.0320104	0.0259635	18379	tags=23%, list=13%, signal=20%	Cluster-12118.0/Cluster-25830.0/Cluster-21604.0/Cluster-6053.0/Cluster-81501.0/Cluster-68348.2/Cluster-69546.0/Cluster-6744.0/Cluster-8295.0/Cluster-49956.0/Cluster-65146.0/Cluster-31182.0/Cluster-81421.0/Cluster-42752.0/Cluster-24554.0/Cluster-38859.0/Cluster-38505.0/Cluster-30824.0/Cluster-24886.0/Cluster-37550.0/Cluster-33367.0/Cluster-45284.0/Cluster-74062.0/Cluster-72286.2/Cluster-18977.0/Cl…
GO:0070129	regulation of mitochondrial translation	37	0.637658	1.69285	0.0026896	0.0321905	0.0261096	37229	tags=65%, list=26%, signal=48%	Cluster-80523.0/Cluster-48321.0/Cluster-22890.0/Cluster-18605.0/Cluster-57609.0/Cluster-56554.22/Cluster-51673.8/Cluster-56554.8/Cluster-63767.0/Cluster-75458.0/Cluster-52660.2/Cluster-56554.18/Cluster-64482.0/Cluster-65796.0/Cluster-52660.1/Cluster-58752.0/Cluster-15277.34870/Cluster-60929.0/Cluster-70863.0/Cluster-34556.0/Cluster-74283.0/Cluster-50342.0/Cluster-12114.0/Cluster-15277.32123
GO:0034377	plasma lipoprotein particle assembly	36	-0.638865	-1.66944	0.00281174	0.0331858	0.0269168	18080	tags=36%, list=13%, signal=32%	Cluster-57009.0/Cluster-73138.1/Cluster-54883.0/Cluster-25988.0/Cluster-62049.0/Cluster-57579.15/Cluster-52818.0/Cluster-38458.0/Cluster-39232.0/Cluster-72386.1/Cluster-5230.0/Cluster-18797.0/Cluster-17953.0
GO:0043474	pigment metabolic process involved in pigmentation	59	-0.562088	-1.6118	0.00285215	0.0334545	0.0271348	17008	tags=32%, list=12%, signal=28%	Cluster-70432.0/Cluster-54447.4/Cluster-5592.0/Cluster-66295.0/Cluster-72940.0/Cluster-51371.2/Cluster-51371.1/Cluster-74498.0/Cluster-27414.0/Cluster-16438.0/Cluster-51371.0/Cluster-24413.0/Cluster-47419.0/Cluster-11466.0/Cluster-31618.0/Cluster-8414.0/Cluster-53943.0/Cluster-47419.1/Cluster-66295.1
GO:0006004	fucose metabolic process	28	-0.688013	-1.70865	0.00288588	0.0337277	0.0273564	20542	tags=54%, list=14%, signal=46%	Cluster-42310.0/Cluster-48071.2/Cluster-75251.0/Cluster-14237.0/Cluster-47781.1/Cluster-32667.0/Cluster-62859.0/Cluster-62859.1/Cluster-43755.0/Cluster-51293.0/Cluster-3432.0/Cluster-47781.2/Cluster-48071.1/Cluster-13377.0/Cluster-5397.0
GO:0007586	digestion	165	-0.448325	-1.45448	0.00297477	0.034579	0.0280469	21199	tags=32%, list=15%, signal=27%	Cluster-63024.0/Cluster-75972.0/Cluster-45249.0/Cluster-71446.1/Cluster-61126.0/Cluster-44341.0/Cluster-15277.40029/Cluster-12118.0/Cluster-2706.0/Cluster-57009.0/Cluster-47905.0/Cluster-55270.0/Cluster-25830.0/Cluster-3865.0/Cluster-47675.2/Cluster-9431.0/Cluster-49956.0/Cluster-8283.0/Cluster-16068.0/Cluster-47675.1/Cluster-81421.0/Cluster-61666.0/Cluster-40030.0/Cluster-57579.5/Cluster-83462.1…
GO:0014857	regulation of skeletal muscle cell proliferation	12	-0.841861	-1.72651	0.00298861	0.0346365	0.0280935	16532	tags=67%, list=12%, signal=59%	Cluster-8803.0/Cluster-6744.0/Cluster-38505.0/Cluster-29521.0/Cluster-55431.0/Cluster-18977.0/Cluster-77126.0/Cluster-63614.0
GO:0097264	self proteolysis	12	-0.841002	-1.72474	0.00306475	0.0353148	0.0286436	8644	tags=50%, list=6%, signal=47%	Cluster-83412.0/Cluster-24886.0/Cluster-29304.0/Cluster-66832.0/Cluster-67595.0/Cluster-36.0
GO:0000184	nuclear-transcribed mRNA catabolic process, nonsense-mediated decay	92	-0.510897	-1.54965	0.00312344	0.0358558	0.0290825	43095	tags=64%, list=30%, signal=45%	Cluster-82270.0/Cluster-66313.0/Cluster-82970.0/Cluster-20012.0/Cluster-75645.0/Cluster-32624.0/Cluster-15277.39957/Cluster-73977.0/Cluster-33646.0/Cluster-47745.0/Cluster-35539.2/Cluster-7800.0/Cluster-33197.0/Cluster-77369.0/Cluster-62774.0/Cluster-79415.0/Cluster-54622.0/Cluster-73224.0/Cluster-61818.0/Cluster-30980.0/Cluster-68709.0/Cluster-61877.0/Cluster-76736.0/Cluster-51326.0/Cluster-7602…
GO:0060216	definitive hemopoiesis	26	-0.693457	-1.71354	0.00319465	0.0361594	0.0293287	14736	tags=27%, list=10%, signal=24%	Cluster-71316.0/Cluster-66536.2/Cluster-66536.1/Cluster-66536.0/Cluster-51689.0/Cluster-48839.0/Cluster-69545.0
GO:0006839	mitochondrial transport	189	0.414568	1.39448	0.00321102	0.0362811	0.0294274	42461	tags=63%, list=30%, signal=45%	Cluster-70402.0/Cluster-15277.40056/Cluster-17572.0/Cluster-3183.0/Cluster-62207.0/Cluster-43636.0/Cluster-37572.0/Cluster-81619.0/Cluster-74257.0/Cluster-70905.0/Cluster-70628.0/Cluster-38939.0/Cluster-13548.0/Cluster-15277.22818/Cluster-21972.0/Cluster-39783.0/Cluster-58415.0/Cluster-58731.0/Cluster-43274.0/Cluster-18487.0/Cluster-54504.1/Cluster-52637.0/Cluster-2477.0/Cluster-57253.0/Cluster-1…
GO:0097152	mesenchymal cell apoptotic process	11	-0.847336	-1.68275	0.00321887	0.0363064	0.0294479	760	tags=45%, list=1%, signal=45%	Cluster-37773.1/Cluster-34861.0/Cluster-54598.0/Cluster-47294.0/Cluster-67795.0
GO:0001736	establishment of planar polarity	153	-0.433189	-1.39811	0.00322716	0.0363364	0.0294723	30999	tags=39%, list=22%, signal=31%	Cluster-26930.0/Cluster-61090.0/Cluster-61711.0/Cluster-79838.0/Cluster-81490.0/Cluster-52668.0/Cluster-46614.1/Cluster-16848.0/Cluster-71322.0/Cluster-48317.0/Cluster-83033.2/Cluster-82053.0/Cluster-15277.6108/Cluster-19902.1/Cluster-45659.0/Cluster-23505.0/Cluster-36132.0/Cluster-40122.0/Cluster-60375.0/Cluster-78994.0/Cluster-26263.0/Cluster-40052.0/Cluster-4947.0/Cluster-48944.0/Cluster-26698…
GO:0035019	somatic stem cell population maintenance	61	-0.549951	-1.58386	0.00339891	0.0381374	0.030933	23239	tags=30%, list=16%, signal=25%	Cluster-78209.1/Cluster-80957.0/Cluster-75972.0/Cluster-15319.0/Cluster-79430.0/Cluster-6744.0/Cluster-66536.2/Cluster-66536.1/Cluster-38505.0/Cluster-55431.0/Cluster-43640.0/Cluster-66536.0/Cluster-18977.0/Cluster-57079.0/Cluster-2466.0/Cluster-80764.0/Cluster-34861.0/Cluster-67795.0
GO:0050885	neuromuscular process controlling balance	53	-0.56933	-1.61125	0.00341423	0.0382429	0.0310187	25447	tags=34%, list=18%, signal=28%	Cluster-48944.0/Cluster-26698.0/Cluster-44295.0/Cluster-82493.0/Cluster-64261.0/Cluster-81501.0/Cluster-10542.0/Cluster-76705.0/Cluster-24554.0/Cluster-61666.0/Cluster-59660.0/Cluster-43640.0/Cluster-7598.0/Cluster-29146.0/Cluster-52221.0/Cluster-76115.0/Cluster-80764.0/Cluster-16926.0
GO:0033189	response to vitamin A	18	-0.767107	-1.75845	0.00345267	0.0385048	0.031231	20271	tags=39%, list=14%, signal=33%	Cluster-76398.0/Cluster-61126.0/Cluster-69249.0/Cluster-75917.0/Cluster-40030.0/Cluster-43569.0/Cluster-35442.0
GO:0007413	axonal fasciculation	65	-0.548164	-1.59417	0.00346144	0.0385048	0.031231	32702	tags=51%, list=23%, signal=39%	Cluster-78272.0/Cluster-56239.1/Cluster-15277.6576/Cluster-79838.0/Cluster-67081.0/Cluster-51217.0/Cluster-76644.0/Cluster-75179.3/Cluster-53049.0/Cluster-26698.0/Cluster-42684.1/Cluster-25218.0/Cluster-45287.0/Cluster-42515.2/Cluster-19637.0/Cluster-46703.0/Cluster-6726.0/Cluster-80313.0/Cluster-56827.1/Cluster-75179.4/Cluster-54968.0/Cluster-47568.4/Cluster-71226.0/Cluster-47084.0/Cluster-60394…
GO:0007164	establishment of tissue polarity	158	-0.445428	-1.44103	0.00352879	0.0389856	0.031621	30999	tags=40%, list=22%, signal=31%	Cluster-26930.0/Cluster-61090.0/Cluster-61711.0/Cluster-79838.0/Cluster-81490.0/Cluster-52668.0/Cluster-46614.1/Cluster-16848.0/Cluster-71322.0/Cluster-43931.0/Cluster-48317.0/Cluster-83033.2/Cluster-82053.0/Cluster-15277.6108/Cluster-19902.1/Cluster-45659.0/Cluster-23505.0/Cluster-36132.0/Cluster-40122.0/Cluster-60375.0/Cluster-78994.0/Cluster-26263.0/Cluster-40052.0/Cluster-4947.0/Cluster-48944…
GO:0042816	vitamin B6 metabolic process	37	-0.623048	-1.64034	0.00360365	0.0395682	0.0320936	29764	tags=57%, list=21%, signal=45%	Cluster-10606.0/Cluster-83563.1/Cluster-83563.2/Cluster-83563.4/Cluster-83563.5/Cluster-55094.0/Cluster-67224.1/Cluster-83563.0/Cluster-67224.0/Cluster-23161.0/Cluster-22403.0/Cluster-63691.0/Cluster-23161.1/Cluster-186.0/Cluster-186.1/Cluster-73730.0/Cluster-24523.0/Cluster-28634.0/Cluster-73125.0/Cluster-44045.0/Cluster-73730.1
GO:0014856	skeletal muscle cell proliferation	15	-0.802498	-1.73785	0.00374172	0.0407117	0.033021	16532	tags=53%, list=12%, signal=47%	Cluster-8803.0/Cluster-6744.0/Cluster-38505.0/Cluster-29521.0/Cluster-55431.0/Cluster-18977.0/Cluster-77126.0/Cluster-63614.0
GO:0032365	intracellular lipid transport	52	-0.575136	-1.61856	0.00378129	0.0409355	0.0332026	24728	tags=37%, list=17%, signal=30%	Cluster-66653.0/Cluster-63582.1/Cluster-74088.0/Cluster-78462.0/Cluster-26588.0/Cluster-73138.1/Cluster-16752.0/Cluster-54883.0/Cluster-69505.0/Cluster-57579.15/Cluster-62776.2/Cluster-52818.0/Cluster-38458.0/Cluster-39232.0/Cluster-72386.1/Cluster-35907.0/Cluster-27479.0/Cluster-18797.0/Cluster-17953.0
GO:0010463	mesenchymal cell proliferation	29	-0.666453	-1.67574	0.00383992	0.0413623	0.0335488	15823	tags=34%, list=11%, signal=31%	Cluster-6744.0/Cluster-15277.2011/Cluster-38505.0/Cluster-55431.0/Cluster-18977.0/Cluster-57079.0/Cluster-54598.0/Cluster-77126.0/Cluster-47294.0/Cluster-67795.0
GO:0006936	muscle contraction	242	-0.402946	-1.3598	0.00383945	0.0413623	0.0335488	19000	tags=24%, list=13%, signal=21%	Cluster-65911.3/Cluster-77638.0/Cluster-70837.0/Cluster-70244.0/Cluster-21604.0/Cluster-76288.0/Cluster-60611.0/Cluster-35883.0/Cluster-5433.0/Cluster-51672.0/Cluster-81501.0/Cluster-50466.0/Cluster-3972.0/Cluster-8295.0/Cluster-77832.0/Cluster-20372.0/Cluster-54063.0/Cluster-68457.0/Cluster-41439.2/Cluster-26644.2/Cluster-23902.0/Cluster-44619.0/Cluster-75835.0/Cluster-75665.0/Cluster-42752.0/Cl…
GO:0001906	cell killing	87	-0.506125	-1.52256	0.00393015	0.0419844	0.0340533	23445	tags=34%, list=16%, signal=29%	Cluster-57889.1/Cluster-37332.0/Cluster-83332.3/Cluster-54968.2/Cluster-54938.0/Cluster-27854.6/Cluster-83332.0/Cluster-63024.0/Cluster-68071.0/Cluster-64465.0/Cluster-62453.0/Cluster-45625.0/Cluster-54968.3/Cluster-47905.0/Cluster-28103.0/Cluster-5002.0/Cluster-14700.0/Cluster-17651.0/Cluster-47015.0/Cluster-54968.4/Cluster-29646.0/Cluster-19550.0/Cluster-59253.0/Cluster-15126.0/Cluster-43569.0/…
GO:0008291	acetylcholine metabolic process	19	-0.722953	-1.67676	0.00401906	0.0425823	0.0345383	19780	tags=53%, list=14%, signal=45%	Cluster-41977.0/Cluster-72179.0/Cluster-55285.0/Cluster-72179.2/Cluster-72179.1/Cluster-67136.0/Cluster-21060.0/Cluster-30724.0/Cluster-55285.1/Cluster-64900.0
GO:1900619	acetate ester metabolic process	19	-0.722953	-1.67676	0.00401906	0.0425823	0.0345383	19780	tags=53%, list=14%, signal=45%	Cluster-41977.0/Cluster-72179.0/Cluster-55285.0/Cluster-72179.2/Cluster-72179.1/Cluster-67136.0/Cluster-21060.0/Cluster-30724.0/Cluster-55285.1/Cluster-64900.0
GO:0050976	detection of mechanical stimulus involved in sensory perception of touch	26	-0.685149	-1.69301	0.00407957	0.0430821	0.0349437	22558	tags=58%, list=16%, signal=49%	Cluster-75935.4/Cluster-75935.5/Cluster-8517.0/Cluster-54713.0/Cluster-75179.4/Cluster-40273.0/Cluster-23902.0/Cluster-75935.3/Cluster-75179.1/Cluster-66156.0/Cluster-77697.0/Cluster-62398.0/Cluster-56358.0/Cluster-69506.0/Cluster-19034.0
GO:0001700	embryonic development via the syncytial blastoderm	203	-0.419831	-1.39092	0.00412622	0.0434481	0.0352406	31405	tags=33%, list=22%, signal=26%	Cluster-59027.3/Cluster-55737.0/Cluster-17640.0/Cluster-21436.0/Cluster-50184.0/Cluster-15277.39899/Cluster-81490.0/Cluster-19008.0/Cluster-43931.0/Cluster-48317.0/Cluster-14994.0/Cluster-82053.0/Cluster-7652.0/Cluster-51721.0/Cluster-25136.0/Cluster-26966.0/Cluster-54685.0/Cluster-35722.0/Cluster-57553.0/Cluster-36132.0/Cluster-40122.0/Cluster-78994.0/Cluster-26263.0/Cluster-48944.0/Cluster-2669…
GO:0016054	organic acid catabolic process	299	-0.394239	-1.35705	0.00422615	0.0439833	0.0356746	25043	tags=27%, list=17%, signal=22%	Cluster-55094.0/Cluster-69932.0/Cluster-66653.0/Cluster-60561.0/Cluster-62784.0/Cluster-12018.0/Cluster-74088.0/Cluster-78462.0/Cluster-62784.1/Cluster-62784.2/Cluster-83075.0/Cluster-41555.2/Cluster-82493.0/Cluster-45249.0/Cluster-72926.0/Cluster-44776.0/Cluster-51469.0/Cluster-44343.0/Cluster-12118.0/Cluster-17078.0/Cluster-47104.0/Cluster-40059.0/Cluster-25830.0/Cluster-73138.1/Cluster-43360.0…
GO:0046395	carboxylic acid catabolic process	299	-0.394239	-1.35705	0.00422615	0.0439833	0.0356746	25043	tags=27%, list=17%, signal=22%	Cluster-55094.0/Cluster-69932.0/Cluster-66653.0/Cluster-60561.0/Cluster-62784.0/Cluster-12018.0/Cluster-74088.0/Cluster-78462.0/Cluster-62784.1/Cluster-62784.2/Cluster-83075.0/Cluster-41555.2/Cluster-82493.0/Cluster-45249.0/Cluster-72926.0/Cluster-44776.0/Cluster-51469.0/Cluster-44343.0/Cluster-12118.0/Cluster-17078.0/Cluster-47104.0/Cluster-40059.0/Cluster-25830.0/Cluster-73138.1/Cluster-43360.0…
GO:0009593	detection of chemical stimulus	61	-0.540048	-1.55534	0.00440401	0.0451796	0.0366449	29015	tags=38%, list=20%, signal=30%	Cluster-34433.0/Cluster-76644.0/Cluster-75179.3/Cluster-60375.0/Cluster-6557.0/Cluster-20877.0/Cluster-18324.0/Cluster-69532.0/Cluster-26588.0/Cluster-79405.0/Cluster-16752.0/Cluster-75179.4/Cluster-69505.0/Cluster-76705.0/Cluster-75179.1/Cluster-57220.0/Cluster-70210.0/Cluster-30824.0/Cluster-70210.2/Cluster-70135.0/Cluster-27479.0/Cluster-63614.0/Cluster-27902.0
GO:0001763	morphogenesis of a branching structure	211	-0.414567	-1.37684	0.00439922	0.0451796	0.0366449	16720	tags=24%, list=12%, signal=21%	Cluster-35883.0/Cluster-33217.0/Cluster-79430.0/Cluster-8803.0/Cluster-16658.0/Cluster-6744.0/Cluster-30330.0/Cluster-78594.0/Cluster-5248.0/Cluster-35510.0/Cluster-36721.0/Cluster-15277.3706/Cluster-27864.0/Cluster-2397.0/Cluster-15277.39503/Cluster-60394.0/Cluster-30871.0/Cluster-78594.1/Cluster-6472.0/Cluster-2186.0/Cluster-2390.0/Cluster-69098.0/Cluster-39168.0/Cluster-60723.0/Cluster-38505.0…
GO:1903818	positive regulation of voltage-gated potassium channel activity	11	-0.835424	-1.65909	0.0044551	0.0456114	0.0369952	16370	tags=64%, list=11%, signal=56%	Cluster-21511.0/Cluster-77832.0/Cluster-41439.2/Cluster-23902.0/Cluster-34424.0/Cluster-72357.2/Cluster-67653.0
GO:0008285	negative regulation of cell population proliferation	470	-0.359554	-1.27985	0.00446022	0.0456114	0.0369952	20870	tags=18%, list=15%, signal=16%	Cluster-77414.0/Cluster-16186.0/Cluster-41465.0/Cluster-42266.0/Cluster-80274.0/Cluster-41977.0/Cluster-67224.0/Cluster-79245.0/Cluster-77638.0/Cluster-35030.0/Cluster-15277.40029/Cluster-26324.0/Cluster-74707.0/Cluster-70244.0/Cluster-47104.0/Cluster-43360.0/Cluster-74553.0/Cluster-9112.0/Cluster-23526.0/Cluster-17328.0/Cluster-52019.0/Cluster-35883.0/Cluster-83577.0/Cluster-33217.0/Cluster-7943…
GO:0043171	peptide catabolic process	55	-0.56559	-1.60479	0.00464688	0.0470733	0.0381809	21229	tags=35%, list=15%, signal=29%	Cluster-52319.0/Cluster-15319.0/Cluster-46261.0/Cluster-47905.0/Cluster-25520.0/Cluster-28833.2/Cluster-28184.0/Cluster-28103.0/Cluster-44137.0/Cluster-76622.1/Cluster-47015.0/Cluster-61748.0/Cluster-76622.0/Cluster-77119.0/Cluster-65134.1/Cluster-49462.0/Cluster-76679.0/Cluster-53590.0/Cluster-49683.0
GO:0070206	protein trimerization	38	-0.622421	-1.65381	0.00467333	0.0472672	0.0383382	26093	tags=42%, list=18%, signal=34%	Cluster-43350.0/Cluster-57439.0/Cluster-33357.1/Cluster-54842.0/Cluster-82001.0/Cluster-43360.0/Cluster-64261.0/Cluster-68348.2/Cluster-69546.0/Cluster-12447.1/Cluster-81421.0/Cluster-76766.0/Cluster-25370.0/Cluster-43569.0/Cluster-52827.0/Cluster-27902.0
GO:2000738	positive regulation of stem cell differentiation	21	-0.718317	-1.69277	0.00468564	0.0473177	0.0383791	6933	tags=19%, list=5%, signal=18%	Cluster-74502.0/Cluster-30015.0/Cluster-35442.0/Cluster-67795.0
GO:0086019	cell-cell signaling involved in cardiac conduction	13	-0.823727	-1.7369	0.00485524	0.048639	0.0394508	16456	tags=46%, list=11%, signal=41%	Cluster-51672.0/Cluster-77832.0/Cluster-23902.0/Cluster-28040.0/Cluster-16204.0/Cluster-31205.0
GO:0043052	thermotaxis	27	-0.663461	-1.66202	0.00485999	0.048639	0.0394508	5274	tags=26%, list=4%, signal=25%	Cluster-62731.0/Cluster-17243.0/Cluster-23451.0/Cluster-31993.0/Cluster-73098.0/Cluster-27534.0/Cluster-53943.0
GO:0015837	amine transport	118	-0.45587	-1.43492	0.00491021	0.0486729	0.0394783	20180	tags=31%, list=14%, signal=27%	Cluster-69532.0/Cluster-79405.0/Cluster-77638.0/Cluster-55270.0/Cluster-6053.0/Cluster-3865.0/Cluster-60611.0/Cluster-51672.0/Cluster-30609.0/Cluster-15640.0/Cluster-21419.0/Cluster-27864.0/Cluster-39861.0/Cluster-69505.0/Cluster-31182.0/Cluster-23902.0/Cluster-44619.0/Cluster-75665.0/Cluster-30724.0/Cluster-15277.23781/Cluster-56431.0/Cluster-76311.0/Cluster-17326.0/Cluster-11557.0/Cluster-31993…
GO:0050817	coagulation	179	-0.420822	-1.37845	0.00488565	0.0486729	0.0394783	20296	tags=27%, list=14%, signal=23%	Cluster-54842.0/Cluster-21864.16/Cluster-42266.0/Cluster-61217.0/Cluster-72878.0/Cluster-13390.0/Cluster-77638.0/Cluster-6726.0/Cluster-6053.0/Cluster-17328.0/Cluster-52019.0/Cluster-60611.0/Cluster-67531.0/Cluster-21864.17/Cluster-9431.0/Cluster-42266.1/Cluster-43917.0/Cluster-31210.0/Cluster-16068.0/Cluster-52222.1/Cluster-49893.1/Cluster-30170.1/Cluster-75665.0/Cluster-71994.0/Cluster-26299.0/…
GO:0061383	trabecula morphogenesis	25	-0.699614	-1.72687	0.00495944	0.0489357	0.0396915	16085	tags=32%, list=11%, signal=28%	Cluster-68348.2/Cluster-16658.0/Cluster-58682.0/Cluster-15277.3706/Cluster-44113.0/Cluster-2466.0/Cluster-77126.0/Cluster-47294.0
GO:0043473	pigmentation	215	-0.410405	-1.36094	0.0050471	0.0494795	0.0401325	22388	tags=20%, list=16%, signal=17%	Cluster-67224.1/Cluster-80957.0/Cluster-63024.0/Cluster-37112.0/Cluster-67224.0/Cluster-66567.1/Cluster-15328.0/Cluster-70432.0/Cluster-54447.4/Cluster-5592.0/Cluster-79430.0/Cluster-66295.0/Cluster-30609.0/Cluster-81957.1/Cluster-72940.0/Cluster-10528.0/Cluster-30330.0/Cluster-51371.2/Cluster-51371.1/Cluster-36721.0/Cluster-74498.0/Cluster-27414.0/Cluster-79968.1/Cluster-16438.0/Cluster-13076.0/…
GO:0070252	actin-mediated cell contraction	99	-0.479881	-1.4746	0.00511181	0.0497177	0.0403258	17086	tags=28%, list=12%, signal=25%	Cluster-6726.0/Cluster-51672.0/Cluster-81501.0/Cluster-50466.0/Cluster-21864.17/Cluster-83073.0/Cluster-77832.0/Cluster-47084.0/Cluster-41439.2/Cluster-23902.0/Cluster-15277.24509/Cluster-24733.0/Cluster-29350.0/Cluster-28152.0/Cluster-73315.0/Cluster-6223.9/Cluster-28040.0/Cluster-15411.0/Cluster-21864.7/Cluster-64275.0/Cluster-16204.0/Cluster-60928.0/Cluster-2734.0/Cluster-31205.0/Cluster-20608…
GO:0098727	maintenance of cell number	244	-0.397089	-1.34365	0.00512332	0.0497177	0.0403258	23731	tags=20%, list=17%, signal=16%	Cluster-57915.0/Cluster-78209.1/Cluster-61376.1/Cluster-45287.0/Cluster-61376.0/Cluster-18377.0/Cluster-80957.0/Cluster-75972.0/Cluster-13437.0/Cluster-41465.0/Cluster-21864.16/Cluster-15319.0/Cluster-77485.0/Cluster-79430.0/Cluster-75251.0/Cluster-16658.0/Cluster-21864.17/Cluster-6744.0/Cluster-58558.0/Cluster-15277.3706/Cluster-45170.1/Cluster-3394.0/Cluster-16647.0/Cluster-71994.0/Cluster-6039…
GO:0003401	axis elongation	27	-0.661432	-1.65694	0.00514378	0.0497669	0.0403656	24656	tags=44%, list=17%, signal=37%	Cluster-15277.6108/Cluster-54292.0/Cluster-30155.0/Cluster-80957.0/Cluster-79430.0/Cluster-51952.0/Cluster-6744.0/Cluster-52080.0/Cluster-38505.0/Cluster-29521.0/Cluster-2466.0/Cluster-67795.0
GO:0002369	T cell cytokine production	11	-0.827412	-1.64318	0.0051524	0.0497757	0.0403728	8729	tags=36%, list=6%, signal=34%	Cluster-66536.2/Cluster-66536.1/Cluster-66536.0/Cluster-43569.0
GO:0009310	amine catabolic process	34	-0.627566	-1.61145	0.00517191	0.0498897	0.0404653	20927	tags=47%, list=15%, signal=40%	Cluster-15277.35106/Cluster-41977.0/Cluster-67713.0/Cluster-5592.0/Cluster-15.0/Cluster-47155.1/Cluster-9744.0/Cluster-15277.23781/Cluster-47155.0/Cluster-36955.0/Cluster-54810.0/Cluster-53943.0/Cluster-57597.0/Cluster-54810.1/Cluster-65565.0/Cluster-27861.0
