# Supplementary material for: Gene Expression Analysis Provides Insights Into the Functional and Developmental Differentiations of Pleopodal Lungs in a Terrestrial Isopod Crustacean, Porcellio scaber
Source: Evol Dev. 2025 Nov 29;27(4):e70026. doi: 10.1111/ede.70026 (PMC12664292; doi:10.1111/ede.70026)
Supplement: Supplementary file 11 — Supporting_information_S11. [file EDE-27-e70026-s008.xlsx]

## Sheet: gse_simple23n
ID	Description	setSize	enrichmentScore	NES	pvalue	p.adjust	qvalue	rank	leading_edge	core_enrichment
GO:0140053	mitochondrial gene expression	183	0.741463	2.8878	5.31967e-32	3.4381e-28	2.91798e-28	29942	tags=81%, list=21%, signal=64%	Cluster-75921.0/Cluster-58963.0/Cluster-48321.0/Cluster-15277.3476/Cluster-18605.0/Cluster-18487.0/Cluster-53464.0/Cluster-16666.0/Cluster-14014.0/Cluster-36657.0/Cluster-21477.0/Cluster-73670.0/Cluster-28724.0/Cluster-65796.0/Cluster-30398.0/Cluster-31942.0/Cluster-65227.0/Cluster-54534.0/Cluster-67398.0/Cluster-36178.0/Cluster-49522.0/Cluster-35331.0/Cluster-76258.0/Cluster-14777.0/Cluster-7252…
GO:0032543	mitochondrial translation	143	0.74567	2.83485	8.94725e-25	2.8913e-21	2.4539e-21	28332	tags=80%, list=20%, signal=65%	Cluster-75921.0/Cluster-58963.0/Cluster-48321.0/Cluster-15277.3476/Cluster-18605.0/Cluster-53464.0/Cluster-14014.0/Cluster-21477.0/Cluster-73670.0/Cluster-28724.0/Cluster-65796.0/Cluster-30398.0/Cluster-31942.0/Cluster-65227.0/Cluster-67398.0/Cluster-36178.0/Cluster-49522.0/Cluster-35331.0/Cluster-76258.0/Cluster-14777.0/Cluster-72529.0/Cluster-80268.0/Cluster-31838.0/Cluster-30169.0/Cluster-4332…
GO:0045333	cellular respiration	234	0.611565	2.43387	2.59041e-22	5.58062e-19	4.73637e-19	24469	tags=66%, list=17%, signal=55%	Cluster-81541.0/Cluster-15838.0/Cluster-66057.0/Cluster-66448.0/Cluster-9593.0/Cluster-40431.0/Cluster-5117.0/Cluster-68885.0/Cluster-20159.0/Cluster-39783.0/Cluster-40004.0/Cluster-37367.0/Cluster-52637.0/Cluster-30455.0/Cluster-80733.0/Cluster-21972.0/Cluster-70293.0/Cluster-34488.0/Cluster-69615.0/Cluster-18487.0/Cluster-74391.0/Cluster-66010.0/Cluster-55417.0/Cluster-59600.0/Cluster-61056.0/C…
GO:0006119	oxidative phosphorylation	123	0.739697	2.76221	2.04378e-21	3.30224e-18	2.80267e-18	21502	tags=76%, list=15%, signal=64%	Cluster-66448.0/Cluster-68885.0/Cluster-20159.0/Cluster-39783.0/Cluster-40004.0/Cluster-37367.0/Cluster-52637.0/Cluster-30455.0/Cluster-80733.0/Cluster-21972.0/Cluster-70293.0/Cluster-18487.0/Cluster-74391.0/Cluster-66010.0/Cluster-55417.0/Cluster-59600.0/Cluster-61056.0/Cluster-72110.0/Cluster-37940.0/Cluster-58940.0/Cluster-20021.0/Cluster-47708.0/Cluster-79904.0/Cluster-59036.0/Cluster-58940.1…
GO:0033108	mitochondrial respiratory chain complex assembly	73	0.804842	2.80147	1.90944e-17	1.54259e-14	1.30923e-14	21323	tags=84%, list=15%, signal=71%	Cluster-32182.0/Cluster-68885.0/Cluster-20159.0/Cluster-37367.0/Cluster-80733.0/Cluster-70293.0/Cluster-18605.0/Cluster-74391.0/Cluster-55417.0/Cluster-61056.0/Cluster-47187.0/Cluster-58940.0/Cluster-43274.0/Cluster-20021.0/Cluster-47708.0/Cluster-59036.0/Cluster-58940.1/Cluster-54504.1/Cluster-26533.0/Cluster-37150.1/Cluster-21477.0/Cluster-10139.0/Cluster-3321.0/Cluster-55003.0/Cluster-73869.1/…
GO:0046034	ATP metabolic process	269	0.516551	2.08237	1.58362e-16	1.13721e-13	9.65172e-14	20648	tags=52%, list=14%, signal=45%	Cluster-17167.0/Cluster-6547.0/Cluster-57577.0/Cluster-38186.0/Cluster-66057.0/Cluster-66448.0/Cluster-76006.0/Cluster-34858.0/Cluster-51583.0/Cluster-11627.0/Cluster-62630.0/Cluster-48965.0/Cluster-68680.0/Cluster-45839.1/Cluster-29685.0/Cluster-42937.0/Cluster-43723.0/Cluster-33862.0/Cluster-58605.0/Cluster-73551.0/Cluster-68885.0/Cluster-20159.0/Cluster-39783.0/Cluster-46986.0/Cluster-40004.0/…
GO:0009205	purine ribonucleoside triphosphate metabolic process	226	0.522942	2.07759	3.01087e-14	1.38995e-11	1.17967e-11	20648	tags=54%, list=14%, signal=46%	Cluster-17167.0/Cluster-6547.0/Cluster-57577.0/Cluster-66057.0/Cluster-66448.0/Cluster-76006.0/Cluster-34858.0/Cluster-51583.0/Cluster-11627.0/Cluster-62630.0/Cluster-48965.0/Cluster-68680.0/Cluster-45839.1/Cluster-29685.0/Cluster-43723.0/Cluster-58605.0/Cluster-16403.0/Cluster-68885.0/Cluster-20159.0/Cluster-39783.0/Cluster-40004.0/Cluster-37367.0/Cluster-1500.0/Cluster-52637.0/Cluster-30455.0/C…
GO:0006839	mitochondrial transport	189	0.523093	2.0453	1.47896e-11	3.97553e-09	3.3741e-09	29117	tags=58%, list=20%, signal=46%	Cluster-70851.0/Cluster-70402.0/Cluster-15277.40056/Cluster-17572.0/Cluster-70905.0/Cluster-81619.0/Cluster-43636.0/Cluster-39783.0/Cluster-15277.22818/Cluster-13548.0/Cluster-52637.0/Cluster-21972.0/Cluster-18487.0/Cluster-59701.0/Cluster-38939.0/Cluster-43274.0/Cluster-74257.0/Cluster-70209.0/Cluster-32837.0/Cluster-54504.1/Cluster-73181.0/Cluster-10139.0/Cluster-73869.1/Cluster-26078.0/Cluster…
GO:1902600	proton transmembrane transport	123	0.583599	2.1793	1.02653e-10	2.21149e-08	1.87693e-08	18047	tags=54%, list=13%, signal=47%	Cluster-20842.1/Cluster-34.0/Cluster-11565.0/Cluster-66036.0/Cluster-52361.0/Cluster-6547.0/Cluster-21228.0/Cluster-72265.0/Cluster-32178.0/Cluster-11627.0/Cluster-18670.0/Cluster-50696.0/Cluster-62630.0/Cluster-66606.0/Cluster-48965.0/Cluster-68680.0/Cluster-58981.0/Cluster-43723.0/Cluster-44946.0/Cluster-20842.0/Cluster-47149.0/Cluster-4216.0/Cluster-34360.0/Cluster-43240.1/Cluster-80897.0/Clus…
GO:0006885	regulation of pH	89	0.654454	2.34049	1.11957e-10	2.33413e-08	1.98102e-08	7779	tags=38%, list=5%, signal=36%	Cluster-20842.1/Cluster-34.0/Cluster-31108.1/Cluster-27873.0/Cluster-31108.2/Cluster-63308.0/Cluster-31108.0/Cluster-1286.0/Cluster-45252.0/Cluster-59405.1/Cluster-66036.0/Cluster-52361.0/Cluster-44708.0/Cluster-73839.0/Cluster-69010.0/Cluster-70309.0/Cluster-59405.2/Cluster-32178.0/Cluster-11627.0/Cluster-50696.0/Cluster-62630.0/Cluster-66606.0/Cluster-48965.0/Cluster-68680.0/Cluster-8657.0/Clus…
GO:0007006	mitochondrial membrane organization	99	0.630579	2.29189	1.35329e-10	2.6504e-08	2.24944e-08	30306	tags=69%, list=21%, signal=54%	Cluster-15277.40056/Cluster-70905.0/Cluster-81619.0/Cluster-43636.0/Cluster-60176.0/Cluster-51299.0/Cluster-39844.0/Cluster-18487.0/Cluster-59701.0/Cluster-43274.0/Cluster-49425.0/Cluster-70209.0/Cluster-73181.0/Cluster-73869.1/Cluster-26078.0/Cluster-50618.0/Cluster-70715.0/Cluster-68498.0/Cluster-15587.0/Cluster-75837.0/Cluster-57253.0/Cluster-65125.0/Cluster-29183.0/Cluster-64783.1/Cluster-715…
GO:0006399	tRNA metabolic process	208	0.488052	1.92588	1.50863e-10	2.86772e-08	2.43389e-08	39570	tags=64%, list=28%, signal=46%	Cluster-58705.0/Cluster-34479.1/Cluster-80268.0/Cluster-46609.0/Cluster-15277.2293/Cluster-75536.0/Cluster-15277.15693/Cluster-79800.0/Cluster-57515.0/Cluster-3645.0/Cluster-78131.0/Cluster-75375.0/Cluster-53258.0/Cluster-53804.0/Cluster-56554.22/Cluster-62631.0/Cluster-64482.0/Cluster-5942.0/Cluster-19380.0/Cluster-8393.2/Cluster-4394.0/Cluster-75458.0/Cluster-15277.30333/Cluster-44922.0/Cluster…
GO:0030641	regulation of cellular pH	79	0.670939	2.36145	1.65589e-10	3.05772e-08	2.59514e-08	7779	tags=38%, list=5%, signal=36%	Cluster-20842.1/Cluster-34.0/Cluster-31108.1/Cluster-27873.0/Cluster-31108.2/Cluster-63308.0/Cluster-31108.0/Cluster-1286.0/Cluster-66036.0/Cluster-52361.0/Cluster-44708.0/Cluster-73839.0/Cluster-69010.0/Cluster-70309.0/Cluster-11627.0/Cluster-50696.0/Cluster-62630.0/Cluster-66606.0/Cluster-48965.0/Cluster-68680.0/Cluster-8657.0/Cluster-29425.0/Cluster-58981.0/Cluster-20842.0/Cluster-47149.0/Clus…
GO:0042254	ribosome biogenesis	342	0.409265	1.68305	3.50796e-10	5.66799e-08	4.81052e-08	41034	tags=51%, list=29%, signal=37%	Cluster-12569.0/Cluster-15977.0/Cluster-35713.0/Cluster-42937.0/Cluster-41815.0/Cluster-48321.0/Cluster-20230.0/Cluster-65796.0/Cluster-67100.0/Cluster-56904.0/Cluster-41618.0/Cluster-35331.0/Cluster-46609.0/Cluster-55539.1/Cluster-15277.2293/Cluster-61499.0/Cluster-63767.0/Cluster-55539.0/Cluster-44116.0/Cluster-28566.0/Cluster-76074.0/Cluster-65085.0/Cluster-22324.0/Cluster-22890.0/Cluster-2116…
GO:0071773	cellular response to BMP stimulus	162	-0.61668	-1.80438	7.36082e-10	1.13269e-07	9.61335e-08	17088	tags=28%, list=12%, signal=24%	Cluster-72618.0/Cluster-47891.0/Cluster-66536.1/Cluster-13390.0/Cluster-66536.2/Cluster-58620.0/Cluster-8281.0/Cluster-81501.0/Cluster-15277.3706/Cluster-53966.0/Cluster-75859.0/Cluster-23161.0/Cluster-45170.1/Cluster-23161.1/Cluster-66536.0/Cluster-24886.0/Cluster-56534.0/Cluster-58682.0/Cluster-24745.0/Cluster-45584.0/Cluster-64275.0/Cluster-55735.0/Cluster-57786.0/Cluster-45584.1/Cluster-24523…
GO:0044782	cilium organization	262	-0.561427	-1.67921	1.08729e-09	1.63422e-07	1.38699e-07	17664	tags=24%, list=12%, signal=21%	Cluster-2958.0/Cluster-65387.0/Cluster-10528.0/Cluster-20906.0/Cluster-65387.1/Cluster-26672.0/Cluster-11896.0/Cluster-48728.0/Cluster-15277.3706/Cluster-62600.0/Cluster-2358.1/Cluster-45613.1/Cluster-78560.0/Cluster-21869.0/Cluster-38174.0/Cluster-81233.0/Cluster-45613.0/Cluster-29047.0/Cluster-70210.0/Cluster-4298.1/Cluster-51205.0/Cluster-81151.0/Cluster-8535.0/Cluster-82921.0/Cluster-56091.1/…
GO:0071772	response to BMP	166	-0.609126	-1.78455	1.94113e-09	2.66926e-07	2.26545e-07	20659	tags=29%, list=14%, signal=25%	Cluster-23391.0/Cluster-69546.0/Cluster-68348.2/Cluster-72618.0/Cluster-47891.0/Cluster-66536.1/Cluster-13390.0/Cluster-66536.2/Cluster-58620.0/Cluster-8281.0/Cluster-81501.0/Cluster-15277.3706/Cluster-53966.0/Cluster-75859.0/Cluster-23161.0/Cluster-45170.1/Cluster-23161.1/Cluster-66536.0/Cluster-24886.0/Cluster-56534.0/Cluster-58682.0/Cluster-24745.0/Cluster-45584.0/Cluster-64275.0/Cluster-55735…
GO:0070585	protein localization to mitochondrion	106	0.589503	2.16412	1.99801e-09	2.69024e-07	2.28325e-07	30738	tags=61%, list=21%, signal=48%	Cluster-70851.0/Cluster-81619.0/Cluster-73551.0/Cluster-43636.0/Cluster-13548.0/Cluster-21972.0/Cluster-59701.0/Cluster-43274.0/Cluster-70209.0/Cluster-32837.0/Cluster-54504.1/Cluster-10139.0/Cluster-73869.1/Cluster-54504.2/Cluster-15587.0/Cluster-54504.4/Cluster-57253.0/Cluster-9194.0/Cluster-29183.0/Cluster-58415.0/Cluster-15277.6404/Cluster-83195.0/Cluster-20857.0/Cluster-61349.0/Cluster-61563…
GO:0006364	rRNA processing	235	0.452274	1.80093	2.13658e-09	2.8181e-07	2.39177e-07	41438	tags=53%, list=29%, signal=38%	Cluster-12569.0/Cluster-15977.0/Cluster-35713.0/Cluster-42937.0/Cluster-41815.0/Cluster-41618.0/Cluster-35331.0/Cluster-46609.0/Cluster-55539.1/Cluster-15277.2293/Cluster-61499.0/Cluster-55539.0/Cluster-28566.0/Cluster-21164.0/Cluster-41184.0/Cluster-69878.0/Cluster-77573.0/Cluster-27182.0/Cluster-37086.0/Cluster-12611.0/Cluster-82939.0/Cluster-37086.1/Cluster-45740.0/Cluster-78055.0/Cluster-5457…
GO:0070884	regulation of calcineurin-NFAT signaling cascade	34	0.825798	2.49367	3.01058e-09	3.89148e-07	3.30277e-07	212	tags=26%, list=0%, signal=26%	Cluster-493.0/Cluster-1161.1/Cluster-43391.0/Cluster-62279.0/Cluster-784.0/Cluster-583.0/Cluster-16933.0/Cluster-76588.5/Cluster-76588.3
GO:0006626	protein targeting to mitochondrion	72	0.668285	2.32008	3.24425e-09	4.11129e-07	3.48932e-07	28926	tags=69%, list=20%, signal=55%	Cluster-43636.0/Cluster-13548.0/Cluster-21972.0/Cluster-59701.0/Cluster-43274.0/Cluster-70209.0/Cluster-32837.0/Cluster-54504.1/Cluster-10139.0/Cluster-54504.2/Cluster-15587.0/Cluster-54504.4/Cluster-57253.0/Cluster-9194.0/Cluster-29183.0/Cluster-58415.0/Cluster-15277.6404/Cluster-83195.0/Cluster-20857.0/Cluster-61349.0/Cluster-61563.0/Cluster-80907.0/Cluster-54504.3/Cluster-5124.0/Cluster-44465.…
GO:0051205	protein insertion into membrane	62	0.699447	2.36718	4.22595e-09	5.25237e-07	4.45778e-07	24296	tags=48%, list=17%, signal=40%	Cluster-493.0/Cluster-1161.1/Cluster-43391.0/Cluster-62279.0/Cluster-784.0/Cluster-583.0/Cluster-16933.0/Cluster-76588.5/Cluster-76588.3/Cluster-81619.0/Cluster-43636.0/Cluster-13548.0/Cluster-59701.0/Cluster-43274.0/Cluster-73869.1/Cluster-15587.0/Cluster-57253.0/Cluster-29183.0/Cluster-70944.0/Cluster-5124.0/Cluster-44465.0/Cluster-33350.0/Cluster-37572.0/Cluster-63896.0/Cluster-35902.0/Cluster…
GO:0042335	cuticle development	195	-0.575443	-1.70034	1.47983e-08	1.60353e-06	1.36094e-06	14704	tags=29%, list=10%, signal=26%	Cluster-11497.0/Cluster-36956.0/Cluster-81501.0/Cluster-6726.0/Cluster-16423.0/Cluster-30373.0/Cluster-66720.0/Cluster-24733.0/Cluster-22949.0/Cluster-15277.10440/Cluster-82981.0/Cluster-43640.0/Cluster-31993.0/Cluster-24886.0/Cluster-80534.0/Cluster-81606.0/Cluster-17326.0/Cluster-43348.0/Cluster-75452.0/Cluster-244.0/Cluster-72357.2/Cluster-82105.0/Cluster-31024.0/Cluster-29350.0/Cluster-32318.…
GO:0060271	cilium assembly	248	-0.551639	-1.64655	1.48865e-08	1.60353e-06	1.36094e-06	17664	tags=24%, list=12%, signal=21%	Cluster-2958.0/Cluster-65387.0/Cluster-10528.0/Cluster-20906.0/Cluster-65387.1/Cluster-11896.0/Cluster-48728.0/Cluster-15277.3706/Cluster-62600.0/Cluster-2358.1/Cluster-45613.1/Cluster-78560.0/Cluster-21869.0/Cluster-38174.0/Cluster-81233.0/Cluster-45613.0/Cluster-29047.0/Cluster-70210.0/Cluster-4298.1/Cluster-51205.0/Cluster-81151.0/Cluster-82921.0/Cluster-56091.1/Cluster-27230.0/Cluster-26959.0…
GO:0001657	ureteric bud development	64	-0.711731	-1.9192	2.89114e-08	2.9196e-06	2.47791e-06	17163	tags=41%, list=12%, signal=36%	Cluster-6744.0/Cluster-33217.0/Cluster-66536.1/Cluster-36721.0/Cluster-66536.2/Cluster-58677.0/Cluster-41362.0/Cluster-75936.0/Cluster-66536.0/Cluster-8803.0/Cluster-69098.0/Cluster-83455.0/Cluster-29521.0/Cluster-21783.0/Cluster-11416.0/Cluster-10619.0/Cluster-18977.0/Cluster-68822.0/Cluster-54999.0/Cluster-2466.0/Cluster-43569.0/Cluster-34861.0/Cluster-50677.1/Cluster-63614.0/Cluster-27902.0/Cl…
GO:0072163	mesonephric epithelium development	64	-0.711731	-1.9192	2.89114e-08	2.9196e-06	2.47791e-06	17163	tags=41%, list=12%, signal=36%	Cluster-6744.0/Cluster-33217.0/Cluster-66536.1/Cluster-36721.0/Cluster-66536.2/Cluster-58677.0/Cluster-41362.0/Cluster-75936.0/Cluster-66536.0/Cluster-8803.0/Cluster-69098.0/Cluster-83455.0/Cluster-29521.0/Cluster-21783.0/Cluster-11416.0/Cluster-10619.0/Cluster-18977.0/Cluster-68822.0/Cluster-54999.0/Cluster-2466.0/Cluster-43569.0/Cluster-34861.0/Cluster-50677.1/Cluster-63614.0/Cluster-27902.0/Cl…
GO:0072164	mesonephric tubule development	64	-0.711731	-1.9192	2.89114e-08	2.9196e-06	2.47791e-06	17163	tags=41%, list=12%, signal=36%	Cluster-6744.0/Cluster-33217.0/Cluster-66536.1/Cluster-36721.0/Cluster-66536.2/Cluster-58677.0/Cluster-41362.0/Cluster-75936.0/Cluster-66536.0/Cluster-8803.0/Cluster-69098.0/Cluster-83455.0/Cluster-29521.0/Cluster-21783.0/Cluster-11416.0/Cluster-10619.0/Cluster-18977.0/Cluster-68822.0/Cluster-54999.0/Cluster-2466.0/Cluster-43569.0/Cluster-34861.0/Cluster-50677.1/Cluster-63614.0/Cluster-27902.0/Cl…
GO:0042073	intraciliary transport	52	-0.748009	-1.96662	3.20576e-08	3.18752e-06	2.7053e-06	8316	tags=42%, list=6%, signal=40%	Cluster-81233.0/Cluster-45613.0/Cluster-70210.0/Cluster-4298.1/Cluster-82921.0/Cluster-56091.1/Cluster-50629.0/Cluster-70210.2/Cluster-80036.0/Cluster-55468.0/Cluster-63117.0/Cluster-63117.1/Cluster-23189.0/Cluster-13755.0/Cluster-46686.0/Cluster-26858.0/Cluster-19655.0/Cluster-23914.0/Cluster-63807.0/Cluster-57801.0/Cluster-18743.0/Cluster-72406.0
GO:0009150	purine ribonucleotide metabolic process	478	0.348387	1.45929	3.42942e-08	3.35823e-06	2.85019e-06	20728	tags=40%, list=14%, signal=35%	Cluster-63308.0/Cluster-17167.0/Cluster-41684.0/Cluster-6547.0/Cluster-15838.0/Cluster-18236.0/Cluster-79572.0/Cluster-57577.0/Cluster-38186.0/Cluster-66057.0/Cluster-70309.0/Cluster-66448.0/Cluster-79572.1/Cluster-76006.0/Cluster-34858.0/Cluster-51583.0/Cluster-11627.0/Cluster-62630.0/Cluster-48965.0/Cluster-68680.0/Cluster-45839.1/Cluster-29685.0/Cluster-42937.0/Cluster-43723.0/Cluster-35865.0/…
GO:0090183	regulation of kidney development	38	-0.788617	-1.9831	1.04187e-07	9.61944e-06	8.16419e-06	17163	tags=50%, list=12%, signal=44%	Cluster-6744.0/Cluster-66536.1/Cluster-66536.2/Cluster-41362.0/Cluster-71994.0/Cluster-66536.0/Cluster-8803.0/Cluster-69098.0/Cluster-29521.0/Cluster-21783.0/Cluster-55431.0/Cluster-38505.0/Cluster-10619.0/Cluster-18977.0/Cluster-68822.0/Cluster-77126.0/Cluster-34861.0/Cluster-50677.1/Cluster-67795.0
GO:1990542	mitochondrial transmembrane transport	93	0.57338	2.06563	1.16521e-07	1.04593e-05	8.87703e-06	28429	tags=72%, list=20%, signal=58%	Cluster-70402.0/Cluster-54240.1/Cluster-70905.0/Cluster-81619.0/Cluster-43636.0/Cluster-39783.0/Cluster-78527.0/Cluster-15277.22818/Cluster-52637.0/Cluster-21972.0/Cluster-59701.0/Cluster-38939.0/Cluster-74257.0/Cluster-32837.0/Cluster-54504.1/Cluster-73181.0/Cluster-10139.0/Cluster-26078.0/Cluster-54504.2/Cluster-50618.0/Cluster-70715.0/Cluster-68498.0/Cluster-54504.4/Cluster-75837.0/Cluster-572…
GO:1902476	chloride transmembrane transport	78	0.604332	2.12675	1.9977e-07	1.76865e-05	1.50109e-05	4715	tags=33%, list=3%, signal=32%	Cluster-493.0/Cluster-20842.1/Cluster-1161.1/Cluster-34.0/Cluster-31108.1/Cluster-43391.0/Cluster-62279.0/Cluster-31108.2/Cluster-1193.0/Cluster-784.0/Cluster-63308.0/Cluster-31108.0/Cluster-583.0/Cluster-16933.0/Cluster-1286.0/Cluster-76588.5/Cluster-76588.3/Cluster-52361.0/Cluster-53327.0/Cluster-44708.0/Cluster-49542.0/Cluster-3102.0/Cluster-70309.0/Cluster-75811.0/Cluster-66606.0/Cluster-2942…
GO:0015698	inorganic anion transport	131	0.498677	1.87857	3.73578e-07	3.09543e-05	2.62715e-05	7535	tags=27%, list=5%, signal=25%	Cluster-493.0/Cluster-20842.1/Cluster-1161.1/Cluster-34.0/Cluster-31108.1/Cluster-43391.0/Cluster-62279.0/Cluster-31108.2/Cluster-1193.0/Cluster-784.0/Cluster-63308.0/Cluster-31108.0/Cluster-583.0/Cluster-16933.0/Cluster-17167.0/Cluster-1286.0/Cluster-76588.5/Cluster-76588.3/Cluster-66036.0/Cluster-52361.0/Cluster-53327.0/Cluster-44708.0/Cluster-73839.0/Cluster-49542.0/Cluster-3102.0/Cluster-7030…
GO:0001708	cell fate specification	227	-0.537503	-1.59892	4.03692e-07	3.30261e-05	2.80298e-05	17354	tags=21%, list=12%, signal=18%	Cluster-27617.0/Cluster-6744.0/Cluster-66536.1/Cluster-40057.0/Cluster-36721.0/Cluster-5248.0/Cluster-66536.2/Cluster-26672.0/Cluster-15277.3706/Cluster-48856.0/Cluster-65146.0/Cluster-60414.0/Cluster-75372.0/Cluster-13978.0/Cluster-80469.0/Cluster-71994.0/Cluster-43640.0/Cluster-66536.0/Cluster-76705.0/Cluster-7319.0/Cluster-15277.39503/Cluster-8803.0/Cluster-75420.0/Cluster-69098.0/Cluster-3231…
GO:0006814	sodium ion transport	185	0.436407	1.70156	8.19192e-07	6.15632e-05	5.22498e-05	7697	tags=22%, list=5%, signal=21%	Cluster-493.0/Cluster-20842.1/Cluster-1161.1/Cluster-34.0/Cluster-31108.1/Cluster-43391.0/Cluster-62279.0/Cluster-31108.2/Cluster-1193.0/Cluster-784.0/Cluster-31108.0/Cluster-583.0/Cluster-16933.0/Cluster-1286.0/Cluster-81541.0/Cluster-76588.5/Cluster-76588.3/Cluster-66036.0/Cluster-52361.0/Cluster-15616.0/Cluster-71987.0/Cluster-73989.0/Cluster-3102.0/Cluster-70461.0/Cluster-21228.0/Cluster-3217…
GO:0046390	ribose phosphate biosynthetic process	255	0.396387	1.58961	9.69673e-07	7.20344e-05	6.11369e-05	22644	tags=44%, list=16%, signal=37%	Cluster-63308.0/Cluster-41684.0/Cluster-57577.0/Cluster-66057.0/Cluster-70309.0/Cluster-76006.0/Cluster-34858.0/Cluster-51583.0/Cluster-11627.0/Cluster-62630.0/Cluster-48965.0/Cluster-68680.0/Cluster-45839.1/Cluster-29685.0/Cluster-43723.0/Cluster-35865.0/Cluster-61561.0/Cluster-40608.0/Cluster-58605.0/Cluster-70905.0/Cluster-15625.0/Cluster-68885.0/Cluster-20159.0/Cluster-39783.0/Cluster-46986.0…
GO:0048568	embryonic organ development	409	-0.48365	-1.4641	1.14081e-06	8.10229e-05	6.87655e-05	20792	tags=25%, list=14%, signal=21%	Cluster-51295.0/Cluster-52056.13/Cluster-79245.0/Cluster-23391.0/Cluster-15277.2011/Cluster-69546.0/Cluster-81638.3/Cluster-46580.0/Cluster-65387.0/Cluster-10528.0/Cluster-6472.0/Cluster-53806.0/Cluster-14268.0/Cluster-6744.0/Cluster-47891.0/Cluster-54968.3/Cluster-33217.0/Cluster-66536.1/Cluster-21542.0/Cluster-65387.1/Cluster-36721.0/Cluster-14197.0/Cluster-66536.2/Cluster-26672.0/Cluster-40229…
GO:0070634	transepithelial ammonium transport	12	0.952534	2.20706	1.97678e-06	0.00013171	0.000111785	212	tags=75%, list=0%, signal=75%	Cluster-493.0/Cluster-1161.1/Cluster-62279.0/Cluster-1193.0/Cluster-784.0/Cluster-16933.0/Cluster-45252.0/Cluster-76588.5/Cluster-76588.3
GO:0071470	cellular response to osmotic stress	58	0.62803	2.09879	1.99795e-06	0.000131763	0.000111829	15319	tags=31%, list=11%, signal=28%	Cluster-493.0/Cluster-1161.1/Cluster-62279.0/Cluster-784.0/Cluster-583.0/Cluster-76588.5/Cluster-66036.0/Cluster-6344.0/Cluster-63905.0/Cluster-79025.2/Cluster-49287.0/Cluster-69097.0/Cluster-81721.1/Cluster-56671.0/Cluster-58731.0/Cluster-41360.0/Cluster-59407.0/Cluster-55539.0
GO:0032526	response to retinoic acid	77	-0.647796	-1.7836	2.09278e-06	0.000136623	0.000115954	7164	tags=35%, list=5%, signal=33%	Cluster-21729.0/Cluster-69546.0/Cluster-68348.2/Cluster-5248.0/Cluster-81421.0/Cluster-46896.0/Cluster-43640.0/Cluster-68432.1/Cluster-76703.1/Cluster-76446.0/Cluster-31618.0/Cluster-52392.0/Cluster-38505.0/Cluster-8414.0/Cluster-80764.0/Cluster-10619.0/Cluster-18977.0/Cluster-22296.0/Cluster-68822.0/Cluster-77126.0/Cluster-34861.0/Cluster-48839.0/Cluster-50677.1/Cluster-27981.0/Cluster-35442.0/C…
GO:1905332	positive regulation of morphogenesis of an epithelium	26	-0.805328	-1.90069	2.44545e-06	0.000156485	0.000132811	17163	tags=54%, list=12%, signal=47%	Cluster-6744.0/Cluster-66536.1/Cluster-66536.2/Cluster-41362.0/Cluster-66536.0/Cluster-8803.0/Cluster-69098.0/Cluster-29521.0/Cluster-21783.0/Cluster-10619.0/Cluster-18977.0/Cluster-68822.0/Cluster-34861.0/Cluster-67795.0
GO:0060763	mammary duct terminal end bud growth	17	0.884389	2.25302	2.47617e-06	0.000156897	0.000133161	193	tags=35%, list=0%, signal=35%	Cluster-493.0/Cluster-1161.1/Cluster-62279.0/Cluster-1193.0/Cluster-784.0/Cluster-76588.5
GO:0061333	renal tubule morphogenesis	99	-0.61869	-1.74615	2.82074e-06	0.000176995	0.000150218	17163	tags=39%, list=12%, signal=35%	Cluster-6744.0/Cluster-66536.1/Cluster-49956.0/Cluster-40057.0/Cluster-36721.0/Cluster-66536.2/Cluster-81638.4/Cluster-78176.0/Cluster-81501.0/Cluster-15277.3706/Cluster-81638.1/Cluster-58677.0/Cluster-81638.2/Cluster-69264.1/Cluster-38974.0/Cluster-41362.0/Cluster-79293.0/Cluster-75936.0/Cluster-28972.1/Cluster-66536.0/Cluster-11719.0/Cluster-77052.1/Cluster-15277.39503/Cluster-8803.0/Cluster-38…
GO:0062125	regulation of mitochondrial gene expression	43	0.696982	2.20643	2.92671e-06	0.000178767	0.000151723	29288	tags=70%, list=20%, signal=56%	Cluster-48321.0/Cluster-18605.0/Cluster-18487.0/Cluster-65796.0/Cluster-54534.0/Cluster-57609.0/Cluster-63767.0/Cluster-22890.0/Cluster-51673.8/Cluster-56554.22/Cluster-80819.1/Cluster-64482.0/Cluster-58752.0/Cluster-75458.0/Cluster-80523.0/Cluster-15277.34870/Cluster-74283.0/Cluster-12114.0/Cluster-28859.0/Cluster-52660.2/Cluster-60929.0/Cluster-57263.1/Cluster-72464.0/Cluster-34556.0/Cluster-70…
GO:0071696	ectodermal placode development	33	-0.774399	-1.90227	2.93197e-06	0.000178767	0.000151723	20659	tags=55%, list=14%, signal=47%	Cluster-23391.0/Cluster-6744.0/Cluster-66536.1/Cluster-36721.0/Cluster-66536.2/Cluster-43640.0/Cluster-66536.0/Cluster-39168.0/Cluster-29521.0/Cluster-55431.0/Cluster-38505.0/Cluster-80764.0/Cluster-18977.0/Cluster-77126.0/Cluster-34861.0/Cluster-27981.0/Cluster-80599.0/Cluster-47294.0
GO:0030178	negative regulation of Wnt signaling pathway	119	-0.59244	-1.69754	4.38667e-06	0.000257737	0.000218746	12979	tags=24%, list=9%, signal=21%	Cluster-15277.3706/Cluster-82655.0/Cluster-58204.1/Cluster-77592.0/Cluster-60414.0/Cluster-82187.0/Cluster-43640.0/Cluster-70210.0/Cluster-60394.0/Cluster-9112.0/Cluster-8803.0/Cluster-75420.0/Cluster-82921.0/Cluster-16702.0/Cluster-45584.0/Cluster-43970.0/Cluster-70210.2/Cluster-8309.0/Cluster-45584.1/Cluster-58204.0/Cluster-51055.0/Cluster-38505.0/Cluster-35402.0/Cluster-80764.0/Cluster-25795.0…
GO:0021515	cell differentiation in spinal cord	42	-0.725615	-1.8509	4.8769e-06	0.000283959	0.000241001	16978	tags=36%, list=12%, signal=31%	Cluster-66536.1/Cluster-66536.2/Cluster-15277.3706/Cluster-60414.0/Cluster-66536.0/Cluster-60003.3/Cluster-75420.0/Cluster-43970.0/Cluster-38505.0/Cluster-23189.0/Cluster-80764.0/Cluster-10619.0/Cluster-68822.0/Cluster-27534.0/Cluster-54999.0
GO:0070294	renal sodium ion absorption	14	0.904283	2.19201	6.68677e-06	0.000372557	0.000316195	193	tags=50%, list=0%, signal=50%	Cluster-493.0/Cluster-1161.1/Cluster-62279.0/Cluster-784.0/Cluster-583.0/Cluster-16933.0/Cluster-76588.5
GO:0009083	branched-chain amino acid catabolic process	29	0.753848	2.19769	8.13883e-06	0.000445773	0.000378336	23785	tags=79%, list=17%, signal=66%	Cluster-38549.0/Cluster-42435.0/Cluster-19266.0/Cluster-61561.0/Cluster-46986.0/Cluster-2232.0/Cluster-59965.0/Cluster-78747.0/Cluster-72772.1/Cluster-3347.0/Cluster-52140.0/Cluster-48891.0/Cluster-15251.0/Cluster-10678.0/Cluster-64276.0/Cluster-57515.0/Cluster-23204.0/Cluster-36736.0/Cluster-55950.0/Cluster-57972.0/Cluster-41528.0/Cluster-66421.0/Cluster-82774.0
GO:0031128	developmental induction	29	-0.77687	-1.86914	9.04835e-06	0.000487329	0.000413605	17163	tags=45%, list=12%, signal=39%	Cluster-6744.0/Cluster-13390.0/Cluster-75936.0/Cluster-43640.0/Cluster-8803.0/Cluster-39168.0/Cluster-55431.0/Cluster-38505.0/Cluster-80764.0/Cluster-18977.0/Cluster-77126.0/Cluster-54999.0/Cluster-67795.0
GO:1905939	regulation of gonad development	20	-0.836803	-1.88315	9.81709e-06	0.000522314	0.000443297	4909	tags=35%, list=3%, signal=34%	Cluster-8803.0/Cluster-55431.0/Cluster-38505.0/Cluster-18977.0/Cluster-77126.0/Cluster-48839.0/Cluster-67795.0
GO:0048645	animal organ formation	101	-0.598438	-1.69191	9.85955e-06	0.000522314	0.000443297	26053	tags=35%, list=18%, signal=28%	Cluster-5745.0/Cluster-63788.1/Cluster-35883.0/Cluster-16527.0/Cluster-23391.0/Cluster-10528.0/Cluster-14268.0/Cluster-6744.0/Cluster-47891.0/Cluster-33217.0/Cluster-50337.0/Cluster-13390.0/Cluster-36721.0/Cluster-79968.1/Cluster-15277.3706/Cluster-60414.0/Cluster-4247.0/Cluster-75936.0/Cluster-43640.0/Cluster-24745.0/Cluster-75420.0/Cluster-68432.1/Cluster-39168.0/Cluster-79968.2/Cluster-55735.0…
GO:0042445	hormone metabolic process	311	-0.49239	-1.4803	1.08501e-05	0.000570113	0.000483865	20678	tags=32%, list=14%, signal=27%	Cluster-57579.18/Cluster-57009.0/Cluster-57579.4/Cluster-80274.0/Cluster-72179.0/Cluster-55285.0/Cluster-63600.0/Cluster-44796.0/Cluster-41724.0/Cluster-41977.0/Cluster-33886.1/Cluster-4727.0/Cluster-66536.1/Cluster-25520.0/Cluster-72179.2/Cluster-26339.0/Cluster-46241.0/Cluster-40057.0/Cluster-75463.0/Cluster-72179.1/Cluster-66536.2/Cluster-20923.0/Cluster-4782.0/Cluster-69443.0/Cluster-28103.0/…
GO:0045727	positive regulation of translation	156	0.415835	1.59572	1.55441e-05	0.000772783	0.000655875	39018	tags=55%, list=27%, signal=40%	Cluster-12569.0/Cluster-51484.0/Cluster-57577.0/Cluster-58705.0/Cluster-50366.0/Cluster-68050.0/Cluster-18605.0/Cluster-9296.0/Cluster-65796.0/Cluster-79968.0/Cluster-22082.0/Cluster-57609.0/Cluster-15277.6404/Cluster-63767.0/Cluster-69139.0/Cluster-22890.0/Cluster-56554.22/Cluster-64482.0/Cluster-31962.0/Cluster-23233.0/Cluster-75458.0/Cluster-34199.0/Cluster-80523.0/Cluster-21574.0/Cluster-1527…
GO:0006813	potassium ion transport	152	0.427518	1.63616	1.62534e-05	0.000801877	0.000680568	4787	tags=16%, list=3%, signal=15%	Cluster-493.0/Cluster-20842.1/Cluster-1161.1/Cluster-34.0/Cluster-43391.0/Cluster-62279.0/Cluster-1193.0/Cluster-784.0/Cluster-583.0/Cluster-16933.0/Cluster-81541.0/Cluster-70851.0/Cluster-76588.5/Cluster-76588.3/Cluster-34095.0/Cluster-80557.0/Cluster-73989.0/Cluster-61342.0/Cluster-77215.0/Cluster-63905.0/Cluster-36398.0/Cluster-66606.0/Cluster-43191.0/Cluster-50757.0
GO:0048820	hair follicle maturation	14	-0.895833	-1.87259	1.86895e-05	0.000908197	0.000770803	2121	tags=36%, list=1%, signal=35%	Cluster-55431.0/Cluster-38505.0/Cluster-18977.0/Cluster-77126.0/Cluster-47294.0
GO:0062149	detection of stimulus involved in sensory perception of pain	28	-0.766967	-1.8338	1.86065e-05	0.000908197	0.000770803	11861	tags=39%, list=8%, signal=36%	Cluster-23902.0/Cluster-65146.0/Cluster-65019.0/Cluster-55363.0/Cluster-60394.0/Cluster-60588.1/Cluster-57194.0/Cluster-59253.0/Cluster-57909.1/Cluster-2107.0/Cluster-79737.0
GO:0099566	regulation of postsynaptic cytosolic calcium ion concentration	17	-0.844005	-1.83873	2.42145e-05	0.00113405	0.000962484	6641	tags=35%, list=5%, signal=34%	Cluster-55363.0/Cluster-55431.0/Cluster-38505.0/Cluster-18977.0/Cluster-61156.0/Cluster-77126.0
GO:0060688	regulation of morphogenesis of a branching structure	44	-0.691466	-1.77585	2.4594e-05	0.00114276	0.000969881	3974	tags=39%, list=3%, signal=38%	Cluster-6744.0/Cluster-30871.0/Cluster-41362.0/Cluster-69098.0/Cluster-29521.0/Cluster-21783.0/Cluster-55431.0/Cluster-38505.0/Cluster-10619.0/Cluster-18977.0/Cluster-68822.0/Cluster-77126.0/Cluster-2466.0/Cluster-53590.0/Cluster-65134.1/Cluster-34861.0/Cluster-67795.0
GO:0035172	hemocyte proliferation	53	-0.668754	-1.76226	3.1139e-05	0.00135981	0.00115409	19647	tags=40%, list=14%, signal=34%	Cluster-81638.3/Cluster-69902.38/Cluster-81638.4/Cluster-15277.3706/Cluster-51689.0/Cluster-81638.1/Cluster-22011.0/Cluster-81638.2/Cluster-38974.0/Cluster-79070.1/Cluster-79293.0/Cluster-11719.0/Cluster-77052.1/Cluster-38603.1/Cluster-38603.2/Cluster-38603.0/Cluster-69902.35/Cluster-69545.0/Cluster-20497.0/Cluster-39172.2/Cluster-61200.0
GO:0036342	post-anal tail morphogenesis	27	-0.772774	-1.83666	3.22012e-05	0.00139045	0.0011801	16694	tags=63%, list=12%, signal=56%	Cluster-21542.0/Cluster-14197.0/Cluster-53966.0/Cluster-23161.0/Cluster-23161.1/Cluster-24523.1/Cluster-24523.0/Cluster-28634.0/Cluster-55431.0/Cluster-63117.0/Cluster-63117.1/Cluster-38505.0/Cluster-18977.0/Cluster-77126.0/Cluster-2466.0/Cluster-73125.0/Cluster-37944.1
GO:0042246	tissue regeneration	77	-0.617398	-1.6999	3.2271e-05	0.00139045	0.0011801	17087	tags=32%, list=12%, signal=29%	Cluster-54968.3/Cluster-66536.1/Cluster-66536.2/Cluster-15277.3706/Cluster-80313.0/Cluster-70207.3/Cluster-76622.1/Cluster-41362.0/Cluster-43640.0/Cluster-66536.0/Cluster-24886.0/Cluster-8803.0/Cluster-49462.0/Cluster-76622.0/Cluster-21783.0/Cluster-38505.0/Cluster-74255.0/Cluster-80764.0/Cluster-77126.0/Cluster-54999.0/Cluster-15385.0/Cluster-35442.0/Cluster-47294.0/Cluster-63614.0/Cluster-52734…
GO:0048863	stem cell differentiation	254	-0.494104	-1.47614	3.49925e-05	0.00149773	0.00127115	18071	tags=20%, list=13%, signal=17%	Cluster-63600.0/Cluster-41977.0/Cluster-6744.0/Cluster-66536.1/Cluster-30330.0/Cluster-70266.2/Cluster-40057.0/Cluster-66536.2/Cluster-15277.3706/Cluster-51689.0/Cluster-74502.0/Cluster-69264.1/Cluster-60414.0/Cluster-13978.0/Cluster-58785.0/Cluster-43640.0/Cluster-66536.0/Cluster-7319.0/Cluster-35027.0/Cluster-15277.39503/Cluster-75420.0/Cluster-68432.1/Cluster-69098.0/Cluster-43970.0/Cluster-74…
GO:0048565	digestive tract development	251	-0.498029	-1.48727	3.72941e-05	0.00155504	0.00131979	17163	tags=26%, list=12%, signal=23%	Cluster-6744.0/Cluster-33217.0/Cluster-49956.0/Cluster-40057.0/Cluster-13390.0/Cluster-26672.0/Cluster-81421.0/Cluster-81638.4/Cluster-16849.0/Cluster-78176.0/Cluster-81501.0/Cluster-15277.3706/Cluster-81638.1/Cluster-48856.0/Cluster-74502.0/Cluster-6726.0/Cluster-81638.2/Cluster-69264.1/Cluster-82655.0/Cluster-16647.0/Cluster-65146.0/Cluster-60414.0/Cluster-71285.0/Cluster-38974.0/Cluster-41362.…
GO:0036303	lymph vessel morphogenesis	12	-0.908968	-1.83622	3.77639e-05	0.00156454	0.00132785	5201	tags=58%, list=4%, signal=56%	Cluster-32670.1/Cluster-77069.0/Cluster-38505.0/Cluster-18977.0/Cluster-77126.0/Cluster-80599.0/Cluster-27902.0
GO:0048665	neuron fate specification	55	-0.656626	-1.73792	3.88776e-05	0.00160042	0.00135831	17163	tags=33%, list=12%, signal=29%	Cluster-6744.0/Cluster-40057.0/Cluster-36721.0/Cluster-26672.0/Cluster-15277.3706/Cluster-60414.0/Cluster-75372.0/Cluster-13978.0/Cluster-80469.0/Cluster-43640.0/Cluster-76705.0/Cluster-75420.0/Cluster-43970.0/Cluster-27534.0/Cluster-34861.0/Cluster-80599.0/Cluster-63614.0/Cluster-24956.0
GO:0008211	glucocorticoid metabolic process	25	-0.771942	-1.80936	4.37367e-05	0.00174488	0.00148091	6074	tags=36%, list=4%, signal=34%	Cluster-9431.0/Cluster-8803.0/Cluster-16204.0/Cluster-55431.0/Cluster-62022.0/Cluster-38505.0/Cluster-18977.0/Cluster-77126.0/Cluster-14510.0
GO:0022611	dormancy process	41	-0.698569	-1.77598	4.98732e-05	0.00193012	0.00163813	10880	tags=32%, list=8%, signal=29%	Cluster-45613.1/Cluster-45613.0/Cluster-73072.0/Cluster-22573.0/Cluster-13315.0/Cluster-63117.0/Cluster-63117.1/Cluster-23189.0/Cluster-64128.0/Cluster-13755.0/Cluster-63614.0/Cluster-61200.0/Cluster-24956.0
GO:0050679	positive regulation of epithelial cell proliferation	109	-0.572922	-1.62988	5.52337e-05	0.00208758	0.00177176	20659	tags=30%, list=14%, signal=26%	Cluster-23391.0/Cluster-15277.2011/Cluster-32643.0/Cluster-66536.1/Cluster-30330.0/Cluster-30170.4/Cluster-36721.0/Cluster-66536.2/Cluster-30170.2/Cluster-15277.3706/Cluster-80313.0/Cluster-19624.0/Cluster-75936.0/Cluster-13673.0/Cluster-71994.0/Cluster-30170.1/Cluster-66536.0/Cluster-9112.0/Cluster-27917.0/Cluster-31490.0/Cluster-55735.0/Cluster-55431.0/Cluster-38505.0/Cluster-69959.0/Cluster-18…
GO:0021871	forebrain regionalization	20	-0.802922	-1.8069	5.8188e-05	0.00217381	0.00184495	1372	tags=30%, list=1%, signal=30%	Cluster-10619.0/Cluster-18977.0/Cluster-68822.0/Cluster-27534.0/Cluster-54999.0/Cluster-72406.0
GO:0042755	eating behavior	98	-0.584179	-1.64704	5.89064e-05	0.002188	0.00185699	17505	tags=35%, list=12%, signal=30%	Cluster-50466.0/Cluster-41724.0/Cluster-25203.8/Cluster-46241.0/Cluster-25203.4/Cluster-82534.0/Cluster-54359.0/Cluster-30609.0/Cluster-20372.0/Cluster-41127.0/Cluster-13673.0/Cluster-62776.2/Cluster-9547.0/Cluster-81135.0/Cluster-38179.0/Cluster-44619.0/Cluster-61666.0/Cluster-79516.0/Cluster-36688.1/Cluster-66228.0/Cluster-16204.0/Cluster-45284.0/Cluster-15891.0/Cluster-74062.0/Cluster-53943.0/…
GO:0006884	cell volume homeostasis	30	0.70476	2.07095	6.36539e-05	0.00231121	0.00196156	212	tags=30%, list=0%, signal=30%	Cluster-493.0/Cluster-1161.1/Cluster-43391.0/Cluster-62279.0/Cluster-1193.0/Cluster-784.0/Cluster-16933.0/Cluster-76588.5/Cluster-76588.3
GO:0006873	intracellular monoatomic ion homeostasis	450	0.307595	1.29622	6.73306e-05	0.00240418	0.00204047	21100	tags=28%, list=15%, signal=24%	Cluster-20842.1/Cluster-34.0/Cluster-31108.1/Cluster-27873.0/Cluster-31108.2/Cluster-63308.0/Cluster-31108.0/Cluster-69566.0/Cluster-16933.0/Cluster-17167.0/Cluster-1286.0/Cluster-81541.0/Cluster-45252.0/Cluster-70851.0/Cluster-60959.0/Cluster-37655.0/Cluster-76588.3/Cluster-59405.1/Cluster-66036.0/Cluster-52361.0/Cluster-44708.0/Cluster-38660.0/Cluster-73839.0/Cluster-69010.0/Cluster-70309.0/Clu…
GO:0043051	regulation of nematode pharyngeal pumping	53	-0.659275	-1.73728	7.44205e-05	0.0026283	0.00223069	11789	tags=43%, list=8%, signal=40%	Cluster-50466.0/Cluster-46241.0/Cluster-82534.0/Cluster-54359.0/Cluster-30609.0/Cluster-20372.0/Cluster-9547.0/Cluster-81135.0/Cluster-38179.0/Cluster-44619.0/Cluster-79516.0/Cluster-36688.1/Cluster-16204.0/Cluster-45284.0/Cluster-74062.0/Cluster-53590.0/Cluster-68931.0/Cluster-65134.1/Cluster-45526.0/Cluster-70135.0/Cluster-54617.1/Cluster-63281.0/Cluster-63614.0
GO:0016226	iron-sulfur cluster assembly	25	0.731029	2.05983	7.67974e-05	0.00268293	0.00227705	27999	tags=84%, list=20%, signal=68%	Cluster-78527.0/Cluster-46269.0/Cluster-9194.0/Cluster-3026.0/Cluster-48001.0/Cluster-61685.0/Cluster-76820.0/Cluster-25471.0/Cluster-65082.0/Cluster-66530.0/Cluster-3247.0/Cluster-25835.0/Cluster-49802.0/Cluster-26999.0/Cluster-81965.0/Cluster-15118.0/Cluster-20069.0/Cluster-47748.0/Cluster-16956.0/Cluster-34143.0/Cluster-45019.0
GO:0031163	metallo-sulfur cluster assembly	25	0.731029	2.05983	7.67974e-05	0.00268293	0.00227705	27999	tags=84%, list=20%, signal=68%	Cluster-78527.0/Cluster-46269.0/Cluster-9194.0/Cluster-3026.0/Cluster-48001.0/Cluster-61685.0/Cluster-76820.0/Cluster-25471.0/Cluster-65082.0/Cluster-66530.0/Cluster-3247.0/Cluster-25835.0/Cluster-49802.0/Cluster-26999.0/Cluster-81965.0/Cluster-15118.0/Cluster-20069.0/Cluster-47748.0/Cluster-16956.0/Cluster-34143.0/Cluster-45019.0
GO:0006551	L-leucine metabolic process	18	0.808452	2.09013	8.2949e-05	0.00284489	0.00241451	22434	tags=78%, list=16%, signal=66%	Cluster-38549.0/Cluster-42435.0/Cluster-72110.0/Cluster-2232.0/Cluster-78747.0/Cluster-68794.0/Cluster-52140.0/Cluster-15251.0/Cluster-36736.0/Cluster-66926.0/Cluster-55950.0/Cluster-57972.0/Cluster-41528.0/Cluster-66421.0
GO:0009651	response to salt stress	87	0.50003	1.78441	8.31942e-05	0.00284489	0.00241451	15255	tags=25%, list=11%, signal=23%	Cluster-493.0/Cluster-1161.1/Cluster-62279.0/Cluster-784.0/Cluster-583.0/Cluster-17028.0/Cluster-76588.5/Cluster-59405.1/Cluster-73839.0/Cluster-59405.2/Cluster-6344.0/Cluster-63905.0/Cluster-79025.2/Cluster-3865.0/Cluster-15277.22818/Cluster-49287.0/Cluster-79904.0/Cluster-69097.0/Cluster-81721.1/Cluster-15277.27128/Cluster-58731.0/Cluster-59407.0
GO:0016331	morphogenesis of embryonic epithelium	249	-0.48757	-1.45562	8.64132e-05	0.00293941	0.00249473	14720	tags=18%, list=10%, signal=16%	Cluster-66536.2/Cluster-26672.0/Cluster-81421.0/Cluster-36956.0/Cluster-40591.0/Cluster-81501.0/Cluster-15277.3706/Cluster-80313.0/Cluster-58677.0/Cluster-6726.0/Cluster-82655.0/Cluster-16647.0/Cluster-65146.0/Cluster-60414.0/Cluster-79293.0/Cluster-28972.1/Cluster-71994.0/Cluster-66536.0/Cluster-60394.0/Cluster-68234.1/Cluster-8803.0/Cluster-75420.0/Cluster-68432.1/Cluster-82105.0/Cluster-81356.…
GO:0014019	neuroblast development	25	-0.762145	-1.7864	8.93584e-05	0.00302368	0.00256625	12979	tags=40%, list=9%, signal=36%	Cluster-15277.3706/Cluster-69264.1/Cluster-13978.0/Cluster-7319.0/Cluster-69098.0/Cluster-74691.0/Cluster-71432.0/Cluster-54999.0/Cluster-82010.0/Cluster-5871.0
GO:0042255	ribosome assembly	84	0.489432	1.73905	9.42347e-05	0.00315564	0.00267825	39304	tags=48%, list=27%, signal=35%	Cluster-12569.0/Cluster-15977.0/Cluster-20230.0/Cluster-65796.0/Cluster-56904.0/Cluster-55539.1/Cluster-61499.0/Cluster-63767.0/Cluster-55539.0/Cluster-44116.0/Cluster-28566.0/Cluster-76074.0/Cluster-22890.0/Cluster-37860.0/Cluster-82939.0/Cluster-62922.0/Cluster-11183.0/Cluster-47690.0/Cluster-67550.0/Cluster-59661.0/Cluster-45880.0/Cluster-68312.0/Cluster-21781.0/Cluster-53779.0/Cluster-13340.0…
GO:0048705	skeletal system morphogenesis	153	-0.533446	-1.55557	9.71332e-05	0.00320392	0.00271922	20659	tags=32%, list=14%, signal=27%	Cluster-23391.0/Cluster-15277.2011/Cluster-69546.0/Cluster-46580.0/Cluster-65387.0/Cluster-6744.0/Cluster-47891.0/Cluster-66536.1/Cluster-21542.0/Cluster-65387.1/Cluster-36721.0/Cluster-14197.0/Cluster-66536.2/Cluster-57605.0/Cluster-53966.0/Cluster-23161.0/Cluster-23161.1/Cluster-66536.0/Cluster-70210.0/Cluster-14925.0/Cluster-60394.0/Cluster-24523.1/Cluster-58682.0/Cluster-12986.0/Cluster-8803.…
GO:0021781	glial cell fate commitment	14	-0.862959	-1.80388	0.000100384	0.00328265	0.00278605	15621	tags=43%, list=11%, signal=38%	Cluster-40057.0/Cluster-15277.3706/Cluster-56917.0/Cluster-43640.0/Cluster-30015.0/Cluster-67795.0
GO:0071425	hematopoietic stem cell proliferation	29	-0.743014	-1.78768	0.000100567	0.00328265	0.00278605	9768	tags=24%, list=7%, signal=22%	Cluster-58785.0/Cluster-49125.0/Cluster-38505.0/Cluster-18977.0/Cluster-77126.0/Cluster-54999.0/Cluster-48839.0
GO:0009081	branched-chain amino acid metabolic process	38	0.634899	1.96057	0.000106455	0.00340875	0.00289307	25555	tags=76%, list=18%, signal=63%	Cluster-38549.0/Cluster-42435.0/Cluster-19266.0/Cluster-61561.0/Cluster-46986.0/Cluster-72110.0/Cluster-2232.0/Cluster-59965.0/Cluster-78747.0/Cluster-72772.1/Cluster-3347.0/Cluster-68794.0/Cluster-52140.0/Cluster-48891.0/Cluster-15251.0/Cluster-10678.0/Cluster-64276.0/Cluster-57515.0/Cluster-23204.0/Cluster-36736.0/Cluster-66926.0/Cluster-55950.0/Cluster-57972.0/Cluster-41528.0/Cluster-50125.0/C…
GO:0060911	cardiac cell fate commitment	24	-0.780344	-1.81699	0.000111575	0.00350054	0.00297097	12979	tags=46%, list=9%, signal=42%	Cluster-15277.3706/Cluster-48856.0/Cluster-69264.1/Cluster-60414.0/Cluster-13978.0/Cluster-15277.39503/Cluster-75420.0/Cluster-69098.0/Cluster-43970.0/Cluster-51055.0/Cluster-35442.0
GO:0007398	ectoderm development	47	-0.661186	-1.71352	0.00011457	0.0035093	0.00297841	5077	tags=26%, list=4%, signal=25%	Cluster-40057.0/Cluster-15277.3706/Cluster-15277.39503/Cluster-60928.0/Cluster-38859.0/Cluster-10619.0/Cluster-68822.0/Cluster-77126.0/Cluster-54999.0/Cluster-54598.0/Cluster-35442.0/Cluster-47294.0
GO:0030537	larval behavior	59	-0.634856	-1.6951	0.000120332	0.00365119	0.00309883	11861	tags=31%, list=8%, signal=28%	Cluster-23902.0/Cluster-47461.0/Cluster-52063.0/Cluster-7319.0/Cluster-24886.0/Cluster-27230.0/Cluster-79516.0/Cluster-62784.3/Cluster-15891.0/Cluster-21425.0/Cluster-53590.0/Cluster-65134.1/Cluster-70135.0/Cluster-82010.0/Cluster-63281.0/Cluster-63614.0/Cluster-27902.0/Cluster-24956.0
GO:0007606	sensory perception of chemical stimulus	155	-0.528643	-1.5428	0.000156369	0.00459369	0.00389875	36280	tags=48%, list=25%, signal=36%	Cluster-69621.0/Cluster-25571.0/Cluster-79175.0/Cluster-43618.0/Cluster-51721.0/Cluster-30824.0/Cluster-54447.7/Cluster-16040.0/Cluster-54968.2/Cluster-51371.2/Cluster-4298.0/Cluster-7491.0/Cluster-12645.0/Cluster-77638.0/Cluster-20877.0/Cluster-15328.0/Cluster-60375.0/Cluster-72940.0/Cluster-51371.1/Cluster-69532.0/Cluster-60302.1/Cluster-32932.0/Cluster-68030.0/Cluster-76476.0/Cluster-48833.0/C…
GO:0007564	regulation of chitin-based cuticle tanning	12	-0.883003	-1.78377	0.000160455	0.00463006	0.00392962	9408	tags=50%, list=7%, signal=47%	Cluster-41362.0/Cluster-31993.0/Cluster-73098.0/Cluster-21783.0/Cluster-13076.0/Cluster-5965.0
GO:0008045	motor neuron axon guidance	127	-0.545379	-1.57026	0.000158951	0.00463006	0.00392962	38231	tags=46%, list=27%, signal=34%	Cluster-73665.1/Cluster-39120.0/Cluster-56239.1/Cluster-27936.0/Cluster-49769.0/Cluster-82053.0/Cluster-53613.0/Cluster-72102.0/Cluster-48944.0/Cluster-45287.0/Cluster-51217.0/Cluster-26698.0/Cluster-80340.0/Cluster-77638.0/Cluster-17654.0/Cluster-74787.0/Cluster-42684.1/Cluster-42515.2/Cluster-30407.0/Cluster-3701.0/Cluster-41531.0/Cluster-56827.1/Cluster-35883.0/Cluster-74088.0/Cluster-41858.0/…
GO:0060485	mesenchyme development	179	-0.510596	-1.50217	0.000165216	0.00470392	0.0039923	20765	tags=25%, list=14%, signal=22%	Cluster-21864.11/Cluster-23391.0/Cluster-21864.10/Cluster-69546.0/Cluster-6744.0/Cluster-30330.0/Cluster-40057.0/Cluster-13390.0/Cluster-26672.0/Cluster-21864.9/Cluster-56450.0/Cluster-15277.3706/Cluster-58677.0/Cluster-60414.0/Cluster-21864.16/Cluster-41362.0/Cluster-75936.0/Cluster-82957.0/Cluster-14925.0/Cluster-9112.0/Cluster-8803.0/Cluster-75420.0/Cluster-68432.1/Cluster-2352.0/Cluster-69098…
GO:1901292	nucleoside phosphate catabolic process	122	0.41823	1.56041	0.000168364	0.00477253	0.00405054	17874	tags=31%, list=12%, signal=27%	Cluster-46.0/Cluster-17167.0/Cluster-15838.0/Cluster-57577.0/Cluster-38186.0/Cluster-66057.0/Cluster-34858.0/Cluster-45839.1/Cluster-29685.0/Cluster-78479.0/Cluster-745.0/Cluster-35865.0/Cluster-41815.0/Cluster-41663.0/Cluster-59965.0/Cluster-42053.0/Cluster-74265.0/Cluster-57236.0/Cluster-73403.0/Cluster-74175.0/Cluster-745.2/Cluster-55741.0/Cluster-54136.0/Cluster-70073.0/Cluster-34621.0/Cluste…
GO:0003209	cardiac atrium morphogenesis	21	-0.79052	-1.79537	0.00017135	0.00481494	0.00408653	13698	tags=43%, list=10%, signal=39%	Cluster-81501.0/Cluster-15277.3706/Cluster-60414.0/Cluster-75420.0/Cluster-43970.0/Cluster-38505.0/Cluster-18977.0/Cluster-35442.0/Cluster-80599.0
GO:0018108	peptidyl-tyrosine phosphorylation	182	-0.506377	-1.49096	0.000185691	0.00517295	0.00439037	13871	tags=21%, list=10%, signal=19%	Cluster-81638.4/Cluster-78176.0/Cluster-5068.0/Cluster-81638.1/Cluster-81638.2/Cluster-82655.0/Cluster-65146.0/Cluster-60414.0/Cluster-82187.0/Cluster-38974.0/Cluster-79293.0/Cluster-75936.0/Cluster-71994.0/Cluster-9431.0/Cluster-11719.0/Cluster-77052.1/Cluster-75420.0/Cluster-38603.1/Cluster-38603.2/Cluster-10716.0/Cluster-45584.0/Cluster-43970.0/Cluster-38859.0/Cluster-45584.1/Cluster-55431.0/C…
GO:2000179	positive regulation of neural precursor cell proliferation	42	-0.671078	-1.71178	0.00019295	0.00530654	0.00450375	12979	tags=24%, list=9%, signal=22%	Cluster-15277.3706/Cluster-43640.0/Cluster-7319.0/Cluster-18714.0/Cluster-80764.0/Cluster-10619.0/Cluster-68822.0/Cluster-27534.0/Cluster-82010.0/Cluster-80599.0
GO:0010714	positive regulation of collagen metabolic process	21	-0.775681	-1.76167	0.000197151	0.0053763	0.00456296	4909	tags=33%, list=3%, signal=32%	Cluster-8803.0/Cluster-55431.0/Cluster-59253.0/Cluster-38505.0/Cluster-18977.0/Cluster-77126.0/Cluster-67795.0
GO:0007450	dorsal/ventral pattern formation, imaginal disc	56	-0.629912	-1.67068	0.000220704	0.00596825	0.00506536	12979	tags=25%, list=9%, signal=23%	Cluster-15277.3706/Cluster-58204.1/Cluster-29047.0/Cluster-15277.39503/Cluster-24745.0/Cluster-16702.0/Cluster-58204.0/Cluster-63032.1/Cluster-27534.0/Cluster-54999.0/Cluster-54598.0/Cluster-60246.0/Cluster-47294.0/Cluster-63032.0
GO:0043053	dauer entry	29	-0.727669	-1.75076	0.000245133	0.0064665	0.00548823	10880	tags=41%, list=8%, signal=38%	Cluster-45613.1/Cluster-45613.0/Cluster-73072.0/Cluster-22573.0/Cluster-13315.0/Cluster-63117.0/Cluster-63117.1/Cluster-23189.0/Cluster-64128.0/Cluster-13755.0/Cluster-63614.0/Cluster-24956.0
GO:0045610	regulation of hemocyte differentiation	46	-0.650474	-1.68133	0.000249949	0.0065255	0.00553831	13871	tags=39%, list=10%, signal=35%	Cluster-81638.4/Cluster-15277.3706/Cluster-81638.1/Cluster-47568.4/Cluster-81638.2/Cluster-38974.0/Cluster-56917.0/Cluster-79293.0/Cluster-11719.0/Cluster-77052.1/Cluster-15277.39503/Cluster-38603.1/Cluster-38603.2/Cluster-38859.0/Cluster-38603.0/Cluster-54999.0/Cluster-30799.0/Cluster-20497.0
GO:0097152	mesenchymal cell apoptotic process	11	-0.885617	-1.75479	0.000297147	0.00756931	0.00642421	782	tags=36%, list=1%, signal=36%	Cluster-54598.0/Cluster-34861.0/Cluster-47294.0/Cluster-67795.0
GO:0046154	rhodopsin metabolic process	34	-0.692428	-1.70944	0.000297479	0.00756931	0.00642421	11950	tags=44%, list=8%, signal=40%	Cluster-51371.0/Cluster-54447.1/Cluster-27414.0/Cluster-54447.6/Cluster-4712.0/Cluster-66295.0/Cluster-54447.2/Cluster-24413.0/Cluster-54447.3/Cluster-11466.0/Cluster-54447.4/Cluster-31618.0/Cluster-8414.0/Cluster-74498.0/Cluster-66295.1
GO:0050951	sensory perception of temperature stimulus	21	-0.779335	-1.76996	0.000302468	0.00766608	0.00650633	6733	tags=43%, list=5%, signal=41%	Cluster-65019.0/Cluster-60394.0/Cluster-59228.0/Cluster-60588.1/Cluster-57194.0/Cluster-59253.0/Cluster-57909.1/Cluster-2107.0/Cluster-79737.0
GO:0099068	postsynapse assembly	19	-0.783469	-1.7457	0.000305587	0.00771488	0.00654775	9932	tags=42%, list=7%, signal=39%	Cluster-74088.0/Cluster-82187.0/Cluster-52221.0/Cluster-38505.0/Cluster-79132.0/Cluster-18977.0/Cluster-16926.0/Cluster-77126.0
GO:0009913	epidermal cell differentiation	173	-0.505294	-1.48356	0.000310434	0.00777648	0.00660004	17505	tags=25%, list=12%, signal=22%	Cluster-50466.0/Cluster-53806.0/Cluster-66536.1/Cluster-30170.4/Cluster-30871.0/Cluster-66536.2/Cluster-30170.2/Cluster-78176.0/Cluster-75707.0/Cluster-81501.0/Cluster-15277.3706/Cluster-51689.0/Cluster-58677.0/Cluster-6726.0/Cluster-19624.0/Cluster-82655.0/Cluster-72729.0/Cluster-21668.2/Cluster-81233.0/Cluster-30170.1/Cluster-66536.0/Cluster-76705.0/Cluster-7319.0/Cluster-24886.0/Cluster-21321.…
GO:0021533	cell differentiation in hindbrain	24	-0.762159	-1.77465	0.000321103	0.0080127	0.00680052	16978	tags=38%, list=12%, signal=33%	Cluster-66536.1/Cluster-40057.0/Cluster-66536.2/Cluster-66536.0/Cluster-52221.0/Cluster-10619.0/Cluster-68822.0/Cluster-16926.0/Cluster-80599.0
GO:0043467	regulation of generation of precursor metabolites and energy	151	0.385275	1.47374	0.000330346	0.00821164	0.00696936	32307	tags=44%, list=23%, signal=34%	Cluster-17167.0/Cluster-81541.0/Cluster-70851.0/Cluster-66057.0/Cluster-66448.0/Cluster-34858.0/Cluster-46166.0/Cluster-21972.0/Cluster-18487.0/Cluster-59600.0/Cluster-79904.0/Cluster-9296.0/Cluster-10139.0/Cluster-42053.0/Cluster-75837.0/Cluster-74175.0/Cluster-36758.0/Cluster-15277.6404/Cluster-68924.1/Cluster-31156.0/Cluster-71018.0/Cluster-78208.0/Cluster-19238.0/Cluster-51673.8/Cluster-15277…
GO:0040040	thermosensory behavior	25	-0.737135	-1.72778	0.000334883	0.00825693	0.0070078	13454	tags=28%, list=9%, signal=25%	Cluster-17243.0/Cluster-43575.0/Cluster-47306.0/Cluster-31993.0/Cluster-73098.0/Cluster-53943.0/Cluster-27534.0
GO:0055080	monoatomic cation homeostasis	493	0.2927	1.23233	0.00033394	0.00825693	0.0070078	20487	tags=27%, list=14%, signal=23%	Cluster-20842.1/Cluster-34.0/Cluster-31108.1/Cluster-43391.0/Cluster-27873.0/Cluster-31108.2/Cluster-63308.0/Cluster-31108.0/Cluster-69566.0/Cluster-16933.0/Cluster-1286.0/Cluster-81541.0/Cluster-45252.0/Cluster-70851.0/Cluster-60959.0/Cluster-37655.0/Cluster-76588.3/Cluster-59405.1/Cluster-66036.0/Cluster-52361.0/Cluster-44708.0/Cluster-38660.0/Cluster-73839.0/Cluster-69010.0/Cluster-38186.0/Clu…
GO:0071599	otic vesicle development	17	-0.797518	-1.73746	0.00037642	0.00907762	0.00770434	17163	tags=53%, list=12%, signal=47%	Cluster-6744.0/Cluster-66536.1/Cluster-36721.0/Cluster-66536.2/Cluster-66536.0/Cluster-34861.0/Cluster-80599.0/Cluster-47294.0/Cluster-67795.0
GO:0097065	anterior head development	22	-0.754353	-1.72894	0.000418022	0.00989625	0.00839912	1372	tags=27%, list=1%, signal=27%	Cluster-10619.0/Cluster-18977.0/Cluster-68822.0/Cluster-77126.0/Cluster-30799.0/Cluster-67795.0
GO:0030858	positive regulation of epithelial cell differentiation	26	-0.729409	-1.72151	0.000422752	0.00997169	0.00846316	12979	tags=31%, list=9%, signal=28%	Cluster-15277.3706/Cluster-43640.0/Cluster-11416.0/Cluster-10619.0/Cluster-68822.0/Cluster-77126.0/Cluster-34861.0/Cluster-67795.0
GO:0050961	detection of temperature stimulus involved in sensory perception	19	-0.778288	-1.73416	0.000425164	0.00999214	0.0084805	6733	tags=42%, list=5%, signal=40%	Cluster-65019.0/Cluster-60394.0/Cluster-59228.0/Cluster-60588.1/Cluster-57194.0/Cluster-57909.1/Cluster-2107.0/Cluster-79737.0
GO:0048070	regulation of developmental pigmentation	32	-0.689165	-1.68469	0.000437134	0.0101626	0.00862516	6661	tags=22%, list=5%, signal=21%	Cluster-31993.0/Cluster-16702.0/Cluster-73098.0/Cluster-13076.0/Cluster-53943.0/Cluster-54999.0/Cluster-5965.0
GO:0061036	positive regulation of cartilage development	17	-0.794578	-1.73105	0.000443638	0.0102401	0.00869097	6967	tags=41%, list=5%, signal=39%	Cluster-43794.6/Cluster-14925.0/Cluster-30325.0/Cluster-8803.0/Cluster-38505.0/Cluster-30015.0/Cluster-67795.0
GO:2000434	regulation of protein neddylation	13	0.845471	2.00395	0.000473097	0.0107663	0.00913753	3603	tags=23%, list=3%, signal=22%	Cluster-12569.0/Cluster-43974.0/Cluster-37870.0
GO:0021545	cranial nerve development	37	-0.669838	-1.67663	0.000489644	0.0110649	0.009391	20659	tags=38%, list=14%, signal=32%	Cluster-23391.0/Cluster-6744.0/Cluster-47891.0/Cluster-64261.0/Cluster-23902.0/Cluster-60414.0/Cluster-76705.0/Cluster-75420.0/Cluster-44619.0/Cluster-29521.0/Cluster-55735.0/Cluster-43970.0/Cluster-2734.0/Cluster-34861.0
GO:2000794	regulation of epithelial cell proliferation involved in lung morphogenesis	11	-0.870386	-1.72462	0.000495246	0.0111525	0.00946534	2121	tags=36%, list=1%, signal=36%	Cluster-55431.0/Cluster-18977.0/Cluster-77126.0/Cluster-67795.0
GO:0110110	positive regulation of animal organ morphogenesis	23	-0.740926	-1.71179	0.000507033	0.011339	0.00962357	17163	tags=52%, list=12%, signal=46%	Cluster-6744.0/Cluster-66536.1/Cluster-13390.0/Cluster-66536.2/Cluster-75936.0/Cluster-66536.0/Cluster-8803.0/Cluster-39168.0/Cluster-29521.0/Cluster-18977.0/Cluster-77126.0/Cluster-67795.0
GO:0048082	regulation of adult chitin-containing cuticle pigmentation	14	-0.831864	-1.73888	0.000510465	0.0113763	0.00965528	6661	tags=36%, list=5%, signal=34%	Cluster-31993.0/Cluster-73098.0/Cluster-13076.0/Cluster-53943.0/Cluster-5965.0
GO:0036065	fucosylation	35	-0.676397	-1.67757	0.000555412	0.0122932	0.0104335	20281	tags=46%, list=14%, signal=39%	Cluster-43755.0/Cluster-14237.0/Cluster-5459.1/Cluster-48071.2/Cluster-32667.0/Cluster-47781.1/Cluster-49996.0/Cluster-47781.0/Cluster-3432.0/Cluster-17098.0/Cluster-51293.0/Cluster-80462.0/Cluster-13377.0/Cluster-48071.1/Cluster-47781.2/Cluster-48071.0
GO:0022404	molting cycle process	118	-0.536426	-1.53599	0.000576314	0.0126261	0.010716	12979	tags=21%, list=9%, signal=19%	Cluster-15277.3706/Cluster-33171.0/Cluster-15277.37755/Cluster-82187.0/Cluster-66720.0/Cluster-41362.0/Cluster-24733.0/Cluster-31993.0/Cluster-73098.0/Cluster-21783.0/Cluster-55431.0/Cluster-13076.0/Cluster-38505.0/Cluster-53943.0/Cluster-18977.0/Cluster-77126.0/Cluster-27534.0/Cluster-54999.0/Cluster-29304.0/Cluster-48839.0/Cluster-5965.0/Cluster-40508.0/Cluster-47294.0/Cluster-5871.0/Cluster-67…
GO:0010970	transport along microtubule	171	-0.499301	-1.465	0.000600669	0.0130711	0.0110937	17414	tags=19%, list=12%, signal=17%	Cluster-65387.0/Cluster-54968.3/Cluster-65387.1/Cluster-36419.0/Cluster-11896.0/Cluster-48693.0/Cluster-47461.0/Cluster-42752.0/Cluster-81233.0/Cluster-45613.0/Cluster-54968.4/Cluster-70210.0/Cluster-4298.1/Cluster-82921.0/Cluster-56091.1/Cluster-50629.0/Cluster-70210.2/Cluster-80036.0/Cluster-55468.0/Cluster-63117.0/Cluster-63117.1/Cluster-32677.0/Cluster-23189.0/Cluster-13755.0/Cluster-46686.0/…
GO:0006851	mitochondrial calcium ion transmembrane transport	24	0.705314	1.96725	0.000662047	0.0141215	0.0119852	23792	tags=79%, list=17%, signal=66%	Cluster-54240.1/Cluster-70905.0/Cluster-81619.0/Cluster-54504.1/Cluster-54504.2/Cluster-54504.4/Cluster-75837.0/Cluster-65125.0/Cluster-58731.0/Cluster-19238.0/Cluster-72807.0/Cluster-4267.0/Cluster-54504.3/Cluster-38588.0/Cluster-79469.0/Cluster-54240.0/Cluster-33259.0/Cluster-17248.0/Cluster-19948.0
GO:0070633	transepithelial transport	74	0.47349	1.6499	0.000676407	0.0143803	0.0122048	7200	tags=23%, list=5%, signal=22%	Cluster-493.0/Cluster-1161.1/Cluster-62279.0/Cluster-1193.0/Cluster-784.0/Cluster-63308.0/Cluster-16933.0/Cluster-45252.0/Cluster-76588.5/Cluster-76588.3/Cluster-70309.0/Cluster-70461.0/Cluster-54749.0/Cluster-75811.0/Cluster-43723.0/Cluster-5865.0/Cluster-43240.1
GO:0007517	muscle organ development	400	-0.44074	-1.33358	0.000702043	0.0148278	0.0125846	38709	tags=36%, list=27%, signal=27%	Cluster-10888.0/Cluster-15277.22020/Cluster-31546.1/Cluster-76542.2/Cluster-80628.0/Cluster-65483.1/Cluster-39120.0/Cluster-68479.0/Cluster-15277.35983/Cluster-49754.0/Cluster-60076.0/Cluster-27936.0/Cluster-54938.0/Cluster-63374.0/Cluster-16658.0/Cluster-15277.2311/Cluster-43931.0/Cluster-6223.7/Cluster-21864.17/Cluster-82053.0/Cluster-51721.0/Cluster-53613.0/Cluster-15277.2312/Cluster-40122.0/C…
GO:0048542	lymph gland development	86	-0.562094	-1.56552	0.00070525	0.014847	0.0126009	13871	tags=28%, list=10%, signal=25%	Cluster-81638.4/Cluster-15277.3706/Cluster-81638.1/Cluster-47568.4/Cluster-81638.2/Cluster-60414.0/Cluster-38974.0/Cluster-56917.0/Cluster-79293.0/Cluster-11719.0/Cluster-77052.1/Cluster-15277.39503/Cluster-9624.0/Cluster-75420.0/Cluster-38603.1/Cluster-38603.2/Cluster-43970.0/Cluster-2624.0/Cluster-38859.0/Cluster-38603.0/Cluster-54999.0/Cluster-30799.0/Cluster-20497.0/Cluster-35442.0
GO:0014857	regulation of skeletal muscle cell proliferation	12	-0.848319	-1.7137	0.000714696	0.0149003	0.0126461	4909	tags=67%, list=3%, signal=64%	Cluster-6744.0/Cluster-8803.0/Cluster-29521.0/Cluster-55431.0/Cluster-38505.0/Cluster-18977.0/Cluster-77126.0/Cluster-63614.0
GO:0006570	tyrosine metabolic process	20	-0.75753	-1.70475	0.000713163	0.0149003	0.0126461	9476	tags=50%, list=7%, signal=47%	Cluster-44867.0/Cluster-17123.0/Cluster-31993.0/Cluster-75055.0/Cluster-10527.0/Cluster-73098.0/Cluster-13076.0/Cluster-53943.0/Cluster-33609.0/Cluster-64128.0
GO:0090288	negative regulation of cellular response to growth factor stimulus	154	-0.506281	-1.47701	0.000771798	0.0156507	0.0132831	17088	tags=23%, list=12%, signal=21%	Cluster-47891.0/Cluster-33217.0/Cluster-66536.1/Cluster-26324.0/Cluster-21542.0/Cluster-14197.0/Cluster-66536.2/Cluster-8281.0/Cluster-15277.3706/Cluster-5068.0/Cluster-45613.1/Cluster-58785.0/Cluster-75859.0/Cluster-45613.0/Cluster-66536.0/Cluster-70210.0/Cluster-60394.0/Cluster-56534.0/Cluster-9112.0/Cluster-58682.0/Cluster-8803.0/Cluster-22573.0/Cluster-55735.0/Cluster-70210.2/Cluster-38505.0/…
GO:0050885	neuromuscular process controlling balance	53	-0.61693	-1.6257	0.000782308	0.015702	0.0133266	17356	tags=30%, list=12%, signal=27%	Cluster-53806.0/Cluster-64261.0/Cluster-81501.0/Cluster-43640.0/Cluster-76705.0/Cluster-55363.0/Cluster-10542.0/Cluster-52221.0/Cluster-61666.0/Cluster-29146.0/Cluster-7598.0/Cluster-80764.0/Cluster-24554.0/Cluster-16926.0/Cluster-59660.0/Cluster-76115.0
GO:0070293	renal absorption	24	0.693524	1.93437	0.000794456	0.0158228	0.0134291	193	tags=33%, list=0%, signal=33%	Cluster-493.0/Cluster-1161.1/Cluster-43391.0/Cluster-62279.0/Cluster-784.0/Cluster-583.0/Cluster-16933.0/Cluster-76588.5
GO:0045116	protein neddylation	24	0.690337	1.92548	0.000794456	0.0158228	0.0134291	3603	tags=12%, list=3%, signal=12%	Cluster-12569.0/Cluster-43974.0/Cluster-37870.0
GO:0008212	mineralocorticoid metabolic process	14	-0.81586	-1.70542	0.000813984	0.016088	0.0136542	4909	tags=57%, list=3%, signal=55%	Cluster-46241.0/Cluster-8803.0/Cluster-61666.0/Cluster-16204.0/Cluster-55431.0/Cluster-38505.0/Cluster-18977.0/Cluster-77126.0
GO:0032341	aldosterone metabolic process	14	-0.81586	-1.70542	0.000813984	0.016088	0.0136542	4909	tags=57%, list=3%, signal=55%	Cluster-46241.0/Cluster-8803.0/Cluster-61666.0/Cluster-16204.0/Cluster-55431.0/Cluster-38505.0/Cluster-18977.0/Cluster-77126.0
GO:0030204	chondroitin sulfate metabolic process	34	-0.671792	-1.65849	0.000830462	0.0163636	0.0138881	25026	tags=47%, list=17%, signal=39%	Cluster-64908.0/Cluster-79079.0/Cluster-11171.0/Cluster-40377.1/Cluster-21542.0/Cluster-14197.0/Cluster-58204.1/Cluster-40377.2/Cluster-7464.0/Cluster-10542.0/Cluster-40377.0/Cluster-58204.0/Cluster-12160.0/Cluster-67430.0/Cluster-76115.0/Cluster-37944.1
GO:0006778	porphyrin-containing compound metabolic process	44	0.567321	1.8043	0.000846126	0.0165212	0.0140218	24416	tags=59%, list=17%, signal=49%	Cluster-3102.0/Cluster-70402.0/Cluster-9197.0/Cluster-78527.0/Cluster-72110.0/Cluster-70209.0/Cluster-54136.0/Cluster-2758.0/Cluster-75229.0/Cluster-9614.0/Cluster-15277.39624/Cluster-61685.0/Cluster-73775.0/Cluster-17417.0/Cluster-25471.0/Cluster-47038.0/Cluster-60914.0/Cluster-61659.0/Cluster-80772.0/Cluster-28004.0/Cluster-13232.0/Cluster-65328.0/Cluster-51564.0/Cluster-68743.0/Cluster-30222.0…
GO:0032967	positive regulation of collagen biosynthetic process	20	-0.753891	-1.69656	0.000858437	0.0167111	0.014183	4909	tags=30%, list=3%, signal=29%	Cluster-8803.0/Cluster-55431.0/Cluster-59253.0/Cluster-18977.0/Cluster-77126.0/Cluster-67795.0
GO:0007033	vacuole organization	192	0.35174	1.37642	0.000876558	0.0170126	0.0144389	32245	tags=40%, list=22%, signal=31%	Cluster-70.0/Cluster-18250.0/Cluster-70.1/Cluster-6547.0/Cluster-52619.0/Cluster-27763.0/Cluster-49164.0/Cluster-51583.0/Cluster-11627.0/Cluster-50696.0/Cluster-8657.0/Cluster-10403.0/Cluster-40105.0/Cluster-13004.0/Cluster-38345.0/Cluster-22992.0/Cluster-7054.0/Cluster-83071.0/Cluster-6447.0/Cluster-77432.1/Cluster-69953.0/Cluster-56043.0/Cluster-15277.6404/Cluster-32421.0/Cluster-39160.0/Cluste…
GO:0003229	ventricular cardiac muscle tissue development	35	-0.66936	-1.66012	0.000901001	0.0173309	0.014709	13698	tags=37%, list=10%, signal=34%	Cluster-81501.0/Cluster-15277.3706/Cluster-58677.0/Cluster-60414.0/Cluster-6223.2/Cluster-76705.0/Cluster-75420.0/Cluster-43970.0/Cluster-2734.0/Cluster-69959.0/Cluster-6223.9/Cluster-35442.0/Cluster-80599.0
GO:0060443	mammary gland morphogenesis	44	0.560904	1.78389	0.000906564	0.0173861	0.0147559	193	tags=14%, list=0%, signal=14%	Cluster-493.0/Cluster-1161.1/Cluster-62279.0/Cluster-1193.0/Cluster-784.0/Cluster-76588.5
GO:0014856	skeletal muscle cell proliferation	15	-0.802273	-1.70286	0.000915588	0.0175072	0.0148587	4909	tags=53%, list=3%, signal=52%	Cluster-6744.0/Cluster-8803.0/Cluster-29521.0/Cluster-55431.0/Cluster-38505.0/Cluster-18977.0/Cluster-77126.0/Cluster-63614.0
GO:0051101	regulation of DNA binding	111	-0.534876	-1.52398	0.00095552	0.0181633	0.0154155	17182	tags=22%, list=12%, signal=19%	Cluster-72013.7/Cluster-66536.1/Cluster-66536.2/Cluster-61768.0/Cluster-72013.9/Cluster-72013.6/Cluster-58677.0/Cluster-60414.0/Cluster-72013.5/Cluster-66536.0/Cluster-76705.0/Cluster-26330.0/Cluster-75420.0/Cluster-68432.1/Cluster-32318.0/Cluster-43970.0/Cluster-63117.0/Cluster-63117.1/Cluster-69959.0/Cluster-27534.0/Cluster-30786.0/Cluster-54598.0/Cluster-47294.0/Cluster-19806.0
GO:0043062	extracellular structure organization	286	-0.456343	-1.3687	0.00101983	0.0192724	0.0163568	25343	tags=29%, list=18%, signal=24%	Cluster-28045.0/Cluster-24578.0/Cluster-69771.0/Cluster-35883.0/Cluster-24671.0/Cluster-71226.0/Cluster-16733.0/Cluster-57049.0/Cluster-9725.0/Cluster-74088.0/Cluster-7986.0/Cluster-52056.13/Cluster-71237.0/Cluster-74742.5/Cluster-57009.0/Cluster-54883.0/Cluster-69546.0/Cluster-68348.2/Cluster-16068.0/Cluster-71884.0/Cluster-16752.0/Cluster-49956.0/Cluster-70266.2/Cluster-73138.1/Cluster-57579.15…
GO:0034250	positive regulation of amide metabolic process	220	0.339085	1.34395	0.00102319	0.0192795	0.0163629	39018	tags=51%, list=27%, signal=37%	Cluster-12569.0/Cluster-51484.0/Cluster-57577.0/Cluster-58705.0/Cluster-50366.0/Cluster-3997.0/Cluster-58605.0/Cluster-68050.0/Cluster-1500.0/Cluster-9051.0/Cluster-31109.0/Cluster-18605.0/Cluster-48275.2/Cluster-9296.0/Cluster-65796.0/Cluster-79968.0/Cluster-22082.0/Cluster-63345.0/Cluster-57609.0/Cluster-15277.6404/Cluster-63767.0/Cluster-58220.0/Cluster-55539.0/Cluster-62689.0/Cluster-69139.0/…
GO:0031570	DNA integrity checkpoint signaling	131	0.391833	1.47608	0.00110637	0.0206661	0.0175397	40658	tags=49%, list=28%, signal=35%	Cluster-4659.0/Cluster-21041.0/Cluster-27969.0/Cluster-55163.0/Cluster-36758.0/Cluster-3085.0/Cluster-80329.1/Cluster-82837.0/Cluster-51040.1/Cluster-79558.0/Cluster-34418.0/Cluster-64631.0/Cluster-50666.0/Cluster-73361.0/Cluster-79666.0/Cluster-33688.0/Cluster-25758.0/Cluster-5688.0/Cluster-24884.0/Cluster-65136.0/Cluster-61408.0/Cluster-24714.0/Cluster-63062.0/Cluster-21666.0/Cluster-40615.0/Cl…
GO:0016236	macroautophagy	310	0.307763	1.25933	0.00113071	0.0210599	0.0178739	35658	tags=44%, list=25%, signal=33%	Cluster-80147.0/Cluster-27763.0/Cluster-49164.0/Cluster-51583.0/Cluster-11627.0/Cluster-62630.0/Cluster-48965.0/Cluster-68680.0/Cluster-58981.0/Cluster-43723.0/Cluster-4216.0/Cluster-43240.1/Cluster-33862.0/Cluster-44989.0/Cluster-70905.0/Cluster-40105.0/Cluster-27083.0/Cluster-13004.0/Cluster-38345.0/Cluster-70807.0/Cluster-74204.0/Cluster-22992.0/Cluster-7054.0/Cluster-12667.0/Cluster-83071.0/C…
GO:0046434	organophosphate catabolic process	171	0.360754	1.39863	0.00114927	0.021344	0.0181151	22644	tags=32%, list=16%, signal=27%	Cluster-46.0/Cluster-17167.0/Cluster-15838.0/Cluster-57577.0/Cluster-38186.0/Cluster-66057.0/Cluster-34858.0/Cluster-45839.1/Cluster-29685.0/Cluster-78479.0/Cluster-745.0/Cluster-35865.0/Cluster-41815.0/Cluster-41663.0/Cluster-21722.0/Cluster-38345.0/Cluster-64661.0/Cluster-59965.0/Cluster-66171.0/Cluster-42053.0/Cluster-74265.0/Cluster-57236.0/Cluster-73403.0/Cluster-44929.0/Cluster-74175.0/Clus…
GO:0045444	fat cell differentiation	147	-0.503105	-1.46317	0.00117329	0.0217277	0.0184407	17163	tags=22%, list=12%, signal=19%	Cluster-6744.0/Cluster-66536.1/Cluster-66536.2/Cluster-10553.0/Cluster-80313.0/Cluster-31182.0/Cluster-58785.0/Cluster-15277.10440/Cluster-66536.0/Cluster-4298.1/Cluster-38179.0/Cluster-58682.0/Cluster-82921.0/Cluster-2734.0/Cluster-55431.0/Cluster-76766.0/Cluster-38505.0/Cluster-69959.0/Cluster-53943.0/Cluster-35308.0/Cluster-74335.0/Cluster-18977.0/Cluster-77126.0/Cluster-54999.0/Cluster-2466.0…
GO:0010453	regulation of cell fate commitment	98	-0.540879	-1.52496	0.00118548	0.0218283	0.0185261	15182	tags=18%, list=11%, signal=16%	Cluster-36721.0/Cluster-5248.0/Cluster-15277.3706/Cluster-13978.0/Cluster-14925.0/Cluster-15277.39503/Cluster-31490.0/Cluster-32318.0/Cluster-55431.0/Cluster-51055.0/Cluster-38505.0/Cluster-18977.0/Cluster-77126.0/Cluster-54999.0/Cluster-54598.0/Cluster-34861.0/Cluster-80599.0/Cluster-47294.0
GO:0098742	cell-cell adhesion via plasma-membrane adhesion molecules	107	-0.533582	-1.51571	0.00118514	0.0218283	0.0185261	38358	tags=45%, list=27%, signal=33%	Cluster-76542.2/Cluster-44375.0/Cluster-56239.1/Cluster-38227.0/Cluster-69621.0/Cluster-10556.0/Cluster-15277.29951/Cluster-43931.0/Cluster-51721.0/Cluster-72102.0/Cluster-40122.0/Cluster-4947.0/Cluster-45287.0/Cluster-5927.0/Cluster-2186.0/Cluster-44899.0/Cluster-40052.0/Cluster-37112.0/Cluster-42515.2/Cluster-24578.0/Cluster-30407.0/Cluster-19637.0/Cluster-57553.0/Cluster-16733.0/Cluster-4278.0…
GO:0071826	protein-RNA complex organization	287	0.315086	1.27687	0.00122595	0.0224456	0.01905	38486	tags=46%, list=27%, signal=34%	Cluster-12569.0/Cluster-78600.0/Cluster-1658.0/Cluster-68050.0/Cluster-20230.0/Cluster-65796.0/Cluster-76445.0/Cluster-56904.0/Cluster-36758.0/Cluster-55539.1/Cluster-61499.0/Cluster-63767.0/Cluster-55539.0/Cluster-75490.0/Cluster-44116.0/Cluster-28566.0/Cluster-76074.0/Cluster-47618.0/Cluster-19602.0/Cluster-23302.0/Cluster-22890.0/Cluster-37860.0/Cluster-31962.0/Cluster-47224.0/Cluster-37086.0/…
GO:0009953	dorsal/ventral pattern formation	231	-0.469091	-1.39645	0.00127272	0.0230408	0.0195552	20659	tags=18%, list=14%, signal=16%	Cluster-23391.0/Cluster-80274.0/Cluster-15277.2011/Cluster-72618.0/Cluster-65387.0/Cluster-47891.0/Cluster-40057.0/Cluster-65387.1/Cluster-5248.0/Cluster-15277.3706/Cluster-58204.1/Cluster-47461.0/Cluster-82187.0/Cluster-29047.0/Cluster-24886.0/Cluster-26330.0/Cluster-15277.39503/Cluster-24745.0/Cluster-16702.0/Cluster-56091.1/Cluster-81356.0/Cluster-55735.0/Cluster-57786.0/Cluster-58204.0/Cluste…
GO:0021684	cerebellar granular layer formation	10	-0.864905	-1.67579	0.0013304	0.0235385	0.0199776	4245	tags=30%, list=3%, signal=29%	Cluster-52221.0/Cluster-16926.0/Cluster-80599.0
GO:0007516	hemocyte development	19	-0.751703	-1.67492	0.00131535	0.0235385	0.0199776	19647	tags=68%, list=14%, signal=59%	Cluster-81638.3/Cluster-81638.4/Cluster-81638.1/Cluster-81638.2/Cluster-38974.0/Cluster-56917.0/Cluster-79293.0/Cluster-11719.0/Cluster-77052.1/Cluster-38603.1/Cluster-38603.2/Cluster-38603.0/Cluster-20497.0
GO:0120305	regulation of pigmentation	35	-0.66056	-1.6383	0.00133299	0.0235385	0.0199776	6661	tags=20%, list=5%, signal=19%	Cluster-31993.0/Cluster-16702.0/Cluster-73098.0/Cluster-13076.0/Cluster-53943.0/Cluster-54999.0/Cluster-5965.0
GO:0048806	genitalia development	117	-0.522652	-1.49564	0.00132433	0.0235385	0.0199776	13871	tags=26%, list=10%, signal=23%	Cluster-81638.4/Cluster-15277.3706/Cluster-81638.1/Cluster-81638.2/Cluster-38974.0/Cluster-57605.0/Cluster-70268.0/Cluster-41362.0/Cluster-79293.0/Cluster-71994.0/Cluster-43640.0/Cluster-11719.0/Cluster-77052.1/Cluster-38603.1/Cluster-38603.2/Cluster-69098.0/Cluster-31490.0/Cluster-45584.0/Cluster-55735.0/Cluster-45584.1/Cluster-21783.0/Cluster-38505.0/Cluster-38603.0/Cluster-80764.0/Cluster-1061…
GO:0007626	locomotory behavior	385	-0.434925	-1.31485	0.00136482	0.0240349	0.0203989	10155	tags=18%, list=7%, signal=16%	Cluster-47461.0/Cluster-65535.0/Cluster-43575.0/Cluster-47011.0/Cluster-68408.1/Cluster-45613.0/Cluster-64900.0/Cluster-52063.0/Cluster-15277.23781/Cluster-76705.0/Cluster-70210.0/Cluster-55363.0/Cluster-7319.0/Cluster-24886.0/Cluster-38179.0/Cluster-51205.0/Cluster-33965.0/Cluster-68234.1/Cluster-56534.0/Cluster-17326.0/Cluster-10542.0/Cluster-49125.0/Cluster-75452.0/Cluster-9352.0/Cluster-48018…
GO:0061180	mammary gland epithelium development	59	0.495845	1.66196	0.00143008	0.0249126	0.0211438	2169	tags=15%, list=2%, signal=15%	Cluster-493.0/Cluster-1161.1/Cluster-62279.0/Cluster-1193.0/Cluster-784.0/Cluster-76588.5/Cluster-15277.23431/Cluster-35520.1/Cluster-35520.0
GO:0003416	endochondral bone growth	13	-0.817192	-1.68107	0.00144513	0.0250398	0.0212517	6714	tags=38%, list=5%, signal=37%	Cluster-70210.0/Cluster-70210.2/Cluster-63032.1/Cluster-44113.0/Cluster-47294.0
GO:0098868	bone growth	13	-0.817192	-1.68107	0.00144513	0.0250398	0.0212517	6714	tags=38%, list=5%, signal=37%	Cluster-70210.0/Cluster-70210.2/Cluster-63032.1/Cluster-44113.0/Cluster-47294.0
GO:0030237	female sex determination	18	-0.758068	-1.67136	0.00145487	0.0251412	0.0213378	4909	tags=28%, list=3%, signal=27%	Cluster-8803.0/Cluster-55431.0/Cluster-38505.0/Cluster-18977.0/Cluster-77126.0
GO:0072091	regulation of stem cell proliferation	109	-0.528246	-1.50279	0.00147345	0.0253944	0.0215527	7164	tags=15%, list=5%, signal=14%	Cluster-43640.0/Cluster-7319.0/Cluster-60394.0/Cluster-81151.0/Cluster-15277.39503/Cluster-77069.0/Cluster-42266.1/Cluster-42266.0/Cluster-55431.0/Cluster-51055.0/Cluster-38505.0/Cluster-18977.0/Cluster-77126.0/Cluster-54999.0/Cluster-82010.0/Cluster-80599.0
GO:0036075	replacement ossification	28	-0.688078	-1.64518	0.00154832	0.0263337	0.0223499	9182	tags=46%, list=6%, signal=43%	Cluster-53966.0/Cluster-23161.0/Cluster-23161.1/Cluster-70210.0/Cluster-60394.0/Cluster-24523.1/Cluster-12986.0/Cluster-55735.0/Cluster-70210.2/Cluster-24523.0/Cluster-28634.0/Cluster-55431.0/Cluster-73125.0
GO:0045455	ecdysteroid metabolic process	49	-0.613818	-1.60041	0.00154576	0.0263337	0.0223499	10069	tags=37%, list=7%, signal=34%	Cluster-4727.0/Cluster-4782.0/Cluster-23531.1/Cluster-31170.0/Cluster-67739.0/Cluster-70675.0/Cluster-186.0/Cluster-1590.0/Cluster-15277.38855/Cluster-32764.0/Cluster-186.1/Cluster-1560.0/Cluster-35907.0/Cluster-42090.0/Cluster-8577.0/Cluster-1560.1/Cluster-76655.0/Cluster-27459.0
GO:0050910	detection of mechanical stimulus involved in sensory perception of sound	17	0.753239	1.91891	0.0016005	0.0270079	0.0229221	193	tags=41%, list=0%, signal=41%	Cluster-493.0/Cluster-1161.1/Cluster-62279.0/Cluster-1193.0/Cluster-784.0/Cluster-16933.0/Cluster-76588.5
GO:0048484	enteric nervous system development	10	-0.858737	-1.66384	0.0016165	0.0271969	0.0230825	3912	tags=30%, list=3%, signal=29%	Cluster-83455.0/Cluster-50677.1/Cluster-67795.0
GO:0022618	protein-RNA complex assembly	262	0.317781	1.27779	0.00163274	0.0271969	0.0230825	38486	tags=46%, list=27%, signal=34%	Cluster-12569.0/Cluster-78600.0/Cluster-1658.0/Cluster-68050.0/Cluster-20230.0/Cluster-65796.0/Cluster-76445.0/Cluster-56904.0/Cluster-55539.1/Cluster-61499.0/Cluster-63767.0/Cluster-55539.0/Cluster-75490.0/Cluster-44116.0/Cluster-28566.0/Cluster-76074.0/Cluster-19602.0/Cluster-22890.0/Cluster-37860.0/Cluster-31962.0/Cluster-47224.0/Cluster-37086.0/Cluster-23233.0/Cluster-82939.0/Cluster-37572.0/…
GO:0000002	mitochondrial genome maintenance	47	0.534714	1.72124	0.0016438	0.0272407	0.0231197	31507	tags=53%, list=22%, signal=42%	Cluster-46.0/Cluster-58605.0/Cluster-15277.3476/Cluster-1500.0/Cluster-10139.0/Cluster-57253.0/Cluster-81867.0/Cluster-34872.0/Cluster-67789.0/Cluster-61563.0/Cluster-48582.0/Cluster-79469.0/Cluster-74685.1/Cluster-61980.0/Cluster-19948.0/Cluster-13244.0/Cluster-67757.0/Cluster-8777.0/Cluster-39570.0/Cluster-70367.0/Cluster-76474.0/Cluster-15277.1712/Cluster-81048.0/Cluster-43464.0/Cluster-82629.3
GO:0071214	cellular response to abiotic stimulus	357	0.304986	1.25997	0.00168002	0.0276284	0.0234487	17869	tags=19%, list=12%, signal=17%	Cluster-493.0/Cluster-1161.1/Cluster-62279.0/Cluster-784.0/Cluster-583.0/Cluster-17167.0/Cluster-81541.0/Cluster-70851.0/Cluster-4659.0/Cluster-76588.5/Cluster-27822.0/Cluster-63660.0/Cluster-45063.0/Cluster-75056.0/Cluster-66036.0/Cluster-46817.1/Cluster-46817.0/Cluster-63503.0/Cluster-29772.0/Cluster-57166.0/Cluster-69010.0/Cluster-79457.0/Cluster-54749.0/Cluster-6344.0/Cluster-63905.0/Cluster-…
GO:0006743	ubiquinone metabolic process	20	0.701343	1.86589	0.00168842	0.0276962	0.0235062	26293	tags=65%, list=18%, signal=53%	Cluster-15077.0/Cluster-61056.0/Cluster-18909.0/Cluster-13728.0/Cluster-76810.0/Cluster-70149.0/Cluster-78841.0/Cluster-37629.0/Cluster-52685.0/Cluster-31446.0/Cluster-73870.0/Cluster-23480.0/Cluster-65703.0
GO:0006390	mitochondrial transcription	14	0.79143	1.91845	0.00181693	0.0295045	0.025041	29843	tags=93%, list=21%, signal=74%	Cluster-18487.0/Cluster-54534.0/Cluster-81526.0/Cluster-63767.0/Cluster-51673.8/Cluster-48582.0/Cluster-51479.1/Cluster-49282.0/Cluster-72464.0/Cluster-53560.0/Cluster-51479.0/Cluster-64988.4/Cluster-81048.0
GO:0051890	regulation of cardioblast differentiation	10	-0.855003	-1.6566	0.001874	0.0302791	0.0256984	12979	tags=40%, list=9%, signal=36%	Cluster-15277.3706/Cluster-13978.0/Cluster-15277.39503/Cluster-35442.0
GO:0006101	citrate metabolic process	39	0.560507	1.74016	0.00191863	0.030846	0.0261795	21073	tags=64%, list=15%, signal=55%	Cluster-40431.0/Cluster-34488.0/Cluster-78747.0/Cluster-57236.0/Cluster-3347.0/Cluster-76875.0/Cluster-68794.0/Cluster-48891.0/Cluster-47221.0/Cluster-54136.0/Cluster-19980.0/Cluster-78539.0/Cluster-67241.0/Cluster-70553.0/Cluster-9614.0/Cluster-43631.0/Cluster-62883.0/Cluster-66926.0/Cluster-49932.0/Cluster-7646.2/Cluster-61659.0/Cluster-15277.27308/Cluster-50125.0/Cluster-59846.1/Cluster-26200.0
GO:0051881	regulation of mitochondrial membrane potential	80	0.446262	1.57342	0.001999	0.0315131	0.0267458	23807	tags=39%, list=17%, signal=32%	Cluster-66036.0/Cluster-6547.0/Cluster-21041.0/Cluster-9593.0/Cluster-58605.0/Cluster-5117.0/Cluster-1500.0/Cluster-55417.0/Cluster-59600.0/Cluster-70209.0/Cluster-59092.0/Cluster-50618.0/Cluster-64350.0/Cluster-9194.0/Cluster-82854.0/Cluster-30912.0/Cluster-71511.0/Cluster-62207.0/Cluster-15277.6404/Cluster-20857.0/Cluster-43653.0/Cluster-71018.0/Cluster-5124.0/Cluster-58236.0/Cluster-62207.1/Cl…
GO:0042441	eye pigment metabolic process	57	-0.591512	-1.5729	0.00200401	0.0315131	0.0267458	11950	tags=28%, list=8%, signal=26%	Cluster-51371.0/Cluster-54447.1/Cluster-27414.0/Cluster-54447.6/Cluster-4712.0/Cluster-66295.0/Cluster-54447.2/Cluster-24413.0/Cluster-54447.3/Cluster-11466.0/Cluster-54447.4/Cluster-31618.0/Cluster-53943.0/Cluster-8414.0/Cluster-74498.0/Cluster-66295.1
GO:0043324	pigment metabolic process involved in developmental pigmentation	57	-0.591512	-1.5729	0.00200401	0.0315131	0.0267458	11950	tags=28%, list=8%, signal=26%	Cluster-51371.0/Cluster-54447.1/Cluster-27414.0/Cluster-54447.6/Cluster-4712.0/Cluster-66295.0/Cluster-54447.2/Cluster-24413.0/Cluster-54447.3/Cluster-11466.0/Cluster-54447.4/Cluster-31618.0/Cluster-53943.0/Cluster-8414.0/Cluster-74498.0/Cluster-66295.1
GO:0035050	embryonic heart tube development	97	-0.531121	-1.49607	0.001981	0.0315131	0.0267458	17405	tags=22%, list=12%, signal=19%	Cluster-10528.0/Cluster-33217.0/Cluster-15277.3706/Cluster-80313.0/Cluster-60414.0/Cluster-13978.0/Cluster-60394.0/Cluster-75420.0/Cluster-68432.1/Cluster-43970.0/Cluster-77832.0/Cluster-11416.0/Cluster-63117.0/Cluster-51055.0/Cluster-63117.1/Cluster-38505.0/Cluster-23189.0/Cluster-23914.0/Cluster-35442.0/Cluster-57801.0/Cluster-27902.0
GO:0046794	transport of virus	31	0.598168	1.76988	0.0020286	0.0317138	0.0269161	21753	tags=29%, list=15%, signal=25%	Cluster-17028.0/Cluster-8519.0/Cluster-82189.1/Cluster-81242.0/Cluster-82189.0/Cluster-21137.1/Cluster-69950.0/Cluster-26130.0/Cluster-81607.0
GO:1903351	cellular response to dopamine	48	-0.60929	-1.58401	0.00210733	0.032583	0.0276538	32421	tags=44%, list=23%, signal=34%	Cluster-33971.0/Cluster-60375.0/Cluster-69532.0/Cluster-75950.0/Cluster-32526.0/Cluster-75665.0/Cluster-6678.0/Cluster-28485.0/Cluster-35227.0/Cluster-46785.0/Cluster-23902.0/Cluster-38179.0/Cluster-9431.0/Cluster-47155.1/Cluster-65321.0/Cluster-29885.0/Cluster-47155.0/Cluster-59253.0/Cluster-69959.0/Cluster-24554.0/Cluster-45526.0
GO:0016241	regulation of macroautophagy	165	0.356775	1.37715	0.00210726	0.032583	0.0276538	30823	tags=39%, list=21%, signal=31%	Cluster-49164.0/Cluster-11627.0/Cluster-48965.0/Cluster-68680.0/Cluster-58981.0/Cluster-43723.0/Cluster-4216.0/Cluster-43240.1/Cluster-33862.0/Cluster-44989.0/Cluster-70905.0/Cluster-40105.0/Cluster-27083.0/Cluster-13004.0/Cluster-38345.0/Cluster-74204.0/Cluster-12667.0/Cluster-83071.0/Cluster-6447.0/Cluster-16499.0/Cluster-15277.6404/Cluster-32421.0/Cluster-24263.0/Cluster-59407.0/Cluster-15277.…
GO:0031943	regulation of glucocorticoid metabolic process	11	-0.83466	-1.65383	0.00212248	0.0326621	0.0277209	6074	tags=55%, list=4%, signal=52%	Cluster-9431.0/Cluster-8803.0/Cluster-55431.0/Cluster-38505.0/Cluster-18977.0/Cluster-77126.0
GO:0048706	embryonic skeletal system development	96	-0.530485	-1.4929	0.0021905	0.0332328	0.0282053	20659	tags=31%, list=14%, signal=27%	Cluster-23391.0/Cluster-15277.2011/Cluster-69546.0/Cluster-46580.0/Cluster-65387.0/Cluster-6744.0/Cluster-47891.0/Cluster-66536.1/Cluster-21542.0/Cluster-65387.1/Cluster-36721.0/Cluster-14197.0/Cluster-66536.2/Cluster-66536.0/Cluster-14925.0/Cluster-60394.0/Cluster-8803.0/Cluster-68432.1/Cluster-69098.0/Cluster-81356.0/Cluster-29521.0/Cluster-55735.0/Cluster-38505.0/Cluster-10619.0/Cluster-68822.…
GO:0010463	mesenchymal cell proliferation	29	-0.676579	-1.62784	0.00222557	0.0336727	0.0285786	4589	tags=28%, list=3%, signal=27%	Cluster-68432.1/Cluster-55431.0/Cluster-38505.0/Cluster-18977.0/Cluster-77126.0/Cluster-54598.0/Cluster-47294.0/Cluster-67795.0
GO:0060021	roof of mouth development	62	-0.579059	-1.55529	0.00223696	0.0336727	0.0285786	20792	tags=35%, list=14%, signal=30%	Cluster-51295.0/Cluster-23391.0/Cluster-15277.2011/Cluster-69546.0/Cluster-68348.2/Cluster-81421.0/Cluster-58785.0/Cluster-14925.0/Cluster-60394.0/Cluster-68432.1/Cluster-81356.0/Cluster-55735.0/Cluster-55431.0/Cluster-38505.0/Cluster-23189.0/Cluster-18977.0/Cluster-77126.0/Cluster-30786.0/Cluster-54598.0/Cluster-47294.0/Cluster-63614.0/Cluster-57801.0
GO:0048145	regulation of fibroblast proliferation	71	-0.563435	-1.53798	0.00223041	0.0336727	0.0285786	10620	tags=21%, list=7%, signal=20%	Cluster-75372.0/Cluster-58490.1/Cluster-80469.0/Cluster-71994.0/Cluster-9112.0/Cluster-42266.1/Cluster-42266.0/Cluster-55431.0/Cluster-38505.0/Cluster-18977.0/Cluster-77126.0/Cluster-54999.0/Cluster-2466.0/Cluster-30786.0/Cluster-63614.0
GO:0006486	protein glycosylation	219	-0.46327	-1.37599	0.00224554	0.0336727	0.0285786	20818	tags=23%, list=15%, signal=20%	Cluster-74088.0/Cluster-7986.0/Cluster-43755.0/Cluster-40377.1/Cluster-54883.0/Cluster-52080.0/Cluster-71884.0/Cluster-44057.0/Cluster-51952.0/Cluster-14237.0/Cluster-80378.0/Cluster-5459.1/Cluster-73138.1/Cluster-57579.15/Cluster-36419.0/Cluster-62746.0/Cluster-69028.0/Cluster-77151.0/Cluster-48071.2/Cluster-36174.0/Cluster-19215.0/Cluster-43115.0/Cluster-40377.2/Cluster-13666.0/Cluster-4712.0/C…
GO:0043413	macromolecule glycosylation	219	-0.46327	-1.37599	0.00224554	0.0336727	0.0285786	20818	tags=23%, list=15%, signal=20%	Cluster-74088.0/Cluster-7986.0/Cluster-43755.0/Cluster-40377.1/Cluster-54883.0/Cluster-52080.0/Cluster-71884.0/Cluster-44057.0/Cluster-51952.0/Cluster-14237.0/Cluster-80378.0/Cluster-5459.1/Cluster-73138.1/Cluster-57579.15/Cluster-36419.0/Cluster-62746.0/Cluster-69028.0/Cluster-77151.0/Cluster-48071.2/Cluster-36174.0/Cluster-19215.0/Cluster-43115.0/Cluster-40377.2/Cluster-13666.0/Cluster-4712.0/C…
GO:0045836	positive regulation of meiotic nuclear division	22	-0.717396	-1.64424	0.00229912	0.0343963	0.0291928	4909	tags=27%, list=3%, signal=26%	Cluster-8803.0/Cluster-38505.0/Cluster-77126.0/Cluster-54598.0/Cluster-4599.0/Cluster-47294.0
GO:0021915	neural tube development	137	-0.497077	-1.43897	0.00241172	0.0359976	0.0305518	15621	tags=20%, list=11%, signal=18%	Cluster-40057.0/Cluster-65387.1/Cluster-26672.0/Cluster-15277.3706/Cluster-58677.0/Cluster-53966.0/Cluster-13666.0/Cluster-28972.1/Cluster-24523.1/Cluster-82921.0/Cluster-16702.0/Cluster-81356.0/Cluster-63117.0/Cluster-51055.0/Cluster-63117.1/Cluster-38505.0/Cluster-23189.0/Cluster-21340.0/Cluster-77126.0/Cluster-27534.0/Cluster-54999.0/Cluster-2466.0/Cluster-61223.0/Cluster-30786.0/Cluster-34861…
GO:0007032	endosome organization	77	0.436946	1.5337	0.00249257	0.0370333	0.0314308	21424	tags=27%, list=15%, signal=23%	Cluster-11627.0/Cluster-50696.0/Cluster-77724.0/Cluster-48965.0/Cluster-68680.0/Cluster-58981.0/Cluster-34360.0/Cluster-40105.0/Cluster-27083.0/Cluster-73551.0/Cluster-22992.0/Cluster-73254.0/Cluster-80250.0/Cluster-6447.0/Cluster-69953.0/Cluster-34687.0/Cluster-3144.0/Cluster-62546.0/Cluster-80148.0/Cluster-79556.0/Cluster-22563.0
GO:0061053	somite development	83	-0.54355	-1.5084	0.0024888	0.0370333	0.0314308	17414	tags=25%, list=12%, signal=22%	Cluster-65387.0/Cluster-6744.0/Cluster-30330.0/Cluster-40057.0/Cluster-65387.1/Cluster-15277.3706/Cluster-14925.0/Cluster-8803.0/Cluster-29521.0/Cluster-45584.0/Cluster-45584.1/Cluster-55431.0/Cluster-38505.0/Cluster-78873.0/Cluster-10619.0/Cluster-18977.0/Cluster-68822.0/Cluster-77126.0/Cluster-54999.0/Cluster-2466.0/Cluster-44113.0
GO:1902017	regulation of cilium assembly	45	-0.612488	-1.57748	0.00255788	0.0377433	0.0320334	33306	tags=42%, list=23%, signal=32%	Cluster-79294.0/Cluster-15328.0/Cluster-54851.0/Cluster-80950.0/Cluster-2397.0/Cluster-7435.0/Cluster-52083.0/Cluster-2958.0/Cluster-11896.0/Cluster-51205.0/Cluster-81151.0/Cluster-56091.1/Cluster-81356.0/Cluster-50629.0/Cluster-80036.0/Cluster-55468.0/Cluster-13755.0/Cluster-26858.0/Cluster-4599.0
GO:0008637	apoptotic mitochondrial changes	86	0.438266	1.56213	0.00259347	0.0380946	0.0323316	30587	tags=49%, list=21%, signal=38%	Cluster-15277.23431/Cluster-15277.40056/Cluster-46166.0/Cluster-70905.0/Cluster-73551.0/Cluster-55417.0/Cluster-70209.0/Cluster-59092.0/Cluster-75837.0/Cluster-82854.0/Cluster-64783.1/Cluster-18643.1/Cluster-71511.0/Cluster-15277.6404/Cluster-38438.0/Cluster-20857.0/Cluster-62689.0/Cluster-71018.0/Cluster-2477.0/Cluster-75430.0/Cluster-15277.39997/Cluster-5124.0/Cluster-47517.0/Cluster-48841.0/Cl…
GO:0006081	cellular aldehyde metabolic process	122	-0.507498	-1.45709	0.00260586	0.0381897	0.0324123	9182	tags=24%, list=6%, signal=22%	Cluster-53966.0/Cluster-63691.0/Cluster-23161.0/Cluster-23161.1/Cluster-39109.1/Cluster-68280.0/Cluster-39109.0/Cluster-46296.0/Cluster-8803.0/Cluster-4417.0/Cluster-11717.0/Cluster-61666.0/Cluster-16204.0/Cluster-24523.0/Cluster-28634.0/Cluster-31618.0/Cluster-55431.0/Cluster-38505.0/Cluster-8414.0/Cluster-35402.0/Cluster-22403.0/Cluster-18977.0/Cluster-12156.0/Cluster-77126.0/Cluster-73730.0/Cl…
GO:1903350	response to dopamine	49	-0.602741	-1.57153	0.00263133	0.0384571	0.0326393	32421	tags=43%, list=23%, signal=33%	Cluster-33971.0/Cluster-60375.0/Cluster-69532.0/Cluster-75950.0/Cluster-32526.0/Cluster-75665.0/Cluster-6678.0/Cluster-28485.0/Cluster-35227.0/Cluster-46785.0/Cluster-23902.0/Cluster-38179.0/Cluster-9431.0/Cluster-47155.1/Cluster-65321.0/Cluster-29885.0/Cluster-47155.0/Cluster-59253.0/Cluster-69959.0/Cluster-24554.0/Cluster-45526.0
GO:0060581	cell fate commitment involved in pattern specification	50	-0.599185	-1.56666	0.00263601	0.0384571	0.0326393	12979	tags=28%, list=9%, signal=25%	Cluster-5745.0/Cluster-63788.1/Cluster-16527.0/Cluster-15277.3706/Cluster-60414.0/Cluster-4247.0/Cluster-43640.0/Cluster-75420.0/Cluster-69098.0/Cluster-43970.0/Cluster-38859.0/Cluster-38505.0/Cluster-54999.0/Cluster-82010.0
GO:0040019	positive regulation of embryonic development	63	-0.573851	-1.54423	0.00265601	0.0385748	0.0327392	17163	tags=25%, list=12%, signal=22%	Cluster-6744.0/Cluster-66536.1/Cluster-40057.0/Cluster-66536.2/Cluster-15277.3706/Cluster-48856.0/Cluster-65146.0/Cluster-66536.0/Cluster-8803.0/Cluster-29521.0/Cluster-18714.0/Cluster-10619.0/Cluster-18977.0/Cluster-68822.0/Cluster-54999.0/Cluster-67795.0
GO:0048791	calcium ion-regulated exocytosis of neurotransmitter	19	-0.733878	-1.6352	0.00267056	0.0386992	0.0328447	10728	tags=32%, list=7%, signal=29%	Cluster-15640.0/Cluster-81135.0/Cluster-79516.0/Cluster-52636.0/Cluster-70135.0/Cluster-54617.1
GO:0060428	lung epithelium development	26	-0.687747	-1.62318	0.00270305	0.039006	0.0331051	2241	tags=23%, list=2%, signal=23%	Cluster-11416.0/Cluster-55431.0/Cluster-18977.0/Cluster-77126.0/Cluster-61223.0/Cluster-67795.0
GO:0090088	regulation of oligopeptide transport	10	0.847967	1.86114	0.00279088	0.0396239	0.0336295	1603	tags=40%, list=1%, signal=40%	Cluster-63308.0/Cluster-59405.1/Cluster-73839.0/Cluster-70309.0
GO:1902255	positive regulation of intrinsic apoptotic signaling pathway by p53 class mediator	12	-0.812684	-1.64172	0.00285878	0.0401659	0.0340895	2078	tags=25%, list=1%, signal=25%	Cluster-76766.0/Cluster-54598.0/Cluster-47294.0
GO:0048799	animal organ maturation	23	-0.703329	-1.62493	0.00284719	0.0401659	0.0340895	16978	tags=43%, list=12%, signal=38%	Cluster-66536.1/Cluster-26644.2/Cluster-66536.2/Cluster-27864.0/Cluster-66536.0/Cluster-70210.0/Cluster-70210.2/Cluster-34861.0/Cluster-44113.0/Cluster-50677.1
GO:0034982	mitochondrial protein processing	14	0.771141	1.86927	0.00287074	0.0402344	0.0341476	28886	tags=86%, list=20%, signal=68%	Cluster-54504.1/Cluster-54504.2/Cluster-54504.4/Cluster-83195.0/Cluster-19238.0/Cluster-72807.0/Cluster-54504.3/Cluster-65958.0/Cluster-73953.0/Cluster-33259.0/Cluster-19497.0/Cluster-55536.0
GO:0007492	endoderm development	69	-0.560284	-1.52457	0.0028824	0.0402353	0.0341484	20108	tags=25%, list=14%, signal=21%	Cluster-69546.0/Cluster-68348.2/Cluster-40057.0/Cluster-5248.0/Cluster-15277.3706/Cluster-65146.0/Cluster-71994.0/Cluster-43640.0/Cluster-60394.0/Cluster-60555.0/Cluster-51055.0/Cluster-80764.0/Cluster-69512.0/Cluster-10619.0/Cluster-68822.0/Cluster-77126.0/Cluster-35442.0
GO:0008544	epidermis development	271	-0.447331	-1.33935	0.00303502	0.0420029	0.0356486	20792	tags=24%, list=14%, signal=21%	Cluster-51295.0/Cluster-7986.0/Cluster-52056.13/Cluster-79245.0/Cluster-23391.0/Cluster-50466.0/Cluster-44796.0/Cluster-53806.0/Cluster-66536.1/Cluster-30170.4/Cluster-30871.0/Cluster-66536.2/Cluster-10553.0/Cluster-30170.2/Cluster-78176.0/Cluster-75707.0/Cluster-81501.0/Cluster-15277.3706/Cluster-51689.0/Cluster-58677.0/Cluster-6726.0/Cluster-19624.0/Cluster-82655.0/Cluster-82187.0/Cluster-41362…
GO:0051262	protein tetramerization	147	0.362678	1.38372	0.00308099	0.0424572	0.0360342	24540	tags=35%, list=17%, signal=29%	Cluster-70.0/Cluster-63308.0/Cluster-70851.0/Cluster-60959.0/Cluster-15277.23431/Cluster-57577.0/Cluster-70309.0/Cluster-42435.0/Cluster-45839.1/Cluster-31874.0/Cluster-13004.0/Cluster-21722.0/Cluster-73551.0/Cluster-47104.1/Cluster-38684.0/Cluster-67853.0/Cluster-70209.0/Cluster-59092.0/Cluster-52140.0/Cluster-71106.0/Cluster-56274.0/Cluster-67241.0/Cluster-15277.28501/Cluster-39160.0/Cluster-69…
GO:0043433	negative regulation of DNA-binding transcription factor activity	84	-0.538092	-1.49494	0.0030942	0.0425485	0.0361117	16287	tags=19%, list=11%, signal=17%	Cluster-60808.0/Cluster-40057.0/Cluster-60414.0/Cluster-76705.0/Cluster-9112.0/Cluster-15277.39503/Cluster-75420.0/Cluster-68432.1/Cluster-43970.0/Cluster-11416.0/Cluster-59253.0/Cluster-69959.0/Cluster-2466.0/Cluster-80599.0/Cluster-47294.0/Cluster-27902.0
GO:0033539	fatty acid beta-oxidation using acyl-CoA dehydrogenase	18	0.712542	1.84217	0.00310992	0.042674	0.0362182	19687	tags=50%, list=14%, signal=43%	Cluster-72110.0/Cluster-52363.0/Cluster-42126.0/Cluster-7938.0/Cluster-36736.0/Cluster-26669.0/Cluster-12270.0/Cluster-57972.0/Cluster-15277.38008
GO:0001947	heart looping	49	-0.598372	-1.56014	0.00318592	0.0436241	0.0370245	4589	tags=20%, list=3%, signal=20%	Cluster-68432.1/Cluster-77832.0/Cluster-11416.0/Cluster-51055.0/Cluster-38505.0/Cluster-23189.0/Cluster-23914.0/Cluster-35442.0/Cluster-57801.0/Cluster-27902.0
GO:0070121	Kupffer's vesicle development	12	-0.809034	-1.63434	0.00320913	0.0437933	0.0371682	2121	tags=50%, list=1%, signal=49%	Cluster-10528.0/Cluster-55431.0/Cluster-38505.0/Cluster-35308.0/Cluster-26905.0/Cluster-27902.0
GO:0010921	regulation of phosphatase activity	100	0.404624	1.47127	0.00321295	0.0437933	0.0371682	35826	tags=48%, list=25%, signal=36%	Cluster-12569.0/Cluster-83636.0/Cluster-40787.0/Cluster-56308.0/Cluster-29637.0/Cluster-81721.1/Cluster-63565.0/Cluster-58379.0/Cluster-55603.0/Cluster-15277.39997/Cluster-4685.0/Cluster-3663.0/Cluster-74967.0/Cluster-48841.0/Cluster-70761.0/Cluster-37572.0/Cluster-35755.0/Cluster-81585.0/Cluster-59757.0/Cluster-80264.0/Cluster-56916.0/Cluster-67757.0/Cluster-27130.0/Cluster-15277.3579/Cluster-45…
GO:0001706	endoderm formation	45	-0.60602	-1.56082	0.00327504	0.0443303	0.0376239	20108	tags=29%, list=14%, signal=25%	Cluster-69546.0/Cluster-40057.0/Cluster-5248.0/Cluster-15277.3706/Cluster-65146.0/Cluster-71994.0/Cluster-43640.0/Cluster-60394.0/Cluster-51055.0/Cluster-80764.0/Cluster-10619.0/Cluster-68822.0/Cluster-35442.0
GO:0060425	lung morphogenesis	49	-0.59786	-1.55881	0.00326851	0.0443303	0.0376239	8956	tags=33%, list=6%, signal=31%	Cluster-74787.0/Cluster-80957.0/Cluster-65522.0/Cluster-19637.0/Cluster-7986.0/Cluster-40057.0/Cluster-13666.0/Cluster-43640.0/Cluster-55431.0/Cluster-69959.0/Cluster-18977.0/Cluster-55220.0/Cluster-77126.0/Cluster-61223.0/Cluster-35442.0/Cluster-67795.0
GO:0061448	connective tissue development	199	-0.464287	-1.37332	0.00329221	0.0444207	0.0377007	25073	tags=29%, list=17%, signal=24%	Cluster-63198.0/Cluster-69771.0/Cluster-12118.0/Cluster-35883.0/Cluster-21864.12/Cluster-11171.0/Cluster-23526.0/Cluster-21864.14/Cluster-21864.11/Cluster-23391.0/Cluster-21864.10/Cluster-69546.0/Cluster-68348.2/Cluster-6744.0/Cluster-47891.0/Cluster-21542.0/Cluster-40057.0/Cluster-14197.0/Cluster-21864.9/Cluster-8281.0/Cluster-15277.3706/Cluster-28103.0/Cluster-80313.0/Cluster-69264.1/Cluster-26…
GO:0042816	vitamin B6 metabolic process	37	-0.634175	-1.58736	0.0033051	0.0445018	0.0377694	9182	tags=35%, list=6%, signal=33%	Cluster-53966.0/Cluster-63691.0/Cluster-23161.0/Cluster-23161.1/Cluster-186.0/Cluster-24523.0/Cluster-28634.0/Cluster-186.1/Cluster-22403.0/Cluster-73730.0/Cluster-73125.0/Cluster-44045.0/Cluster-73730.1
GO:0016101	diterpenoid metabolic process	94	0.411301	1.48347	0.00335731	0.0451109	0.0382864	4452	tags=16%, list=3%, signal=15%	Cluster-493.0/Cluster-1161.1/Cluster-43391.0/Cluster-62279.0/Cluster-784.0/Cluster-583.0/Cluster-16933.0/Cluster-76588.5/Cluster-76588.3/Cluster-4646.0/Cluster-6344.0/Cluster-14529.0/Cluster-35540.0/Cluster-27378.0/Cluster-79025.2
GO:0036335	intestinal stem cell homeostasis	47	-0.599677	-1.55412	0.00345667	0.0462536	0.0392562	13871	tags=30%, list=10%, signal=27%	Cluster-81638.4/Cluster-15277.3706/Cluster-81638.1/Cluster-81638.2/Cluster-38974.0/Cluster-41362.0/Cluster-79293.0/Cluster-11719.0/Cluster-77052.1/Cluster-38603.1/Cluster-38603.2/Cluster-21783.0/Cluster-38603.0/Cluster-20497.0
GO:0006744	ubiquinone biosynthetic process	19	0.695173	1.82645	0.003517	0.0468071	0.039726	26293	tags=63%, list=18%, signal=52%	Cluster-15077.0/Cluster-61056.0/Cluster-18909.0/Cluster-13728.0/Cluster-76810.0/Cluster-70149.0/Cluster-78841.0/Cluster-37629.0/Cluster-52685.0/Cluster-73870.0/Cluster-23480.0/Cluster-65703.0
GO:1901663	quinone biosynthetic process	19	0.695173	1.82645	0.003517	0.0468071	0.039726	26293	tags=63%, list=18%, signal=52%	Cluster-15077.0/Cluster-61056.0/Cluster-18909.0/Cluster-13728.0/Cluster-76810.0/Cluster-70149.0/Cluster-78841.0/Cluster-37629.0/Cluster-52685.0/Cluster-73870.0/Cluster-23480.0/Cluster-65703.0
GO:0071529	cementum mineralization	11	-0.819734	-1.62425	0.00352332	0.0468071	0.039726	9182	tags=73%, list=6%, signal=68%	Cluster-53966.0/Cluster-23161.0/Cluster-23161.1/Cluster-24523.1/Cluster-12986.0/Cluster-24523.0/Cluster-28634.0/Cluster-73125.0
GO:0043588	skin development	156	-0.480514	-1.40284	0.00355297	0.047055	0.0399364	20659	tags=26%, list=14%, signal=23%	Cluster-23391.0/Cluster-69546.0/Cluster-68348.2/Cluster-53806.0/Cluster-30170.4/Cluster-30871.0/Cluster-56450.0/Cluster-30170.2/Cluster-77764.0/Cluster-15277.3706/Cluster-51689.0/Cluster-19624.0/Cluster-82187.0/Cluster-41362.0/Cluster-15277.10440/Cluster-21668.2/Cluster-81233.0/Cluster-30170.1/Cluster-24886.0/Cluster-40030.0/Cluster-49125.0/Cluster-46296.0/Cluster-42266.1/Cluster-21783.0/Cluster-…
GO:0043584	nose development	13	-0.791772	-1.62878	0.00357113	0.0471025	0.0399767	20659	tags=62%, list=14%, signal=53%	Cluster-23391.0/Cluster-6744.0/Cluster-43640.0/Cluster-29521.0/Cluster-55735.0/Cluster-80764.0/Cluster-13755.0/Cluster-80599.0
GO:0150011	regulation of neuron projection arborization	10	-0.836225	-1.62022	0.00364786	0.0480165	0.0407525	2121	tags=50%, list=1%, signal=49%	Cluster-57116.0/Cluster-55431.0/Cluster-38505.0/Cluster-18977.0/Cluster-77126.0
GO:0030199	collagen fibril organization	33	-0.646617	-1.58838	0.00374578	0.0490575	0.041636	20790	tags=36%, list=14%, signal=31%	Cluster-7986.0/Cluster-69546.0/Cluster-68348.2/Cluster-77764.0/Cluster-13666.0/Cluster-23359.0/Cluster-14925.0/Cluster-79635.0/Cluster-31024.0/Cluster-48464.1/Cluster-74498.0/Cluster-48464.0
GO:0019317	fucose catabolic process	16	-0.756064	-1.62656	0.00378167	0.049276	0.0418214	20281	tags=62%, list=14%, signal=54%	Cluster-43755.0/Cluster-14237.0/Cluster-48071.2/Cluster-32667.0/Cluster-47781.1/Cluster-3432.0/Cluster-51293.0/Cluster-13377.0/Cluster-48071.1/Cluster-47781.2
GO:0042355	L-fucose catabolic process	16	-0.756064	-1.62656	0.00378167	0.049276	0.0418214	20281	tags=62%, list=14%, signal=54%	Cluster-43755.0/Cluster-14237.0/Cluster-48071.2/Cluster-32667.0/Cluster-47781.1/Cluster-3432.0/Cluster-51293.0/Cluster-13377.0/Cluster-48071.1/Cluster-47781.2
GO:1905392	plant organ morphogenesis	27	0.609361	1.74874	0.00381059	0.0494408	0.0419613	23586	tags=30%, list=16%, signal=25%	Cluster-12569.0/Cluster-55163.0/Cluster-67853.0/Cluster-15277.27128/Cluster-50666.0/Cluster-78226.0/Cluster-15277.37594/Cluster-35941.0
GO:0061371	determination of heart left/right asymmetry	58	-0.574634	-1.53115	0.00382491	0.0494408	0.0419613	4589	tags=22%, list=3%, signal=22%	Cluster-15277.3706/Cluster-62600.0/Cluster-68432.1/Cluster-77832.0/Cluster-11416.0/Cluster-51055.0/Cluster-38505.0/Cluster-23189.0/Cluster-13755.0/Cluster-23914.0/Cluster-35442.0/Cluster-57801.0/Cluster-27902.0
